# Supplementary material for: Thermal fluctuations of immature SOD1 lead to separate folding and misfolding pathways
Source: eLife. 2015 Jun 23;4:e07296. doi: 10.7554/eLife.07296 (PMC4475725; doi:10.7554/eLife.07296)
Supplement: Supplementary file 1. — Coordinates for the conformationally excited state corresponding to the native dimer (process I); ten structural models with the lowest HADDOCK scores. DOI: http://dx.doi.org/10.7554/eLife.07296.024 [file elife07296s001.pdb]

MODEL        1
ATOM      1  CB  ALA     1      -1.082 -10.038   6.564  1.00 10.00      A    C  
ATOM      2  C   ALA     1      -2.117 -11.257   8.488  1.00 10.00      A    C  
ATOM      3  O   ALA     1      -3.246 -11.730   8.353  1.00 10.00      A    O  
ATOM      4  N   ALA     1      -1.397 -12.483   6.467  1.00 10.00      A    N  
ATOM      5  HT1 ALA     1      -2.362 -12.400   6.081  1.00 10.00      A    H  
ATOM      6  HT2 ALA     1      -1.328 -13.374   6.999  1.00 10.00      A    H  
ATOM      7  HT3 ALA     1      -0.722 -12.511   5.680  1.00 10.00      A    H  
ATOM      8  CA  ALA     1      -1.101 -11.336   7.356  1.00 10.00      A    C  
ATOM      9  N   THR     2      -1.714 -10.672   9.606  1.00 10.00      A    N  
ATOM     10  HN  THR     2      -0.794 -10.336   9.667  1.00 10.00      A    H  
ATOM     11  CA  THR     2      -2.597 -10.535  10.754  1.00 10.00      A    C  
ATOM     12  CB  THR     2      -1.995 -11.200  12.017  1.00 10.00      A    C  
ATOM     13  OG1 THR     2      -2.983 -11.286  13.054  1.00 10.00      A    O  
ATOM     14  HG1 THR     2      -3.860 -11.391  12.655  1.00 10.00      A    H  
ATOM     15  CG2 THR     2      -0.785 -10.431  12.529  1.00 10.00      A    C  
ATOM     16  C   THR     2      -2.928  -9.068  11.031  1.00 10.00      A    C  
ATOM     17  O   THR     2      -3.989  -8.755  11.576  1.00 10.00      A    O  
ATOM     18  N   LYS     3      -2.028  -8.172  10.641  1.00 10.00      A    N  
ATOM     19  HN  LYS     3      -1.211  -8.472  10.189  1.00 10.00      A    H  
ATOM     20  CA  LYS     3      -2.230  -6.747  10.858  1.00 10.00      A    C  
ATOM     21  CB  LYS     3      -1.270  -6.214  11.925  1.00 10.00      A    C  
ATOM     22  CG  LYS     3      -1.545  -6.710  13.335  1.00 10.00      A    C  
ATOM     23  CD  LYS     3      -0.590  -6.071  14.328  1.00 10.00      A    C  
ATOM     24  CE  LYS     3      -0.635  -6.772  15.672  1.00 10.00      A    C  
ATOM     25  NZ  LYS     3      -1.563  -6.114  16.627  1.00 10.00      A    N1+
ATOM     26  HZ1 LYS     3      -2.465  -5.878  16.157  1.00 10.00      A    H  
ATOM     27  HZ2 LYS     3      -1.137  -5.237  16.991  1.00 10.00      A    H  
ATOM     28  HZ3 LYS     3      -1.756  -6.748  17.427  1.00 10.00      A    H  
ATOM     29  C   LYS     3      -2.036  -5.965   9.568  1.00 10.00      A    C  
ATOM     30  O   LYS     3      -1.024  -6.115   8.882  1.00 10.00      A    O  
ATOM     31  N   ALA     4      -3.008  -5.132   9.249  1.00 10.00      A    N  
ATOM     32  HN  ALA     4      -3.793  -5.065   9.841  1.00 10.00      A    H  
ATOM     33  CA  ALA     4      -2.959  -4.306   8.058  1.00 10.00      A    C  
ATOM     34  CB  ALA     4      -3.901  -4.848   6.996  1.00 10.00      A    C  
ATOM     35  C   ALA     4      -3.325  -2.873   8.416  1.00 10.00      A    C  
ATOM     36  O   ALA     4      -3.959  -2.626   9.443  1.00 10.00      A    O  
ATOM     37  N   VAL     5      -2.925  -1.934   7.581  1.00 10.00      A    N  
ATOM     38  HN  VAL     5      -2.419  -2.188   6.774  1.00 10.00      A    H  
ATOM     39  CA  VAL     5      -3.211  -0.530   7.825  1.00 10.00      A    C  
ATOM     40  CB  VAL     5      -2.110   0.127   8.694  1.00 10.00      A    C  
ATOM     41  CG1 VAL     5      -0.752   0.045   8.014  1.00 10.00      A    C  
ATOM     42  CG2 VAL     5      -2.459   1.566   9.044  1.00 10.00      A    C  
ATOM     43  C   VAL     5      -3.365   0.231   6.511  1.00 10.00      A    C  
ATOM     44  O   VAL     5      -2.653  -0.032   5.543  1.00 10.00      A    O  
ATOM     45  N   CYS     6      -4.312   1.150   6.478  1.00 10.00      A    N  
ATOM     46  HN  CYS     6      -4.871   1.296   7.276  1.00 10.00      A    H  
ATOM     47  CA  CYS     6      -4.551   1.956   5.299  1.00 10.00      A    C  
ATOM     48  CB  CYS     6      -5.840   1.531   4.599  1.00 10.00      A    C  
ATOM     49  SG  CYS     6      -6.288   2.563   3.187  1.00 10.00      A    S  
ATOM     50  HG  CYS     6      -7.314   3.324   3.544  1.00 10.00      A    H  
ATOM     51  C   CYS     6      -4.624   3.422   5.689  1.00 10.00      A    C  
ATOM     52  O   CYS     6      -5.500   3.832   6.453  1.00 10.00      A    O  
ATOM     53  N   VAL     7      -3.689   4.201   5.186  1.00 10.00      A    N  
ATOM     54  HN  VAL     7      -3.014   3.814   4.589  1.00 10.00      A    H  
ATOM     55  CA  VAL     7      -3.647   5.620   5.481  1.00 10.00      A    C  
ATOM     56  CB  VAL     7      -2.229   6.075   5.879  1.00 10.00      A    C  
ATOM     57  CG1 VAL     7      -2.248   7.509   6.380  1.00 10.00      A    C  
ATOM     58  CG2 VAL     7      -1.661   5.149   6.944  1.00 10.00      A    C  
ATOM     59  C   VAL     7      -4.132   6.408   4.270  1.00 10.00      A    C  
ATOM     60  O   VAL     7      -3.441   6.496   3.256  1.00 10.00      A    O  
ATOM     61  N   LEU     8      -5.327   6.963   4.385  1.00 10.00      A    N  
ATOM     62  HN  LEU     8      -5.813   6.878   5.236  1.00 10.00      A    H  
ATOM     63  CA  LEU     8      -5.927   7.728   3.304  1.00 10.00      A    C  
ATOM     64  CB  LEU     8      -7.456   7.741   3.428  1.00 10.00      A    C  
ATOM     65  CG  LEU     8      -8.178   6.408   3.205  1.00 10.00      A    C  
ATOM     66  CD1 LEU     8      -8.199   5.581   4.481  1.00 10.00      A    C  
ATOM     67  CD2 LEU     8      -9.592   6.645   2.696  1.00 10.00      A    C  
ATOM     68  C   LEU     8      -5.395   9.152   3.296  1.00 10.00      A    C  
ATOM     69  O   LEU     8      -5.646   9.926   4.221  1.00 10.00      A    O  
ATOM     70  N   LYS     9      -4.649   9.487   2.257  1.00 10.00      A    N  
ATOM     71  HN  LYS     9      -4.479   8.820   1.555  1.00 10.00      A    H  
ATOM     72  CA  LYS     9      -4.080  10.818   2.117  1.00 10.00      A    C  
ATOM     73  CB  LYS     9      -2.591  10.816   2.474  1.00 10.00      A    C  
ATOM     74  CG  LYS     9      -2.310  10.706   3.966  1.00 10.00      A    C  
ATOM     75  CD  LYS     9      -0.818  10.612   4.254  1.00 10.00      A    C  
ATOM     76  CE  LYS     9      -0.547  10.549   5.750  1.00 10.00      A    C  
ATOM     77  NZ  LYS     9       0.895  10.355   6.054  1.00 10.00      A    N1+
ATOM     78  HZ1 LYS     9       1.245   9.483   5.599  1.00 10.00      A    H  
ATOM     79  HZ2 LYS     9       1.036  10.277   7.082  1.00 10.00      A    H  
ATOM     80  HZ3 LYS     9       1.446  11.163   5.704  1.00 10.00      A    H  
ATOM     81  C   LYS     9      -4.296  11.339   0.701  1.00 10.00      A    C  
ATOM     82  O   LYS     9      -3.565  10.983  -0.226  1.00 10.00      A    O  
ATOM     83  N   GLY    10      -5.318  12.166   0.537  1.00 10.00      A    N  
ATOM     84  HN  GLY    10      -5.867  12.414   1.310  1.00 10.00      A    H  
ATOM     85  CA  GLY    10      -5.623  12.721  -0.765  1.00 10.00      A    C  
ATOM     86  C   GLY    10      -5.310  14.198  -0.835  1.00 10.00      A    C  
ATOM     87  O   GLY    10      -4.696  14.748   0.079  1.00 10.00      A    O  
ATOM     88  N   ASP    11      -5.732  14.842  -1.911  1.00 10.00      A    N  
ATOM     89  HN  ASP    11      -6.226  14.352  -2.599  1.00 10.00      A    H  
ATOM     90  CA  ASP    11      -5.489  16.267  -2.087  1.00 10.00      A    C  
ATOM     91  CB  ASP    11      -5.330  16.617  -3.568  1.00 10.00      A    C  
ATOM     92  CG  ASP    11      -4.967  18.074  -3.779  1.00 10.00      A    C  
ATOM     93  OD1 ASP    11      -5.797  18.826  -4.335  1.00 10.00      A    O  
ATOM     94  OD2 ASP    11      -3.846  18.475  -3.387  1.00 10.00      A    O1-
ATOM     95  C   ASP    11      -6.610  17.087  -1.461  1.00 10.00      A    C  
ATOM     96  O   ASP    11      -7.687  17.234  -2.040  1.00 10.00      A    O  
ATOM     97  N   GLY    12      -6.361  17.588  -0.261  1.00 10.00      A    N  
ATOM     98  HN  GLY    12      -5.497  17.404   0.165  1.00 10.00      A    H  
ATOM     99  CA  GLY    12      -7.349  18.385   0.434  1.00 10.00      A    C  
ATOM    100  C   GLY    12      -7.326  18.121   1.925  1.00 10.00      A    C  
ATOM    101  O   GLY    12      -6.332  17.613   2.444  1.00 10.00      A    O  
ATOM    102  N   PRO    13      -8.405  18.458   2.646  1.00 10.00      A    N  
ATOM    103  CA  PRO    13      -8.491  18.242   4.092  1.00 10.00      A    C  
ATOM    104  CB  PRO    13      -9.509  19.302   4.511  1.00 10.00      A    C  
ATOM    105  CG  PRO    13     -10.440  19.400   3.349  1.00 10.00      A    C  
ATOM    106  CD  PRO    13      -9.625  19.098   2.114  1.00 10.00      A    C  
ATOM    107  C   PRO    13      -9.023  16.850   4.430  1.00 10.00      A    C  
ATOM    108  O   PRO    13      -9.167  16.498   5.599  1.00 10.00      A    O  
ATOM    109  N   VAL    14      -9.307  16.066   3.399  1.00 10.00      A    N  
ATOM    110  HN  VAL    14      -9.140  16.394   2.492  1.00 10.00      A    H  
ATOM    111  CA  VAL    14      -9.837  14.723   3.583  1.00 10.00      A    C  
ATOM    112  CB  VAL    14     -10.713  14.286   2.387  1.00 10.00      A    C  
ATOM    113  CG1 VAL    14     -11.490  13.021   2.724  1.00 10.00      A    C  
ATOM    114  CG2 VAL    14     -11.657  15.403   1.970  1.00 10.00      A    C  
ATOM    115  C   VAL    14      -8.707  13.719   3.764  1.00 10.00      A    C  
ATOM    116  O   VAL    14      -7.963  13.434   2.824  1.00 10.00      A    O  
ATOM    117  N   GLN    15      -8.577  13.198   4.974  1.00 10.00      A    N  
ATOM    118  HN  GLN    15      -9.199  13.477   5.687  1.00 10.00      A    H  
ATOM    119  CA  GLN    15      -7.546  12.219   5.281  1.00 10.00      A    C  
ATOM    120  CB  GLN    15      -6.172  12.886   5.425  1.00 10.00      A    C  
ATOM    121  CG  GLN    15      -6.050  13.863   6.585  1.00 10.00      A    C  
ATOM    122  CD  GLN    15      -4.779  14.693   6.513  1.00 10.00      A    C  
ATOM    123  OE1 GLN    15      -4.155  14.989   7.531  1.00 10.00      A    O  
ATOM    124  NE2 GLN    15      -4.392  15.087   5.310  1.00 10.00      A    N  
ATOM    125 HE21 GLN    15      -4.937  14.827   4.538  1.00 10.00      A    H  
ATOM    126 HE22 GLN    15      -3.580  15.628   5.241  1.00 10.00      A    H  
ATOM    127  C   GLN    15      -7.911  11.441   6.538  1.00 10.00      A    C  
ATOM    128  O   GLN    15      -8.693  11.918   7.361  1.00 10.00      A    O  
ATOM    129  N   GLY    16      -7.357  10.246   6.680  1.00 10.00      A    N  
ATOM    130  HN  GLY    16      -6.738   9.913   5.992  1.00 10.00      A    H  
ATOM    131  CA  GLY    16      -7.652   9.433   7.840  1.00 10.00      A    C  
ATOM    132  C   GLY    16      -6.829   8.165   7.874  1.00 10.00      A    C  
ATOM    133  O   GLY    16      -6.213   7.792   6.876  1.00 10.00      A    O  
ATOM    134  N   ILE    17      -6.819   7.501   9.017  1.00 10.00      A    N  
ATOM    135  HN  ILE    17      -7.350   7.838   9.771  1.00 10.00      A    H  
ATOM    136  CA  ILE    17      -6.059   6.271   9.178  1.00 10.00      A    C  
ATOM    137  CB  ILE    17      -4.927   6.438  10.216  1.00 10.00      A    C  
ATOM    138  CG1 ILE    17      -3.915   7.490   9.743  1.00 10.00      A    C  
ATOM    139  CG2 ILE    17      -4.235   5.108  10.472  1.00 10.00      A    C  
ATOM    140  CD1 ILE    17      -2.967   7.964  10.822  1.00 10.00      A    C  
ATOM    141  C   ILE    17      -6.979   5.133   9.606  1.00 10.00      A    C  
ATOM    142  O   ILE    17      -7.713   5.254  10.589  1.00 10.00      A    O  
ATOM    143  N   ILE    18      -6.949   4.043   8.851  1.00 10.00      A    N  
ATOM    144  HN  ILE    18      -6.348   4.018   8.072  1.00 10.00      A    H  
ATOM    145  CA  ILE    18      -7.774   2.877   9.142  1.00 10.00      A    C  
ATOM    146  CB  ILE    18      -8.718   2.555   7.957  1.00 10.00      A    C  
ATOM    147  CG1 ILE    18      -9.496   3.800   7.515  1.00 10.00      A    C  
ATOM    148  CG2 ILE    18      -9.671   1.423   8.312  1.00 10.00      A    C  
ATOM    149  CD1 ILE    18     -10.434   4.355   8.566  1.00 10.00      A    C  
ATOM    150  C   ILE    18      -6.891   1.661   9.417  1.00 10.00      A    C  
ATOM    151  O   ILE    18      -5.924   1.413   8.696  1.00 10.00      A    O  
ATOM    152  N   ASN    19      -7.220   0.909  10.457  1.00 10.00      A    N  
ATOM    153  HN  ASN    19      -8.009   1.150  10.998  1.00 10.00      A    H  
ATOM    154  CA  ASN    19      -6.450  -0.276  10.812  1.00 10.00      A    C  
ATOM    155  CB  ASN    19      -5.920  -0.180  12.247  1.00 10.00      A    C  
ATOM    156  CG  ASN    19      -4.673   0.680  12.366  1.00 10.00      A    C  
ATOM    157  OD1 ASN    19      -4.751   1.882  12.620  1.00 10.00      A    O  
ATOM    158  ND2 ASN    19      -3.511   0.069  12.195  1.00 10.00      A    N  
ATOM    159 HD21 ASN    19      -3.515  -0.889  12.000  1.00 10.00      A    H  
ATOM    160 HD22 ASN    19      -2.693   0.606  12.263  1.00 10.00      A    H  
ATOM    161  C   ASN    19      -7.287  -1.540  10.649  1.00 10.00      A    C  
ATOM    162  O   ASN    19      -8.483  -1.545  10.946  1.00 10.00      A    O  
ATOM    163  N   PHE    20      -6.652  -2.602  10.166  1.00 10.00      A    N  
ATOM    164  HN  PHE    20      -5.694  -2.531   9.949  1.00 10.00      A    H  
ATOM    165  CA  PHE    20      -7.324  -3.876   9.957  1.00 10.00      A    C  
ATOM    166  CB  PHE    20      -7.335  -4.245   8.466  1.00 10.00      A    C  
ATOM    167  CG  PHE    20      -7.731  -3.138   7.532  1.00 10.00      A    C  
ATOM    168  CD1 PHE    20      -6.786  -2.248   7.053  1.00 10.00      A    C  
ATOM    169  CD2 PHE    20      -9.046  -2.995   7.122  1.00 10.00      A    C  
ATOM    170  CE1 PHE    20      -7.145  -1.237   6.188  1.00 10.00      A    C  
ATOM    171  CE2 PHE    20      -9.413  -1.986   6.256  1.00 10.00      A    C  
ATOM    172  CZ  PHE    20      -8.461  -1.105   5.787  1.00 10.00      A    C  
ATOM    173  C   PHE    20      -6.595  -4.975  10.715  1.00 10.00      A    C  
ATOM    174  O   PHE    20      -5.378  -5.120  10.583  1.00 10.00      A    O  
ATOM    175  N   GLU    21      -7.324  -5.738  11.509  1.00 10.00      A    N  
ATOM    176  HN  GLU    21      -8.287  -5.563  11.598  1.00 10.00      A    H  
ATOM    177  CA  GLU    21      -6.721  -6.826  12.262  1.00 10.00      A    C  
ATOM    178  CB  GLU    21      -6.480  -6.449  13.723  1.00 10.00      A    C  
ATOM    179  CG  GLU    21      -5.148  -5.753  13.951  1.00 10.00      A    C  
ATOM    180  CD  GLU    21      -4.598  -5.966  15.344  1.00 10.00      A    C  
ATOM    181  OE1 GLU    21      -3.940  -5.048  15.874  1.00 10.00      A    O  
ATOM    182  OE2 GLU    21      -4.805  -7.057  15.912  1.00 10.00      A    O1-
ATOM    183  C   GLU    21      -7.527  -8.111  12.152  1.00 10.00      A    C  
ATOM    184  O   GLU    21      -8.727  -8.140  12.435  1.00 10.00      A    O  
ATOM    185  N   GLN    22      -6.858  -9.167  11.722  1.00 10.00      A    N  
ATOM    186  HN  GLN    22      -5.903  -9.069  11.506  1.00 10.00      A    H  
ATOM    187  CA  GLN    22      -7.483 -10.468  11.572  1.00 10.00      A    C  
ATOM    188  CB  GLN    22      -7.406 -10.920  10.110  1.00 10.00      A    C  
ATOM    189  CG  GLN    22      -8.432 -11.971   9.712  1.00 10.00      A    C  
ATOM    190  CD  GLN    22      -8.261 -12.431   8.275  1.00 10.00      A    C  
ATOM    191  OE1 GLN    22      -7.162 -12.383   7.720  1.00 10.00      A    O  
ATOM    192  NE2 GLN    22      -9.342 -12.881   7.658  1.00 10.00      A    N  
ATOM    193 HE21 GLN    22     -10.194 -12.893   8.157  1.00 10.00      A    H  
ATOM    194 HE22 GLN    22      -9.253 -13.195   6.732  1.00 10.00      A    H  
ATOM    195  C   GLN    22      -6.767 -11.461  12.479  1.00 10.00      A    C  
ATOM    196  O   GLN    22      -5.588 -11.761  12.282  1.00 10.00      A    O  
ATOM    197  N   LYS    23      -7.477 -11.953  13.481  1.00 10.00      A    N  
ATOM    198  HN  LYS    23      -8.417 -11.685  13.576  1.00 10.00      A    H  
ATOM    199  CA  LYS    23      -6.904 -12.895  14.436  1.00 10.00      A    C  
ATOM    200  CB  LYS    23      -7.620 -12.799  15.788  1.00 10.00      A    C  
ATOM    201  CG  LYS    23      -7.101 -11.701  16.707  1.00 10.00      A    C  
ATOM    202  CD  LYS    23      -7.494 -10.316  16.218  1.00 10.00      A    C  
ATOM    203  CE  LYS    23      -7.070  -9.246  17.211  1.00 10.00      A    C  
ATOM    204  NZ  LYS    23      -5.591  -9.127  17.304  1.00 10.00      A    N1+
ATOM    205  HZ1 LYS    23      -5.245  -8.408  16.624  1.00 10.00      A    H  
ATOM    206  HZ2 LYS    23      -5.139 -10.038  17.084  1.00 10.00      A    H  
ATOM    207  HZ3 LYS    23      -5.316  -8.837  18.262  1.00 10.00      A    H  
ATOM    208  C   LYS    23      -6.954 -14.325  13.913  1.00 10.00      A    C  
ATOM    209  O   LYS    23      -6.177 -15.180  14.334  1.00 10.00      A    O  
ATOM    210  N   GLU    24      -7.868 -14.580  12.996  1.00 10.00      A    N  
ATOM    211  HN  GLU    24      -8.458 -13.856  12.692  1.00 10.00      A    H  
ATOM    212  CA  GLU    24      -8.019 -15.906  12.422  1.00 10.00      A    C  
ATOM    213  CB  GLU    24      -9.464 -16.378  12.589  1.00 10.00      A    C  
ATOM    214  CG  GLU    24      -9.605 -17.807  13.086  1.00 10.00      A    C  
ATOM    215  CD  GLU    24      -9.171 -18.820  12.053  1.00 10.00      A    C  
ATOM    216  OE1 GLU    24      -8.412 -19.749  12.404  1.00 10.00      A    O  
ATOM    217  OE2 GLU    24      -9.570 -18.681  10.881  1.00 10.00      A    O1-
ATOM    218  C   GLU    24      -7.624 -15.894  10.949  1.00 10.00      A    C  
ATOM    219  O   GLU    24      -7.743 -14.870  10.283  1.00 10.00      A    O  
ATOM    220  N   SER    25      -7.151 -17.030  10.448  1.00 10.00      A    N  
ATOM    221  HN  SER    25      -7.081 -17.814  11.033  1.00 10.00      A    H  
ATOM    222  CA  SER    25      -6.735 -17.149   9.055  1.00 10.00      A    C  
ATOM    223  CB  SER    25      -6.160 -18.542   8.810  1.00 10.00      A    C  
ATOM    224  OG  SER    25      -5.436 -18.988   9.945  1.00 10.00      A    O  
ATOM    225  HG  SER    25      -5.201 -18.229  10.495  1.00 10.00      A    H  
ATOM    226  C   SER    25      -7.897 -16.877   8.099  1.00 10.00      A    C  
ATOM    227  O   SER    25      -7.718 -16.264   7.045  1.00 10.00      A    O  
ATOM    228  N   ASN    26      -9.086 -17.328   8.477  1.00 10.00      A    N  
ATOM    229  HN  ASN    26      -9.170 -17.816   9.333  1.00 10.00      A    H  
ATOM    230  CA  ASN    26     -10.278 -17.122   7.664  1.00 10.00      A    C  
ATOM    231  CB  ASN    26     -10.705 -18.416   6.953  1.00 10.00      A    C  
ATOM    232  CG  ASN    26     -10.979 -19.569   7.904  1.00 10.00      A    C  
ATOM    233  OD1 ASN    26     -10.087 -20.352   8.226  1.00 10.00      A    O  
ATOM    234  ND2 ASN    26     -12.218 -19.695   8.348  1.00 10.00      A    N  
ATOM    235 HD21 ASN    26     -12.888 -19.044   8.049  1.00 10.00      A    H  
ATOM    236 HD22 ASN    26     -12.415 -20.428   8.964  1.00 10.00      A    H  
ATOM    237  C   ASN    26     -11.408 -16.566   8.519  1.00 10.00      A    C  
ATOM    238  O   ASN    26     -12.589 -16.825   8.270  1.00 10.00      A    O  
ATOM    239  N   GLY    27     -11.030 -15.798   9.530  1.00 10.00      A    N  
ATOM    240  HN  GLY    27     -10.075 -15.621   9.665  1.00 10.00      A    H  
ATOM    241  CA  GLY    27     -12.005 -15.205  10.418  1.00 10.00      A    C  
ATOM    242  C   GLY    27     -12.327 -13.778  10.034  1.00 10.00      A    C  
ATOM    243  O   GLY    27     -11.709 -13.227   9.121  1.00 10.00      A    O  
ATOM    244  N   PRO    28     -13.298 -13.152  10.714  1.00 10.00      A    N  
ATOM    245  CA  PRO    28     -13.701 -11.770  10.434  1.00 10.00      A    C  
ATOM    246  CB  PRO    28     -14.870 -11.529  11.402  1.00 10.00      A    C  
ATOM    247  CG  PRO    28     -15.317 -12.888  11.815  1.00 10.00      A    C  
ATOM    248  CD  PRO    28     -14.086 -13.742  11.805  1.00 10.00      A    C  
ATOM    249  C   PRO    28     -12.578 -10.775  10.710  1.00 10.00      A    C  
ATOM    250  O   PRO    28     -11.851 -10.894  11.701  1.00 10.00      A    O  
ATOM    251  N   VAL    29     -12.435  -9.801   9.827  1.00 10.00      A    N  
ATOM    252  HN  VAL    29     -13.044  -9.761   9.058  1.00 10.00      A    H  
ATOM    253  CA  VAL    29     -11.406  -8.785   9.973  1.00 10.00      A    C  
ATOM    254  CB  VAL    29     -10.842  -8.348   8.603  1.00 10.00      A    C  
ATOM    255  CG1 VAL    29      -9.665  -7.399   8.773  1.00 10.00      A    C  
ATOM    256  CG2 VAL    29     -10.441  -9.554   7.774  1.00 10.00      A    C  
ATOM    257  C   VAL    29     -11.978  -7.564  10.681  1.00 10.00      A    C  
ATOM    258  O   VAL    29     -12.989  -7.005  10.249  1.00 10.00      A    O  
ATOM    259  N   LYS    30     -11.344  -7.167  11.773  1.00 10.00      A    N  
ATOM    260  HN  LYS    30     -10.550  -7.660  12.075  1.00 10.00      A    H  
ATOM    261  CA  LYS    30     -11.784  -6.008  12.526  1.00 10.00      A    C  
ATOM    262  CB  LYS    30     -11.279  -6.086  13.966  1.00 10.00      A    C  
ATOM    263  CG  LYS    30     -11.740  -7.330  14.706  1.00 10.00      A    C  
ATOM    264  CD  LYS    30     -11.588  -7.164  16.207  1.00 10.00      A    C  
ATOM    265  CE  LYS    30     -12.118  -8.379  16.949  1.00 10.00      A    C  
ATOM    266  NZ  LYS    30     -12.352  -8.092  18.390  1.00 10.00      A    N1+
ATOM    267  HZ1 LYS    30     -11.503  -7.668  18.816  1.00 10.00      A    H  
ATOM    268  HZ2 LYS    30     -12.573  -8.971  18.898  1.00 10.00      A    H  
ATOM    269  HZ3 LYS    30     -13.147  -7.434  18.501  1.00 10.00      A    H  
ATOM    270  C   LYS    30     -11.266  -4.750  11.848  1.00 10.00      A    C  
ATOM    271  O   LYS    30     -10.057  -4.591  11.668  1.00 10.00      A    O  
ATOM    272  N   VAL    31     -12.181  -3.879  11.449  1.00 10.00      A    N  
ATOM    273  HN  VAL    31     -13.130  -4.066  11.626  1.00 10.00      A    H  
ATOM    274  CA  VAL    31     -11.818  -2.648  10.766  1.00 10.00      A    C  
ATOM    275  CB  VAL    31     -12.491  -2.566   9.378  1.00 10.00      A    C  
ATOM    276  CG1 VAL    31     -12.032  -1.330   8.624  1.00 10.00      A    C  
ATOM    277  CG2 VAL    31     -12.231  -3.826   8.566  1.00 10.00      A    C  
ATOM    278  C   VAL    31     -12.228  -1.427  11.580  1.00 10.00      A    C  
ATOM    279  O   VAL    31     -13.420  -1.176  11.778  1.00 10.00      A    O  
ATOM    280  N   TRP    32     -11.244  -0.673  12.047  1.00 10.00      A    N  
ATOM    281  HN  TRP    32     -10.314  -0.929  11.857  1.00 10.00      A    H  
ATOM    282  CA  TRP    32     -11.503   0.529  12.825  1.00 10.00      A    C  
ATOM    283  CB  TRP    32     -11.358   0.266  14.331  1.00 10.00      A    C  
ATOM    284  CG  TRP    32      -9.949   0.035  14.793  1.00 10.00      A    C  
ATOM    285  CD1 TRP    32      -9.082   0.970  15.277  1.00 10.00      A    C  
ATOM    286  CD2 TRP    32      -9.248  -1.213  14.824  1.00 10.00      A    C  
ATOM    287  NE1 TRP    32      -7.884   0.384  15.597  1.00 10.00      A    N  
ATOM    288  HE1 TRP    32      -7.101   0.850  15.958  1.00 10.00      A    H  
ATOM    289  CE2 TRP    32      -7.960  -0.954  15.332  1.00 10.00      A    C  
ATOM    290  CE3 TRP    32      -9.583  -2.522  14.472  1.00 10.00      A    C  
ATOM    291  CZ2 TRP    32      -7.007  -1.955  15.494  1.00 10.00      A    C  
ATOM    292  CZ3 TRP    32      -8.635  -3.512  14.635  1.00 10.00      A    C  
ATOM    293  CH2 TRP    32      -7.363  -3.225  15.142  1.00 10.00      A    C  
ATOM    294  C   TRP    32     -10.589   1.666  12.374  1.00 10.00      A    C  
ATOM    295  O   TRP    32      -9.566   1.428  11.734  1.00 10.00      A    O  
ATOM    296  N   GLY    33     -10.964   2.890  12.700  1.00 10.00      A    N  
ATOM    297  HN  GLY    33     -11.800   3.022  13.201  1.00 10.00      A    H  
ATOM    298  CA  GLY    33     -10.164   4.035  12.320  1.00 10.00      A    C  
ATOM    299  C   GLY    33     -10.982   5.304  12.329  1.00 10.00      A    C  
ATOM    300  O   GLY    33     -12.160   5.278  12.683  1.00 10.00      A    O  
ATOM    301  N   SER    34     -10.373   6.412  11.937  1.00 10.00      A    N  
ATOM    302  HN  SER    34      -9.436   6.371  11.648  1.00 10.00      A    H  
ATOM    303  CA  SER    34     -11.066   7.689  11.917  1.00 10.00      A    C  
ATOM    304  CB  SER    34     -10.778   8.464  13.208  1.00 10.00      A    C  
ATOM    305  OG  SER    34     -10.824   7.610  14.342  1.00 10.00      A    O  
ATOM    306  HG  SER    34     -11.739   7.300  14.479  1.00 10.00      A    H  
ATOM    307  C   SER    34     -10.655   8.518  10.703  1.00 10.00      A    C  
ATOM    308  O   SER    34      -9.465   8.674  10.419  1.00 10.00      A    O  
ATOM    309  N   ILE    35     -11.644   9.020   9.976  1.00 10.00      A    N  
ATOM    310  HN  ILE    35     -12.573   8.826  10.235  1.00 10.00      A    H  
ATOM    311  CA  ILE    35     -11.401   9.849   8.805  1.00 10.00      A    C  
ATOM    312  CB  ILE    35     -12.101   9.279   7.550  1.00 10.00      A    C  
ATOM    313  CG1 ILE    35     -11.922   7.759   7.468  1.00 10.00      A    C  
ATOM    314  CG2 ILE    35     -11.561   9.943   6.291  1.00 10.00      A    C  
ATOM    315  CD1 ILE    35     -12.821   7.092   6.451  1.00 10.00      A    C  
ATOM    316  C   ILE    35     -11.938  11.249   9.077  1.00 10.00      A    C  
ATOM    317  O   ILE    35     -13.032  11.400   9.621  1.00 10.00      A    O  
ATOM    318  N   LYS    36     -11.173  12.266   8.714  1.00 10.00      A    N  
ATOM    319  HN  LYS    36     -10.307  12.088   8.280  1.00 10.00      A    H  
ATOM    320  CA  LYS    36     -11.590  13.643   8.933  1.00 10.00      A    C  
ATOM    321  CB  LYS    36     -10.694  14.316   9.974  1.00 10.00      A    C  
ATOM    322  CG  LYS    36      -9.211  14.201   9.674  1.00 10.00      A    C  
ATOM    323  CD  LYS    36      -8.375  14.873  10.746  1.00 10.00      A    C  
ATOM    324  CE  LYS    36      -6.898  14.813  10.402  1.00 10.00      A    C  
ATOM    325  NZ  LYS    36      -6.071  15.557  11.386  1.00 10.00      A    N1+
ATOM    326  HZ1 LYS    36      -6.424  16.527  11.490  1.00 10.00      A    H  
ATOM    327  HZ2 LYS    36      -5.081  15.595  11.065  1.00 10.00      A    H  
ATOM    328  HZ3 LYS    36      -6.106  15.084  12.312  1.00 10.00      A    H  
ATOM    329  C   LYS    36     -11.579  14.432   7.628  1.00 10.00      A    C  
ATOM    330  O   LYS    36     -10.936  14.032   6.654  1.00 10.00      A    O  
ATOM    331  N   GLY    37     -12.300  15.547   7.612  1.00 10.00      A    N  
ATOM    332  HN  GLY    37     -12.798  15.810   8.419  1.00 10.00      A    H  
ATOM    333  CA  GLY    37     -12.359  16.378   6.425  1.00 10.00      A    C  
ATOM    334  C   GLY    37     -13.536  16.032   5.535  1.00 10.00      A    C  
ATOM    335  O   GLY    37     -13.658  16.543   4.421  1.00 10.00      A    O  
ATOM    336  N   LEU    38     -14.409  15.166   6.029  1.00 10.00      A    N  
ATOM    337  HN  LEU    38     -14.268  14.806   6.929  1.00 10.00      A    H  
ATOM    338  CA  LEU    38     -15.577  14.750   5.272  1.00 10.00      A    C  
ATOM    339  CB  LEU    38     -15.856  13.262   5.502  1.00 10.00      A    C  
ATOM    340  CG  LEU    38     -14.936  12.276   4.777  1.00 10.00      A    C  
ATOM    341  CD1 LEU    38     -15.188  10.858   5.266  1.00 10.00      A    C  
ATOM    342  CD2 LEU    38     -15.144  12.362   3.273  1.00 10.00      A    C  
ATOM    343  C   LEU    38     -16.798  15.570   5.666  1.00 10.00      A    C  
ATOM    344  O   LEU    38     -16.774  16.300   6.655  1.00 10.00      A    O  
ATOM    345  N   THR    39     -17.848  15.466   4.869  1.00 10.00      A    N  
ATOM    346  HN  THR    39     -17.782  14.920   4.063  1.00 10.00      A    H  
ATOM    347  CA  THR    39     -19.092  16.163   5.140  1.00 10.00      A    C  
ATOM    348  CB  THR    39     -19.789  16.513   3.814  1.00 10.00      A    C  
ATOM    349  OG1 THR    39     -18.880  16.255   2.735  1.00 10.00      A    O  
ATOM    350  HG1 THR    39     -18.298  17.016   2.622  1.00 10.00      A    H  
ATOM    351  CG2 THR    39     -20.192  17.980   3.792  1.00 10.00      A    C  
ATOM    352  C   THR    39     -20.001  15.246   5.951  1.00 10.00      A    C  
ATOM    353  O   THR    39     -19.910  14.021   5.827  1.00 10.00      A    O  
ATOM    354  N   GLU    40     -20.858  15.828   6.780  1.00 10.00      A    N  
ATOM    355  HN  GLU    40     -20.876  16.807   6.840  1.00 10.00      A    H  
ATOM    356  CA  GLU    40     -21.775  15.052   7.611  1.00 10.00      A    C  
ATOM    357  CB  GLU    40     -22.611  15.983   8.488  1.00 10.00      A    C  
ATOM    358  CG  GLU    40     -23.534  15.260   9.455  1.00 10.00      A    C  
ATOM    359  CD  GLU    40     -24.902  15.897   9.532  1.00 10.00      A    C  
ATOM    360  OE1 GLU    40     -25.049  16.914  10.242  1.00 10.00      A    O  
ATOM    361  OE2 GLU    40     -25.836  15.388   8.877  1.00 10.00      A    O1-
ATOM    362  C   GLU    40     -22.693  14.177   6.759  1.00 10.00      A    C  
ATOM    363  O   GLU    40     -23.263  14.638   5.768  1.00 10.00      A    O  
ATOM    364  N   GLY    41     -22.826  12.916   7.150  1.00 10.00      A    N  
ATOM    365  HN  GLY    41     -22.336  12.605   7.942  1.00 10.00      A    H  
ATOM    366  CA  GLY    41     -23.675  11.994   6.423  1.00 10.00      A    C  
ATOM    367  C   GLY    41     -22.959  10.698   6.107  1.00 10.00      A    C  
ATOM    368  O   GLY    41     -21.908  10.409   6.684  1.00 10.00      A    O  
ATOM    369  N   LEU    42     -23.519   9.918   5.196  1.00 10.00      A    N  
ATOM    370  HN  LEU    42     -24.358  10.202   4.771  1.00 10.00      A    H  
ATOM    371  CA  LEU    42     -22.924   8.650   4.808  1.00 10.00      A    C  
ATOM    372  CB  LEU    42     -24.012   7.620   4.498  1.00 10.00      A    C  
ATOM    373  CG  LEU    42     -24.851   7.134   5.682  1.00 10.00      A    C  
ATOM    374  CD1 LEU    42     -26.011   6.281   5.191  1.00 10.00      A    C  
ATOM    375  CD2 LEU    42     -23.990   6.352   6.664  1.00 10.00      A    C  
ATOM    376  C   LEU    42     -22.023   8.827   3.593  1.00 10.00      A    C  
ATOM    377  O   LEU    42     -22.266   9.689   2.748  1.00 10.00      A    O  
ATOM    378  N   HIS    43     -20.969   8.030   3.528  1.00 10.00      A    N  
ATOM    379  HN  HIS    43     -20.810   7.390   4.254  1.00 10.00      A    H  
ATOM    380  CA  HIS    43     -20.038   8.078   2.408  1.00 10.00      A    C  
ATOM    381  CB  HIS    43     -18.767   8.853   2.764  1.00 10.00      A    C  
ATOM    382  CG  HIS    43     -18.997  10.309   3.018  1.00 10.00      A    C  
ATOM    383  ND1 HIS    43     -19.115  11.245   2.014  1.00 10.00      A    N  
ATOM    384  HD1 HIS    43     -19.058  11.066   1.046  1.00 10.00      A    H  
ATOM    385  CD2 HIS    43     -19.146  10.988   4.179  1.00 10.00      A    C  
ATOM    386  CE1 HIS    43     -19.325  12.433   2.548  1.00 10.00      A    C  
ATOM    387  NE2 HIS    43     -19.349  12.305   3.861  1.00 10.00      A    N  
ATOM    388  HE2 HIS    43     -19.652  12.999   4.494  1.00 10.00      A    H  
ATOM    389  C   HIS    43     -19.679   6.667   1.976  1.00 10.00      A    C  
ATOM    390  O   HIS    43     -19.466   5.794   2.821  1.00 10.00      A    O  
ATOM    391  N   GLY    44     -19.629   6.447   0.669  1.00 10.00      A    N  
ATOM    392  HN  GLY    44     -19.818   7.188   0.049  1.00 10.00      A    H  
ATOM    393  CA  GLY    44     -19.302   5.136   0.146  1.00 10.00      A    C  
ATOM    394  C   GLY    44     -17.880   4.725   0.465  1.00 10.00      A    C  
ATOM    395  O   GLY    44     -16.935   5.454   0.167  1.00 10.00      A    O  
ATOM    396  N   PHE    45     -17.731   3.563   1.072  1.00 10.00      A    N  
ATOM    397  HN  PHE    45     -18.531   3.026   1.284  1.00 10.00      A    H  
ATOM    398  CA  PHE    45     -16.421   3.045   1.433  1.00 10.00      A    C  
ATOM    399  CB  PHE    45     -16.318   2.914   2.956  1.00 10.00      A    C  
ATOM    400  CG  PHE    45     -14.971   3.276   3.513  1.00 10.00      A    C  
ATOM    401  CD1 PHE    45     -14.255   4.344   2.998  1.00 10.00      A    C  
ATOM    402  CD2 PHE    45     -14.424   2.551   4.561  1.00 10.00      A    C  
ATOM    403  CE1 PHE    45     -13.022   4.685   3.513  1.00 10.00      A    C  
ATOM    404  CE2 PHE    45     -13.189   2.886   5.081  1.00 10.00      A    C  
ATOM    405  CZ  PHE    45     -12.486   3.955   4.557  1.00 10.00      A    C  
ATOM    406  C   PHE    45     -16.222   1.689   0.776  1.00 10.00      A    C  
ATOM    407  O   PHE    45     -16.873   0.713   1.149  1.00 10.00      A    O  
ATOM    408  N   HIS    46     -15.336   1.627  -0.208  1.00 10.00      A    N  
ATOM    409  HN  HIS    46     -14.828   2.429  -0.454  1.00 10.00      A    H  
ATOM    410  CA  HIS    46     -15.087   0.381  -0.924  1.00 10.00      A    C  
ATOM    411  CB  HIS    46     -15.820   0.370  -2.274  1.00 10.00      A    C  
ATOM    412  CG  HIS    46     -17.291   0.652  -2.189  1.00 10.00      A    C  
ATOM    413  ND1 HIS    46     -17.820   1.833  -2.655  1.00 10.00      A    N  
ATOM    414  CD2 HIS    46     -18.291  -0.115  -1.681  1.00 10.00      A    C  
ATOM    415  CE1 HIS    46     -19.117   1.762  -2.420  1.00 10.00      A    C  
ATOM    416  NE2 HIS    46     -19.449   0.605  -1.835  1.00 10.00      A    N  
ATOM    417  HE2 HIS    46     -20.331   0.384  -1.441  1.00 10.00      A    H  
ATOM    418  C   HIS    46     -13.599   0.155  -1.151  1.00 10.00      A    C  
ATOM    419  O   HIS    46     -12.825   1.103  -1.299  1.00 10.00      A    O  
ATOM    420  N   VAL    47     -13.213  -1.110  -1.167  1.00 10.00      A    N  
ATOM    421  HN  VAL    47     -13.885  -1.814  -1.023  1.00 10.00      A    H  
ATOM    422  CA  VAL    47     -11.834  -1.497  -1.398  1.00 10.00      A    C  
ATOM    423  CB  VAL    47     -11.436  -2.713  -0.533  1.00 10.00      A    C  
ATOM    424  CG1 VAL    47      -9.965  -3.050  -0.718  1.00 10.00      A    C  
ATOM    425  CG2 VAL    47     -11.748  -2.455   0.933  1.00 10.00      A    C  
ATOM    426  C   VAL    47     -11.665  -1.855  -2.867  1.00 10.00      A    C  
ATOM    427  O   VAL    47     -12.325  -2.766  -3.376  1.00 10.00      A    O  
ATOM    428  N   HIS    48     -10.794  -1.130  -3.546  1.00 10.00      A    N  
ATOM    429  HN  HIS    48     -10.293  -0.420  -3.082  1.00 10.00      A    H  
ATOM    430  CA  HIS    48     -10.552  -1.361  -4.959  1.00 10.00      A    C  
ATOM    431  CB  HIS    48      -9.998  -0.105  -5.627  1.00 10.00      A    C  
ATOM    432  CG  HIS    48     -11.005   1.003  -5.720  1.00 10.00      A    C  
ATOM    433  ND1 HIS    48     -11.737   1.287  -6.850  1.00 10.00      A    N  
ATOM    434  HD1 HIS    48     -11.677   0.817  -7.712  1.00 10.00      A    H  
ATOM    435  CD2 HIS    48     -11.412   1.895  -4.782  1.00 10.00      A    C  
ATOM    436  CE1 HIS    48     -12.547   2.316  -6.572  1.00 10.00      A    C  
ATOM    437  NE2 HIS    48     -12.389   2.724  -5.328  1.00 10.00      A    N  
ATOM    438  C   HIS    48      -9.649  -2.569  -5.183  1.00 10.00      A    C  
ATOM    439  O   HIS    48      -8.887  -2.959  -4.297  1.00 10.00      A    O  
ATOM    440  N   GLU    49      -9.743  -3.153  -6.369  1.00 10.00      A    N  
ATOM    441  HN  GLU    49     -10.354  -2.775  -7.039  1.00 10.00      A    H  
ATOM    442  CA  GLU    49      -8.967  -4.338  -6.713  1.00 10.00      A    C  
ATOM    443  CB  GLU    49      -9.535  -4.989  -7.974  1.00 10.00      A    C  
ATOM    444  CG  GLU    49      -9.074  -6.417  -8.205  1.00 10.00      A    C  
ATOM    445  CD  GLU    49      -9.888  -7.117  -9.268  1.00 10.00      A    C  
ATOM    446  OE1 GLU    49     -11.093  -7.343  -9.043  1.00 10.00      A    O  
ATOM    447  OE2 GLU    49      -9.322  -7.444 -10.337  1.00 10.00      A    O1-
ATOM    448  C   GLU    49      -7.488  -4.026  -6.901  1.00 10.00      A    C  
ATOM    449  O   GLU    49      -6.625  -4.860  -6.616  1.00 10.00      A    O  
ATOM    450  N   PHE    50      -7.196  -2.828  -7.370  1.00 10.00      A    N  
ATOM    451  HN  PHE    50      -7.918  -2.193  -7.551  1.00 10.00      A    H  
ATOM    452  CA  PHE    50      -5.820  -2.430  -7.603  1.00 10.00      A    C  
ATOM    453  CB  PHE    50      -5.684  -1.727  -8.957  1.00 10.00      A    C  
ATOM    454  CG  PHE    50      -6.009  -2.617 -10.125  1.00 10.00      A    C  
ATOM    455  CD1 PHE    50      -5.038  -3.434 -10.682  1.00 10.00      A    C  
ATOM    456  CD2 PHE    50      -7.287  -2.644 -10.664  1.00 10.00      A    C  
ATOM    457  CE1 PHE    50      -5.334  -4.259 -11.752  1.00 10.00      A    C  
ATOM    458  CE2 PHE    50      -7.590  -3.465 -11.734  1.00 10.00      A    C  
ATOM    459  CZ  PHE    50      -6.612  -4.275 -12.279  1.00 10.00      A    C  
ATOM    460  C   PHE    50      -5.300  -1.550  -6.477  1.00 10.00      A    C  
ATOM    461  O   PHE    50      -6.068  -1.077  -5.636  1.00 10.00      A    O  
ATOM    462  N   GLY    51      -3.992  -1.349  -6.467  1.00 10.00      A    N  
ATOM    463  HN  GLY    51      -3.441  -1.756  -7.173  1.00 10.00      A    H  
ATOM    464  CA  GLY    51      -3.355  -0.528  -5.463  1.00 10.00      A    C  
ATOM    465  C   GLY    51      -2.507   0.532  -6.121  1.00 10.00      A    C  
ATOM    466  O   GLY    51      -1.425   0.870  -5.643  1.00 10.00      A    O  
ATOM    467  N   ASP    52      -3.007   1.040  -7.236  1.00 10.00      A    N  
ATOM    468  HN  ASP    52      -3.879   0.727  -7.548  1.00 10.00      A    H  
ATOM    469  CA  ASP    52      -2.310   2.054  -8.003  1.00 10.00      A    C  
ATOM    470  CB  ASP    52      -2.631   1.889  -9.491  1.00 10.00      A    C  
ATOM    471  CG  ASP    52      -1.584   2.498 -10.401  1.00 10.00      A    C  
ATOM    472  OD1 ASP    52      -1.237   3.686 -10.211  1.00 10.00      A    O  
ATOM    473  OD2 ASP    52      -1.113   1.793 -11.323  1.00 10.00      A    O1-
ATOM    474  C   ASP    52      -2.696   3.449  -7.527  1.00 10.00      A    C  
ATOM    475  O   ASP    52      -3.861   3.717  -7.227  1.00 10.00      A    O  
ATOM    476  N   ASN    53      -1.712   4.332  -7.459  1.00 10.00      A    N  
ATOM    477  HN  ASN    53      -0.808   4.055  -7.718  1.00 10.00      A    H  
ATOM    478  CA  ASN    53      -1.937   5.701  -7.019  1.00 10.00      A    C  
ATOM    479  CB  ASN    53      -1.623   5.830  -5.523  1.00 10.00      A    C  
ATOM    480  CG  ASN    53      -2.315   7.014  -4.869  1.00 10.00      A    C  
ATOM    481  OD1 ASN    53      -1.708   8.067  -4.647  1.00 10.00      A    O  
ATOM    482  ND2 ASN    53      -3.590   6.848  -4.556  1.00 10.00      A    N  
ATOM    483 HD21 ASN    53      -4.007   5.984  -4.762  1.00 10.00      A    H  
ATOM    484 HD22 ASN    53      -4.069   7.592  -4.133  1.00 10.00      A    H  
ATOM    485  C   ASN    53      -1.063   6.654  -7.826  1.00 10.00      A    C  
ATOM    486  O   ASN    53      -0.741   7.758  -7.381  1.00 10.00      A    O  
ATOM    487  N   THR    54      -0.676   6.213  -9.018  1.00 10.00      A    N  
ATOM    488  HN  THR    54      -0.977   5.323  -9.323  1.00 10.00      A    H  
ATOM    489  CA  THR    54       0.170   7.012  -9.895  1.00 10.00      A    C  
ATOM    490  CB  THR    54       0.501   6.257 -11.195  1.00 10.00      A    C  
ATOM    491  OG1 THR    54      -0.692   5.667 -11.727  1.00 10.00      A    O  
ATOM    492  HG1 THR    54      -0.921   4.876 -11.200  1.00 10.00      A    H  
ATOM    493  CG2 THR    54       1.513   5.159 -10.927  1.00 10.00      A    C  
ATOM    494  C   THR    54      -0.485   8.349 -10.227  1.00 10.00      A    C  
ATOM    495  O   THR    54       0.067   9.412  -9.933  1.00 10.00      A    O  
ATOM    496  N   ALA    55      -1.668   8.286 -10.823  1.00 10.00      A    N  
ATOM    497  HN  ALA    55      -2.053   7.406 -11.028  1.00 10.00      A    H  
ATOM    498  CA  ALA    55      -2.405   9.487 -11.180  1.00 10.00      A    C  
ATOM    499  CB  ALA    55      -3.329   9.223 -12.359  1.00 10.00      A    C  
ATOM    500  C   ALA    55      -3.193   9.993  -9.978  1.00 10.00      A    C  
ATOM    501  O   ALA    55      -3.325  11.199  -9.768  1.00 10.00      A    O  
ATOM    502  N   GLY    56      -3.706   9.061  -9.186  1.00 10.00      A    N  
ATOM    503  HN  GLY    56      -3.576   8.112  -9.408  1.00 10.00      A    H  
ATOM    504  CA  GLY    56      -4.466   9.424  -8.010  1.00 10.00      A    C  
ATOM    505  C   GLY    56      -5.373   8.304  -7.547  1.00 10.00      A    C  
ATOM    506  O   GLY    56      -5.100   7.134  -7.801  1.00 10.00      A    O  
ATOM    507  N   CYS    57      -6.463   8.666  -6.887  1.00 10.00      A    N  
ATOM    508  HN  CYS    57      -6.626   9.622  -6.726  1.00 10.00      A    H  
ATOM    509  CA  CYS    57      -7.422   7.692  -6.380  1.00 10.00      A    C  
ATOM    510  C   CYS    57      -8.164   6.990  -7.516  1.00 10.00      A    C  
ATOM    511  O   CYS    57      -8.784   5.941  -7.317  1.00 10.00      A    O  
ATOM    512  CB  CYS    57      -8.416   8.379  -5.441  1.00 10.00      A    C  
ATOM    513  SG  CYS    57      -7.640   9.331  -4.096  1.00 10.00      A    S  
ATOM    514  N   THR    58      -8.102   7.572  -8.704  1.00 10.00      A    N  
ATOM    515  HN  THR    58      -7.604   8.414  -8.798  1.00 10.00      A    H  
ATOM    516  CA  THR    58      -8.765   7.007  -9.867  1.00 10.00      A    C  
ATOM    517  CB  THR    58      -9.033   8.089 -10.938  1.00 10.00      A    C  
ATOM    518  OG1 THR    58     -10.109   7.685 -11.793  1.00 10.00      A    O  
ATOM    519  HG1 THR    58      -9.750   7.241 -12.573  1.00 10.00      A    H  
ATOM    520  CG2 THR    58      -7.789   8.373 -11.770  1.00 10.00      A    C  
ATOM    521  C   THR    58      -7.954   5.850 -10.458  1.00 10.00      A    C  
ATOM    522  O   THR    58      -8.487   5.018 -11.189  1.00 10.00      A    O  
ATOM    523  N   SER    59      -6.674   5.783 -10.100  1.00 10.00      A    N  
ATOM    524  HN  SER    59      -6.311   6.452  -9.480  1.00 10.00      A    H  
ATOM    525  CA  SER    59      -5.787   4.739 -10.600  1.00 10.00      A    C  
ATOM    526  CB  SER    59      -4.332   5.111 -10.308  1.00 10.00      A    C  
ATOM    527  OG  SER    59      -4.066   6.449 -10.707  1.00 10.00      A    O  
ATOM    528  HG  SER    59      -4.254   6.538 -11.651  1.00 10.00      A    H  
ATOM    529  C   SER    59      -6.129   3.376  -9.995  1.00 10.00      A    C  
ATOM    530  O   SER    59      -5.672   2.339 -10.473  1.00 10.00      A    O  
ATOM    531  N   ALA    60      -6.950   3.389  -8.953  1.00 10.00      A    N  
ATOM    532  HN  ALA    60      -7.276   4.248  -8.615  1.00 10.00      A    H  
ATOM    533  CA  ALA    60      -7.361   2.162  -8.283  1.00 10.00      A    C  
ATOM    534  CB  ALA    60      -8.009   2.487  -6.951  1.00 10.00      A    C  
ATOM    535  C   ALA    60      -8.304   1.336  -9.159  1.00 10.00      A    C  
ATOM    536  O   ALA    60      -8.516   0.149  -8.908  1.00 10.00      A    O  
ATOM    537  N   GLY    61      -8.865   1.973 -10.186  1.00 10.00      A    N  
ATOM    538  HN  GLY    61      -8.652   2.919 -10.339  1.00 10.00      A    H  
ATOM    539  CA  GLY    61      -9.770   1.284 -11.087  1.00 10.00      A    C  
ATOM    540  C   GLY    61     -11.086   0.907 -10.433  1.00 10.00      A    C  
ATOM    541  O   GLY    61     -11.677   1.717  -9.713  1.00 10.00      A    O  
ATOM    542  N   PRO    62     -11.571  -0.321 -10.678  1.00 10.00      A    N  
ATOM    543  CA  PRO    62     -12.830  -0.815 -10.115  1.00 10.00      A    C  
ATOM    544  CB  PRO    62     -13.212  -1.920 -11.099  1.00 10.00      A    C  
ATOM    545  CG  PRO    62     -11.906  -2.475 -11.553  1.00 10.00      A    C  
ATOM    546  CD  PRO    62     -10.926  -1.330 -11.540  1.00 10.00      A    C  
ATOM    547  C   PRO    62     -12.644  -1.397  -8.710  1.00 10.00      A    C  
ATOM    548  O   PRO    62     -11.531  -1.406  -8.169  1.00 10.00      A    O  
ATOM    549  N   HIS    63     -13.734  -1.882  -8.124  1.00 10.00      A    N  
ATOM    550  HN  HIS    63     -14.589  -1.859  -8.608  1.00 10.00      A    H  
ATOM    551  CA  HIS    63     -13.690  -2.457  -6.782  1.00 10.00      A    C  
ATOM    552  CB  HIS    63     -15.086  -2.471  -6.139  1.00 10.00      A    C  
ATOM    553  CG  HIS    63     -15.892  -1.227  -6.362  1.00 10.00      A    C  
ATOM    554  ND1 HIS    63     -17.223  -1.291  -6.688  1.00 10.00      A    N  
ATOM    555  CD2 HIS    63     -15.511   0.075  -6.306  1.00 10.00      A    C  
ATOM    556  CE1 HIS    63     -17.622  -0.042  -6.823  1.00 10.00      A    C  
ATOM    557  NE2 HIS    63     -16.623   0.825  -6.603  1.00 10.00      A    N  
ATOM    558  HE2 HIS    63     -16.608   1.756  -6.906  1.00 10.00      A    H  
ATOM    559  C   HIS    63     -13.131  -3.874  -6.827  1.00 10.00      A    C  
ATOM    560  O   HIS    63     -13.126  -4.513  -7.880  1.00 10.00      A    O  
ATOM    561  N   PHE    64     -12.655  -4.353  -5.681  1.00 10.00      A    N  
ATOM    562  HN  PHE    64     -12.679  -3.783  -4.881  1.00 10.00      A    H  
ATOM    563  CA  PHE    64     -12.093  -5.696  -5.574  1.00 10.00      A    C  
ATOM    564  CB  PHE    64     -11.512  -5.905  -4.169  1.00 10.00      A    C  
ATOM    565  CG  PHE    64     -10.731  -7.179  -3.986  1.00 10.00      A    C  
ATOM    566  CD1 PHE    64     -10.103  -7.793  -5.059  1.00 10.00      A    C  
ATOM    567  CD2 PHE    64     -10.625  -7.763  -2.734  1.00 10.00      A    C  
ATOM    568  CE1 PHE    64      -9.385  -8.961  -4.887  1.00 10.00      A    C  
ATOM    569  CE2 PHE    64      -9.909  -8.931  -2.554  1.00 10.00      A    C  
ATOM    570  CZ  PHE    64      -9.289  -9.532  -3.633  1.00 10.00      A    C  
ATOM    571  C   PHE    64     -13.162  -6.740  -5.878  1.00 10.00      A    C  
ATOM    572  O   PHE    64     -14.018  -7.032  -5.038  1.00 10.00      A    O  
ATOM    573  N   ASN    65     -13.109  -7.303  -7.080  1.00 10.00      A    N  
ATOM    574  HN  ASN    65     -12.379  -7.055  -7.703  1.00 10.00      A    H  
ATOM    575  CA  ASN    65     -14.093  -8.288  -7.501  1.00 10.00      A    C  
ATOM    576  CB  ASN    65     -15.125  -7.625  -8.417  1.00 10.00      A    C  
ATOM    577  CG  ASN    65     -16.308  -8.521  -8.723  1.00 10.00      A    C  
ATOM    578  OD1 ASN    65     -16.617  -9.446  -7.972  1.00 10.00      A    O  
ATOM    579  ND2 ASN    65     -16.983  -8.246  -9.828  1.00 10.00      A    N  
ATOM    580 HD21 ASN    65     -16.677  -7.496 -10.380  1.00 10.00      A    H  
ATOM    581 HD22 ASN    65     -17.773  -8.792 -10.041  1.00 10.00      A    H  
ATOM    582  C   ASN    65     -13.444  -9.471  -8.213  1.00 10.00      A    C  
ATOM    583  O   ASN    65     -13.505  -9.585  -9.438  1.00 10.00      A    O  
ATOM    584  N   PRO    66     -12.822 -10.379  -7.453  1.00 10.00      A    N  
ATOM    585  CA  PRO    66     -12.164 -11.559  -8.011  1.00 10.00      A    C  
ATOM    586  CB  PRO    66     -11.132 -11.887  -6.937  1.00 10.00      A    C  
ATOM    587  CG  PRO    66     -11.810 -11.510  -5.664  1.00 10.00      A    C  
ATOM    588  CD  PRO    66     -12.694 -10.330  -5.985  1.00 10.00      A    C  
ATOM    589  C   PRO    66     -13.140 -12.724  -8.168  1.00 10.00      A    C  
ATOM    590  O   PRO    66     -12.732 -13.859  -8.411  1.00 10.00      A    O  
ATOM    591  N   LEU    67     -14.430 -12.433  -8.012  1.00 10.00      A    N  
ATOM    592  HN  LEU    67     -14.686 -11.511  -7.807  1.00 10.00      A    H  
ATOM    593  CA  LEU    67     -15.468 -13.449  -8.131  1.00 10.00      A    C  
ATOM    594  CB  LEU    67     -16.190 -13.629  -6.793  1.00 10.00      A    C  
ATOM    595  CG  LEU    67     -15.321 -14.048  -5.606  1.00 10.00      A    C  
ATOM    596  CD1 LEU    67     -16.130 -14.030  -4.320  1.00 10.00      A    C  
ATOM    597  CD2 LEU    67     -14.718 -15.424  -5.840  1.00 10.00      A    C  
ATOM    598  C   LEU    67     -16.477 -13.074  -9.212  1.00 10.00      A    C  
ATOM    599  O   LEU    67     -17.442 -13.803  -9.451  1.00 10.00      A    O  
ATOM    600  N   SER    68     -16.244 -11.931  -9.855  1.00 10.00      A    N  
ATOM    601  HN  SER    68     -15.447 -11.415  -9.622  1.00 10.00      A    H  
ATOM    602  CA  SER    68     -17.121 -11.429 -10.911  1.00 10.00      A    C  
ATOM    603  CB  SER    68     -17.047 -12.324 -12.150  1.00 10.00      A    C  
ATOM    604  OG  SER    68     -15.698 -12.576 -12.509  1.00 10.00      A    O  
ATOM    605  HG  SER    68     -15.575 -13.524 -12.629  1.00 10.00      A    H  
ATOM    606  C   SER    68     -18.564 -11.275 -10.433  1.00 10.00      A    C  
ATOM    607  O   SER    68     -19.509 -11.494 -11.189  1.00 10.00      A    O  
ATOM    608  N   ARG    69     -18.729 -10.884  -9.175  1.00 10.00      A    N  
ATOM    609  HN  ARG    69     -17.939 -10.705  -8.620  1.00 10.00      A    H  
ATOM    610  CA  ARG    69     -20.057 -10.695  -8.604  1.00 10.00      A    C  
ATOM    611  CB  ARG    69     -20.061 -11.039  -7.112  1.00 10.00      A    C  
ATOM    612  CG  ARG    69     -19.857 -12.516  -6.796  1.00 10.00      A    C  
ATOM    613  CD  ARG    69     -20.975 -13.379  -7.366  1.00 10.00      A    C  
ATOM    614  NE  ARG    69     -21.181 -14.597  -6.575  1.00 10.00      A    N  
ATOM    615  HE  ARG    69     -21.357 -14.482  -5.615  1.00 10.00      A    H  
ATOM    616  CZ  ARG    69     -21.152 -15.835  -7.079  1.00 10.00      A    C  
ATOM    617  NH1 ARG    69     -20.927 -16.030  -8.372  1.00 10.00      A    N1+
ATOM    618 HH11 ARG    69     -20.773 -15.248  -8.982  1.00 10.00      A    H  
ATOM    619 HH12 ARG    69     -20.921 -16.961  -8.748  1.00 10.00      A    H  
ATOM    620  NH2 ARG    69     -21.352 -16.880  -6.285  1.00 10.00      A    N  
ATOM    621 HH21 ARG    69     -21.529 -16.746  -5.307  1.00 10.00      A    H  
ATOM    622 HH22 ARG    69     -21.316 -17.812  -6.660  1.00 10.00      A    H  
ATOM    623  C   ARG    69     -20.527  -9.258  -8.813  1.00 10.00      A    C  
ATOM    624  O   ARG    69     -19.802  -8.433  -9.378  1.00 10.00      A    O  
ATOM    625  N   LYS    70     -21.736  -8.961  -8.361  1.00 10.00      A    N  
ATOM    626  HN  LYS    70     -22.271  -9.667  -7.921  1.00 10.00      A    H  
ATOM    627  CA  LYS    70     -22.299  -7.624  -8.499  1.00 10.00      A    C  
ATOM    628  CB  LYS    70     -23.821  -7.695  -8.658  1.00 10.00      A    C  
ATOM    629  CG  LYS    70     -24.276  -8.449  -9.895  1.00 10.00      A    C  
ATOM    630  CD  LYS    70     -23.887  -7.712 -11.166  1.00 10.00      A    C  
ATOM    631  CE  LYS    70     -24.121  -8.576 -12.394  1.00 10.00      A    C  
ATOM    632  NZ  LYS    70     -25.505  -9.119 -12.434  1.00 10.00      A    N1+
ATOM    633  HZ1 LYS    70     -26.192  -8.363 -12.238  1.00 10.00      A    H  
ATOM    634  HZ2 LYS    70     -25.619  -9.869 -11.722  1.00 10.00      A    H  
ATOM    635  HZ3 LYS    70     -25.708  -9.516 -13.373  1.00 10.00      A    H  
ATOM    636  C   LYS    70     -21.925  -6.738  -7.312  1.00 10.00      A    C  
ATOM    637  O   LYS    70     -20.970  -7.017  -6.592  1.00 10.00      A    O  
ATOM    638  N   HIS    71     -22.677  -5.664  -7.121  1.00 10.00      A    N  
ATOM    639  HN  HIS    71     -23.438  -5.503  -7.717  1.00 10.00      A    H  
ATOM    640  CA  HIS    71     -22.428  -4.737  -6.026  1.00 10.00      A    C  
ATOM    641  CB  HIS    71     -22.325  -3.301  -6.561  1.00 10.00      A    C  
ATOM    642  CG  HIS    71     -22.132  -2.241  -5.513  1.00 10.00      A    C  
ATOM    643  ND1 HIS    71     -21.339  -2.406  -4.399  1.00 10.00      A    N  
ATOM    644  HD1 HIS    71     -20.824  -3.221  -4.162  1.00 10.00      A    H  
ATOM    645  CD2 HIS    71     -22.642  -0.989  -5.421  1.00 10.00      A    C  
ATOM    646  CE1 HIS    71     -21.372  -1.307  -3.671  1.00 10.00      A    C  
ATOM    647  NE2 HIS    71     -22.155  -0.433  -4.270  1.00 10.00      A    N  
ATOM    648  HE2 HIS    71     -22.503   0.399  -3.846  1.00 10.00      A    H  
ATOM    649  C   HIS    71     -23.548  -4.848  -5.005  1.00 10.00      A    C  
ATOM    650  O   HIS    71     -24.724  -4.847  -5.371  1.00 10.00      A    O  
ATOM    651  N   GLY    72     -23.183  -4.955  -3.739  1.00 10.00      A    N  
ATOM    652  HN  GLY    72     -22.227  -4.961  -3.507  1.00 10.00      A    H  
ATOM    653  CA  GLY    72     -24.173  -5.068  -2.693  1.00 10.00      A    C  
ATOM    654  C   GLY    72     -23.665  -4.521  -1.378  1.00 10.00      A    C  
ATOM    655  O   GLY    72     -22.541  -4.022  -1.305  1.00 10.00      A    O  
ATOM    656  N   GLY    73     -24.488  -4.615  -0.343  1.00 10.00      A    N  
ATOM    657  HN  GLY    73     -25.368  -5.027  -0.466  1.00 10.00      A    H  
ATOM    658  CA  GLY    73     -24.097  -4.122   0.961  1.00 10.00      A    C  
ATOM    659  C   GLY    73     -23.233  -5.114   1.715  1.00 10.00      A    C  
ATOM    660  O   GLY    73     -23.086  -6.257   1.281  1.00 10.00      A    O  
ATOM    661  N   PRO    74     -22.669  -4.713   2.868  1.00 10.00      A    N  
ATOM    662  CA  PRO    74     -21.801  -5.580   3.684  1.00 10.00      A    C  
ATOM    663  CB  PRO    74     -21.426  -4.697   4.881  1.00 10.00      A    C  
ATOM    664  CG  PRO    74     -22.452  -3.618   4.901  1.00 10.00      A    C  
ATOM    665  CD  PRO    74     -22.821  -3.377   3.467  1.00 10.00      A    C  
ATOM    666  C   PRO    74     -22.517  -6.832   4.177  1.00 10.00      A    C  
ATOM    667  O   PRO    74     -21.888  -7.829   4.519  1.00 10.00      A    O  
ATOM    668  N   LYS    75     -23.836  -6.780   4.214  1.00 10.00      A    N  
ATOM    669  HN  LYS    75     -24.293  -5.967   3.920  1.00 10.00      A    H  
ATOM    670  CA  LYS    75     -24.615  -7.916   4.675  1.00 10.00      A    C  
ATOM    671  CB  LYS    75     -25.576  -7.502   5.790  1.00 10.00      A    C  
ATOM    672  CG  LYS    75     -24.870  -7.054   7.060  1.00 10.00      A    C  
ATOM    673  CD  LYS    75     -25.808  -7.055   8.255  1.00 10.00      A    C  
ATOM    674  CE  LYS    75     -25.066  -6.692   9.532  1.00 10.00      A    C  
ATOM    675  NZ  LYS    75     -25.945  -6.765  10.725  1.00 10.00      A    N1+
ATOM    676  HZ1 LYS    75     -25.441  -6.415  11.563  1.00 10.00      A    H  
ATOM    677  HZ2 LYS    75     -26.235  -7.747  10.898  1.00 10.00      A    H  
ATOM    678  HZ3 LYS    75     -26.796  -6.186  10.579  1.00 10.00      A    H  
ATOM    679  C   LYS    75     -25.349  -8.593   3.525  1.00 10.00      A    C  
ATOM    680  O   LYS    75     -26.395  -9.208   3.717  1.00 10.00      A    O  
ATOM    681  N   ASP    76     -24.795  -8.466   2.326  1.00 10.00      A    N  
ATOM    682  HN  ASP    76     -23.965  -7.946   2.234  1.00 10.00      A    H  
ATOM    683  CA  ASP    76     -25.377  -9.081   1.140  1.00 10.00      A    C  
ATOM    684  CB  ASP    76     -25.638  -8.023   0.063  1.00 10.00      A    C  
ATOM    685  CG  ASP    76     -26.693  -8.436  -0.950  1.00 10.00      A    C  
ATOM    686  OD1 ASP    76     -27.615  -7.636  -1.202  1.00 10.00      A    O  
ATOM    687  OD2 ASP    76     -26.613  -9.558  -1.493  1.00 10.00      A    O1-
ATOM    688  C   ASP    76     -24.410 -10.123   0.604  1.00 10.00      A    C  
ATOM    689  O   ASP    76     -23.195  -9.987   0.766  1.00 10.00      A    O  
ATOM    690  N   GLU    77     -24.940 -11.163  -0.012  1.00 10.00      A    N  
ATOM    691  HN  GLU    77     -25.917 -11.220  -0.104  1.00 10.00      A    H  
ATOM    692  CA  GLU    77     -24.110 -12.218  -0.572  1.00 10.00      A    C  
ATOM    693  CB  GLU    77     -24.805 -13.573  -0.468  1.00 10.00      A    C  
ATOM    694  CG  GLU    77     -24.812 -14.141   0.943  1.00 10.00      A    C  
ATOM    695  CD  GLU    77     -25.843 -15.231   1.130  1.00 10.00      A    C  
ATOM    696  OE1 GLU    77     -26.975 -14.915   1.561  1.00 10.00      A    O  
ATOM    697  OE2 GLU    77     -25.528 -16.408   0.847  1.00 10.00      A    O1-
ATOM    698  C   GLU    77     -23.739 -11.895  -2.013  1.00 10.00      A    C  
ATOM    699  O   GLU    77     -22.862 -12.528  -2.603  1.00 10.00      A    O  
ATOM    700  N   GLU    78     -24.419 -10.911  -2.579  1.00 10.00      A    N  
ATOM    701  HN  GLU    78     -25.132 -10.458  -2.067  1.00 10.00      A    H  
ATOM    702  CA  GLU    78     -24.147 -10.483  -3.939  1.00 10.00      A    C  
ATOM    703  CB  GLU    78     -25.439 -10.397  -4.752  1.00 10.00      A    C  
ATOM    704  CG  GLU    78     -25.224 -10.202  -6.243  1.00 10.00      A    C  
ATOM    705  CD  GLU    78     -24.359 -11.284  -6.846  1.00 10.00      A    C  
ATOM    706  OE1 GLU    78     -24.727 -12.471  -6.729  1.00 10.00      A    O  
ATOM    707  OE2 GLU    78     -23.317 -10.957  -7.452  1.00 10.00      A    O1-
ATOM    708  C   GLU    78     -23.433  -9.136  -3.915  1.00 10.00      A    C  
ATOM    709  O   GLU    78     -24.044  -8.087  -4.120  1.00 10.00      A    O  
ATOM    710  N   ARG    79     -22.139  -9.177  -3.639  1.00 10.00      A    N  
ATOM    711  HN  ARG    79     -21.711 -10.045  -3.491  1.00 10.00      A    H  
ATOM    712  CA  ARG    79     -21.330  -7.973  -3.567  1.00 10.00      A    C  
ATOM    713  CB  ARG    79     -21.419  -7.356  -2.167  1.00 10.00      A    C  
ATOM    714  CG  ARG    79     -20.959  -8.274  -1.044  1.00 10.00      A    C  
ATOM    715  CD  ARG    79     -20.348  -7.484   0.103  1.00 10.00      A    C  
ATOM    716  NE  ARG    79     -20.432  -8.207   1.369  1.00 10.00      A    N  
ATOM    717  HE  ARG    79     -21.293  -8.625   1.587  1.00 10.00      A    H  
ATOM    718  CZ  ARG    79     -19.426  -8.326   2.242  1.00 10.00      A    C  
ATOM    719  NH1 ARG    79     -18.245  -7.769   1.993  1.00 10.00      A    N1+
ATOM    720 HH11 ARG    79     -18.098  -7.247   1.154  1.00 10.00      A    H  
ATOM    721 HH12 ARG    79     -17.486  -7.875   2.657  1.00 10.00      A    H  
ATOM    722  NH2 ARG    79     -19.614  -8.993   3.368  1.00 10.00      A    N  
ATOM    723 HH21 ARG    79     -20.504  -9.403   3.570  1.00 10.00      A    H  
ATOM    724 HH22 ARG    79     -18.858  -9.084   4.040  1.00 10.00      A    H  
ATOM    725  C   ARG    79     -19.878  -8.291  -3.877  1.00 10.00      A    C  
ATOM    726  O   ARG    79     -19.497  -9.458  -3.988  1.00 10.00      A    O  
ATOM    727  N   HIS    80     -19.073  -7.251  -4.020  1.00 10.00      A    N  
ATOM    728  HN  HIS    80     -19.441  -6.340  -3.927  1.00 10.00      A    H  
ATOM    729  CA  HIS    80     -17.655  -7.425  -4.285  1.00 10.00      A    C  
ATOM    730  CB  HIS    80     -17.038  -6.149  -4.877  1.00 10.00      A    C  
ATOM    731  CG  HIS    80     -17.792  -5.538  -6.019  1.00 10.00      A    C  
ATOM    732  ND1 HIS    80     -18.290  -4.254  -5.983  1.00 10.00      A    N  
ATOM    733  HD1 HIS    80     -18.230  -3.632  -5.210  1.00 10.00      A    H  
ATOM    734  CD2 HIS    80     -18.110  -6.023  -7.239  1.00 10.00      A    C  
ATOM    735  CE1 HIS    80     -18.881  -3.980  -7.125  1.00 10.00      A    C  
ATOM    736  NE2 HIS    80     -18.787  -5.035  -7.911  1.00 10.00      A    N  
ATOM    737  HE2 HIS    80     -19.310  -5.168  -8.725  1.00 10.00      A    H  
ATOM    738  C   HIS    80     -16.972  -7.736  -2.966  1.00 10.00      A    C  
ATOM    739  O   HIS    80     -17.514  -7.433  -1.902  1.00 10.00      A    O  
ATOM    740  N   VAL    81     -15.796  -8.333  -3.021  1.00 10.00      A    N  
ATOM    741  HN  VAL    81     -15.405  -8.555  -3.891  1.00 10.00      A    H  
ATOM    742  CA  VAL    81     -15.068  -8.656  -1.804  1.00 10.00      A    C  
ATOM    743  CB  VAL    81     -13.800  -9.484  -2.100  1.00 10.00      A    C  
ATOM    744  CG1 VAL    81     -13.032  -9.786  -0.821  1.00 10.00      A    C  
ATOM    745  CG2 VAL    81     -14.169 -10.775  -2.814  1.00 10.00      A    C  
ATOM    746  C   VAL    81     -14.697  -7.369  -1.074  1.00 10.00      A    C  
ATOM    747  O   VAL    81     -14.692  -7.315   0.149  1.00 10.00      A    O  
ATOM    748  N   GLY    82     -14.439  -6.317  -1.844  1.00 10.00      A    N  
ATOM    749  HN  GLY    82     -14.504  -6.407  -2.819  1.00 10.00      A    H  
ATOM    750  CA  GLY    82     -14.072  -5.041  -1.260  1.00 10.00      A    C  
ATOM    751  C   GLY    82     -15.266  -4.142  -0.990  1.00 10.00      A    C  
ATOM    752  O   GLY    82     -15.099  -2.962  -0.685  1.00 10.00      A    O  
ATOM    753  N   ASP    83     -16.471  -4.690  -1.099  1.00 10.00      A    N  
ATOM    754  HN  ASP    83     -16.547  -5.640  -1.323  1.00 10.00      A    H  
ATOM    755  CA  ASP    83     -17.685  -3.911  -0.858  1.00 10.00      A    C  
ATOM    756  CB  ASP    83     -18.911  -4.568  -1.510  1.00 10.00      A    C  
ATOM    757  CG  ASP    83     -19.151  -4.135  -2.944  1.00 10.00      A    C  
ATOM    758  OD1 ASP    83     -18.368  -3.324  -3.475  1.00 10.00      A    O  
ATOM    759  OD2 ASP    83     -20.131  -4.620  -3.565  1.00 10.00      A    O1-
ATOM    760  C   ASP    83     -17.922  -3.764   0.639  1.00 10.00      A    C  
ATOM    761  O   ASP    83     -18.532  -4.633   1.263  1.00 10.00      A    O  
ATOM    762  N   LEU    84     -17.420  -2.677   1.214  1.00 10.00      A    N  
ATOM    763  HN  LEU    84     -16.933  -2.028   0.666  1.00 10.00      A    H  
ATOM    764  CA  LEU    84     -17.579  -2.434   2.643  1.00 10.00      A    C  
ATOM    765  CB  LEU    84     -16.440  -1.574   3.197  1.00 10.00      A    C  
ATOM    766  CG  LEU    84     -15.036  -2.182   3.121  1.00 10.00      A    C  
ATOM    767  CD1 LEU    84     -14.017  -1.254   3.761  1.00 10.00      A    C  
ATOM    768  CD2 LEU    84     -15.003  -3.552   3.781  1.00 10.00      A    C  
ATOM    769  C   LEU    84     -18.934  -1.814   2.954  1.00 10.00      A    C  
ATOM    770  O   LEU    84     -19.628  -2.254   3.868  1.00 10.00      A    O  
ATOM    771  N   GLY    85     -19.306  -0.783   2.207  1.00 10.00      A    N  
ATOM    772  HN  GLY    85     -18.701  -0.438   1.514  1.00 10.00      A    H  
ATOM    773  CA  GLY    85     -20.596  -0.158   2.424  1.00 10.00      A    C  
ATOM    774  C   GLY    85     -20.535   1.347   2.586  1.00 10.00      A    C  
ATOM    775  O   GLY    85     -19.952   2.048   1.758  1.00 10.00      A    O  
ATOM    776  N   ASN    86     -21.127   1.841   3.666  1.00 10.00      A    N  
ATOM    777  HN  ASN    86     -21.529   1.226   4.313  1.00 10.00      A    H  
ATOM    778  CA  ASN    86     -21.176   3.275   3.934  1.00 10.00      A    C  
ATOM    779  CB  ASN    86     -22.624   3.774   3.833  1.00 10.00      A    C  
ATOM    780  CG  ASN    86     -23.020   4.188   2.433  1.00 10.00      A    C  
ATOM    781  OD1 ASN    86     -22.243   4.809   1.716  1.00 10.00      A    O  
ATOM    782  ND2 ASN    86     -24.239   3.847   2.034  1.00 10.00      A    N  
ATOM    783 HD21 ASN    86     -24.810   3.355   2.661  1.00 10.00      A    H  
ATOM    784 HD22 ASN    86     -24.518   4.090   1.121  1.00 10.00      A    H  
ATOM    785  C   ASN    86     -20.645   3.597   5.320  1.00 10.00      A    C  
ATOM    786  O   ASN    86     -20.880   2.855   6.273  1.00 10.00      A    O  
ATOM    787  N   VAL    87     -19.919   4.702   5.424  1.00 10.00      A    N  
ATOM    788  HN  VAL    87     -19.732   5.229   4.614  1.00 10.00      A    H  
ATOM    789  CA  VAL    87     -19.377   5.149   6.703  1.00 10.00      A    C  
ATOM    790  CB  VAL    87     -17.848   5.373   6.661  1.00 10.00      A    C  
ATOM    791  CG1 VAL    87     -17.116   4.038   6.660  1.00 10.00      A    C  
ATOM    792  CG2 VAL    87     -17.444   6.211   5.453  1.00 10.00      A    C  
ATOM    793  C   VAL    87     -20.082   6.422   7.163  1.00 10.00      A    C  
ATOM    794  O   VAL    87     -20.256   7.360   6.379  1.00 10.00      A    O  
ATOM    795  N   THR    88     -20.504   6.442   8.420  1.00 10.00      A    N  
ATOM    796  HN  THR    88     -20.355   5.659   8.989  1.00 10.00      A    H  
ATOM    797  CA  THR    88     -21.199   7.590   8.978  1.00 10.00      A    C  
ATOM    798  CB  THR    88     -22.114   7.161  10.139  1.00 10.00      A    C  
ATOM    799  OG1 THR    88     -22.429   5.765  10.016  1.00 10.00      A    O  
ATOM    800  HG1 THR    88     -22.406   5.354  10.888  1.00 10.00      A    H  
ATOM    801  CG2 THR    88     -23.400   7.973  10.133  1.00 10.00      A    C  
ATOM    802  C   THR    88     -20.224   8.649   9.485  1.00 10.00      A    C  
ATOM    803  O   THR    88     -19.346   8.361  10.303  1.00 10.00      A    O  
ATOM    804  N   ALA    89     -20.380   9.867   8.987  1.00 10.00      A    N  
ATOM    805  HN  ALA    89     -21.087  10.024   8.318  1.00 10.00      A    H  
ATOM    806  CA  ALA    89     -19.539  10.981   9.399  1.00 10.00      A    C  
ATOM    807  CB  ALA    89     -19.015  11.733   8.185  1.00 10.00      A    C  
ATOM    808  C   ALA    89     -20.338  11.915  10.299  1.00 10.00      A    C  
ATOM    809  O   ALA    89     -21.490  12.231   9.999  1.00 10.00      A    O  
ATOM    810  N   ASP    90     -19.730  12.341  11.397  1.00 10.00      A    N  
ATOM    811  HN  ASP    90     -18.807  12.052  11.576  1.00 10.00      A    H  
ATOM    812  CA  ASP    90     -20.391  13.229  12.348  1.00 10.00      A    C  
ATOM    813  CB  ASP    90     -19.609  13.276  13.672  1.00 10.00      A    C  
ATOM    814  CG  ASP    90     -18.913  14.599  13.928  1.00 10.00      A    C  
ATOM    815  OD1 ASP    90     -17.802  14.809  13.405  1.00 10.00      A    O  
ATOM    816  OD2 ASP    90     -19.482  15.441  14.656  1.00 10.00      A    O1-
ATOM    817  C   ASP    90     -20.590  14.631  11.764  1.00 10.00      A    C  
ATOM    818  O   ASP    90     -20.081  14.937  10.687  1.00 10.00      A    O  
ATOM    819  N   LYS    91     -21.329  15.474  12.487  1.00 10.00      A    N  
ATOM    820  HN  LYS    91     -21.695  15.165  13.345  1.00 10.00      A    H  
ATOM    821  CA  LYS    91     -21.612  16.842  12.053  1.00 10.00      A    C  
ATOM    822  CB  LYS    91     -22.465  17.577  13.095  1.00 10.00      A    C  
ATOM    823  CG  LYS    91     -21.797  17.734  14.457  1.00 10.00      A    C  
ATOM    824  CD  LYS    91     -22.451  18.831  15.281  1.00 10.00      A    C  
ATOM    825  CE  LYS    91     -22.153  20.210  14.711  1.00 10.00      A    C  
ATOM    826  NZ  LYS    91     -20.795  20.695  15.078  1.00 10.00      A    N1+
ATOM    827  HZ1 LYS    91     -20.081  19.949  14.910  1.00 10.00      A    H  
ATOM    828  HZ2 LYS    91     -20.768  20.959  16.081  1.00 10.00      A    H  
ATOM    829  HZ3 LYS    91     -20.547  21.528  14.508  1.00 10.00      A    H  
ATOM    830  C   LYS    91     -20.341  17.645  11.767  1.00 10.00      A    C  
ATOM    831  O   LYS    91     -20.348  18.545  10.926  1.00 10.00      A    O  
ATOM    832  N   ASP    92     -19.260  17.320  12.463  1.00 10.00      A    N  
ATOM    833  HN  ASP    92     -19.308  16.584  13.116  1.00 10.00      A    H  
ATOM    834  CA  ASP    92     -17.998  18.025  12.281  1.00 10.00      A    C  
ATOM    835  CB  ASP    92     -17.210  18.098  13.588  1.00 10.00      A    C  
ATOM    836  CG  ASP    92     -17.562  19.327  14.392  1.00 10.00      A    C  
ATOM    837  OD1 ASP    92     -16.838  20.338  14.280  1.00 10.00      A    O  
ATOM    838  OD2 ASP    92     -18.578  19.293  15.123  1.00 10.00      A    O1-
ATOM    839  C   ASP    92     -17.156  17.411  11.175  1.00 10.00      A    C  
ATOM    840  O   ASP    92     -16.101  17.944  10.819  1.00 10.00      A    O  
ATOM    841  N   GLY    93     -17.619  16.292  10.636  1.00 10.00      A    N  
ATOM    842  HN  GLY    93     -18.461  15.909  10.969  1.00 10.00      A    H  
ATOM    843  CA  GLY    93     -16.906  15.636   9.562  1.00 10.00      A    C  
ATOM    844  C   GLY    93     -16.036  14.486  10.021  1.00 10.00      A    C  
ATOM    845  O   GLY    93     -15.250  13.953   9.236  1.00 10.00      A    O  
ATOM    846  N   VAL    94     -16.166  14.098  11.281  1.00 10.00      A    N  
ATOM    847  HN  VAL    94     -16.813  14.556  11.868  1.00 10.00      A    H  
ATOM    848  CA  VAL    94     -15.379  12.996  11.815  1.00 10.00      A    C  
ATOM    849  CB  VAL    94     -15.111  13.149  13.327  1.00 10.00      A    C  
ATOM    850  CG1 VAL    94     -14.253  12.002  13.844  1.00 10.00      A    C  
ATOM    851  CG2 VAL    94     -14.445  14.485  13.619  1.00 10.00      A    C  
ATOM    852  C   VAL    94     -16.078  11.670  11.543  1.00 10.00      A    C  
ATOM    853  O   VAL    94     -17.110  11.359  12.140  1.00 10.00      A    O  
ATOM    854  N   ALA    95     -15.525  10.905  10.618  1.00 10.00      A    N  
ATOM    855  HN  ALA    95     -14.707  11.217  10.164  1.00 10.00      A    H  
ATOM    856  CA  ALA    95     -16.084   9.616  10.262  1.00 10.00      A    C  
ATOM    857  CB  ALA    95     -16.077   9.432   8.752  1.00 10.00      A    C  
ATOM    858  C   ALA    95     -15.315   8.494  10.944  1.00 10.00      A    C  
ATOM    859  O   ALA    95     -14.270   8.059  10.458  1.00 10.00      A    O  
ATOM    860  N   ASP    96     -15.814   8.057  12.092  1.00 10.00      A    N  
ATOM    861  HN  ASP    96     -16.629   8.469  12.448  1.00 10.00      A    H  
ATOM    862  CA  ASP    96     -15.181   6.978  12.836  1.00 10.00      A    C  
ATOM    863  CB  ASP    96     -15.506   7.086  14.327  1.00 10.00      A    C  
ATOM    864  CG  ASP    96     -14.448   6.451  15.208  1.00 10.00      A    C  
ATOM    865  OD1 ASP    96     -14.786   5.531  15.984  1.00 10.00      A    O  
ATOM    866  OD2 ASP    96     -13.276   6.877  15.142  1.00 10.00      A    O1-
ATOM    867  C   ASP    96     -15.652   5.641  12.282  1.00 10.00      A    C  
ATOM    868  O   ASP    96     -16.852   5.359  12.252  1.00 10.00      A    O  
ATOM    869  N   VAL    97     -14.708   4.829  11.836  1.00 10.00      A    N  
ATOM    870  HN  VAL    97     -13.767   5.103  11.917  1.00 10.00      A    H  
ATOM    871  CA  VAL    97     -15.019   3.533  11.252  1.00 10.00      A    C  
ATOM    872  CB  VAL    97     -14.093   3.227  10.054  1.00 10.00      A    C  
ATOM    873  CG1 VAL    97     -14.494   1.927   9.368  1.00 10.00      A    C  
ATOM    874  CG2 VAL    97     -14.108   4.382   9.062  1.00 10.00      A    C  
ATOM    875  C   VAL    97     -14.907   2.413  12.276  1.00 10.00      A    C  
ATOM    876  O   VAL    97     -13.952   2.357  13.049  1.00 10.00      A    O  
ATOM    877  N   SER    98     -15.900   1.538  12.286  1.00 10.00      A    N  
ATOM    878  HN  SER    98     -16.644   1.658  11.660  1.00 10.00      A    H  
ATOM    879  CA  SER    98     -15.932   0.400  13.193  1.00 10.00      A    C  
ATOM    880  CB  SER    98     -16.466   0.818  14.567  1.00 10.00      A    C  
ATOM    881  OG  SER    98     -15.635   1.799  15.171  1.00 10.00      A    O  
ATOM    882  HG  SER    98     -14.925   2.038  14.558  1.00 10.00      A    H  
ATOM    883  C   SER    98     -16.812  -0.696  12.602  1.00 10.00      A    C  
ATOM    884  O   SER    98     -18.011  -0.754  12.873  1.00 10.00      A    O  
ATOM    885  N   ILE    99     -16.221  -1.548  11.779  1.00 10.00      A    N  
ATOM    886  HN  ILE    99     -15.253  -1.466  11.611  1.00 10.00      A    H  
ATOM    887  CA  ILE    99     -16.963  -2.628  11.139  1.00 10.00      A    C  
ATOM    888  CB  ILE    99     -17.254  -2.330   9.649  1.00 10.00      A    C  
ATOM    889  CG1 ILE    99     -15.986  -1.854   8.928  1.00 10.00      A    C  
ATOM    890  CG2 ILE    99     -18.378  -1.309   9.512  1.00 10.00      A    C  
ATOM    891  CD1 ILE    99     -16.139  -1.736   7.426  1.00 10.00      A    C  
ATOM    892  C   ILE    99     -16.223  -3.955  11.251  1.00 10.00      A    C  
ATOM    893  O   ILE    99     -15.100  -4.012  11.757  1.00 10.00      A    O  
ATOM    894  N   GLU   100     -16.864  -5.015  10.776  1.00 10.00      A    N  
ATOM    895  HN  GLU   100     -17.755  -4.897  10.390  1.00 10.00      A    H  
ATOM    896  CA  GLU   100     -16.294  -6.353  10.809  1.00 10.00      A    C  
ATOM    897  CB  GLU   100     -16.581  -6.999  12.165  1.00 10.00      A    C  
ATOM    898  CG  GLU   100     -15.445  -7.842  12.718  1.00 10.00      A    C  
ATOM    899  CD  GLU   100     -15.761  -8.394  14.091  1.00 10.00      A    C  
ATOM    900  OE1 GLU   100     -15.529  -7.682  15.092  1.00 10.00      A    O  
ATOM    901  OE2 GLU   100     -16.257  -9.538  14.178  1.00 10.00      A    O1-
ATOM    902  C   GLU   100     -16.911  -7.191   9.693  1.00 10.00      A    C  
ATOM    903  O   GLU   100     -18.128  -7.389   9.659  1.00 10.00      A    O  
ATOM    904  N   ASP   101     -16.082  -7.675   8.778  1.00 10.00      A    N  
ATOM    905  HN  ASP   101     -15.120  -7.503   8.862  1.00 10.00      A    H  
ATOM    906  CA  ASP   101     -16.570  -8.479   7.659  1.00 10.00      A    C  
ATOM    907  CB  ASP   101     -16.374  -7.747   6.324  1.00 10.00      A    C  
ATOM    908  CG  ASP   101     -16.847  -8.556   5.129  1.00 10.00      A    C  
ATOM    909  OD1 ASP   101     -17.822  -9.325   5.269  1.00 10.00      A    O  
ATOM    910  OD2 ASP   101     -16.238  -8.442   4.048  1.00 10.00      A    O1-
ATOM    911  C   ASP   101     -15.900  -9.847   7.634  1.00 10.00      A    C  
ATOM    912  O   ASP   101     -14.777 -10.007   8.112  1.00 10.00      A    O  
ATOM    913  N   SER   102     -16.605 -10.829   7.086  1.00 10.00      A    N  
ATOM    914  HN  SER   102     -17.490 -10.621   6.705  1.00 10.00      A    H  
ATOM    915  CA  SER   102     -16.101 -12.192   6.997  1.00 10.00      A    C  
ATOM    916  CB  SER   102     -17.183 -13.169   7.459  1.00 10.00      A    C  
ATOM    917  OG  SER   102     -17.984 -12.589   8.480  1.00 10.00      A    O  
ATOM    918  HG  SER   102     -17.589 -11.756   8.759  1.00 10.00      A    H  
ATOM    919  C   SER   102     -15.666 -12.528   5.569  1.00 10.00      A    C  
ATOM    920  O   SER   102     -15.085 -13.587   5.320  1.00 10.00      A    O  
ATOM    921  N   VAL   103     -15.964 -11.634   4.629  1.00 10.00      A    N  
ATOM    922  HN  VAL   103     -16.444 -10.812   4.877  1.00 10.00      A    H  
ATOM    923  CA  VAL   103     -15.588 -11.846   3.235  1.00 10.00      A    C  
ATOM    924  CB  VAL   103     -16.552 -11.144   2.256  1.00 10.00      A    C  
ATOM    925  CG1 VAL   103     -16.076 -11.301   0.819  1.00 10.00      A    C  
ATOM    926  CG2 VAL   103     -17.955 -11.708   2.414  1.00 10.00      A    C  
ATOM    927  C   VAL   103     -14.151 -11.391   2.992  1.00 10.00      A    C  
ATOM    928  O   VAL   103     -13.364 -12.107   2.362  1.00 10.00      A    O  
ATOM    929  N   ILE   104     -13.818 -10.202   3.489  1.00 10.00      A    N  
ATOM    930  HN  ILE   104     -14.504  -9.666   3.947  1.00 10.00      A    H  
ATOM    931  CA  ILE   104     -12.468  -9.666   3.352  1.00 10.00      A    C  
ATOM    932  CB  ILE   104     -12.380  -8.183   3.784  1.00 10.00      A    C  
ATOM    933  CG1 ILE   104     -12.958  -7.982   5.189  1.00 10.00      A    C  
ATOM    934  CG2 ILE   104     -13.076  -7.282   2.776  1.00 10.00      A    C  
ATOM    935  CD1 ILE   104     -12.734  -6.595   5.753  1.00 10.00      A    C  
ATOM    936  C   ILE   104     -11.491 -10.484   4.192  1.00 10.00      A    C  
ATOM    937  O   ILE   104     -11.871 -11.056   5.214  1.00 10.00      A    O  
ATOM    938  N   SER   105     -10.237 -10.542   3.768  1.00 10.00      A    N  
ATOM    939  HN  SER   105      -9.979 -10.075   2.945  1.00 10.00      A    H  
ATOM    940  CA  SER   105      -9.237 -11.298   4.498  1.00 10.00      A    C  
ATOM    941  CB  SER   105      -9.238 -12.757   4.023  1.00 10.00      A    C  
ATOM    942  OG  SER   105      -8.375 -13.564   4.810  1.00 10.00      A    O  
ATOM    943  HG  SER   105      -8.024 -14.282   4.265  1.00 10.00      A    H  
ATOM    944  C   SER   105      -7.850 -10.689   4.323  1.00 10.00      A    C  
ATOM    945  O   SER   105      -7.609  -9.911   3.396  1.00 10.00      A    O  
ATOM    946  N   LEU   106      -6.949 -11.032   5.231  1.00 10.00      A    N  
ATOM    947  HN  LEU   106      -7.214 -11.631   5.967  1.00 10.00      A    H  
ATOM    948  CA  LEU   106      -5.577 -10.553   5.174  1.00 10.00      A    C  
ATOM    949  CB  LEU   106      -5.146  -9.980   6.527  1.00 10.00      A    C  
ATOM    950  CG  LEU   106      -5.953  -8.792   7.052  1.00 10.00      A    C  
ATOM    951  CD1 LEU   106      -5.416  -8.338   8.401  1.00 10.00      A    C  
ATOM    952  CD2 LEU   106      -5.928  -7.645   6.055  1.00 10.00      A    C  
ATOM    953  C   LEU   106      -4.663 -11.703   4.774  1.00 10.00      A    C  
ATOM    954  O   LEU   106      -3.443 -11.555   4.697  1.00 10.00      A    O  
ATOM    955  N   SER   107      -5.277 -12.856   4.536  1.00 10.00      A    N  
ATOM    956  HN  SER   107      -6.252 -12.904   4.641  1.00 10.00      A    H  
ATOM    957  CA  SER   107      -4.560 -14.054   4.130  1.00 10.00      A    C  
ATOM    958  CB  SER   107      -4.189 -14.890   5.361  1.00 10.00      A    C  
ATOM    959  OG  SER   107      -3.687 -14.072   6.409  1.00 10.00      A    O  
ATOM    960  HG  SER   107      -4.321 -14.062   7.138  1.00 10.00      A    H  
ATOM    961  C   SER   107      -5.433 -14.878   3.185  1.00 10.00      A    C  
ATOM    962  O   SER   107      -6.524 -15.311   3.564  1.00 10.00      A    O  
ATOM    963  N   GLY   108      -4.970 -15.072   1.957  1.00 10.00      A    N  
ATOM    964  HN  GLY   108      -4.103 -14.691   1.698  1.00 10.00      A    H  
ATOM    965  CA  GLY   108      -5.731 -15.838   0.991  1.00 10.00      A    C  
ATOM    966  C   GLY   108      -5.923 -15.086  -0.310  1.00 10.00      A    C  
ATOM    967  O   GLY   108      -5.227 -14.106  -0.572  1.00 10.00      A    O  
ATOM    968  N   ASP   109      -6.875 -15.535  -1.119  1.00 10.00      A    N  
ATOM    969  HN  ASP   109      -7.408 -16.314  -0.844  1.00 10.00      A    H  
ATOM    970  CA  ASP   109      -7.157 -14.898  -2.405  1.00 10.00      A    C  
ATOM    971  CB  ASP   109      -7.931 -15.857  -3.320  1.00 10.00      A    C  
ATOM    972  CG  ASP   109      -8.095 -15.336  -4.736  1.00 10.00      A    C  
ATOM    973  OD1 ASP   109      -7.079 -14.960  -5.366  1.00 10.00      A    O  
ATOM    974  OD2 ASP   109      -9.238 -15.328  -5.243  1.00 10.00      A    O1-
ATOM    975  C   ASP   109      -7.940 -13.607  -2.199  1.00 10.00      A    C  
ATOM    976  O   ASP   109      -7.923 -12.708  -3.040  1.00 10.00      A    O  
ATOM    977  N   HIS   110      -8.613 -13.515  -1.058  1.00 10.00      A    N  
ATOM    978  HN  HIS   110      -8.583 -14.264  -0.424  1.00 10.00      A    H  
ATOM    979  CA  HIS   110      -9.398 -12.333  -0.718  1.00 10.00      A    C  
ATOM    980  CB  HIS   110     -10.624 -12.724   0.114  1.00 10.00      A    C  
ATOM    981  CG  HIS   110     -11.711 -13.416  -0.653  1.00 10.00      A    C  
ATOM    982  ND1 HIS   110     -12.978 -13.629  -0.156  1.00 10.00      A    N  
ATOM    983  HD1 HIS   110     -13.304 -13.352   0.730  1.00 10.00      A    H  
ATOM    984  CD2 HIS   110     -11.705 -13.957  -1.899  1.00 10.00      A    C  
ATOM    985  CE1 HIS   110     -13.687 -14.276  -1.090  1.00 10.00      A    C  
ATOM    986  NE2 HIS   110     -12.959 -14.499  -2.170  1.00 10.00      A    N  
ATOM    987  C   HIS   110      -8.542 -11.347   0.071  1.00 10.00      A    C  
ATOM    988  O   HIS   110      -9.059 -10.495   0.797  1.00 10.00      A    O  
ATOM    989  N   CYS   111      -7.229 -11.478  -0.081  1.00 10.00      A    N  
ATOM    990  HN  CYS   111      -6.888 -12.171  -0.683  1.00 10.00      A    H  
ATOM    991  CA  CYS   111      -6.281 -10.620   0.613  1.00 10.00      A    C  
ATOM    992  CB  CYS   111      -4.854 -11.132   0.415  1.00 10.00      A    C  
ATOM    993  SG  CYS   111      -3.634 -10.390   1.523  1.00 10.00      A    S  
ATOM    994  HG  CYS   111      -2.575 -11.190   1.563  1.00 10.00      A    H  
ATOM    995  C   CYS   111      -6.392  -9.176   0.140  1.00 10.00      A    C  
ATOM    996  O   CYS   111      -6.277  -8.888  -1.055  1.00 10.00      A    O  
ATOM    997  N   ILE   112      -6.613  -8.270   1.083  1.00 10.00      A    N  
ATOM    998  HN  ILE   112      -6.700  -8.564   2.016  1.00 10.00      A    H  
ATOM    999  CA  ILE   112      -6.746  -6.854   0.767  1.00 10.00      A    C  
ATOM   1000  CB  ILE   112      -7.789  -6.145   1.658  1.00 10.00      A    C  
ATOM   1001  CG1 ILE   112      -7.471  -6.349   3.140  1.00 10.00      A    C  
ATOM   1002  CG2 ILE   112      -9.193  -6.637   1.332  1.00 10.00      A    C  
ATOM   1003  CD1 ILE   112      -8.369  -5.561   4.073  1.00 10.00      A    C  
ATOM   1004  C   ILE   112      -5.407  -6.117   0.834  1.00 10.00      A    C  
ATOM   1005  O   ILE   112      -5.360  -4.891   0.742  1.00 10.00      A    O  
ATOM   1006  N   ILE   113      -4.320  -6.863   0.985  1.00 10.00      A    N  
ATOM   1007  HN  ILE   113      -4.410  -7.835   1.060  1.00 10.00      A    H  
ATOM   1008  CA  ILE   113      -2.993  -6.264   1.033  1.00 10.00      A    C  
ATOM   1009  CB  ILE   113      -1.940  -7.243   1.603  1.00 10.00      A    C  
ATOM   1010  CG1 ILE   113      -2.239  -7.566   3.071  1.00 10.00      A    C  
ATOM   1011  CG2 ILE   113      -0.532  -6.680   1.457  1.00 10.00      A    C  
ATOM   1012  CD1 ILE   113      -2.233  -6.356   3.984  1.00 10.00      A    C  
ATOM   1013  C   ILE   113      -2.581  -5.820  -0.369  1.00 10.00      A    C  
ATOM   1014  O   ILE   113      -2.564  -6.621  -1.303  1.00 10.00      A    O  
ATOM   1015  N   GLY   114      -2.279  -4.538  -0.514  1.00 10.00      A    N  
ATOM   1016  HN  GLY   114      -2.314  -3.941   0.267  1.00 10.00      A    H  
ATOM   1017  CA  GLY   114      -1.880  -4.014  -1.806  1.00 10.00      A    C  
ATOM   1018  C   GLY   114      -3.042  -3.424  -2.578  1.00 10.00      A    C  
ATOM   1019  O   GLY   114      -2.904  -3.080  -3.752  1.00 10.00      A    O  
ATOM   1020  N   ARG   115      -4.192  -3.319  -1.924  1.00 10.00      A    N  
ATOM   1021  HN  ARG   115      -4.242  -3.619  -0.991  1.00 10.00      A    H  
ATOM   1022  CA  ARG   115      -5.379  -2.753  -2.555  1.00 10.00      A    C  
ATOM   1023  CB  ARG   115      -6.640  -3.546  -2.190  1.00 10.00      A    C  
ATOM   1024  CG  ARG   115      -6.472  -5.056  -2.154  1.00 10.00      A    C  
ATOM   1025  CD  ARG   115      -6.274  -5.662  -3.532  1.00 10.00      A    C  
ATOM   1026  NE  ARG   115      -6.049  -7.104  -3.440  1.00 10.00      A    N  
ATOM   1027  HE  ARG   115      -5.832  -7.464  -2.548  1.00 10.00      A    H  
ATOM   1028  CZ  ARG   115      -6.118  -7.948  -4.469  1.00 10.00      A    C  
ATOM   1029  NH1 ARG   115      -6.408  -7.507  -5.688  1.00 10.00      A    N1+
ATOM   1030 HH11 ARG   115      -6.575  -6.526  -5.849  1.00 10.00      A    H  
ATOM   1031 HH12 ARG   115      -6.464  -8.153  -6.455  1.00 10.00      A    H  
ATOM   1032  NH2 ARG   115      -5.897  -9.242  -4.276  1.00 10.00      A    N  
ATOM   1033 HH21 ARG   115      -5.680  -9.585  -3.359  1.00 10.00      A    H  
ATOM   1034 HH22 ARG   115      -5.936  -9.882  -5.048  1.00 10.00      A    H  
ATOM   1035  C   ARG   115      -5.544  -1.307  -2.111  1.00 10.00      A    C  
ATOM   1036  O   ARG   115      -4.918  -0.878  -1.138  1.00 10.00      A    O  
ATOM   1037  N   THR   116      -6.381  -0.558  -2.809  1.00 10.00      A    N  
ATOM   1038  HN  THR   116      -6.861  -0.949  -3.570  1.00 10.00      A    H  
ATOM   1039  CA  THR   116      -6.600   0.837  -2.466  1.00 10.00      A    C  
ATOM   1040  CB  THR   116      -6.482   1.752  -3.696  1.00 10.00      A    C  
ATOM   1041  OG1 THR   116      -5.431   1.285  -4.537  1.00 10.00      A    O  
ATOM   1042  HG1 THR   116      -5.651   0.401  -4.861  1.00 10.00      A    H  
ATOM   1043  CG2 THR   116      -6.174   3.179  -3.270  1.00 10.00      A    C  
ATOM   1044  C   THR   116      -7.965   1.059  -1.832  1.00 10.00      A    C  
ATOM   1045  O   THR   116      -8.997   0.726  -2.415  1.00 10.00      A    O  
ATOM   1046  N   LEU   117      -7.961   1.606  -0.630  1.00 10.00      A    N  
ATOM   1047  HN  LEU   117      -7.100   1.818  -0.201  1.00 10.00      A    H  
ATOM   1048  CA  LEU   117      -9.191   1.919   0.069  1.00 10.00      A    C  
ATOM   1049  CB  LEU   117      -9.023   1.662   1.567  1.00 10.00      A    C  
ATOM   1050  CG  LEU   117     -10.235   1.942   2.454  1.00 10.00      A    C  
ATOM   1051  CD1 LEU   117     -11.427   1.094   2.035  1.00 10.00      A    C  
ATOM   1052  CD2 LEU   117      -9.885   1.695   3.912  1.00 10.00      A    C  
ATOM   1053  C   LEU   117      -9.502   3.385  -0.195  1.00 10.00      A    C  
ATOM   1054  O   LEU   117      -8.781   4.272   0.267  1.00 10.00      A    O  
ATOM   1055  N   VAL   118     -10.543   3.638  -0.973  1.00 10.00      A    N  
ATOM   1056  HN  VAL   118     -11.085   2.892  -1.308  1.00 10.00      A    H  
ATOM   1057  CA  VAL   118     -10.910   5.000  -1.331  1.00 10.00      A    C  
ATOM   1058  CB  VAL   118     -10.898   5.195  -2.866  1.00 10.00      A    C  
ATOM   1059  CG1 VAL   118     -11.002   6.667  -3.229  1.00 10.00      A    C  
ATOM   1060  CG2 VAL   118      -9.657   4.573  -3.489  1.00 10.00      A    C  
ATOM   1061  C   VAL   118     -12.289   5.372  -0.808  1.00 10.00      A    C  
ATOM   1062  O   VAL   118     -13.248   4.611  -0.950  1.00 10.00      A    O  
ATOM   1063  N   VAL   119     -12.381   6.547  -0.201  1.00 10.00      A    N  
ATOM   1064  HN  VAL   119     -11.574   7.100  -0.099  1.00 10.00      A    H  
ATOM   1065  CA  VAL   119     -13.649   7.037   0.304  1.00 10.00      A    C  
ATOM   1066  CB  VAL   119     -13.494   7.905   1.577  1.00 10.00      A    C  
ATOM   1067  CG1 VAL   119     -12.674   9.160   1.313  1.00 10.00      A    C  
ATOM   1068  CG2 VAL   119     -14.853   8.256   2.168  1.00 10.00      A    C  
ATOM   1069  C   VAL   119     -14.356   7.808  -0.809  1.00 10.00      A    C  
ATOM   1070  O   VAL   119     -13.740   8.616  -1.512  1.00 10.00      A    O  
ATOM   1071  N   HIS   120     -15.632   7.529  -0.997  1.00 10.00      A    N  
ATOM   1072  HN  HIS   120     -16.074   6.874  -0.409  1.00 10.00      A    H  
ATOM   1073  CA  HIS   120     -16.399   8.176  -2.046  1.00 10.00      A    C  
ATOM   1074  CB  HIS   120     -17.468   7.235  -2.603  1.00 10.00      A    C  
ATOM   1075  CG  HIS   120     -16.924   6.082  -3.390  1.00 10.00      A    C  
ATOM   1076  ND1 HIS   120     -16.864   6.069  -4.768  1.00 10.00      A    N  
ATOM   1077  HD1 HIS   120     -17.160   6.797  -5.366  1.00 10.00      A    H  
ATOM   1078  CD2 HIS   120     -16.422   4.891  -2.984  1.00 10.00      A    C  
ATOM   1079  CE1 HIS   120     -16.352   4.921  -5.172  1.00 10.00      A    C  
ATOM   1080  NE2 HIS   120     -16.074   4.184  -4.110  1.00 10.00      A    N  
ATOM   1081  HE2 HIS   120     -15.899   3.215  -4.130  1.00 10.00      A    H  
ATOM   1082  C   HIS   120     -17.030   9.475  -1.577  1.00 10.00      A    C  
ATOM   1083  O   HIS   120     -17.289   9.666  -0.385  1.00 10.00      A    O  
ATOM   1084  N   GLU   121     -17.257  10.363  -2.533  1.00 10.00      A    N  
ATOM   1085  HN  GLU   121     -17.004  10.136  -3.455  1.00 10.00      A    H  
ATOM   1086  CA  GLU   121     -17.865  11.659  -2.272  1.00 10.00      A    C  
ATOM   1087  CB  GLU   121     -17.893  12.474  -3.569  1.00 10.00      A    C  
ATOM   1088  CG  GLU   121     -18.506  13.860  -3.444  1.00 10.00      A    C  
ATOM   1089  CD  GLU   121     -18.771  14.489  -4.797  1.00 10.00      A    C  
ATOM   1090  OE1 GLU   121     -19.858  15.078  -4.984  1.00 10.00      A    O  
ATOM   1091  OE2 GLU   121     -17.896  14.382  -5.684  1.00 10.00      A    O1-
ATOM   1092  C   GLU   121     -19.283  11.482  -1.745  1.00 10.00      A    C  
ATOM   1093  O   GLU   121     -19.627  11.971  -0.668  1.00 10.00      A    O  
ATOM   1094  N   LYS   122     -20.090  10.754  -2.503  1.00 10.00      A    N  
ATOM   1095  HN  LYS   122     -19.740  10.358  -3.326  1.00 10.00      A    H  
ATOM   1096  CA  LYS   122     -21.474  10.506  -2.137  1.00 10.00      A    C  
ATOM   1097  CB  LYS   122     -22.337  10.401  -3.396  1.00 10.00      A    C  
ATOM   1098  CG  LYS   122     -22.320  11.640  -4.273  1.00 10.00      A    C  
ATOM   1099  CD  LYS   122     -23.146  11.427  -5.528  1.00 10.00      A    C  
ATOM   1100  CE  LYS   122     -23.191  12.685  -6.377  1.00 10.00      A    C  
ATOM   1101  NZ  LYS   122     -23.997  12.496  -7.614  1.00 10.00      A    N1+
ATOM   1102  HZ1 LYS   122     -24.139  13.409  -8.092  1.00 10.00      A    H  
ATOM   1103  HZ2 LYS   122     -24.926  12.091  -7.382  1.00 10.00      A    H  
ATOM   1104  HZ3 LYS   122     -23.505  11.851  -8.267  1.00 10.00      A    H  
ATOM   1105  C   LYS   122     -21.595   9.221  -1.328  1.00 10.00      A    C  
ATOM   1106  O   LYS   122     -20.588   8.602  -0.964  1.00 10.00      A    O  
ATOM   1107  N   ALA   123     -22.826   8.829  -1.043  1.00 10.00      A    N  
ATOM   1108  HN  ALA   123     -23.586   9.368  -1.355  1.00 10.00      A    H  
ATOM   1109  CA  ALA   123     -23.085   7.617  -0.290  1.00 10.00      A    C  
ATOM   1110  CB  ALA   123     -24.248   7.826   0.669  1.00 10.00      A    C  
ATOM   1111  C   ALA   123     -23.385   6.470  -1.242  1.00 10.00      A    C  
ATOM   1112  O   ALA   123     -23.919   6.682  -2.331  1.00 10.00      A    O  
ATOM   1113  N   ASP   124     -23.026   5.266  -0.832  1.00 10.00      A    N  
ATOM   1114  HN  ASP   124     -22.596   5.171   0.048  1.00 10.00      A    H  
ATOM   1115  CA  ASP   124     -23.260   4.071  -1.634  1.00 10.00      A    C  
ATOM   1116  CB  ASP   124     -22.434   2.911  -1.065  1.00 10.00      A    C  
ATOM   1117  CG  ASP   124     -22.585   1.615  -1.834  1.00 10.00      A    C  
ATOM   1118  OD1 ASP   124     -23.044   1.650  -2.993  1.00 10.00      A    O  
ATOM   1119  OD2 ASP   124     -22.231   0.553  -1.287  1.00 10.00      A    O1-
ATOM   1120  C   ASP   124     -24.743   3.725  -1.602  1.00 10.00      A    C  
ATOM   1121  O   ASP   124     -25.413   3.970  -0.596  1.00 10.00      A    O  
ATOM   1122  N   ASP   125     -25.259   3.172  -2.693  1.00 10.00      A    N  
ATOM   1123  HN  ASP   125     -24.668   2.975  -3.455  1.00 10.00      A    H  
ATOM   1124  CA  ASP   125     -26.671   2.805  -2.775  1.00 10.00      A    C  
ATOM   1125  CB  ASP   125     -27.275   3.163  -4.143  1.00 10.00      A    C  
ATOM   1126  CG  ASP   125     -26.899   2.229  -5.283  1.00 10.00      A    C  
ATOM   1127  OD1 ASP   125     -25.925   1.462  -5.154  1.00 10.00      A    O  
ATOM   1128  OD2 ASP   125     -27.583   2.284  -6.330  1.00 10.00      A    O1-
ATOM   1129  C   ASP   125     -26.871   1.334  -2.438  1.00 10.00      A    C  
ATOM   1130  O   ASP   125     -27.994   0.827  -2.451  1.00 10.00      A    O  
ATOM   1131  N   LEU   126     -25.758   0.664  -2.145  1.00 10.00      A    N  
ATOM   1132  HN  LEU   126     -24.900   1.144  -2.193  1.00 10.00      A    H  
ATOM   1133  CA  LEU   126     -25.745  -0.751  -1.781  1.00 10.00      A    C  
ATOM   1134  CB  LEU   126     -26.697  -1.067  -0.619  1.00 10.00      A    C  
ATOM   1135  CG  LEU   126     -26.420  -0.336   0.699  1.00 10.00      A    C  
ATOM   1136  CD1 LEU   126     -27.411  -0.760   1.773  1.00 10.00      A    C  
ATOM   1137  CD2 LEU   126     -24.990  -0.575   1.159  1.00 10.00      A    C  
ATOM   1138  C   LEU   126     -25.985  -1.668  -2.977  1.00 10.00      A    C  
ATOM   1139  O   LEU   126     -26.297  -2.849  -2.811  1.00 10.00      A    O  
ATOM   1140  N   GLY   127     -25.844  -1.117  -4.176  1.00 10.00      A    N  
ATOM   1141  HN  GLY   127     -25.639  -0.153  -4.244  1.00 10.00      A    H  
ATOM   1142  CA  GLY   127     -26.013  -1.900  -5.382  1.00 10.00      A    C  
ATOM   1143  C   GLY   127     -27.457  -2.208  -5.716  1.00 10.00      A    C  
ATOM   1144  O   GLY   127     -27.911  -3.340  -5.551  1.00 10.00      A    O  
ATOM   1145  N   LYS   128     -28.184  -1.205  -6.184  1.00 10.00      A    N  
ATOM   1146  HN  LYS   128     -27.780  -0.313  -6.264  1.00 10.00      A    H  
ATOM   1147  CA  LYS   128     -29.580  -1.397  -6.557  1.00 10.00      A    C  
ATOM   1148  CB  LYS   128     -30.452  -0.263  -6.013  1.00 10.00      A    C  
ATOM   1149  CG  LYS   128     -30.333   1.037  -6.783  1.00 10.00      A    C  
ATOM   1150  CD  LYS   128     -31.047   2.170  -6.070  1.00 10.00      A    C  
ATOM   1151  CE  LYS   128     -30.984   3.446  -6.887  1.00 10.00      A    C  
ATOM   1152  NZ  LYS   128     -29.587   3.787  -7.268  1.00 10.00      A    N1+
ATOM   1153  HZ1 LYS   128     -29.324   4.707  -6.864  1.00 10.00      A    H  
ATOM   1154  HZ2 LYS   128     -29.497   3.836  -8.303  1.00 10.00      A    H  
ATOM   1155  HZ3 LYS   128     -28.924   3.059  -6.905  1.00 10.00      A    H  
ATOM   1156  C   LYS   128     -29.724  -1.510  -8.074  1.00 10.00      A    C  
ATOM   1157  O   LYS   128     -30.802  -1.810  -8.590  1.00 10.00      A    O  
ATOM   1158  N   GLY   129     -28.624  -1.277  -8.778  1.00 10.00      A    N  
ATOM   1159  HN  GLY   129     -27.791  -1.068  -8.307  1.00 10.00      A    H  
ATOM   1160  CA  GLY   129     -28.636  -1.349 -10.227  1.00 10.00      A    C  
ATOM   1161  C   GLY   129     -27.927  -2.582 -10.748  1.00 10.00      A    C  
ATOM   1162  O   GLY   129     -26.941  -3.036 -10.163  1.00 10.00      A    O  
ATOM   1163  N   GLY   130     -28.425  -3.120 -11.850  1.00 10.00      A    N  
ATOM   1164  HN  GLY   130     -29.203  -2.705 -12.277  1.00 10.00      A    H  
ATOM   1165  CA  GLY   130     -27.830  -4.302 -12.438  1.00 10.00      A    C  
ATOM   1166  C   GLY   130     -27.119  -3.988 -13.736  1.00 10.00      A    C  
ATOM   1167  O   GLY   130     -27.513  -4.459 -14.804  1.00 10.00      A    O  
ATOM   1168  N   ASN   131     -26.072  -3.185 -13.646  1.00 10.00      A    N  
ATOM   1169  HN  ASN   131     -25.804  -2.847 -12.766  1.00 10.00      A    H  
ATOM   1170  CA  ASN   131     -25.302  -2.801 -14.820  1.00 10.00      A    C  
ATOM   1171  CB  ASN   131     -25.620  -1.361 -15.251  1.00 10.00      A    C  
ATOM   1172  CG  ASN   131     -25.344  -0.315 -14.181  1.00 10.00      A    C  
ATOM   1173  OD1 ASN   131     -24.355  -0.384 -13.454  1.00 10.00      A    O  
ATOM   1174  ND2 ASN   131     -26.228   0.663 -14.075  1.00 10.00      A    N  
ATOM   1175 HD21 ASN   131     -27.001   0.655 -14.679  1.00 10.00      A    H  
ATOM   1176 HD22 ASN   131     -26.079   1.355 -13.399  1.00 10.00      A    H  
ATOM   1177  C   ASN   131     -23.808  -2.988 -14.588  1.00 10.00      A    C  
ATOM   1178  O   ASN   131     -23.363  -3.175 -13.452  1.00 10.00      A    O  
ATOM   1179  N   GLU   132     -23.037  -2.925 -15.663  1.00 10.00      A    N  
ATOM   1180  HN  GLU   132     -23.456  -2.756 -16.544  1.00 10.00      A    H  
ATOM   1181  CA  GLU   132     -21.592  -3.098 -15.593  1.00 10.00      A    C  
ATOM   1182  CB  GLU   132     -20.993  -3.277 -16.994  1.00 10.00      A    C  
ATOM   1183  CG  GLU   132     -21.419  -2.223 -18.009  1.00 10.00      A    C  
ATOM   1184  CD  GLU   132     -22.719  -2.567 -18.714  1.00 10.00      A    C  
ATOM   1185  OE1 GLU   132     -22.668  -3.107 -19.841  1.00 10.00      A    O  
ATOM   1186  OE2 GLU   132     -23.798  -2.295 -18.149  1.00 10.00      A    O1-
ATOM   1187  C   GLU   132     -20.915  -1.938 -14.860  1.00 10.00      A    C  
ATOM   1188  O   GLU   132     -19.839  -2.100 -14.279  1.00 10.00      A    O  
ATOM   1189  N   GLU   133     -21.564  -0.778 -14.871  1.00 10.00      A    N  
ATOM   1190  HN  GLU   133     -22.431  -0.726 -15.326  1.00 10.00      A    H  
ATOM   1191  CA  GLU   133     -21.031   0.416 -14.219  1.00 10.00      A    C  
ATOM   1192  CB  GLU   133     -21.855   1.648 -14.598  1.00 10.00      A    C  
ATOM   1193  CG  GLU   133     -21.751   2.034 -16.064  1.00 10.00      A    C  
ATOM   1194  CD  GLU   133     -20.407   2.642 -16.413  1.00 10.00      A    C  
ATOM   1195  OE1 GLU   133     -20.279   3.882 -16.339  1.00 10.00      A    O  
ATOM   1196  OE2 GLU   133     -19.477   1.889 -16.765  1.00 10.00      A    O1-
ATOM   1197  C   GLU   133     -20.991   0.255 -12.700  1.00 10.00      A    C  
ATOM   1198  O   GLU   133     -20.247   0.952 -12.007  1.00 10.00      A    O  
ATOM   1199  N   SER   134     -21.769  -0.687 -12.188  1.00 10.00      A    N  
ATOM   1200  HN  SER   134     -22.328  -1.223 -12.791  1.00 10.00      A    H  
ATOM   1201  CA  SER   134     -21.822  -0.942 -10.756  1.00 10.00      A    C  
ATOM   1202  CB  SER   134     -23.094  -1.713 -10.400  1.00 10.00      A    C  
ATOM   1203  OG  SER   134     -24.251  -0.978 -10.764  1.00 10.00      A    O  
ATOM   1204  HG  SER   134     -24.218  -0.768 -11.707  1.00 10.00      A    H  
ATOM   1205  C   SER   134     -20.576  -1.686 -10.264  1.00 10.00      A    C  
ATOM   1206  O   SER   134     -20.459  -2.007  -9.083  1.00 10.00      A    O  
ATOM   1207  N   THR   135     -19.648  -1.951 -11.177  1.00 10.00      A    N  
ATOM   1208  HN  THR   135     -19.803  -1.681 -12.106  1.00 10.00      A    H  
ATOM   1209  CA  THR   135     -18.414  -2.640 -10.834  1.00 10.00      A    C  
ATOM   1210  CB  THR   135     -18.064  -3.697 -11.903  1.00 10.00      A    C  
ATOM   1211  OG1 THR   135     -19.263  -4.373 -12.305  1.00 10.00      A    O  
ATOM   1212  HG1 THR   135     -19.630  -3.937 -13.081  1.00 10.00      A    H  
ATOM   1213  CG2 THR   135     -17.081  -4.721 -11.351  1.00 10.00      A    C  
ATOM   1214  C   THR   135     -17.262  -1.642 -10.699  1.00 10.00      A    C  
ATOM   1215  O   THR   135     -16.294  -1.888  -9.980  1.00 10.00      A    O  
ATOM   1216  N   LYS   136     -17.386  -0.504 -11.379  1.00 10.00      A    N  
ATOM   1217  HN  LYS   136     -18.194  -0.348 -11.907  1.00 10.00      A    H  
ATOM   1218  CA  LYS   136     -16.353   0.525 -11.342  1.00 10.00      A    C  
ATOM   1219  CB  LYS   136     -15.996   1.008 -12.758  1.00 10.00      A    C  
ATOM   1220  CG  LYS   136     -17.192   1.291 -13.659  1.00 10.00      A    C  
ATOM   1221  CD  LYS   136     -17.300   0.274 -14.785  1.00 10.00      A    C  
ATOM   1222  CE  LYS   136     -16.395   0.634 -15.954  1.00 10.00      A    C  
ATOM   1223  NZ  LYS   136     -16.807   1.909 -16.600  1.00 10.00      A    N1+
ATOM   1224  HZ1 LYS   136     -16.415   1.967 -17.561  1.00 10.00      A    H  
ATOM   1225  HZ2 LYS   136     -16.457   2.716 -16.049  1.00 10.00      A    H  
ATOM   1226  HZ3 LYS   136     -17.852   1.964 -16.657  1.00 10.00      A    H  
ATOM   1227  C   LYS   136     -16.760   1.697 -10.449  1.00 10.00      A    C  
ATOM   1228  O   LYS   136     -16.088   2.001  -9.464  1.00 10.00      A    O  
ATOM   1229  N   THR   137     -17.859   2.351 -10.795  1.00 10.00      A    N  
ATOM   1230  HN  THR   137     -18.352   2.080 -11.601  1.00 10.00      A    H  
ATOM   1231  CA  THR   137     -18.347   3.477 -10.022  1.00 10.00      A    C  
ATOM   1232  CB  THR   137     -19.197   4.405 -10.909  1.00 10.00      A    C  
ATOM   1233  OG1 THR   137     -19.348   3.802 -12.204  1.00 10.00      A    O  
ATOM   1234  HG1 THR   137     -19.757   4.436 -12.807  1.00 10.00      A    H  
ATOM   1235  CG2 THR   137     -18.523   5.760 -11.063  1.00 10.00      A    C  
ATOM   1236  C   THR   137     -19.190   2.983  -8.850  1.00 10.00      A    C  
ATOM   1237  O   THR   137     -19.062   3.470  -7.726  1.00 10.00      A    O  
ATOM   1238  N   GLY   138     -20.060   2.018  -9.134  1.00 10.00      A    N  
ATOM   1239  HN  GLY   138     -20.122   1.689 -10.058  1.00 10.00      A    H  
ATOM   1240  CA  GLY   138     -20.917   1.448  -8.109  1.00 10.00      A    C  
ATOM   1241  C   GLY   138     -21.973   2.417  -7.614  1.00 10.00      A    C  
ATOM   1242  O   GLY   138     -22.589   2.180  -6.579  1.00 10.00      A    O  
ATOM   1243  N   ASN   139     -22.170   3.511  -8.356  1.00 10.00      A    N  
ATOM   1244  HN  ASN   139     -21.644   3.625  -9.173  1.00 10.00      A    H  
ATOM   1245  CA  ASN   139     -23.154   4.543  -8.000  1.00 10.00      A    C  
ATOM   1246  CB  ASN   139     -24.582   3.977  -8.010  1.00 10.00      A    C  
ATOM   1247  CG  ASN   139     -25.651   5.056  -7.980  1.00 10.00      A    C  
ATOM   1248  OD1 ASN   139     -25.530   6.093  -8.636  1.00 10.00      A    O  
ATOM   1249  ND2 ASN   139     -26.707   4.821  -7.223  1.00 10.00      A    N  
ATOM   1250 HD21 ASN   139     -26.745   3.966  -6.730  1.00 10.00      A    H  
ATOM   1251 HD22 ASN   139     -27.400   5.509  -7.168  1.00 10.00      A    H  
ATOM   1252  C   ASN   139     -22.830   5.190  -6.650  1.00 10.00      A    C  
ATOM   1253  O   ASN   139     -23.682   5.815  -6.020  1.00 10.00      A    O  
ATOM   1254  N   ALA   140     -21.583   5.057  -6.220  1.00 10.00      A    N  
ATOM   1255  HN  ALA   140     -20.941   4.556  -6.764  1.00 10.00      A    H  
ATOM   1256  CA  ALA   140     -21.155   5.618  -4.947  1.00 10.00      A    C  
ATOM   1257  CB  ALA   140     -20.143   4.699  -4.280  1.00 10.00      A    C  
ATOM   1258  C   ALA   140     -20.590   7.026  -5.117  1.00 10.00      A    C  
ATOM   1259  O   ALA   140     -20.146   7.649  -4.153  1.00 10.00      A    O  
ATOM   1260  N   GLY   141     -20.595   7.519  -6.347  1.00 10.00      A    N  
ATOM   1261  HN  GLY   141     -20.946   6.973  -7.080  1.00 10.00      A    H  
ATOM   1262  CA  GLY   141     -20.089   8.852  -6.614  1.00 10.00      A    C  
ATOM   1263  C   GLY   141     -18.584   8.887  -6.803  1.00 10.00      A    C  
ATOM   1264  O   GLY   141     -17.925   7.840  -6.836  1.00 10.00      A    O  
ATOM   1265  N   SER   142     -18.050  10.099  -6.913  1.00 10.00      A    N  
ATOM   1266  HN  SER   142     -18.642  10.880  -6.871  1.00 10.00      A    H  
ATOM   1267  CA  SER   142     -16.624  10.329  -7.114  1.00 10.00      A    C  
ATOM   1268  CB  SER   142     -16.394  11.826  -7.332  1.00 10.00      A    C  
ATOM   1269  OG  SER   142     -17.634  12.499  -7.514  1.00 10.00      A    O  
ATOM   1270  HG  SER   142     -17.727  13.197  -6.835  1.00 10.00      A    H  
ATOM   1271  C   SER   142     -15.770   9.830  -5.945  1.00 10.00      A    C  
ATOM   1272  O   SER   142     -16.287   9.343  -4.936  1.00 10.00      A    O  
ATOM   1273  N   ARG   143     -14.458   9.958  -6.092  1.00 10.00      A    N  
ATOM   1274  HN  ARG   143     -14.107  10.361  -6.917  1.00 10.00      A    H  
ATOM   1275  CA  ARG   143     -13.514   9.532  -5.069  1.00 10.00      A    C  
ATOM   1276  CB  ARG   143     -12.454   8.629  -5.700  1.00 10.00      A    C  
ATOM   1277  CG  ARG   143     -13.021   7.521  -6.573  1.00 10.00      A    C  
ATOM   1278  CD  ARG   143     -11.965   6.951  -7.505  1.00 10.00      A    C  
ATOM   1279  NE  ARG   143     -12.562   6.205  -8.610  1.00 10.00      A    N  
ATOM   1280  HE  ARG   143     -13.331   6.621  -9.067  1.00 10.00      A    H  
ATOM   1281  CZ  ARG   143     -12.147   5.007  -9.021  1.00 10.00      A    C  
ATOM   1282  NH1 ARG   143     -11.080   4.439  -8.465  1.00 10.00      A    N1+
ATOM   1283 HH11 ARG   143     -10.578   4.913  -7.737  1.00 10.00      A    H  
ATOM   1284 HH12 ARG   143     -10.779   3.531  -8.769  1.00 10.00      A    H  
ATOM   1285  NH2 ARG   143     -12.781   4.385 -10.005  1.00 10.00      A    N  
ATOM   1286 HH21 ARG   143     -13.574   4.817 -10.447  1.00 10.00      A    H  
ATOM   1287 HH22 ARG   143     -12.478   3.479 -10.311  1.00 10.00      A    H  
ATOM   1288  C   ARG   143     -12.844  10.750  -4.446  1.00 10.00      A    C  
ATOM   1289  O   ARG   143     -12.565  11.725  -5.141  1.00 10.00      A    O  
ATOM   1290  N   LEU   144     -12.601  10.697  -3.142  1.00 10.00      A    N  
ATOM   1291  HN  LEU   144     -12.858   9.894  -2.637  1.00 10.00      A    H  
ATOM   1292  CA  LEU   144     -11.964  11.804  -2.439  1.00 10.00      A    C  
ATOM   1293  CB  LEU   144     -12.824  12.270  -1.262  1.00 10.00      A    C  
ATOM   1294  CG  LEU   144     -14.196  12.849  -1.620  1.00 10.00      A    C  
ATOM   1295  CD1 LEU   144     -14.980  13.174  -0.359  1.00 10.00      A    C  
ATOM   1296  CD2 LEU   144     -14.048  14.086  -2.493  1.00 10.00      A    C  
ATOM   1297  C   LEU   144     -10.555  11.441  -1.968  1.00 10.00      A    C  
ATOM   1298  O   LEU   144      -9.567  11.789  -2.614  1.00 10.00      A    O  
ATOM   1299  N   ALA   145     -10.468  10.734  -0.847  1.00 10.00      A    N  
ATOM   1300  HN  ALA   145     -11.288  10.468  -0.387  1.00 10.00      A    H  
ATOM   1301  CA  ALA   145      -9.179  10.330  -0.298  1.00 10.00      A    C  
ATOM   1302  CB  ALA   145      -9.097  10.672   1.181  1.00 10.00      A    C  
ATOM   1303  C   ALA   145      -8.956   8.842  -0.511  1.00 10.00      A    C  
ATOM   1304  O   ALA   145      -9.904   8.056  -0.478  1.00 10.00      A    O  
ATOM   1305  N   CYS   146      -7.709   8.456  -0.720  1.00 10.00      A    N  
ATOM   1306  HN  CYS   146      -6.991   9.124  -0.720  1.00 10.00      A    H  
ATOM   1307  CA  CYS   146      -7.376   7.062  -0.951  1.00 10.00      A    C  
ATOM   1308  C   CYS   146      -6.079   6.684  -0.254  1.00 10.00      A    C  
ATOM   1309  O   CYS   146      -5.250   7.544   0.049  1.00 10.00      A    O  
ATOM   1310  CB  CYS   146      -7.250   6.807  -2.453  1.00 10.00      A    C  
ATOM   1311  SG  CYS   146      -6.258   8.054  -3.336  1.00 10.00      A    S  
ATOM   1312  N   GLY   147      -5.922   5.398   0.009  1.00 10.00      A    N  
ATOM   1313  HN  GLY   147      -6.637   4.768  -0.227  1.00 10.00      A    H  
ATOM   1314  CA  GLY   147      -4.725   4.907   0.651  1.00 10.00      A    C  
ATOM   1315  C   GLY   147      -4.490   3.456   0.303  1.00 10.00      A    C  
ATOM   1316  O   GLY   147      -5.445   2.711   0.070  1.00 10.00      A    O  
ATOM   1317  N   VAL   148      -3.231   3.056   0.238  1.00 10.00      A    N  
ATOM   1318  HN  VAL   148      -2.513   3.695   0.421  1.00 10.00      A    H  
ATOM   1319  CA  VAL   148      -2.892   1.678  -0.083  1.00 10.00      A    C  
ATOM   1320  CB  VAL   148      -1.566   1.572  -0.866  1.00 10.00      A    C  
ATOM   1321  CG1 VAL   148      -1.367   0.159  -1.395  1.00 10.00      A    C  
ATOM   1322  CG2 VAL   148      -1.527   2.579  -2.005  1.00 10.00      A    C  
ATOM   1323  C   VAL   148      -2.791   0.869   1.204  1.00 10.00      A    C  
ATOM   1324  O   VAL   148      -2.129   1.283   2.158  1.00 10.00      A    O  
ATOM   1325  N   ILE   149      -3.461  -0.271   1.234  1.00 10.00      A    N  
ATOM   1326  HN  ILE   149      -3.972  -0.546   0.439  1.00 10.00      A    H  
ATOM   1327  CA  ILE   149      -3.458  -1.123   2.413  1.00 10.00      A    C  
ATOM   1328  CB  ILE   149      -4.629  -2.128   2.394  1.00 10.00      A    C  
ATOM   1329  CG1 ILE   149      -5.956  -1.388   2.179  1.00 10.00      A    C  
ATOM   1330  CG2 ILE   149      -4.666  -2.928   3.692  1.00 10.00      A    C  
ATOM   1331  CD1 ILE   149      -7.145  -2.302   1.982  1.00 10.00      A    C  
ATOM   1332  C   ILE   149      -2.135  -1.871   2.567  1.00 10.00      A    C  
ATOM   1333  O   ILE   149      -1.816  -2.765   1.777  1.00 10.00      A    O  
ATOM   1334  N   GLY   150      -1.374  -1.487   3.582  1.00 10.00      A    N  
ATOM   1335  HN  GLY   150      -1.687  -0.759   4.165  1.00 10.00      A    H  
ATOM   1336  CA  GLY   150      -0.103  -2.120   3.853  1.00 10.00      A    C  
ATOM   1337  C   GLY   150      -0.140  -2.893   5.156  1.00 10.00      A    C  
ATOM   1338  O   GLY   150      -1.198  -3.030   5.771  1.00 10.00      A    O  
ATOM   1339  N   ILE   151       1.005  -3.393   5.585  1.00 10.00      A    N  
ATOM   1340  HN  ILE   151       1.822  -3.243   5.057  1.00 10.00      A    H  
ATOM   1341  CA  ILE   151       1.081  -4.166   6.821  1.00 10.00      A    C  
ATOM   1342  CB  ILE   151       2.144  -5.284   6.722  1.00 10.00      A    C  
ATOM   1343  CG1 ILE   151       1.721  -6.298   5.653  1.00 10.00      A    C  
ATOM   1344  CG2 ILE   151       2.346  -5.975   8.066  1.00 10.00      A    C  
ATOM   1345  CD1 ILE   151       2.624  -7.506   5.544  1.00 10.00      A    C  
ATOM   1346  C   ILE   151       1.348  -3.265   8.029  1.00 10.00      A    C  
ATOM   1347  O   ILE   151       2.206  -2.382   7.982  1.00 10.00      A    O  
ATOM   1348  N   ALA   152       0.599  -3.488   9.103  1.00 10.00      A    N  
ATOM   1349  HN  ALA   152      -0.063  -4.211   9.081  1.00 10.00      A    H  
ATOM   1350  CA  ALA   152       0.752  -2.703  10.322  1.00 10.00      A    C  
ATOM   1351  CB  ALA   152      -0.599  -2.496  10.992  1.00 10.00      A    C  
ATOM   1352  C   ALA   152       1.728  -3.380  11.280  1.00 10.00      A    C  
ATOM   1353  O   ALA   152       1.985  -4.581  11.173  1.00 10.00      A    O  
ATOM   1354  N   GLN   153       2.266  -2.611  12.216  1.00 10.00      A    N  
ATOM   1355  HN  GLN   153       2.015  -1.666  12.260  1.00 10.00      A    H  
ATOM   1356  CB  GLN   153       4.246  -2.069  13.558  1.00 10.00      A    C  
ATOM   1357  CG  GLN   153       5.410  -2.584  14.389  1.00 10.00      A    C  
ATOM   1358  CD  GLN   153       6.474  -1.531  14.624  1.00 10.00      A    C  
ATOM   1359  OE1 GLN   153       6.184  -0.338  14.699  1.00 10.00      A    O  
ATOM   1360  NE2 GLN   153       7.720  -1.962  14.735  1.00 10.00      A    N  
ATOM   1361 HE21 GLN   153       7.887  -2.929  14.655  1.00 10.00      A    H  
ATOM   1362 HE22 GLN   153       8.425  -1.303  14.898  1.00 10.00      A    H  
ATOM   1363  CA  GLN   153       3.215  -3.140  13.188  1.00 10.00      A    C  
ATOM   1364  C   GLN   153       2.492  -3.645  14.435  1.00 10.00      A    C  
ATOM   1365  O   GLN   153       2.468  -4.877  14.655  1.00 10.00      A    O  
ATOM   1366  OXT GLN   153       1.946  -2.808  15.184  1.00 10.00      A    O1-
TER    1367      GLN   153 
ATOM   1368  CB  ALA     1       0.424  -9.438  -6.902  1.00 10.00      B    C  
ATOM   1369  C   ALA     1       1.479 -10.822  -8.696  1.00 10.00      B    C  
ATOM   1370  O   ALA     1       2.580 -11.355  -8.591  1.00 10.00      B    O  
ATOM   1371  N   ALA     1       0.920 -11.819  -6.510  1.00 10.00      B    N  
ATOM   1372  HT1 ALA     1       1.769 -11.487  -6.005  1.00 10.00      B    H  
ATOM   1373  HT2 ALA     1       1.144 -12.728  -6.970  1.00 10.00      B    H  
ATOM   1374  HT3 ALA     1       0.157 -11.972  -5.823  1.00 10.00      B    H  
ATOM   1375  CA  ALA     1       0.507 -10.823  -7.524  1.00 10.00      B    C  
ATOM   1376  N   THR     2       1.066 -10.226  -9.807  1.00 10.00      B    N  
ATOM   1377  HN  THR     2       0.171  -9.823  -9.831  1.00 10.00      B    H  
ATOM   1378  CA  THR     2       1.902 -10.168 -10.999  1.00 10.00      B    C  
ATOM   1379  CB  THR     2       1.189 -10.832 -12.207  1.00 10.00      B    C  
ATOM   1380  OG1 THR     2       2.144 -11.395 -13.115  1.00 10.00      B    O  
ATOM   1381  HG1 THR     2       3.027 -11.043 -12.915  1.00 10.00      B    H  
ATOM   1382  CG2 THR     2       0.297  -9.847 -12.951  1.00 10.00      B    C  
ATOM   1383  C   THR     2       2.301  -8.720 -11.323  1.00 10.00      B    C  
ATOM   1384  O   THR     2       3.265  -8.476 -12.051  1.00 10.00      B    O  
ATOM   1385  N   LYS     3       1.566  -7.764 -10.760  1.00 10.00      B    N  
ATOM   1386  HN  LYS     3       0.827  -8.014 -10.170  1.00 10.00      B    H  
ATOM   1387  CA  LYS     3       1.838  -6.352 -10.989  1.00 10.00      B    C  
ATOM   1388  CB  LYS     3       0.756  -5.741 -11.880  1.00 10.00      B    C  
ATOM   1389  CG  LYS     3       0.903  -6.048 -13.357  1.00 10.00      B    C  
ATOM   1390  CD  LYS     3      -0.325  -5.586 -14.123  1.00 10.00      B    C  
ATOM   1391  CE  LYS     3      -0.150  -5.747 -15.620  1.00 10.00      B    C  
ATOM   1392  NZ  LYS     3       0.744  -4.706 -16.190  1.00 10.00      B    N1+
ATOM   1393  HZ1 LYS     3       0.541  -4.579 -17.199  1.00 10.00      B    H  
ATOM   1394  HZ2 LYS     3       1.746  -4.990 -16.084  1.00 10.00      B    H  
ATOM   1395  HZ3 LYS     3       0.600  -3.801 -15.701  1.00 10.00      B    H  
ATOM   1396  C   LYS     3       1.869  -5.601  -9.666  1.00 10.00      B    C  
ATOM   1397  O   LYS     3       1.108  -5.918  -8.750  1.00 10.00      B    O  
ATOM   1398  N   ALA     4       2.747  -4.614  -9.568  1.00 10.00      B    N  
ATOM   1399  HN  ALA     4       3.344  -4.421 -10.329  1.00 10.00      B    H  
ATOM   1400  CA  ALA     4       2.863  -3.810  -8.359  1.00 10.00      B    C  
ATOM   1401  CB  ALA     4       3.856  -4.431  -7.391  1.00 10.00      B    C  
ATOM   1402  C   ALA     4       3.271  -2.384  -8.701  1.00 10.00      B    C  
ATOM   1403  O   ALA     4       3.837  -2.130  -9.763  1.00 10.00      B    O  
ATOM   1404  N   VAL     5       2.969  -1.452  -7.816  1.00 10.00      B    N  
ATOM   1405  HN  VAL     5       2.496  -1.707  -6.988  1.00 10.00      B    H  
ATOM   1406  CA  VAL     5       3.309  -0.056  -8.033  1.00 10.00      B    C  
ATOM   1407  CB  VAL     5       2.229   0.664  -8.874  1.00 10.00      B    C  
ATOM   1408  CG1 VAL     5       0.906   0.739  -8.126  1.00 10.00      B    C  
ATOM   1409  CG2 VAL     5       2.691   2.048  -9.304  1.00 10.00      B    C  
ATOM   1410  C   VAL     5       3.496   0.657  -6.697  1.00 10.00      B    C  
ATOM   1411  O   VAL     5       2.838   0.327  -5.709  1.00 10.00      B    O  
ATOM   1412  N   CYS     6       4.416   1.604  -6.668  1.00 10.00      B    N  
ATOM   1413  HN  CYS     6       4.934   1.796  -7.483  1.00 10.00      B    H  
ATOM   1414  CA  CYS     6       4.688   2.372  -5.468  1.00 10.00      B    C  
ATOM   1415  CB  CYS     6       5.929   1.837  -4.753  1.00 10.00      B    C  
ATOM   1416  SG  CYS     6       6.381   2.762  -3.268  1.00 10.00      B    S  
ATOM   1417  HG  CYS     6       7.304   3.649  -3.609  1.00 10.00      B    H  
ATOM   1418  C   CYS     6       4.873   3.842  -5.814  1.00 10.00      B    C  
ATOM   1419  O   CYS     6       5.767   4.207  -6.581  1.00 10.00      B    O  
ATOM   1420  N   VAL     7       4.012   4.681  -5.266  1.00 10.00      B    N  
ATOM   1421  HN  VAL     7       3.312   4.331  -4.677  1.00 10.00      B    H  
ATOM   1422  CA  VAL     7       4.087   6.111  -5.508  1.00 10.00      B    C  
ATOM   1423  CB  VAL     7       2.705   6.702  -5.849  1.00 10.00      B    C  
ATOM   1424  CG1 VAL     7       2.839   8.144  -6.313  1.00 10.00      B    C  
ATOM   1425  CG2 VAL     7       2.024   5.855  -6.914  1.00 10.00      B    C  
ATOM   1426  C   VAL     7       4.669   6.809  -4.289  1.00 10.00      B    C  
ATOM   1427  O   VAL     7       4.006   6.940  -3.259  1.00 10.00      B    O  
ATOM   1428  N   LEU     8       5.912   7.245  -4.412  1.00 10.00      B    N  
ATOM   1429  HN  LEU     8       6.375   7.133  -5.273  1.00 10.00      B    H  
ATOM   1430  CA  LEU     8       6.603   7.907  -3.319  1.00 10.00      B    C  
ATOM   1431  CB  LEU     8       8.123   7.828  -3.504  1.00 10.00      B    C  
ATOM   1432  CG  LEU     8       8.775   6.469  -3.235  1.00 10.00      B    C  
ATOM   1433  CD1 LEU     8       8.591   5.529  -4.417  1.00 10.00      B    C  
ATOM   1434  CD2 LEU     8      10.249   6.640  -2.905  1.00 10.00      B    C  
ATOM   1435  C   LEU     8       6.159   9.355  -3.167  1.00 10.00      B    C  
ATOM   1436  O   LEU     8       6.383  10.182  -4.051  1.00 10.00      B    O  
ATOM   1437  N   LYS     9       5.516   9.647  -2.047  1.00 10.00      B    N  
ATOM   1438  HN  LYS     9       5.355   8.929  -1.387  1.00 10.00      B    H  
ATOM   1439  CA  LYS     9       5.040  10.989  -1.750  1.00 10.00      B    C  
ATOM   1440  CB  LYS     9       3.509  11.058  -1.854  1.00 10.00      B    C  
ATOM   1441  CG  LYS     9       2.976  10.972  -3.278  1.00 10.00      B    C  
ATOM   1442  CD  LYS     9       1.465  10.793  -3.311  1.00 10.00      B    C  
ATOM   1443  CE  LYS     9       0.942  10.824  -4.741  1.00 10.00      B    C  
ATOM   1444  NZ  LYS     9      -0.506  10.489  -4.825  1.00 10.00      B    N1+
ATOM   1445  HZ1 LYS     9      -1.043  11.043  -4.131  1.00 10.00      B    H  
ATOM   1446  HZ2 LYS     9      -0.656   9.473  -4.634  1.00 10.00      B    H  
ATOM   1447  HZ3 LYS     9      -0.867  10.701  -5.778  1.00 10.00      B    H  
ATOM   1448  C   LYS     9       5.501  11.395  -0.355  1.00 10.00      B    C  
ATOM   1449  O   LYS     9       4.996  10.891   0.649  1.00 10.00      B    O  
ATOM   1450  N   GLY    10       6.474  12.291  -0.298  1.00 10.00      B    N  
ATOM   1451  HN  GLY    10       6.833  12.667  -1.129  1.00 10.00      B    H  
ATOM   1452  CA  GLY    10       7.001  12.731   0.981  1.00 10.00      B    C  
ATOM   1453  C   GLY    10       6.655  14.170   1.302  1.00 10.00      B    C  
ATOM   1454  O   GLY    10       5.956  14.838   0.536  1.00 10.00      B    O  
ATOM   1455  N   ASP    11       7.156  14.647   2.435  1.00 10.00      B    N  
ATOM   1456  HN  ASP    11       7.722  14.065   2.985  1.00 10.00      B    H  
ATOM   1457  CA  ASP    11       6.902  16.013   2.878  1.00 10.00      B    C  
ATOM   1458  CB  ASP    11       6.976  16.099   4.409  1.00 10.00      B    C  
ATOM   1459  CG  ASP    11       6.605  17.464   4.957  1.00 10.00      B    C  
ATOM   1460  OD1 ASP    11       7.385  18.020   5.760  1.00 10.00      B    O  
ATOM   1461  OD2 ASP    11       5.521  17.979   4.604  1.00 10.00      B    O1-
ATOM   1462  C   ASP    11       7.889  16.983   2.236  1.00 10.00      B    C  
ATOM   1463  O   ASP    11       8.887  17.369   2.845  1.00 10.00      B    O  
ATOM   1464  N   GLY    12       7.622  17.345   0.989  1.00 10.00      B    N  
ATOM   1465  HN  GLY    12       6.829  16.979   0.539  1.00 10.00      B    H  
ATOM   1466  CA  GLY    12       8.487  18.263   0.281  1.00 10.00      B    C  
ATOM   1467  C   GLY    12       8.371  18.118  -1.223  1.00 10.00      B    C  
ATOM   1468  O   GLY    12       7.351  17.641  -1.727  1.00 10.00      B    O  
ATOM   1469  N   PRO    13       9.414  18.512  -1.968  1.00 10.00      B    N  
ATOM   1470  CA  PRO    13       9.424  18.430  -3.430  1.00 10.00      B    C  
ATOM   1471  CB  PRO    13      10.454  19.495  -3.805  1.00 10.00      B    C  
ATOM   1472  CG  PRO    13      11.438  19.465  -2.684  1.00 10.00      B    C  
ATOM   1473  CD  PRO    13      10.669  19.085  -1.443  1.00 10.00      B    C  
ATOM   1474  C   PRO    13       9.876  17.059  -3.933  1.00 10.00      B    C  
ATOM   1475  O   PRO    13      10.002  16.837  -5.138  1.00 10.00      B    O  
ATOM   1476  N   VAL    14      10.111  16.147  -3.003  1.00 10.00      B    N  
ATOM   1477  HN  VAL    14       9.970  16.381  -2.064  1.00 10.00      B    H  
ATOM   1478  CA  VAL    14      10.556  14.805  -3.340  1.00 10.00      B    C  
ATOM   1479  CB  VAL    14      11.396  14.184  -2.205  1.00 10.00      B    C  
ATOM   1480  CG1 VAL    14      12.081  12.912  -2.679  1.00 10.00      B    C  
ATOM   1481  CG2 VAL    14      12.418  15.181  -1.677  1.00 10.00      B    C  
ATOM   1482  C   VAL    14       9.361  13.906  -3.631  1.00 10.00      B    C  
ATOM   1483  O   VAL    14       8.526  13.663  -2.758  1.00 10.00      B    O  
ATOM   1484  N   GLN    15       9.277  13.432  -4.864  1.00 10.00      B    N  
ATOM   1485  HN  GLN    15       9.972  13.672  -5.520  1.00 10.00      B    H  
ATOM   1486  CA  GLN    15       8.190  12.559  -5.278  1.00 10.00      B    C  
ATOM   1487  CB  GLN    15       6.924  13.376  -5.564  1.00 10.00      B    C  
ATOM   1488  CG  GLN    15       7.088  14.439  -6.641  1.00 10.00      B    C  
ATOM   1489  CD  GLN    15       6.180  15.634  -6.429  1.00 10.00      B    C  
ATOM   1490  OE1 GLN    15       5.705  16.242  -7.388  1.00 10.00      B    O  
ATOM   1491  NE2 GLN    15       5.937  15.986  -5.174  1.00 10.00      B    N  
ATOM   1492 HE21 GLN    15       6.352  15.462  -4.457  1.00 10.00      B    H  
ATOM   1493 HE22 GLN    15       5.363  16.766  -5.013  1.00 10.00      B    H  
ATOM   1494  C   GLN    15       8.591  11.757  -6.507  1.00 10.00      B    C  
ATOM   1495  O   GLN    15       9.371  12.231  -7.337  1.00 10.00      B    O  
ATOM   1496  N   GLY    16       8.067  10.543  -6.623  1.00 10.00      B    N  
ATOM   1497  HN  GLY    16       7.447  10.214  -5.934  1.00 10.00      B    H  
ATOM   1498  CA  GLY    16       8.395   9.707  -7.762  1.00 10.00      B    C  
ATOM   1499  C   GLY    16       7.518   8.476  -7.854  1.00 10.00      B    C  
ATOM   1500  O   GLY    16       7.080   7.939  -6.836  1.00 10.00      B    O  
ATOM   1501  N   ILE    17       7.254   8.034  -9.074  1.00 10.00      B    N  
ATOM   1502  HN  ILE    17       7.631   8.508  -9.845  1.00 10.00      B    H  
ATOM   1503  CA  ILE    17       6.426   6.860  -9.306  1.00 10.00      B    C  
ATOM   1504  CB  ILE    17       5.338   7.139 -10.370  1.00 10.00      B    C  
ATOM   1505  CG1 ILE    17       4.231   8.022  -9.783  1.00 10.00      B    C  
ATOM   1506  CG2 ILE    17       4.760   5.843 -10.923  1.00 10.00      B    C  
ATOM   1507  CD1 ILE    17       3.184   8.452 -10.786  1.00 10.00      B    C  
ATOM   1508  C   ILE    17       7.286   5.677  -9.742  1.00 10.00      B    C  
ATOM   1509  O   ILE    17       8.037   5.770 -10.716  1.00 10.00      B    O  
ATOM   1510  N   ILE    18       7.190   4.578  -9.002  1.00 10.00      B    N  
ATOM   1511  HN  ILE    18       6.585   4.576  -8.227  1.00 10.00      B    H  
ATOM   1512  CA  ILE    18       7.948   3.370  -9.306  1.00 10.00      B    C  
ATOM   1513  CB  ILE    18       8.852   2.957  -8.119  1.00 10.00      B    C  
ATOM   1514  CG1 ILE    18       9.664   4.149  -7.603  1.00 10.00      B    C  
ATOM   1515  CG2 ILE    18       9.773   1.807  -8.507  1.00 10.00      B    C  
ATOM   1516  CD1 ILE    18      10.595   4.758  -8.627  1.00 10.00      B    C  
ATOM   1517  C   ILE    18       6.985   2.225  -9.607  1.00 10.00      B    C  
ATOM   1518  O   ILE    18       6.030   2.004  -8.863  1.00 10.00      B    O  
ATOM   1519  N   ASN    19       7.227   1.510 -10.695  1.00 10.00      B    N  
ATOM   1520  HN  ASN    19       8.007   1.733 -11.255  1.00 10.00      B    H  
ATOM   1521  CA  ASN    19       6.373   0.392 -11.081  1.00 10.00      B    C  
ATOM   1522  CB  ASN    19       5.824   0.587 -12.497  1.00 10.00      B    C  
ATOM   1523  CG  ASN    19       4.525   1.370 -12.532  1.00 10.00      B    C  
ATOM   1524  OD1 ASN    19       4.528   2.600 -12.584  1.00 10.00      B    O  
ATOM   1525  ND2 ASN    19       3.403   0.662 -12.511  1.00 10.00      B    N  
ATOM   1526 HD21 ASN    19       3.473  -0.314 -12.471  1.00 10.00      B    H  
ATOM   1527 HD22 ASN    19       2.548   1.145 -12.543  1.00 10.00      B    H  
ATOM   1528  C   ASN    19       7.130  -0.926 -10.994  1.00 10.00      B    C  
ATOM   1529  O   ASN    19       8.317  -0.990 -11.318  1.00 10.00      B    O  
ATOM   1530  N   PHE    20       6.437  -1.971 -10.558  1.00 10.00      B    N  
ATOM   1531  HN  PHE    20       5.486  -1.855 -10.331  1.00 10.00      B    H  
ATOM   1532  CA  PHE    20       7.032  -3.292 -10.422  1.00 10.00      B    C  
ATOM   1533  CB  PHE    20       6.960  -3.767  -8.965  1.00 10.00      B    C  
ATOM   1534  CG  PHE    20       7.560  -2.826  -7.957  1.00 10.00      B    C  
ATOM   1535  CD1 PHE    20       6.819  -1.782  -7.433  1.00 10.00      B    C  
ATOM   1536  CD2 PHE    20       8.866  -2.995  -7.528  1.00 10.00      B    C  
ATOM   1537  CE1 PHE    20       7.367  -0.924  -6.501  1.00 10.00      B    C  
ATOM   1538  CE2 PHE    20       9.423  -2.140  -6.596  1.00 10.00      B    C  
ATOM   1539  CZ  PHE    20       8.672  -1.103  -6.082  1.00 10.00      B    C  
ATOM   1540  C   PHE    20       6.280  -4.285 -11.301  1.00 10.00      B    C  
ATOM   1541  O   PHE    20       5.050  -4.355 -11.255  1.00 10.00      B    O  
ATOM   1542  N   GLU    21       7.013  -5.040 -12.103  1.00 10.00      B    N  
ATOM   1543  HN  GLU    21       7.988  -4.918 -12.118  1.00 10.00      B    H  
ATOM   1544  CA  GLU    21       6.405  -6.027 -12.983  1.00 10.00      B    C  
ATOM   1545  CB  GLU    21       6.469  -5.560 -14.434  1.00 10.00      B    C  
ATOM   1546  CG  GLU    21       5.231  -4.805 -14.884  1.00 10.00      B    C  
ATOM   1547  CD  GLU    21       4.152  -5.724 -15.411  1.00 10.00      B    C  
ATOM   1548  OE1 GLU    21       3.314  -5.264 -16.215  1.00 10.00      B    O  
ATOM   1549  OE2 GLU    21       4.151  -6.920 -15.047  1.00 10.00      B    O1-
ATOM   1550  C   GLU    21       7.063  -7.392 -12.835  1.00 10.00      B    C  
ATOM   1551  O   GLU    21       8.277  -7.529 -12.997  1.00 10.00      B    O  
ATOM   1552  N   GLN    22       6.257  -8.394 -12.524  1.00 10.00      B    N  
ATOM   1553  HN  GLN    22       5.297  -8.218 -12.413  1.00 10.00      B    H  
ATOM   1554  CA  GLN    22       6.746  -9.752 -12.354  1.00 10.00      B    C  
ATOM   1555  CB  GLN    22       6.766 -10.126 -10.870  1.00 10.00      B    C  
ATOM   1556  CG  GLN    22       7.634 -11.330 -10.538  1.00 10.00      B    C  
ATOM   1557  CD  GLN    22       7.442 -11.822  -9.113  1.00 10.00      B    C  
ATOM   1558  OE1 GLN    22       6.366 -11.682  -8.531  1.00 10.00      B    O  
ATOM   1559  NE2 GLN    22       8.483 -12.405  -8.543  1.00 10.00      B    N  
ATOM   1560 HE21 GLN    22       9.316 -12.487  -9.063  1.00 10.00      B    H  
ATOM   1561 HE22 GLN    22       8.384 -12.735  -7.623  1.00 10.00      B    H  
ATOM   1562  C   GLN    22       5.848 -10.710 -13.125  1.00 10.00      B    C  
ATOM   1563  O   GLN    22       4.734 -11.009 -12.699  1.00 10.00      B    O  
ATOM   1564  N   LYS    23       6.328 -11.175 -14.270  1.00 10.00      B    N  
ATOM   1565  HN  LYS    23       7.223 -10.899 -14.559  1.00 10.00      B    H  
ATOM   1566  CA  LYS    23       5.553 -12.082 -15.114  1.00 10.00      B    C  
ATOM   1567  CB  LYS    23       6.077 -12.083 -16.553  1.00 10.00      B    C  
ATOM   1568  CG  LYS    23       5.621 -10.898 -17.391  1.00 10.00      B    C  
ATOM   1569  CD  LYS    23       6.326  -9.614 -16.985  1.00 10.00      B    C  
ATOM   1570  CE  LYS    23       5.818  -8.428 -17.786  1.00 10.00      B    C  
ATOM   1571  NZ  LYS    23       4.414  -8.079 -17.446  1.00 10.00      B    N1+
ATOM   1572  HZ1 LYS    23       4.355  -7.724 -16.465  1.00 10.00      B    H  
ATOM   1573  HZ2 LYS    23       3.800  -8.913 -17.534  1.00 10.00      B    H  
ATOM   1574  HZ3 LYS    23       4.064  -7.340 -18.089  1.00 10.00      B    H  
ATOM   1575  C   LYS    23       5.516 -13.503 -14.558  1.00 10.00      B    C  
ATOM   1576  O   LYS    23       4.609 -14.278 -14.868  1.00 10.00      B    O  
ATOM   1577  N   GLU    24       6.504 -13.848 -13.749  1.00 10.00      B    N  
ATOM   1578  HN  GLU    24       7.210 -13.198 -13.547  1.00 10.00      B    H  
ATOM   1579  CA  GLU    24       6.565 -15.175 -13.152  1.00 10.00      B    C  
ATOM   1580  CB  GLU    24       7.791 -15.945 -13.639  1.00 10.00      B    C  
ATOM   1581  CG  GLU    24       8.984 -15.070 -13.973  1.00 10.00      B    C  
ATOM   1582  CD  GLU    24      10.054 -15.822 -14.729  1.00 10.00      B    C  
ATOM   1583  OE1 GLU    24      10.467 -16.903 -14.260  1.00 10.00      B    O  
ATOM   1584  OE2 GLU    24      10.481 -15.341 -15.801  1.00 10.00      B    O1-
ATOM   1585  C   GLU    24       6.544 -15.081 -11.634  1.00 10.00      B    C  
ATOM   1586  O   GLU    24       7.299 -14.307 -11.051  1.00 10.00      B    O  
ATOM   1587  N   SER    25       5.688 -15.885 -11.011  1.00 10.00      B    N  
ATOM   1588  HN  SER    25       5.136 -16.490 -11.549  1.00 10.00      B    H  
ATOM   1589  CA  SER    25       5.521 -15.901  -9.558  1.00 10.00      B    C  
ATOM   1590  CB  SER    25       4.612 -17.062  -9.155  1.00 10.00      B    C  
ATOM   1591  OG  SER    25       3.533 -17.200 -10.067  1.00 10.00      B    O  
ATOM   1592  HG  SER    25       3.414 -18.133 -10.277  1.00 10.00      B    H  
ATOM   1593  C   SER    25       6.841 -15.961  -8.780  1.00 10.00      B    C  
ATOM   1594  O   SER    25       6.953 -15.387  -7.699  1.00 10.00      B    O  
ATOM   1595  N   ASN    26       7.835 -16.654  -9.321  1.00 10.00      B    N  
ATOM   1596  HN  ASN    26       7.701 -17.095 -10.185  1.00 10.00      B    H  
ATOM   1597  CA  ASN    26       9.129 -16.766  -8.653  1.00 10.00      B    C  
ATOM   1598  CB  ASN    26       9.377 -18.196  -8.158  1.00 10.00      B    C  
ATOM   1599  CG  ASN    26       9.315 -19.237  -9.260  1.00 10.00      B    C  
ATOM   1600  OD1 ASN    26       8.241 -19.732  -9.599  1.00 10.00      B    O  
ATOM   1601  ND2 ASN    26      10.464 -19.581  -9.819  1.00 10.00      B    N  
ATOM   1602 HD21 ASN    26      11.283 -19.152  -9.495  1.00 10.00      B    H  
ATOM   1603 HD22 ASN    26      10.448 -20.254 -10.530  1.00 10.00      B    H  
ATOM   1604  C   ASN    26      10.265 -16.302  -9.558  1.00 10.00      B    C  
ATOM   1605  O   ASN    26      11.376 -16.839  -9.511  1.00 10.00      B    O  
ATOM   1606  N   GLY    27       9.986 -15.294 -10.372  1.00 10.00      B    N  
ATOM   1607  HN  GLY    27       9.091 -14.886 -10.350  1.00 10.00      B    H  
ATOM   1608  CA  GLY    27      10.990 -14.775 -11.278  1.00 10.00      B    C  
ATOM   1609  C   GLY    27      11.430 -13.371 -10.909  1.00 10.00      B    C  
ATOM   1610  O   GLY    27      10.925 -12.797  -9.943  1.00 10.00      B    O  
ATOM   1611  N   PRO    28      12.372 -12.793 -11.671  1.00 10.00      B    N  
ATOM   1612  CA  PRO    28      12.889 -11.441 -11.419  1.00 10.00      B    C  
ATOM   1613  CB  PRO    28      13.986 -11.266 -12.480  1.00 10.00      B    C  
ATOM   1614  CG  PRO    28      14.295 -12.646 -12.950  1.00 10.00      B    C  
ATOM   1615  CD  PRO    28      13.009 -13.407 -12.845  1.00 10.00      B    C  
ATOM   1616  C   PRO    28      11.814 -10.375 -11.597  1.00 10.00      B    C  
ATOM   1617  O   PRO    28      10.992 -10.453 -12.513  1.00 10.00      B    O  
ATOM   1618  N   VAL    29      11.833  -9.378 -10.723  1.00 10.00      B    N  
ATOM   1619  HN  VAL    29      12.527  -9.365 -10.025  1.00 10.00      B    H  
ATOM   1620  CA  VAL    29      10.861  -8.297 -10.774  1.00 10.00      B    C  
ATOM   1621  CB  VAL    29      10.371  -7.910  -9.360  1.00 10.00      B    C  
ATOM   1622  CG1 VAL    29       9.213  -6.924  -9.433  1.00 10.00      B    C  
ATOM   1623  CG2 VAL    29       9.977  -9.143  -8.566  1.00 10.00      B    C  
ATOM   1624  C   VAL    29      11.465  -7.067 -11.442  1.00 10.00      B    C  
ATOM   1625  O   VAL    29      12.554  -6.621 -11.078  1.00 10.00      B    O  
ATOM   1626  N   LYS    30      10.764  -6.541 -12.435  1.00 10.00      B    N  
ATOM   1627  HN  LYS    30       9.913  -6.964 -12.697  1.00 10.00      B    H  
ATOM   1628  CA  LYS    30      11.214  -5.355 -13.145  1.00 10.00      B    C  
ATOM   1629  CB  LYS    30      10.595  -5.301 -14.542  1.00 10.00      B    C  
ATOM   1630  CG  LYS    30      10.973  -6.460 -15.449  1.00 10.00      B    C  
ATOM   1631  CD  LYS    30      10.340  -6.301 -16.822  1.00 10.00      B    C  
ATOM   1632  CE  LYS    30      10.693  -7.459 -17.740  1.00 10.00      B    C  
ATOM   1633  NZ  LYS    30      10.126  -7.280 -19.105  1.00 10.00      B    N1+
ATOM   1634  HZ1 LYS    30      10.567  -6.462 -19.574  1.00 10.00      B    H  
ATOM   1635  HZ2 LYS    30       9.098  -7.119 -19.050  1.00 10.00      B    H  
ATOM   1636  HZ3 LYS    30      10.300  -8.128 -19.677  1.00 10.00      B    H  
ATOM   1637  C   LYS    30      10.818  -4.109 -12.363  1.00 10.00      B    C  
ATOM   1638  O   LYS    30       9.633  -3.811 -12.223  1.00 10.00      B    O  
ATOM   1639  N   VAL    31      11.809  -3.409 -11.837  1.00 10.00      B    N  
ATOM   1640  HN  VAL    31      12.734  -3.717 -11.965  1.00 10.00      B    H  
ATOM   1641  CA  VAL    31      11.574  -2.199 -11.067  1.00 10.00      B    C  
ATOM   1642  CB  VAL    31      12.349  -2.239  -9.732  1.00 10.00      B    C  
ATOM   1643  CG1 VAL    31      11.971  -1.062  -8.847  1.00 10.00      B    C  
ATOM   1644  CG2 VAL    31      12.112  -3.553  -9.009  1.00 10.00      B    C  
ATOM   1645  C   VAL    31      12.031  -0.982 -11.861  1.00 10.00      B    C  
ATOM   1646  O   VAL    31      13.232  -0.744 -12.011  1.00 10.00      B    O  
ATOM   1647  N   TRP    32      11.076  -0.226 -12.378  1.00 10.00      B    N  
ATOM   1648  HN  TRP    32      10.135  -0.473 -12.230  1.00 10.00      B    H  
ATOM   1649  CA  TRP    32      11.390   0.968 -13.153  1.00 10.00      B    C  
ATOM   1650  CB  TRP    32      11.201   0.730 -14.660  1.00 10.00      B    C  
ATOM   1651  CG  TRP    32       9.790   0.889 -15.151  1.00 10.00      B    C  
ATOM   1652  CD1 TRP    32       9.211   2.027 -15.635  1.00 10.00      B    C  
ATOM   1653  CD2 TRP    32       8.784  -0.127 -15.217  1.00 10.00      B    C  
ATOM   1654  NE1 TRP    32       7.907   1.784 -15.987  1.00 10.00      B    N  
ATOM   1655  HE1 TRP    32       7.283   2.445 -16.356  1.00 10.00      B    H  
ATOM   1656  CE2 TRP    32       7.620   0.469 -15.744  1.00 10.00      B    C  
ATOM   1657  CE3 TRP    32       8.753  -1.481 -14.880  1.00 10.00      B    C  
ATOM   1658  CZ2 TRP    32       6.439  -0.243 -15.942  1.00 10.00      B    C  
ATOM   1659  CZ3 TRP    32       7.583  -2.184 -15.078  1.00 10.00      B    C  
ATOM   1660  CH2 TRP    32       6.442  -1.566 -15.604  1.00 10.00      B    C  
ATOM   1661  C   TRP    32      10.587   2.174 -12.676  1.00 10.00      B    C  
ATOM   1662  O   TRP    32       9.533   2.027 -12.056  1.00 10.00      B    O  
ATOM   1663  N   GLY    33      11.098   3.363 -12.959  1.00 10.00      B    N  
ATOM   1664  HN  GLY    33      11.951   3.417 -13.436  1.00 10.00      B    H  
ATOM   1665  CA  GLY    33      10.426   4.580 -12.561  1.00 10.00      B    C  
ATOM   1666  C   GLY    33      11.396   5.733 -12.441  1.00 10.00      B    C  
ATOM   1667  O   GLY    33      12.562   5.607 -12.815  1.00 10.00      B    O  
ATOM   1668  N   SER    34      10.928   6.860 -11.926  1.00 10.00      B    N  
ATOM   1669  HN  SER    34       9.988   6.905 -11.647  1.00 10.00      B    H  
ATOM   1670  CA  SER    34      11.771   8.032 -11.763  1.00 10.00      B    C  
ATOM   1671  CB  SER    34      11.775   8.873 -13.043  1.00 10.00      B    C  
ATOM   1672  OG  SER    34      12.292   8.130 -14.140  1.00 10.00      B    O  
ATOM   1673  HG  SER    34      12.486   7.225 -13.848  1.00 10.00      B    H  
ATOM   1674  C   SER    34      11.313   8.869 -10.577  1.00 10.00      B    C  
ATOM   1675  O   SER    34      10.113   9.048 -10.359  1.00 10.00      B    O  
ATOM   1676  N   ILE    35      12.274   9.359  -9.805  1.00 10.00      B    N  
ATOM   1677  HN  ILE    35      13.210   9.166 -10.029  1.00 10.00      B    H  
ATOM   1678  CA  ILE    35      11.984  10.181  -8.637  1.00 10.00      B    C  
ATOM   1679  CB  ILE    35      12.502   9.517  -7.341  1.00 10.00      B    C  
ATOM   1680  CG1 ILE    35      12.025   8.066  -7.254  1.00 10.00      B    C  
ATOM   1681  CG2 ILE    35      12.045  10.297  -6.117  1.00 10.00      B    C  
ATOM   1682  CD1 ILE    35      12.720   7.260  -6.180  1.00 10.00      B    C  
ATOM   1683  C   ILE    35      12.652  11.541  -8.792  1.00 10.00      B    C  
ATOM   1684  O   ILE    35      13.846  11.619  -9.081  1.00 10.00      B    O  
ATOM   1685  N   LYS    36      11.886  12.604  -8.612  1.00 10.00      B    N  
ATOM   1686  HN  LYS    36      10.940  12.481  -8.370  1.00 10.00      B    H  
ATOM   1687  CA  LYS    36      12.420  13.951  -8.737  1.00 10.00      B    C  
ATOM   1688  CB  LYS    36      11.617  14.774  -9.745  1.00 10.00      B    C  
ATOM   1689  CG  LYS    36      10.131  14.864  -9.450  1.00 10.00      B    C  
ATOM   1690  CD  LYS    36       9.426  15.707 -10.495  1.00 10.00      B    C  
ATOM   1691  CE  LYS    36       7.922  15.656 -10.313  1.00 10.00      B    C  
ATOM   1692  NZ  LYS    36       7.209  16.477 -11.326  1.00 10.00      B    N1+
ATOM   1693  HZ1 LYS    36       7.412  16.125 -12.283  1.00 10.00      B    H  
ATOM   1694  HZ2 LYS    36       7.514  17.470 -11.266  1.00 10.00      B    H  
ATOM   1695  HZ3 LYS    36       6.185  16.430 -11.161  1.00 10.00      B    H  
ATOM   1696  C   LYS    36      12.463  14.652  -7.387  1.00 10.00      B    C  
ATOM   1697  O   LYS    36      11.706  14.313  -6.476  1.00 10.00      B    O  
ATOM   1698  N   GLY    37      13.355  15.626  -7.265  1.00 10.00      B    N  
ATOM   1699  HN  GLY    37      13.936  15.843  -8.024  1.00 10.00      B    H  
ATOM   1700  CA  GLY    37      13.484  16.360  -6.023  1.00 10.00      B    C  
ATOM   1701  C   GLY    37      14.648  15.862  -5.192  1.00 10.00      B    C  
ATOM   1702  O   GLY    37      14.794  16.225  -4.023  1.00 10.00      B    O  
ATOM   1703  N   LEU    38      15.485  15.035  -5.799  1.00 10.00      B    N  
ATOM   1704  HN  LEU    38      15.330  14.805  -6.740  1.00 10.00      B    H  
ATOM   1705  CA  LEU    38      16.639  14.477  -5.117  1.00 10.00      B    C  
ATOM   1706  CB  LEU    38      16.792  12.996  -5.471  1.00 10.00      B    C  
ATOM   1707  CG  LEU    38      15.683  12.062  -4.989  1.00 10.00      B    C  
ATOM   1708  CD1 LEU    38      15.874  10.670  -5.569  1.00 10.00      B    C  
ATOM   1709  CD2 LEU    38      15.658  12.008  -3.469  1.00 10.00      B    C  
ATOM   1710  C   LEU    38      17.909  15.216  -5.505  1.00 10.00      B    C  
ATOM   1711  O   LEU    38      17.963  15.869  -6.544  1.00 10.00      B    O  
ATOM   1712  N   THR    39      18.919  15.129  -4.655  1.00 10.00      B    N  
ATOM   1713  HN  THR    39      18.798  14.645  -3.812  1.00 10.00      B    H  
ATOM   1714  CA  THR    39      20.202  15.755  -4.924  1.00 10.00      B    C  
ATOM   1715  CB  THR    39      20.978  15.949  -3.609  1.00 10.00      B    C  
ATOM   1716  OG1 THR    39      20.163  15.490  -2.517  1.00 10.00      B    O  
ATOM   1717  HG1 THR    39      20.300  16.068  -1.754  1.00 10.00      B    H  
ATOM   1718  CG2 THR    39      21.327  17.413  -3.405  1.00 10.00      B    C  
ATOM   1719  C   THR    39      21.012  14.843  -5.838  1.00 10.00      B    C  
ATOM   1720  O   THR    39      20.902  13.619  -5.739  1.00 10.00      B    O  
ATOM   1721  N   GLU    40      21.811  15.432  -6.719  1.00 10.00      B    N  
ATOM   1722  HN  GLU    40      21.853  16.411  -6.745  1.00 10.00      B    H  
ATOM   1723  CA  GLU    40      22.631  14.662  -7.648  1.00 10.00      B    C  
ATOM   1724  CB  GLU    40      23.467  15.599  -8.525  1.00 10.00      B    C  
ATOM   1725  CG  GLU    40      24.173  14.904  -9.677  1.00 10.00      B    C  
ATOM   1726  CD  GLU    40      25.492  15.551 -10.031  1.00 10.00      B    C  
ATOM   1727  OE1 GLU    40      26.456  15.403  -9.255  1.00 10.00      B    O  
ATOM   1728  OE2 GLU    40      25.580  16.190 -11.100  1.00 10.00      B    O1-
ATOM   1729  C   GLU    40      23.547  13.701  -6.899  1.00 10.00      B    C  
ATOM   1730  O   GLU    40      24.135  14.059  -5.874  1.00 10.00      B    O  
ATOM   1731  N   GLY    41      23.647  12.479  -7.400  1.00 10.00      B    N  
ATOM   1732  HN  GLY    41      23.137  12.245  -8.210  1.00 10.00      B    H  
ATOM   1733  CA  GLY    41      24.492  11.489  -6.771  1.00 10.00      B    C  
ATOM   1734  C   GLY    41      23.758  10.190  -6.503  1.00 10.00      B    C  
ATOM   1735  O   GLY    41      22.845   9.821  -7.244  1.00 10.00      B    O  
ATOM   1736  N   LEU    42      24.138   9.509  -5.431  1.00 10.00      B    N  
ATOM   1737  HN  LEU    42      24.841   9.877  -4.853  1.00 10.00      B    H  
ATOM   1738  CA  LEU    42      23.520   8.239  -5.076  1.00 10.00      B    C  
ATOM   1739  CB  LEU    42      24.582   7.182  -4.748  1.00 10.00      B    C  
ATOM   1740  CG  LEU    42      25.313   6.560  -5.942  1.00 10.00      B    C  
ATOM   1741  CD1 LEU    42      26.320   5.519  -5.473  1.00 10.00      B    C  
ATOM   1742  CD2 LEU    42      24.318   5.946  -6.917  1.00 10.00      B    C  
ATOM   1743  C   LEU    42      22.561   8.402  -3.907  1.00 10.00      B    C  
ATOM   1744  O   LEU    42      22.779   9.225  -3.014  1.00 10.00      B    O  
ATOM   1745  N   HIS    43      21.486   7.633  -3.930  1.00 10.00      B    N  
ATOM   1746  HN  HIS    43      21.358   7.012  -4.681  1.00 10.00      B    H  
ATOM   1747  CA  HIS    43      20.490   7.672  -2.871  1.00 10.00      B    C  
ATOM   1748  CB  HIS    43      19.258   8.473  -3.306  1.00 10.00      B    C  
ATOM   1749  CG  HIS    43      19.462   9.955  -3.273  1.00 10.00      B    C  
ATOM   1750  ND1 HIS    43      19.120  10.740  -2.194  1.00 10.00      B    N  
ATOM   1751  HD1 HIS    43      18.710  10.418  -1.356  1.00 10.00      B    H  
ATOM   1752  CD2 HIS    43      19.997  10.795  -4.189  1.00 10.00      B    C  
ATOM   1753  CE1 HIS    43      19.438  11.998  -2.449  1.00 10.00      B    C  
ATOM   1754  NE2 HIS    43      19.974  12.059  -3.653  1.00 10.00      B    N  
ATOM   1755  HE2 HIS    43      20.506  12.818  -3.991  1.00 10.00      B    H  
ATOM   1756  C   HIS    43      20.082   6.260  -2.495  1.00 10.00      B    C  
ATOM   1757  O   HIS    43      19.812   5.440  -3.372  1.00 10.00      B    O  
ATOM   1758  N   GLY    44      20.054   5.979  -1.201  1.00 10.00      B    N  
ATOM   1759  HN  GLY    44      20.292   6.677  -0.550  1.00 10.00      B    H  
ATOM   1760  CA  GLY    44      19.678   4.658  -0.738  1.00 10.00      B    C  
ATOM   1761  C   GLY    44      18.217   4.350  -1.001  1.00 10.00      B    C  
ATOM   1762  O   GLY    44      17.345   5.178  -0.734  1.00 10.00      B    O  
ATOM   1763  N   PHE    45      17.954   3.164  -1.526  1.00 10.00      B    N  
ATOM   1764  HN  PHE    45      18.699   2.548  -1.717  1.00 10.00      B    H  
ATOM   1765  CA  PHE    45      16.597   2.738  -1.831  1.00 10.00      B    C  
ATOM   1766  CB  PHE    45      16.438   2.570  -3.345  1.00 10.00      B    C  
ATOM   1767  CG  PHE    45      15.108   3.021  -3.877  1.00 10.00      B    C  
ATOM   1768  CD1 PHE    45      14.448   4.100  -3.309  1.00 10.00      B    C  
ATOM   1769  CD2 PHE    45      14.523   2.376  -4.955  1.00 10.00      B    C  
ATOM   1770  CE1 PHE    45      13.230   4.524  -3.804  1.00 10.00      B    C  
ATOM   1771  CE2 PHE    45      13.305   2.795  -5.455  1.00 10.00      B    C  
ATOM   1772  CZ  PHE    45      12.657   3.871  -4.879  1.00 10.00      B    C  
ATOM   1773  C   PHE    45      16.312   1.417  -1.131  1.00 10.00      B    C  
ATOM   1774  O   PHE    45      16.887   0.388  -1.481  1.00 10.00      B    O  
ATOM   1775  N   HIS    46      15.432   1.440  -0.139  1.00 10.00      B    N  
ATOM   1776  HN  HIS    46      14.974   2.279   0.086  1.00 10.00      B    H  
ATOM   1777  CA  HIS    46      15.112   0.228   0.606  1.00 10.00      B    C  
ATOM   1778  CB  HIS    46      15.815   0.223   1.972  1.00 10.00      B    C  
ATOM   1779  CG  HIS    46      17.312   0.322   1.913  1.00 10.00      B    C  
ATOM   1780  ND1 HIS    46      17.986   1.322   2.574  1.00 10.00      B    N  
ATOM   1781  CD2 HIS    46      18.207  -0.468   1.268  1.00 10.00      B    C  
ATOM   1782  CE1 HIS    46      19.265   1.124   2.314  1.00 10.00      B    C  
ATOM   1783  NE2 HIS    46      19.451   0.056   1.529  1.00 10.00      B    N  
ATOM   1784  HE2 HIS    46      20.287  -0.161   1.039  1.00 10.00      B    H  
ATOM   1785  C   HIS    46      13.611   0.075   0.813  1.00 10.00      B    C  
ATOM   1786  O   HIS    46      12.883   1.060   0.963  1.00 10.00      B    O  
ATOM   1787  N   VAL    47      13.158  -1.168   0.811  1.00 10.00      B    N  
ATOM   1788  HN  VAL    47      13.794  -1.905   0.664  1.00 10.00      B    H  
ATOM   1789  CA  VAL    47      11.754  -1.479   1.026  1.00 10.00      B    C  
ATOM   1790  CB  VAL    47      11.289  -2.652   0.132  1.00 10.00      B    C  
ATOM   1791  CG1 VAL    47       9.791  -2.879   0.271  1.00 10.00      B    C  
ATOM   1792  CG2 VAL    47      11.660  -2.411  -1.323  1.00 10.00      B    C  
ATOM   1793  C   VAL    47      11.561  -1.868   2.486  1.00 10.00      B    C  
ATOM   1794  O   VAL    47      12.162  -2.833   2.958  1.00 10.00      B    O  
ATOM   1795  N   HIS    48      10.738  -1.116   3.199  1.00 10.00      B    N  
ATOM   1796  HN  HIS    48      10.272  -0.366   2.765  1.00 10.00      B    H  
ATOM   1797  CA  HIS    48      10.490  -1.383   4.606  1.00 10.00      B    C  
ATOM   1798  CB  HIS    48      10.028  -0.120   5.335  1.00 10.00      B    C  
ATOM   1799  CG  HIS    48      11.105   0.921   5.459  1.00 10.00      B    C  
ATOM   1800  ND1 HIS    48      11.636   1.343   6.657  1.00 10.00      B    N  
ATOM   1801  HD1 HIS    48      11.382   1.018   7.553  1.00 10.00      B    H  
ATOM   1802  CD2 HIS    48      11.755   1.628   4.498  1.00 10.00      B    C  
ATOM   1803  CE1 HIS    48      12.572   2.263   6.393  1.00 10.00      B    C  
ATOM   1804  NE2 HIS    48      12.684   2.475   5.097  1.00 10.00      B    N  
ATOM   1805  C   HIS    48       9.506  -2.535   4.785  1.00 10.00      B    C  
ATOM   1806  O   HIS    48       8.697  -2.813   3.901  1.00 10.00      B    O  
ATOM   1807  N   GLU    49       9.581  -3.189   5.937  1.00 10.00      B    N  
ATOM   1808  HN  GLU    49      10.230  -2.885   6.613  1.00 10.00      B    H  
ATOM   1809  CA  GLU    49       8.736  -4.344   6.238  1.00 10.00      B    C  
ATOM   1810  CB  GLU    49       9.283  -5.095   7.454  1.00 10.00      B    C  
ATOM   1811  CG  GLU    49       8.751  -6.510   7.613  1.00 10.00      B    C  
ATOM   1812  CD  GLU    49       9.713  -7.398   8.372  1.00 10.00      B    C  
ATOM   1813  OE1 GLU    49      10.727  -7.820   7.782  1.00 10.00      B    O  
ATOM   1814  OE2 GLU    49       9.466  -7.671   9.566  1.00 10.00      B    O1-
ATOM   1815  C   GLU    49       7.273  -3.974   6.461  1.00 10.00      B    C  
ATOM   1816  O   GLU    49       6.370  -4.724   6.085  1.00 10.00      B    O  
ATOM   1817  N   PHE    50       7.028  -2.828   7.061  1.00 10.00      B    N  
ATOM   1818  HN  PHE    50       7.773  -2.243   7.317  1.00 10.00      B    H  
ATOM   1819  CA  PHE    50       5.662  -2.413   7.329  1.00 10.00      B    C  
ATOM   1820  CB  PHE    50       5.535  -1.828   8.737  1.00 10.00      B    C  
ATOM   1821  CG  PHE    50       5.999  -2.774   9.810  1.00 10.00      B    C  
ATOM   1822  CD1 PHE    50       5.282  -3.927  10.090  1.00 10.00      B    C  
ATOM   1823  CD2 PHE    50       7.156  -2.519  10.526  1.00 10.00      B    C  
ATOM   1824  CE1 PHE    50       5.711  -4.807  11.065  1.00 10.00      B    C  
ATOM   1825  CE2 PHE    50       7.590  -3.395  11.504  1.00 10.00      B    C  
ATOM   1826  CZ  PHE    50       6.867  -4.541  11.773  1.00 10.00      B    C  
ATOM   1827  C   PHE    50       5.155  -1.442   6.276  1.00 10.00      B    C  
ATOM   1828  O   PHE    50       5.939  -0.801   5.577  1.00 10.00      B    O  
ATOM   1829  N   GLY    51       3.840  -1.357   6.160  1.00 10.00      B    N  
ATOM   1830  HN  GLY    51       3.271  -1.906   6.748  1.00 10.00      B    H  
ATOM   1831  CA  GLY    51       3.219  -0.465   5.201  1.00 10.00      B    C  
ATOM   1832  C   GLY    51       2.478   0.645   5.907  1.00 10.00      B    C  
ATOM   1833  O   GLY    51       1.616   1.306   5.327  1.00 10.00      B    O  
ATOM   1834  N   ASP    52       2.805   0.823   7.177  1.00 10.00      B    N  
ATOM   1835  HN  ASP    52       3.484   0.240   7.575  1.00 10.00      B    H  
ATOM   1836  CA  ASP    52       2.187   1.849   8.003  1.00 10.00      B    C  
ATOM   1837  CB  ASP    52       2.468   1.568   9.481  1.00 10.00      B    C  
ATOM   1838  CG  ASP    52       1.588   2.372  10.417  1.00 10.00      B    C  
ATOM   1839  OD1 ASP    52       1.561   3.617  10.298  1.00 10.00      B    O  
ATOM   1840  OD2 ASP    52       0.928   1.763  11.284  1.00 10.00      B    O1-
ATOM   1841  C   ASP    52       2.694   3.238   7.626  1.00 10.00      B    C  
ATOM   1842  O   ASP    52       3.901   3.473   7.528  1.00 10.00      B    O  
ATOM   1843  N   ASN    53       1.764   4.161   7.426  1.00 10.00      B    N  
ATOM   1844  HN  ASN    53       0.822   3.916   7.528  1.00 10.00      B    H  
ATOM   1845  CA  ASN    53       2.104   5.530   7.062  1.00 10.00      B    C  
ATOM   1846  CB  ASN    53       1.771   5.778   5.581  1.00 10.00      B    C  
ATOM   1847  CG  ASN    53       2.513   6.964   4.980  1.00 10.00      B    C  
ATOM   1848  OD1 ASN    53       2.016   8.093   4.975  1.00 10.00      B    O  
ATOM   1849  ND2 ASN    53       3.707   6.714   4.467  1.00 10.00      B    N  
ATOM   1850 HD21 ASN    53       4.044   5.793   4.504  1.00 10.00      B    H  
ATOM   1851 HD22 ASN    53       4.204   7.456   4.066  1.00 10.00      B    H  
ATOM   1852  C   ASN    53       1.348   6.516   7.951  1.00 10.00      B    C  
ATOM   1853  O   ASN    53       1.049   7.641   7.545  1.00 10.00      B    O  
ATOM   1854  N   THR    54       1.049   6.088   9.175  1.00 10.00      B    N  
ATOM   1855  HN  THR    54       1.330   5.182   9.452  1.00 10.00      B    H  
ATOM   1856  CA  THR    54       0.318   6.925  10.125  1.00 10.00      B    C  
ATOM   1857  CB  THR    54       0.035   6.183  11.449  1.00 10.00      B    C  
ATOM   1858  OG1 THR    54       1.240   5.580  11.934  1.00 10.00      B    O  
ATOM   1859  HG1 THR    54       1.400   4.750  11.443  1.00 10.00      B    H  
ATOM   1860  CG2 THR    54      -1.020   5.107  11.256  1.00 10.00      B    C  
ATOM   1861  C   THR    54       1.070   8.219  10.424  1.00 10.00      B    C  
ATOM   1862  O   THR    54       0.512   9.313  10.321  1.00 10.00      B    O  
ATOM   1863  N   ALA    55       2.343   8.086  10.788  1.00 10.00      B    N  
ATOM   1864  HN  ALA    55       2.729   7.183  10.855  1.00 10.00      B    H  
ATOM   1865  CA  ALA    55       3.176   9.241  11.105  1.00 10.00      B    C  
ATOM   1866  CB  ALA    55       3.990   8.979  12.363  1.00 10.00      B    C  
ATOM   1867  C   ALA    55       4.088   9.599   9.936  1.00 10.00      B    C  
ATOM   1868  O   ALA    55       4.930  10.493  10.035  1.00 10.00      B    O  
ATOM   1869  N   GLY    56       3.920   8.888   8.833  1.00 10.00      B    N  
ATOM   1870  HN  GLY    56       3.252   8.173   8.821  1.00 10.00      B    H  
ATOM   1871  CA  GLY    56       4.721   9.145   7.657  1.00 10.00      B    C  
ATOM   1872  C   GLY    56       5.560   7.947   7.268  1.00 10.00      B    C  
ATOM   1873  O   GLY    56       5.101   6.809   7.344  1.00 10.00      B    O  
ATOM   1874  N   CYS    57       6.797   8.197   6.876  1.00 10.00      B    N  
ATOM   1875  HN  CYS    57       7.116   9.125   6.858  1.00 10.00      B    H  
ATOM   1876  CA  CYS    57       7.702   7.132   6.466  1.00 10.00      B    C  
ATOM   1877  C   CYS    57       8.426   6.537   7.670  1.00 10.00      B    C  
ATOM   1878  O   CYS    57       9.133   5.538   7.553  1.00 10.00      B    O  
ATOM   1879  CB  CYS    57       8.723   7.671   5.460  1.00 10.00      B    C  
ATOM   1880  SG  CYS    57       8.040   8.836   4.235  1.00 10.00      B    S  
ATOM   1881  N   THR    58       8.242   7.153   8.830  1.00 10.00      B    N  
ATOM   1882  HN  THR    58       7.666   7.943   8.864  1.00 10.00      B    H  
ATOM   1883  CA  THR    58       8.883   6.692  10.051  1.00 10.00      B    C  
ATOM   1884  CB  THR    58       9.053   7.837  11.075  1.00 10.00      B    C  
ATOM   1885  OG1 THR    58       9.926   7.423  12.133  1.00 10.00      B    O  
ATOM   1886  HG1 THR    58       9.685   6.530  12.416  1.00 10.00      B    H  
ATOM   1887  CG2 THR    58       7.714   8.263  11.659  1.00 10.00      B    C  
ATOM   1888  C   THR    58       8.120   5.526  10.682  1.00 10.00      B    C  
ATOM   1889  O   THR    58       8.671   4.781  11.492  1.00 10.00      B    O  
ATOM   1890  N   SER    59       6.861   5.364  10.291  1.00 10.00      B    N  
ATOM   1891  HN  SER    59       6.476   5.980   9.634  1.00 10.00      B    H  
ATOM   1892  CA  SER    59       6.028   4.296  10.822  1.00 10.00      B    C  
ATOM   1893  CB  SER    59       4.563   4.736  10.811  1.00 10.00      B    C  
ATOM   1894  OG  SER    59       4.359   5.787   9.877  1.00 10.00      B    O  
ATOM   1895  HG  SER    59       4.271   5.411   8.990  1.00 10.00      B    H  
ATOM   1896  C   SER    59       6.211   3.003  10.028  1.00 10.00      B    C  
ATOM   1897  O   SER    59       5.584   1.988  10.320  1.00 10.00      B    O  
ATOM   1898  N   ALA    60       7.094   3.047   9.034  1.00 10.00      B    N  
ATOM   1899  HN  ALA    60       7.573   3.883   8.862  1.00 10.00      B    H  
ATOM   1900  CA  ALA    60       7.363   1.890   8.192  1.00 10.00      B    C  
ATOM   1901  CB  ALA    60       7.994   2.333   6.883  1.00 10.00      B    C  
ATOM   1902  C   ALA    60       8.251   0.871   8.906  1.00 10.00      B    C  
ATOM   1903  O   ALA    60       8.413  -0.259   8.440  1.00 10.00      B    O  
ATOM   1904  N   GLY    61       8.826   1.280  10.035  1.00 10.00      B    N  
ATOM   1905  HN  GLY    61       8.667   2.193  10.348  1.00 10.00      B    H  
ATOM   1906  CA  GLY    61       9.684   0.397  10.801  1.00 10.00      B    C  
ATOM   1907  C   GLY    61      10.990   0.101  10.090  1.00 10.00      B    C  
ATOM   1908  O   GLY    61      11.506   0.950   9.361  1.00 10.00      B    O  
ATOM   1909  N   PRO    62      11.550  -1.103  10.287  1.00 10.00      B    N  
ATOM   1910  CA  PRO    62      12.801  -1.500   9.651  1.00 10.00      B    C  
ATOM   1911  CB  PRO    62      13.286  -2.638  10.549  1.00 10.00      B    C  
ATOM   1912  CG  PRO    62      12.034  -3.269  11.057  1.00 10.00      B    C  
ATOM   1913  CD  PRO    62      11.005  -2.171  11.146  1.00 10.00      B    C  
ATOM   1914  C   PRO    62      12.571  -2.010   8.231  1.00 10.00      B    C  
ATOM   1915  O   PRO    62      11.431  -2.126   7.777  1.00 10.00      B    O  
ATOM   1916  N   HIS    63      13.657  -2.306   7.533  1.00 10.00      B    N  
ATOM   1917  HN  HIS    63      14.538  -2.183   7.944  1.00 10.00      B    H  
ATOM   1918  CA  HIS    63      13.572  -2.806   6.165  1.00 10.00      B    C  
ATOM   1919  CB  HIS    63      14.945  -2.778   5.486  1.00 10.00      B    C  
ATOM   1920  CG  HIS    63      15.726  -1.519   5.719  1.00 10.00      B    C  
ATOM   1921  ND1 HIS    63      17.024  -1.562   6.160  1.00 10.00      B    N  
ATOM   1922  CD2 HIS    63      15.344  -0.225   5.570  1.00 10.00      B    C  
ATOM   1923  CE1 HIS    63      17.406  -0.303   6.271  1.00 10.00      B    C  
ATOM   1924  NE2 HIS    63      16.426   0.544   5.928  1.00 10.00      B    N  
ATOM   1925  HE2 HIS    63      16.394   1.497   6.148  1.00 10.00      B    H  
ATOM   1926  C   HIS    63      13.017  -4.226   6.152  1.00 10.00      B    C  
ATOM   1927  O   HIS    63      13.165  -4.963   7.128  1.00 10.00      B    O  
ATOM   1928  N   PHE    64      12.382  -4.598   5.046  1.00 10.00      B    N  
ATOM   1929  HN  PHE    64      12.310  -3.958   4.301  1.00 10.00      B    H  
ATOM   1930  CA  PHE    64      11.795  -5.925   4.895  1.00 10.00      B    C  
ATOM   1931  CB  PHE    64      11.066  -6.035   3.550  1.00 10.00      B    C  
ATOM   1932  CG  PHE    64      10.318  -7.323   3.347  1.00 10.00      B    C  
ATOM   1933  CD1 PHE    64       9.673  -7.946   4.404  1.00 10.00      B    C  
ATOM   1934  CD2 PHE    64      10.255  -7.910   2.094  1.00 10.00      B    C  
ATOM   1935  CE1 PHE    64       8.985  -9.128   4.217  1.00 10.00      B    C  
ATOM   1936  CE2 PHE    64       9.568  -9.093   1.899  1.00 10.00      B    C  
ATOM   1937  CZ  PHE    64       8.932  -9.702   2.962  1.00 10.00      B    C  
ATOM   1938  C   PHE    64      12.867  -7.000   5.014  1.00 10.00      B    C  
ATOM   1939  O   PHE    64      13.723  -7.144   4.134  1.00 10.00      B    O  
ATOM   1940  N   ASN    65      12.812  -7.757   6.101  1.00 10.00      B    N  
ATOM   1941  HN  ASN    65      12.076  -7.619   6.753  1.00 10.00      B    H  
ATOM   1942  CA  ASN    65      13.788  -8.801   6.355  1.00 10.00      B    C  
ATOM   1943  CB  ASN    65      15.041  -8.198   6.995  1.00 10.00      B    C  
ATOM   1944  CG  ASN    65      16.105  -9.223   7.342  1.00 10.00      B    C  
ATOM   1945  OD1 ASN    65      16.215 -10.276   6.710  1.00 10.00      B    O  
ATOM   1946  ND2 ASN    65      16.900  -8.914   8.353  1.00 10.00      B    N  
ATOM   1947 HD21 ASN    65      16.756  -8.057   8.811  1.00 10.00      B    H  
ATOM   1948 HD22 ASN    65      17.617  -9.540   8.591  1.00 10.00      B    H  
ATOM   1949  C   ASN    65      13.214  -9.890   7.254  1.00 10.00      B    C  
ATOM   1950  O   ASN    65      13.428  -9.886   8.467  1.00 10.00      B    O  
ATOM   1951  N   PRO    66      12.468 -10.839   6.669  1.00 10.00      B    N  
ATOM   1952  CA  PRO    66      11.883 -11.950   7.414  1.00 10.00      B    C  
ATOM   1953  CB  PRO    66      10.686 -12.327   6.542  1.00 10.00      B    C  
ATOM   1954  CG  PRO    66      11.141 -12.044   5.150  1.00 10.00      B    C  
ATOM   1955  CD  PRO    66      12.113 -10.894   5.238  1.00 10.00      B    C  
ATOM   1956  C   PRO    66      12.865 -13.118   7.496  1.00 10.00      B    C  
ATOM   1957  O   PRO    66      12.515 -14.216   7.926  1.00 10.00      B    O  
ATOM   1958  N   LEU    67      14.096 -12.866   7.070  1.00 10.00      B    N  
ATOM   1959  HN  LEU    67      14.309 -11.970   6.736  1.00 10.00      B    H  
ATOM   1960  CA  LEU    67      15.137 -13.884   7.080  1.00 10.00      B    C  
ATOM   1961  CB  LEU    67      15.858 -13.910   5.729  1.00 10.00      B    C  
ATOM   1962  CG  LEU    67      14.971 -13.967   4.482  1.00 10.00      B    C  
ATOM   1963  CD1 LEU    67      15.807 -13.779   3.225  1.00 10.00      B    C  
ATOM   1964  CD2 LEU    67      14.203 -15.280   4.426  1.00 10.00      B    C  
ATOM   1965  C   LEU    67      16.144 -13.616   8.190  1.00 10.00      B    C  
ATOM   1966  O   LEU    67      17.055 -14.415   8.418  1.00 10.00      B    O  
ATOM   1967  N   SER    68      15.970 -12.487   8.876  1.00 10.00      B    N  
ATOM   1968  HN  SER    68      15.213 -11.911   8.652  1.00 10.00      B    H  
ATOM   1969  CA  SER    68      16.856 -12.089   9.964  1.00 10.00      B    C  
ATOM   1970  CB  SER    68      16.778 -13.094  11.119  1.00 10.00      B    C  
ATOM   1971  OG  SER    68      15.437 -13.515  11.322  1.00 10.00      B    O  
ATOM   1972  HG  SER    68      15.319 -13.792  12.240  1.00 10.00      B    H  
ATOM   1973  C   SER    68      18.298 -11.921   9.475  1.00 10.00      B    C  
ATOM   1974  O   SER    68      19.253 -12.158  10.214  1.00 10.00      B    O  
ATOM   1975  N   ARG    69      18.437 -11.494   8.224  1.00 10.00      B    N  
ATOM   1976  HN  ARG    69      17.632 -11.313   7.691  1.00 10.00      B    H  
ATOM   1977  CA  ARG    69      19.750 -11.289   7.617  1.00 10.00      B    C  
ATOM   1978  CB  ARG    69      19.664 -11.447   6.095  1.00 10.00      B    C  
ATOM   1979  CG  ARG    69      19.329 -12.853   5.626  1.00 10.00      B    C  
ATOM   1980  CD  ARG    69      20.427 -13.832   5.993  1.00 10.00      B    C  
ATOM   1981  NE  ARG    69      20.115 -15.191   5.571  1.00 10.00      B    N  
ATOM   1982  HE  ARG    69      19.165 -15.447   5.537  1.00 10.00      B    H  
ATOM   1983  CZ  ARG    69      21.034 -16.094   5.249  1.00 10.00      B    C  
ATOM   1984  NH1 ARG    69      22.325 -15.781   5.264  1.00 10.00      B    N1+
ATOM   1985 HH11 ARG    69      22.624 -14.848   5.518  1.00 10.00      B    H  
ATOM   1986 HH12 ARG    69      23.013 -16.474   5.035  1.00 10.00      B    H  
ATOM   1987  NH2 ARG    69      20.657 -17.313   4.896  1.00 10.00      B    N  
ATOM   1988 HH21 ARG    69      19.682 -17.552   4.873  1.00 10.00      B    H  
ATOM   1989 HH22 ARG    69      21.341 -18.003   4.651  1.00 10.00      B    H  
ATOM   1990  C   ARG    69      20.314  -9.913   7.962  1.00 10.00      B    C  
ATOM   1991  O   ARG    69      19.655  -9.108   8.623  1.00 10.00      B    O  
ATOM   1992  N   LYS    70      21.537  -9.653   7.518  1.00 10.00      B    N  
ATOM   1993  HN  LYS    70      22.023 -10.352   7.020  1.00 10.00      B    H  
ATOM   1994  CA  LYS    70      22.190  -8.372   7.759  1.00 10.00      B    C  
ATOM   1995  CB  LYS    70      23.710  -8.556   7.866  1.00 10.00      B    C  
ATOM   1996  CG  LYS    70      24.155  -9.658   8.818  1.00 10.00      B    C  
ATOM   1997  CD  LYS    70      23.740  -9.373  10.252  1.00 10.00      B    C  
ATOM   1998  CE  LYS    70      22.874 -10.492  10.809  1.00 10.00      B    C  
ATOM   1999  NZ  LYS    70      23.563 -11.810  10.776  1.00 10.00      B    N1+
ATOM   2000  HZ1 LYS    70      24.468 -11.755  11.286  1.00 10.00      B    H  
ATOM   2001  HZ2 LYS    70      23.750 -12.095   9.793  1.00 10.00      B    H  
ATOM   2002  HZ3 LYS    70      22.966 -12.537  11.229  1.00 10.00      B    H  
ATOM   2003  C   LYS    70      21.852  -7.388   6.638  1.00 10.00      B    C  
ATOM   2004  O   LYS    70      20.738  -7.384   6.120  1.00 10.00      B    O  
ATOM   2005  N   HIS    71      22.813  -6.555   6.264  1.00 10.00      B    N  
ATOM   2006  HN  HIS    71      23.692  -6.613   6.695  1.00 10.00      B    H  
ATOM   2007  CA  HIS    71      22.605  -5.577   5.205  1.00 10.00      B    C  
ATOM   2008  CB  HIS    71      22.504  -4.158   5.782  1.00 10.00      B    C  
ATOM   2009  CG  HIS    71      22.292  -3.078   4.758  1.00 10.00      B    C  
ATOM   2010  ND1 HIS    71      21.404  -3.188   3.708  1.00 10.00      B    N  
ATOM   2011  HD1 HIS    71      20.821  -3.968   3.511  1.00 10.00      B    H  
ATOM   2012  CD2 HIS    71      22.871  -1.861   4.627  1.00 10.00      B    C  
ATOM   2013  CE1 HIS    71      21.447  -2.088   2.984  1.00 10.00      B    C  
ATOM   2014  NE2 HIS    71      22.328  -1.269   3.518  1.00 10.00      B    N  
ATOM   2015  HE2 HIS    71      22.679  -0.451   3.075  1.00 10.00      B    H  
ATOM   2016  C   HIS    71      23.724  -5.667   4.175  1.00 10.00      B    C  
ATOM   2017  O   HIS    71      24.900  -5.743   4.531  1.00 10.00      B    O  
ATOM   2018  N   GLY    72      23.344  -5.665   2.907  1.00 10.00      B    N  
ATOM   2019  HN  GLY    72      22.388  -5.603   2.692  1.00 10.00      B    H  
ATOM   2020  CA  GLY    72      24.306  -5.746   1.829  1.00 10.00      B    C  
ATOM   2021  C   GLY    72      23.733  -5.193   0.544  1.00 10.00      B    C  
ATOM   2022  O   GLY    72      22.629  -4.649   0.545  1.00 10.00      B    O  
ATOM   2023  N   GLY    73      24.474  -5.326  -0.545  1.00 10.00      B    N  
ATOM   2024  HN  GLY    73      25.352  -5.762  -0.481  1.00 10.00      B    H  
ATOM   2025  CA  GLY    73      24.007  -4.837  -1.825  1.00 10.00      B    C  
ATOM   2026  C   GLY    73      23.048  -5.805  -2.495  1.00 10.00      B    C  
ATOM   2027  O   GLY    73      22.825  -6.907  -1.992  1.00 10.00      B    O  
ATOM   2028  N   PRO    74      22.477  -5.428  -3.648  1.00 10.00      B    N  
ATOM   2029  CA  PRO    74      21.526  -6.273  -4.384  1.00 10.00      B    C  
ATOM   2030  CB  PRO    74      21.172  -5.439  -5.619  1.00 10.00      B    C  
ATOM   2031  CG  PRO    74      21.537  -4.041  -5.258  1.00 10.00      B    C  
ATOM   2032  CD  PRO    74      22.707  -4.142  -4.325  1.00 10.00      B    C  
ATOM   2033  C   PRO    74      22.139  -7.605  -4.816  1.00 10.00      B    C  
ATOM   2034  O   PRO    74      21.433  -8.604  -4.967  1.00 10.00      B    O  
ATOM   2035  N   LYS    75      23.454  -7.619  -5.002  1.00 10.00      B    N  
ATOM   2036  HN  LYS    75      23.963  -6.797  -4.857  1.00 10.00      B    H  
ATOM   2037  CA  LYS    75      24.157  -8.828  -5.418  1.00 10.00      B    C  
ATOM   2038  CB  LYS    75      25.214  -8.504  -6.479  1.00 10.00      B    C  
ATOM   2039  CG  LYS    75      24.653  -7.821  -7.717  1.00 10.00      B    C  
ATOM   2040  CD  LYS    75      25.630  -7.887  -8.882  1.00 10.00      B    C  
ATOM   2041  CE  LYS    75      25.622  -9.255  -9.550  1.00 10.00      B    C  
ATOM   2042  NZ  LYS    75      24.343  -9.518 -10.267  1.00 10.00      B    N1+
ATOM   2043  HZ1 LYS    75      24.370 -10.458 -10.714  1.00 10.00      B    H  
ATOM   2044  HZ2 LYS    75      24.189  -8.803 -11.006  1.00 10.00      B    H  
ATOM   2045  HZ3 LYS    75      23.544  -9.490  -9.600  1.00 10.00      B    H  
ATOM   2046  C   LYS    75      24.791  -9.543  -4.228  1.00 10.00      B    C  
ATOM   2047  O   LYS    75      25.661 -10.398  -4.394  1.00 10.00      B    O  
ATOM   2048  N   ASP    76      24.363  -9.181  -3.028  1.00 10.00      B    N  
ATOM   2049  HN  ASP    76      23.676  -8.484  -2.953  1.00 10.00      B    H  
ATOM   2050  CA  ASP    76      24.876  -9.802  -1.816  1.00 10.00      B    C  
ATOM   2051  CB  ASP    76      25.126  -8.752  -0.730  1.00 10.00      B    C  
ATOM   2052  CG  ASP    76      26.189  -9.175   0.263  1.00 10.00      B    C  
ATOM   2053  OD1 ASP    76      27.234  -8.490   0.340  1.00 10.00      B    O  
ATOM   2054  OD2 ASP    76      25.993 -10.189   0.965  1.00 10.00      B    O1-
ATOM   2055  C   ASP    76      23.880 -10.835  -1.315  1.00 10.00      B    C  
ATOM   2056  O   ASP    76      22.676 -10.701  -1.539  1.00 10.00      B    O  
ATOM   2057  N   GLU    77      24.378 -11.863  -0.645  1.00 10.00      B    N  
ATOM   2058  HN  GLU    77      25.348 -11.914  -0.491  1.00 10.00      B    H  
ATOM   2059  CA  GLU    77      23.519 -12.918  -0.125  1.00 10.00      B    C  
ATOM   2060  CB  GLU    77      24.160 -14.290  -0.324  1.00 10.00      B    C  
ATOM   2061  CG  GLU    77      24.098 -14.793  -1.757  1.00 10.00      B    C  
ATOM   2062  CD  GLU    77      24.946 -16.028  -1.985  1.00 10.00      B    C  
ATOM   2063  OE1 GLU    77      25.636 -16.093  -3.026  1.00 10.00      B    O  
ATOM   2064  OE2 GLU    77      24.930 -16.942  -1.125  1.00 10.00      B    O1-
ATOM   2065  C   GLU    77      23.175 -12.689   1.344  1.00 10.00      B    C  
ATOM   2066  O   GLU    77      22.308 -13.363   1.898  1.00 10.00      B    O  
ATOM   2067  N   GLU    78      23.857 -11.741   1.970  1.00 10.00      B    N  
ATOM   2068  HN  GLU    78      24.546 -11.235   1.477  1.00 10.00      B    H  
ATOM   2069  CA  GLU    78      23.612 -11.418   3.369  1.00 10.00      B    C  
ATOM   2070  CB  GLU    78      24.906 -11.542   4.181  1.00 10.00      B    C  
ATOM   2071  CG  GLU    78      24.729 -11.459   5.691  1.00 10.00      B    C  
ATOM   2072  CD  GLU    78      23.718 -12.452   6.228  1.00 10.00      B    C  
ATOM   2073  OE1 GLU    78      23.810 -13.651   5.891  1.00 10.00      B    O  
ATOM   2074  OE2 GLU    78      22.831 -12.040   7.004  1.00 10.00      B    O1-
ATOM   2075  C   GLU    78      23.026 -10.012   3.474  1.00 10.00      B    C  
ATOM   2076  O   GLU    78      23.675  -9.080   3.953  1.00 10.00      B    O  
ATOM   2077  N   ARG    79      21.797  -9.869   3.003  1.00 10.00      B    N  
ATOM   2078  HN  ARG    79      21.331 -10.653   2.645  1.00 10.00      B    H  
ATOM   2079  CA  ARG    79      21.114  -8.585   3.015  1.00 10.00      B    C  
ATOM   2080  CB  ARG    79      21.367  -7.841   1.699  1.00 10.00      B    C  
ATOM   2081  CG  ARG    79      20.979  -8.614   0.448  1.00 10.00      B    C  
ATOM   2082  CD  ARG    79      20.038  -7.803  -0.425  1.00 10.00      B    C  
ATOM   2083  NE  ARG    79      19.965  -8.318  -1.789  1.00 10.00      B    N  
ATOM   2084  HE  ARG    79      20.788  -8.701  -2.166  1.00 10.00      B    H  
ATOM   2085  CZ  ARG    79      18.870  -8.270  -2.548  1.00 10.00      B    C  
ATOM   2086  NH1 ARG    79      17.726  -7.812  -2.048  1.00 10.00      B    N1+
ATOM   2087 HH11 ARG    79      17.681  -7.505  -1.096  1.00 10.00      B    H  
ATOM   2088 HH12 ARG    79      16.904  -7.767  -2.623  1.00 10.00      B    H  
ATOM   2089  NH2 ARG    79      18.920  -8.691  -3.805  1.00 10.00      B    N  
ATOM   2090 HH21 ARG    79      19.780  -9.046  -4.184  1.00 10.00      B    H  
ATOM   2091 HH22 ARG    79      18.095  -8.656  -4.393  1.00 10.00      B    H  
ATOM   2092  C   ARG    79      19.620  -8.772   3.226  1.00 10.00      B    C  
ATOM   2093  O   ARG    79      19.132  -9.902   3.285  1.00 10.00      B    O  
ATOM   2094  N   HIS    80      18.897  -7.664   3.329  1.00 10.00      B    N  
ATOM   2095  HN  HIS    80      19.344  -6.789   3.247  1.00 10.00      B    H  
ATOM   2096  CA  HIS    80      17.455  -7.718   3.519  1.00 10.00      B    C  
ATOM   2097  CB  HIS    80      16.905  -6.395   4.066  1.00 10.00      B    C  
ATOM   2098  CG  HIS    80      17.631  -5.826   5.243  1.00 10.00      B    C  
ATOM   2099  ND1 HIS    80      18.215  -4.581   5.223  1.00 10.00      B    N  
ATOM   2100  HD1 HIS    80      18.257  -3.974   4.432  1.00 10.00      B    H  
ATOM   2101  CD2 HIS    80      17.826  -6.311   6.490  1.00 10.00      B    C  
ATOM   2102  CE1 HIS    80      18.742  -4.325   6.406  1.00 10.00      B    C  
ATOM   2103  NE2 HIS    80      18.516  -5.361   7.198  1.00 10.00      B    N  
ATOM   2104  HE2 HIS    80      18.616  -5.353   8.174  1.00 10.00      B    H  
ATOM   2105  C   HIS    80      16.791  -7.982   2.180  1.00 10.00      B    C  
ATOM   2106  O   HIS    80      17.391  -7.752   1.132  1.00 10.00      B    O  
ATOM   2107  N   VAL    81      15.553  -8.439   2.209  1.00 10.00      B    N  
ATOM   2108  HN  VAL    81      15.111  -8.590   3.071  1.00 10.00      B    H  
ATOM   2109  CA  VAL    81      14.827  -8.705   0.978  1.00 10.00      B    C  
ATOM   2110  CB  VAL    81      13.489  -9.425   1.252  1.00 10.00      B    C  
ATOM   2111  CG1 VAL    81      12.772  -9.762  -0.051  1.00 10.00      B    C  
ATOM   2112  CG2 VAL    81      13.726 -10.683   2.075  1.00 10.00      B    C  
ATOM   2113  C   VAL    81      14.556  -7.388   0.261  1.00 10.00      B    C  
ATOM   2114  O   VAL    81      14.707  -7.284  -0.951  1.00 10.00      B    O  
ATOM   2115  N   GLY    82      14.211  -6.371   1.042  1.00 10.00      B    N  
ATOM   2116  HN  GLY    82      14.156  -6.511   2.012  1.00 10.00      B    H  
ATOM   2117  CA  GLY    82      13.912  -5.065   0.485  1.00 10.00      B    C  
ATOM   2118  C   GLY    82      15.141  -4.204   0.243  1.00 10.00      B    C  
ATOM   2119  O   GLY    82      15.017  -3.004   0.005  1.00 10.00      B    O  
ATOM   2120  N   ASP    83      16.324  -4.799   0.314  1.00 10.00      B    N  
ATOM   2121  HN  ASP    83      16.370  -5.754   0.518  1.00 10.00      B    H  
ATOM   2122  CA  ASP    83      17.562  -4.059   0.082  1.00 10.00      B    C  
ATOM   2123  CB  ASP    83      18.774  -4.791   0.678  1.00 10.00      B    C  
ATOM   2124  CG  ASP    83      19.011  -4.507   2.152  1.00 10.00      B    C  
ATOM   2125  OD1 ASP    83      18.314  -3.646   2.728  1.00 10.00      B    O  
ATOM   2126  OD2 ASP    83      19.903  -5.154   2.755  1.00 10.00      B    O1-
ATOM   2127  C   ASP    83      17.768  -3.859  -1.416  1.00 10.00      B    C  
ATOM   2128  O   ASP    83      18.336  -4.716  -2.091  1.00 10.00      B    O  
ATOM   2129  N   LEU    84      17.288  -2.737  -1.937  1.00 10.00      B    N  
ATOM   2130  HN  LEU    84      16.835  -2.091  -1.355  1.00 10.00      B    H  
ATOM   2131  CA  LEU    84      17.418  -2.448  -3.361  1.00 10.00      B    C  
ATOM   2132  CB  LEU    84      16.269  -1.572  -3.858  1.00 10.00      B    C  
ATOM   2133  CG  LEU    84      14.874  -2.196  -3.796  1.00 10.00      B    C  
ATOM   2134  CD1 LEU    84      13.832  -1.234  -4.345  1.00 10.00      B    C  
ATOM   2135  CD2 LEU    84      14.838  -3.517  -4.550  1.00 10.00      B    C  
ATOM   2136  C   LEU    84      18.766  -1.814  -3.683  1.00 10.00      B    C  
ATOM   2137  O   LEU    84      19.208  -1.825  -4.832  1.00 10.00      B    O  
ATOM   2138  N   GLY    85      19.408  -1.247  -2.674  1.00 10.00      B    N  
ATOM   2139  HN  GLY    85      18.993  -1.233  -1.786  1.00 10.00      B    H  
ATOM   2140  CA  GLY    85      20.705  -0.638  -2.875  1.00 10.00      B    C  
ATOM   2141  C   GLY    85      20.636   0.863  -3.048  1.00 10.00      B    C  
ATOM   2142  O   GLY    85      20.129   1.571  -2.179  1.00 10.00      B    O  
ATOM   2143  N   ASN    86      21.131   1.348  -4.181  1.00 10.00      B    N  
ATOM   2144  HN  ASN    86      21.484   0.726  -4.854  1.00 10.00      B    H  
ATOM   2145  CA  ASN    86      21.149   2.777  -4.462  1.00 10.00      B    C  
ATOM   2146  CB  ASN    86      22.587   3.308  -4.428  1.00 10.00      B    C  
ATOM   2147  CG  ASN    86      23.127   3.529  -3.032  1.00 10.00      B    C  
ATOM   2148  OD1 ASN    86      22.839   4.546  -2.400  1.00 10.00      B    O  
ATOM   2149  ND2 ASN    86      23.935   2.593  -2.552  1.00 10.00      B    N  
ATOM   2150 HD21 ASN    86      24.132   1.818  -3.118  1.00 10.00      B    H  
ATOM   2151 HD22 ASN    86      24.311   2.715  -1.649  1.00 10.00      B    H  
ATOM   2152  C   ASN    86      20.560   3.094  -5.829  1.00 10.00      B    C  
ATOM   2153  O   ASN    86      20.584   2.263  -6.739  1.00 10.00      B    O  
ATOM   2154  N   VAL    87      20.029   4.304  -5.959  1.00 10.00      B    N  
ATOM   2155  HN  VAL    87      20.011   4.899  -5.177  1.00 10.00      B    H  
ATOM   2156  CA  VAL    87      19.470   4.777  -7.219  1.00 10.00      B    C  
ATOM   2157  CB  VAL    87      17.984   5.181  -7.104  1.00 10.00      B    C  
ATOM   2158  CG1 VAL    87      17.099   3.947  -7.022  1.00 10.00      B    C  
ATOM   2159  CG2 VAL    87      17.752   6.096  -5.910  1.00 10.00      B    C  
ATOM   2160  C   VAL    87      20.289   5.963  -7.718  1.00 10.00      B    C  
ATOM   2161  O   VAL    87      20.763   6.774  -6.917  1.00 10.00      B    O  
ATOM   2162  N   THR    88      20.474   6.049  -9.027  1.00 10.00      B    N  
ATOM   2163  HN  THR    88      20.084   5.369  -9.613  1.00 10.00      B    H  
ATOM   2164  CA  THR    88      21.257   7.124  -9.618  1.00 10.00      B    C  
ATOM   2165  CB  THR    88      21.883   6.668 -10.947  1.00 10.00      B    C  
ATOM   2166  OG1 THR    88      22.293   5.297 -10.831  1.00 10.00      B    O  
ATOM   2167  HG1 THR    88      21.909   4.788 -11.555  1.00 10.00      B    H  
ATOM   2168  CG2 THR    88      23.091   7.527 -11.290  1.00 10.00      B    C  
ATOM   2169  C   THR    88      20.419   8.374  -9.866  1.00 10.00      B    C  
ATOM   2170  O   THR    88      19.487   8.359 -10.675  1.00 10.00      B    O  
ATOM   2171  N   ALA    89      20.752   9.449  -9.158  1.00 10.00      B    N  
ATOM   2172  HN  ALA    89      21.499   9.391  -8.520  1.00 10.00      B    H  
ATOM   2173  CA  ALA    89      20.055  10.716  -9.309  1.00 10.00      B    C  
ATOM   2174  CB  ALA    89      19.855  11.380  -7.955  1.00 10.00      B    C  
ATOM   2175  C   ALA    89      20.848  11.619 -10.243  1.00 10.00      B    C  
ATOM   2176  O   ALA    89      22.014  11.926  -9.980  1.00 10.00      B    O  
ATOM   2177  N   ASP    90      20.214  12.025 -11.335  1.00 10.00      B    N  
ATOM   2178  HN  ASP    90      19.285  11.746 -11.476  1.00 10.00      B    H  
ATOM   2179  CA  ASP    90      20.853  12.878 -12.331  1.00 10.00      B    C  
ATOM   2180  CB  ASP    90      20.061  12.854 -13.647  1.00 10.00      B    C  
ATOM   2181  CG  ASP    90      19.240  14.105 -13.897  1.00 10.00      B    C  
ATOM   2182  OD1 ASP    90      18.214  14.304 -13.216  1.00 10.00      B    O  
ATOM   2183  OD2 ASP    90      19.615  14.894 -14.788  1.00 10.00      B    O1-
ATOM   2184  C   ASP    90      21.060  14.307 -11.821  1.00 10.00      B    C  
ATOM   2185  O   ASP    90      20.550  14.678 -10.761  1.00 10.00      B    O  
ATOM   2186  N   LYS    91      21.806  15.099 -12.592  1.00 10.00      B    N  
ATOM   2187  HN  LYS    91      22.163  14.736 -13.432  1.00 10.00      B    H  
ATOM   2188  CA  LYS    91      22.114  16.484 -12.238  1.00 10.00      B    C  
ATOM   2189  CB  LYS    91      23.015  17.127 -13.299  1.00 10.00      B    C  
ATOM   2190  CG  LYS    91      22.409  17.171 -14.695  1.00 10.00      B    C  
ATOM   2191  CD  LYS    91      23.328  17.876 -15.680  1.00 10.00      B    C  
ATOM   2192  CE  LYS    91      22.756  17.863 -17.093  1.00 10.00      B    C  
ATOM   2193  NZ  LYS    91      21.556  18.735 -17.225  1.00 10.00      B    N1+
ATOM   2194  HZ1 LYS    91      20.802  18.406 -16.592  1.00 10.00      B    H  
ATOM   2195  HZ2 LYS    91      21.203  18.715 -18.203  1.00 10.00      B    H  
ATOM   2196  HZ3 LYS    91      21.798  19.715 -16.976  1.00 10.00      B    H  
ATOM   2197  C   LYS    91      20.864  17.335 -12.027  1.00 10.00      B    C  
ATOM   2198  O   LYS    91      20.877  18.275 -11.232  1.00 10.00      B    O  
ATOM   2199  N   ASP    92      19.787  17.013 -12.734  1.00 10.00      B    N  
ATOM   2200  HN  ASP    92      19.819  16.243 -13.350  1.00 10.00      B    H  
ATOM   2201  CA  ASP    92      18.553  17.777 -12.606  1.00 10.00      B    C  
ATOM   2202  CB  ASP    92      17.680  17.651 -13.854  1.00 10.00      B    C  
ATOM   2203  CG  ASP    92      17.235  18.999 -14.382  1.00 10.00      B    C  
ATOM   2204  OD1 ASP    92      16.511  19.718 -13.662  1.00 10.00      B    O  
ATOM   2205  OD2 ASP    92      17.615  19.353 -15.519  1.00 10.00      B    O1-
ATOM   2206  C   ASP    92      17.770  17.368 -11.365  1.00 10.00      B    C  
ATOM   2207  O   ASP    92      16.802  18.028 -10.984  1.00 10.00      B    O  
ATOM   2208  N   GLY    93      18.194  16.282 -10.732  1.00 10.00      B    N  
ATOM   2209  HN  GLY    93      18.975  15.794 -11.076  1.00 10.00      B    H  
ATOM   2210  CA  GLY    93      17.526  15.818  -9.536  1.00 10.00      B    C  
ATOM   2211  C   GLY    93      16.499  14.745  -9.814  1.00 10.00      B    C  
ATOM   2212  O   GLY    93      15.648  14.462  -8.968  1.00 10.00      B    O  
ATOM   2213  N   VAL    94      16.563  14.155 -10.999  1.00 10.00      B    N  
ATOM   2214  HN  VAL    94      17.264  14.426 -11.640  1.00 10.00      B    H  
ATOM   2215  CA  VAL    94      15.630  13.105 -11.375  1.00 10.00      B    C  
ATOM   2216  CB  VAL    94      14.948  13.388 -12.733  1.00 10.00      B    C  
ATOM   2217  CG1 VAL    94      13.863  12.358 -13.012  1.00 10.00      B    C  
ATOM   2218  CG2 VAL    94      14.363  14.792 -12.760  1.00 10.00      B    C  
ATOM   2219  C   VAL    94      16.357  11.767 -11.431  1.00 10.00      B    C  
ATOM   2220  O   VAL    94      17.149  11.510 -12.340  1.00 10.00      B    O  
ATOM   2221  N   ALA    95      16.094  10.928 -10.445  1.00 10.00      B    N  
ATOM   2222  HN  ALA    95      15.443  11.193  -9.757  1.00 10.00      B    H  
ATOM   2223  CA  ALA    95      16.725   9.621 -10.360  1.00 10.00      B    C  
ATOM   2224  CB  ALA    95      16.765   9.151  -8.914  1.00 10.00      B    C  
ATOM   2225  C   ALA    95      16.002   8.597 -11.228  1.00 10.00      B    C  
ATOM   2226  O   ALA    95      14.776   8.484 -11.179  1.00 10.00      B    O  
ATOM   2227  N   ASP    96      16.767   7.863 -12.024  1.00 10.00      B    N  
ATOM   2228  HN  ASP    96      17.736   8.013 -12.026  1.00 10.00      B    H  
ATOM   2229  CA  ASP    96      16.204   6.832 -12.892  1.00 10.00      B    C  
ATOM   2230  CB  ASP    96      16.939   6.759 -14.232  1.00 10.00      B    C  
ATOM   2231  CG  ASP    96      16.513   5.549 -15.055  1.00 10.00      B    C  
ATOM   2232  OD1 ASP    96      17.236   4.525 -15.049  1.00 10.00      B    O  
ATOM   2233  OD2 ASP    96      15.445   5.613 -15.703  1.00 10.00      B    O1-
ATOM   2234  C   ASP    96      16.272   5.478 -12.208  1.00 10.00      B    C  
ATOM   2235  O   ASP    96      17.333   5.059 -11.738  1.00 10.00      B    O  
ATOM   2236  N   VAL    97      15.143   4.804 -12.142  1.00 10.00      B    N  
ATOM   2237  HN  VAL    97      14.326   5.188 -12.529  1.00 10.00      B    H  
ATOM   2238  CA  VAL    97      15.082   3.503 -11.515  1.00 10.00      B    C  
ATOM   2239  CB  VAL    97      13.920   3.407 -10.506  1.00 10.00      B    C  
ATOM   2240  CG1 VAL    97      13.922   2.055  -9.809  1.00 10.00      B    C  
ATOM   2241  CG2 VAL    97      14.021   4.528  -9.484  1.00 10.00      B    C  
ATOM   2242  C   VAL    97      14.956   2.416 -12.570  1.00 10.00      B    C  
ATOM   2243  O   VAL    97      13.962   2.347 -13.291  1.00 10.00      B    O  
ATOM   2244  N   SER    98      15.997   1.608 -12.682  1.00 10.00      B    N  
ATOM   2245  HN  SER    98      16.777   1.760 -12.110  1.00 10.00      B    H  
ATOM   2246  CA  SER    98      16.031   0.502 -13.627  1.00 10.00      B    C  
ATOM   2247  CB  SER    98      16.744   0.921 -14.920  1.00 10.00      B    C  
ATOM   2248  OG  SER    98      16.119   2.055 -15.510  1.00 10.00      B    O  
ATOM   2249  HG  SER    98      16.549   2.868 -15.187  1.00 10.00      B    H  
ATOM   2250  C   SER    98      16.747  -0.677 -12.974  1.00 10.00      B    C  
ATOM   2251  O   SER    98      17.933  -0.910 -13.209  1.00 10.00      B    O  
ATOM   2252  N   ILE    99      16.028  -1.397 -12.119  1.00 10.00      B    N  
ATOM   2253  HN  ILE    99      15.080  -1.170 -11.978  1.00 10.00      B    H  
ATOM   2254  CA  ILE    99      16.601  -2.530 -11.403  1.00 10.00      B    C  
ATOM   2255  CB  ILE    99      16.736  -2.225  -9.889  1.00 10.00      B    C  
ATOM   2256  CG1 ILE    99      17.348  -0.837  -9.663  1.00 10.00      B    C  
ATOM   2257  CG2 ILE    99      17.575  -3.292  -9.198  1.00 10.00      B    C  
ATOM   2258  CD1 ILE    99      17.308  -0.373  -8.222  1.00 10.00      B    C  
ATOM   2259  C   ILE    99      15.755  -3.786 -11.584  1.00 10.00      B    C  
ATOM   2260  O   ILE    99      14.528  -3.724 -11.610  1.00 10.00      B    O  
ATOM   2261  N   GLU   100      16.421  -4.919 -11.726  1.00 10.00      B    N  
ATOM   2262  HN  GLU   100      17.401  -4.895 -11.724  1.00 10.00      B    H  
ATOM   2263  CA  GLU   100      15.747  -6.198 -11.887  1.00 10.00      B    C  
ATOM   2264  CB  GLU   100      15.925  -6.720 -13.312  1.00 10.00      B    C  
ATOM   2265  CG  GLU   100      15.178  -5.910 -14.359  1.00 10.00      B    C  
ATOM   2266  CD  GLU   100      15.718  -6.119 -15.755  1.00 10.00      B    C  
ATOM   2267  OE1 GLU   100      16.650  -5.389 -16.149  1.00 10.00      B    O  
ATOM   2268  OE2 GLU   100      15.223  -7.022 -16.463  1.00 10.00      B    O1-
ATOM   2269  C   GLU   100      16.293  -7.193 -10.870  1.00 10.00      B    C  
ATOM   2270  O   GLU   100      17.241  -7.926 -11.152  1.00 10.00      B    O  
ATOM   2271  N   ASP   101      15.702  -7.191  -9.682  1.00 10.00      B    N  
ATOM   2272  HN  ASP   101      14.945  -6.585  -9.527  1.00 10.00      B    H  
ATOM   2273  CA  ASP   101      16.136  -8.074  -8.606  1.00 10.00      B    C  
ATOM   2274  CB  ASP   101      15.886  -7.419  -7.243  1.00 10.00      B    C  
ATOM   2275  CG  ASP   101      16.300  -8.307  -6.087  1.00 10.00      B    C  
ATOM   2276  OD1 ASP   101      17.480  -8.712  -6.038  1.00 10.00      B    O  
ATOM   2277  OD2 ASP   101      15.447  -8.624  -5.239  1.00 10.00      B    O1-
ATOM   2278  C   ASP   101      15.440  -9.427  -8.683  1.00 10.00      B    C  
ATOM   2279  O   ASP   101      14.371  -9.550  -9.285  1.00 10.00      B    O  
ATOM   2280  N   SER   102      16.056 -10.442  -8.085  1.00 10.00      B    N  
ATOM   2281  HN  SER   102      16.909 -10.282  -7.621  1.00 10.00      B    H  
ATOM   2282  CA  SER   102      15.495 -11.784  -8.091  1.00 10.00      B    C  
ATOM   2283  CB  SER   102      16.413 -12.735  -8.859  1.00 10.00      B    C  
ATOM   2284  OG  SER   102      16.780 -12.170 -10.107  1.00 10.00      B    O  
ATOM   2285  HG  SER   102      16.632 -11.218 -10.078  1.00 10.00      B    H  
ATOM   2286  C   SER   102      15.246 -12.298  -6.673  1.00 10.00      B    C  
ATOM   2287  O   SER   102      14.964 -13.480  -6.474  1.00 10.00      B    O  
ATOM   2288  N   VAL   103      15.361 -11.410  -5.692  1.00 10.00      B    N  
ATOM   2289  HN  VAL   103      15.593 -10.480  -5.908  1.00 10.00      B    H  
ATOM   2290  CA  VAL   103      15.126 -11.776  -4.302  1.00 10.00      B    C  
ATOM   2291  CB  VAL   103      16.175 -11.156  -3.352  1.00 10.00      B    C  
ATOM   2292  CG1 VAL   103      15.830 -11.443  -1.898  1.00 10.00      B    C  
ATOM   2293  CG2 VAL   103      17.563 -11.688  -3.679  1.00 10.00      B    C  
ATOM   2294  C   VAL   103      13.723 -11.330  -3.903  1.00 10.00      B    C  
ATOM   2295  O   VAL   103      12.990 -12.065  -3.234  1.00 10.00      B    O  
ATOM   2296  N   ILE   104      13.361 -10.120  -4.319  1.00 10.00      B    N  
ATOM   2297  HN  ILE   104      14.014  -9.567  -4.815  1.00 10.00      B    H  
ATOM   2298  CA  ILE   104      12.035  -9.581  -4.049  1.00 10.00      B    C  
ATOM   2299  CB  ILE   104      11.957  -8.061  -4.322  1.00 10.00      B    C  
ATOM   2300  CG1 ILE   104      12.358  -7.742  -5.767  1.00 10.00      B    C  
ATOM   2301  CG2 ILE   104      12.824  -7.293  -3.339  1.00 10.00      B    C  
ATOM   2302  CD1 ILE   104      12.115  -6.304  -6.175  1.00 10.00      B    C  
ATOM   2303  C   ILE   104      11.013 -10.288  -4.929  1.00 10.00      B    C  
ATOM   2304  O   ILE   104      11.354 -10.798  -5.995  1.00 10.00      B    O  
ATOM   2305  N   SER   105       9.769 -10.328  -4.485  1.00 10.00      B    N  
ATOM   2306  HN  SER   105       9.545  -9.912  -3.625  1.00 10.00      B    H  
ATOM   2307  CA  SER   105       8.726 -10.980  -5.248  1.00 10.00      B    C  
ATOM   2308  CB  SER   105       8.733 -12.488  -4.967  1.00 10.00      B    C  
ATOM   2309  OG  SER   105       7.819 -13.172  -5.809  1.00 10.00      B    O  
ATOM   2310  HG  SER   105       7.558 -14.007  -5.395  1.00 10.00      B    H  
ATOM   2311  C   SER   105       7.363 -10.387  -4.921  1.00 10.00      B    C  
ATOM   2312  O   SER   105       7.182  -9.735  -3.888  1.00 10.00      B    O  
ATOM   2313  N   LEU   106       6.409 -10.601  -5.812  1.00 10.00      B    N  
ATOM   2314  HN  LEU   106       6.617 -11.110  -6.630  1.00 10.00      B    H  
ATOM   2315  CA  LEU   106       5.060 -10.108  -5.613  1.00 10.00      B    C  
ATOM   2316  CB  LEU   106       4.519  -9.490  -6.905  1.00 10.00      B    C  
ATOM   2317  CG  LEU   106       5.424  -8.469  -7.601  1.00 10.00      B    C  
ATOM   2318  CD1 LEU   106       4.755  -7.929  -8.853  1.00 10.00      B    C  
ATOM   2319  CD2 LEU   106       5.786  -7.336  -6.660  1.00 10.00      B    C  
ATOM   2320  C   LEU   106       4.168 -11.253  -5.155  1.00 10.00      B    C  
ATOM   2321  O   LEU   106       2.977 -11.069  -4.900  1.00 10.00      B    O  
ATOM   2322  N   SER   107       4.765 -12.437  -5.055  1.00 10.00      B    N  
ATOM   2323  HN  SER   107       5.719 -12.506  -5.276  1.00 10.00      B    H  
ATOM   2324  CA  SER   107       4.061 -13.638  -4.626  1.00 10.00      B    C  
ATOM   2325  CB  SER   107       3.630 -14.456  -5.849  1.00 10.00      B    C  
ATOM   2326  OG  SER   107       3.027 -13.626  -6.831  1.00 10.00      B    O  
ATOM   2327  HG  SER   107       3.709 -13.280  -7.419  1.00 10.00      B    H  
ATOM   2328  C   SER   107       4.964 -14.480  -3.721  1.00 10.00      B    C  
ATOM   2329  O   SER   107       6.187 -14.483  -3.885  1.00 10.00      B    O  
ATOM   2330  N   GLY   108       4.365 -15.178  -2.765  1.00 10.00      B    N  
ATOM   2331  HN  GLY   108       3.390 -15.129  -2.669  1.00 10.00      B    H  
ATOM   2332  CA  GLY   108       5.137 -16.007  -1.858  1.00 10.00      B    C  
ATOM   2333  C   GLY   108       5.289 -15.379  -0.489  1.00 10.00      B    C  
ATOM   2334  O   GLY   108       4.416 -14.637  -0.040  1.00 10.00      B    O  
ATOM   2335  N   ASP   109       6.402 -15.667   0.171  1.00 10.00      B    N  
ATOM   2336  HN  ASP   109       7.063 -16.259  -0.246  1.00 10.00      B    H  
ATOM   2337  CA  ASP   109       6.672 -15.128   1.500  1.00 10.00      B    C  
ATOM   2338  CB  ASP   109       7.488 -16.128   2.323  1.00 10.00      B    C  
ATOM   2339  CG  ASP   109       7.294 -15.967   3.821  1.00 10.00      B    C  
ATOM   2340  OD1 ASP   109       6.453 -15.140   4.239  1.00 10.00      B    O  
ATOM   2341  OD2 ASP   109       7.972 -16.684   4.591  1.00 10.00      B    O1-
ATOM   2342  C   ASP   109       7.429 -13.813   1.380  1.00 10.00      B    C  
ATOM   2343  O   ASP   109       7.402 -12.975   2.281  1.00 10.00      B    O  
ATOM   2344  N   HIS   110       8.083 -13.631   0.242  1.00 10.00      B    N  
ATOM   2345  HN  HIS   110       8.056 -14.338  -0.439  1.00 10.00      B    H  
ATOM   2346  CA  HIS   110       8.849 -12.420  -0.025  1.00 10.00      B    C  
ATOM   2347  CB  HIS   110      10.040 -12.732  -0.935  1.00 10.00      B    C  
ATOM   2348  CG  HIS   110      11.243 -13.270  -0.225  1.00 10.00      B    C  
ATOM   2349  ND1 HIS   110      12.504 -13.292  -0.773  1.00 10.00      B    N  
ATOM   2350  HD1 HIS   110      12.751 -12.960  -1.670  1.00 10.00      B    H  
ATOM   2351  CD2 HIS   110      11.366 -13.809   1.014  1.00 10.00      B    C  
ATOM   2352  CE1 HIS   110      13.337 -13.833   0.126  1.00 10.00      B    C  
ATOM   2353  NE2 HIS   110      12.695 -14.166   1.230  1.00 10.00      B    N  
ATOM   2354  C   HIS   110       7.974 -11.362  -0.687  1.00 10.00      B    C  
ATOM   2355  O   HIS   110       8.464 -10.534  -1.453  1.00 10.00      B    O  
ATOM   2356  N   CYS   111       6.686 -11.390  -0.376  1.00 10.00      B    N  
ATOM   2357  HN  CYS   111       6.367 -12.065   0.256  1.00 10.00      B    H  
ATOM   2358  CA  CYS   111       5.734 -10.445  -0.938  1.00 10.00      B    C  
ATOM   2359  CB  CYS   111       4.305 -10.819  -0.542  1.00 10.00      B    C  
ATOM   2360  SG  CYS   111       3.617 -12.209  -1.463  1.00 10.00      B    S  
ATOM   2361  HG  CYS   111       3.835 -13.312  -0.755  1.00 10.00      B    H  
ATOM   2362  C   CYS   111       6.024  -9.014  -0.509  1.00 10.00      B    C  
ATOM   2363  O   CYS   111       5.919  -8.674   0.671  1.00 10.00      B    O  
ATOM   2364  N   ILE   112       6.388  -8.179  -1.474  1.00 10.00      B    N  
ATOM   2365  HN  ILE   112       6.496  -8.523  -2.389  1.00 10.00      B    H  
ATOM   2366  CA  ILE   112       6.661  -6.773  -1.203  1.00 10.00      B    C  
ATOM   2367  CB  ILE   112       7.729  -6.177  -2.143  1.00 10.00      B    C  
ATOM   2368  CG1 ILE   112       7.318  -6.321  -3.610  1.00 10.00      B    C  
ATOM   2369  CG2 ILE   112       9.080  -6.829  -1.892  1.00 10.00      B    C  
ATOM   2370  CD1 ILE   112       8.217  -5.575  -4.574  1.00 10.00      B    C  
ATOM   2371  C   ILE   112       5.370  -5.959  -1.285  1.00 10.00      B    C  
ATOM   2372  O   ILE   112       5.383  -4.730  -1.221  1.00 10.00      B    O  
ATOM   2373  N   ILE   113       4.260  -6.665  -1.425  1.00 10.00      B    N  
ATOM   2374  HN  ILE   113       4.323  -7.639  -1.479  1.00 10.00      B    H  
ATOM   2375  CA  ILE   113       2.948  -6.042  -1.496  1.00 10.00      B    C  
ATOM   2376  CB  ILE   113       1.900  -7.025  -2.062  1.00 10.00      B    C  
ATOM   2377  CG1 ILE   113       2.370  -7.616  -3.397  1.00 10.00      B    C  
ATOM   2378  CG2 ILE   113       0.542  -6.356  -2.217  1.00 10.00      B    C  
ATOM   2379  CD1 ILE   113       2.574  -6.591  -4.493  1.00 10.00      B    C  
ATOM   2380  C   ILE   113       2.522  -5.613  -0.096  1.00 10.00      B    C  
ATOM   2381  O   ILE   113       2.578  -6.406   0.846  1.00 10.00      B    O  
ATOM   2382  N   GLY   114       2.117  -4.360   0.042  1.00 10.00      B    N  
ATOM   2383  HN  GLY   114       2.094  -3.765  -0.745  1.00 10.00      B    H  
ATOM   2384  CA  GLY   114       1.701  -3.861   1.335  1.00 10.00      B    C  
ATOM   2385  C   GLY   114       2.875  -3.367   2.159  1.00 10.00      B    C  
ATOM   2386  O   GLY   114       2.759  -3.179   3.370  1.00 10.00      B    O  
ATOM   2387  N   ARG   115       4.011  -3.170   1.503  1.00 10.00      B    N  
ATOM   2388  HN  ARG   115       4.042  -3.340   0.538  1.00 10.00      B    H  
ATOM   2389  CA  ARG   115       5.208  -2.682   2.176  1.00 10.00      B    C  
ATOM   2390  CB  ARG   115       6.429  -3.535   1.808  1.00 10.00      B    C  
ATOM   2391  CG  ARG   115       6.180  -5.038   1.790  1.00 10.00      B    C  
ATOM   2392  CD  ARG   115       5.858  -5.593   3.165  1.00 10.00      B    C  
ATOM   2393  NE  ARG   115       5.667  -7.045   3.129  1.00 10.00      B    N  
ATOM   2394  HE  ARG   115       5.449  -7.449   2.255  1.00 10.00      B    H  
ATOM   2395  CZ  ARG   115       5.774  -7.839   4.195  1.00 10.00      B    C  
ATOM   2396  NH1 ARG   115       6.071  -7.329   5.383  1.00 10.00      B    N1+
ATOM   2397 HH11 ARG   115       6.218  -6.337   5.489  1.00 10.00      B    H  
ATOM   2398 HH12 ARG   115       6.156  -7.931   6.182  1.00 10.00      B    H  
ATOM   2399  NH2 ARG   115       5.583  -9.144   4.076  1.00 10.00      B    N  
ATOM   2400 HH21 ARG   115       5.362  -9.545   3.183  1.00 10.00      B    H  
ATOM   2401 HH22 ARG   115       5.657  -9.737   4.879  1.00 10.00      B    H  
ATOM   2402  C   ARG   115       5.444  -1.226   1.788  1.00 10.00      B    C  
ATOM   2403  O   ARG   115       4.815  -0.725   0.853  1.00 10.00      B    O  
ATOM   2404  N   THR   116       6.340  -0.548   2.489  1.00 10.00      B    N  
ATOM   2405  HN  THR   116       6.831  -0.994   3.211  1.00 10.00      B    H  
ATOM   2406  CA  THR   116       6.615   0.852   2.195  1.00 10.00      B    C  
ATOM   2407  CB  THR   116       6.491   1.730   3.456  1.00 10.00      B    C  
ATOM   2408  OG1 THR   116       5.318   1.362   4.182  1.00 10.00      B    O  
ATOM   2409  HG1 THR   116       5.502   0.568   4.707  1.00 10.00      B    H  
ATOM   2410  CG2 THR   116       6.399   3.202   3.081  1.00 10.00      B    C  
ATOM   2411  C   THR   116       7.999   1.050   1.589  1.00 10.00      B    C  
ATOM   2412  O   THR   116       9.013   0.747   2.217  1.00 10.00      B    O  
ATOM   2413  N   LEU   117       8.034   1.550   0.364  1.00 10.00      B    N  
ATOM   2414  HN  LEU   117       7.189   1.743  -0.101  1.00 10.00      B    H  
ATOM   2415  CA  LEU   117       9.291   1.831  -0.308  1.00 10.00      B    C  
ATOM   2416  CB  LEU   117       9.144   1.602  -1.813  1.00 10.00      B    C  
ATOM   2417  CG  LEU   117      10.358   1.928  -2.684  1.00 10.00      B    C  
ATOM   2418  CD1 LEU   117      11.573   1.126  -2.246  1.00 10.00      B    C  
ATOM   2419  CD2 LEU   117      10.037   1.665  -4.147  1.00 10.00      B    C  
ATOM   2420  C   LEU   117       9.667   3.279  -0.015  1.00 10.00      B    C  
ATOM   2421  O   LEU   117       8.920   4.200  -0.354  1.00 10.00      B    O  
ATOM   2422  N   VAL   118      10.802   3.480   0.637  1.00 10.00      B    N  
ATOM   2423  HN  VAL   118      11.365   2.712   0.875  1.00 10.00      B    H  
ATOM   2424  CA  VAL   118      11.233   4.820   1.001  1.00 10.00      B    C  
ATOM   2425  CB  VAL   118      11.295   4.988   2.536  1.00 10.00      B    C  
ATOM   2426  CG1 VAL   118      11.459   6.450   2.914  1.00 10.00      B    C  
ATOM   2427  CG2 VAL   118      10.072   4.388   3.213  1.00 10.00      B    C  
ATOM   2428  C   VAL   118      12.601   5.165   0.426  1.00 10.00      B    C  
ATOM   2429  O   VAL   118      13.538   4.365   0.489  1.00 10.00      B    O  
ATOM   2430  N   VAL   119      12.707   6.364  -0.129  1.00 10.00      B    N  
ATOM   2431  HN  VAL   119      11.918   6.948  -0.160  1.00 10.00      B    H  
ATOM   2432  CA  VAL   119      13.964   6.841  -0.679  1.00 10.00      B    C  
ATOM   2433  CB  VAL   119      13.766   7.739  -1.925  1.00 10.00      B    C  
ATOM   2434  CG1 VAL   119      12.977   8.999  -1.598  1.00 10.00      B    C  
ATOM   2435  CG2 VAL   119      15.100   8.080  -2.575  1.00 10.00      B    C  
ATOM   2436  C   VAL   119      14.734   7.581   0.414  1.00 10.00      B    C  
ATOM   2437  O   VAL   119      14.171   8.411   1.138  1.00 10.00      B    O  
ATOM   2438  N   HIS   120      16.006   7.257   0.558  1.00 10.00      B    N  
ATOM   2439  HN  HIS   120      16.405   6.586  -0.044  1.00 10.00      B    H  
ATOM   2440  CA  HIS   120      16.831   7.876   1.582  1.00 10.00      B    C  
ATOM   2441  CB  HIS   120      17.846   6.878   2.156  1.00 10.00      B    C  
ATOM   2442  CG  HIS   120      17.217   5.669   2.786  1.00 10.00      B    C  
ATOM   2443  ND1 HIS   120      16.580   5.694   4.009  1.00 10.00      B    N  
ATOM   2444  HD1 HIS   120      16.479   6.485   4.589  1.00 10.00      B    H  
ATOM   2445  CD2 HIS   120      17.114   4.396   2.344  1.00 10.00      B    C  
ATOM   2446  CE1 HIS   120      16.116   4.491   4.288  1.00 10.00      B    C  
ATOM   2447  NE2 HIS   120      16.425   3.683   3.294  1.00 10.00      B    N  
ATOM   2448  HE2 HIS   120      16.404   2.700   3.347  1.00 10.00      B    H  
ATOM   2449  C   HIS   120      17.531   9.126   1.072  1.00 10.00      B    C  
ATOM   2450  O   HIS   120      17.809   9.264  -0.124  1.00 10.00      B    O  
ATOM   2451  N   GLU   121      17.799  10.038   1.993  1.00 10.00      B    N  
ATOM   2452  HN  GLU   121      17.530   9.869   2.918  1.00 10.00      B    H  
ATOM   2453  CA  GLU   121      18.478  11.283   1.671  1.00 10.00      B    C  
ATOM   2454  CB  GLU   121      18.368  12.245   2.855  1.00 10.00      B    C  
ATOM   2455  CG  GLU   121      18.871  13.648   2.573  1.00 10.00      B    C  
ATOM   2456  CD  GLU   121      19.635  14.229   3.743  1.00 10.00      B    C  
ATOM   2457  OE1 GLU   121      20.749  14.753   3.528  1.00 10.00      B    O  
ATOM   2458  OE2 GLU   121      19.134  14.155   4.885  1.00 10.00      B    O1-
ATOM   2459  C   GLU   121      19.942  11.000   1.360  1.00 10.00      B    C  
ATOM   2460  O   GLU   121      20.523  11.578   0.439  1.00 10.00      B    O  
ATOM   2461  N   LYS   122      20.524  10.091   2.127  1.00 10.00      B    N  
ATOM   2462  HN  LYS   122      20.003   9.662   2.833  1.00 10.00      B    H  
ATOM   2463  CA  LYS   122      21.913   9.708   1.945  1.00 10.00      B    C  
ATOM   2464  CB  LYS   122      22.577   9.465   3.299  1.00 10.00      B    C  
ATOM   2465  CG  LYS   122      22.903  10.741   4.054  1.00 10.00      B    C  
ATOM   2466  CD  LYS   122      23.216  10.462   5.513  1.00 10.00      B    C  
ATOM   2467  CE  LYS   122      23.852  11.674   6.172  1.00 10.00      B    C  
ATOM   2468  NZ  LYS   122      23.775  11.615   7.651  1.00 10.00      B    N1+
ATOM   2469  HZ1 LYS   122      24.385  12.345   8.071  1.00 10.00      B    H  
ATOM   2470  HZ2 LYS   122      24.085  10.685   7.994  1.00 10.00      B    H  
ATOM   2471  HZ3 LYS   122      22.798  11.779   7.965  1.00 10.00      B    H  
ATOM   2472  C   LYS   122      22.010   8.459   1.083  1.00 10.00      B    C  
ATOM   2473  O   LYS   122      20.993   7.846   0.740  1.00 10.00      B    O  
ATOM   2474  N   ALA   123      23.227   8.089   0.728  1.00 10.00      B    N  
ATOM   2475  HN  ALA   123      23.994   8.618   1.026  1.00 10.00      B    H  
ATOM   2476  CA  ALA   123      23.456   6.912  -0.087  1.00 10.00      B    C  
ATOM   2477  CB  ALA   123      24.666   7.122  -0.984  1.00 10.00      B    C  
ATOM   2478  C   ALA   123      23.659   5.692   0.799  1.00 10.00      B    C  
ATOM   2479  O   ALA   123      24.127   5.808   1.936  1.00 10.00      B    O  
ATOM   2480  N   ASP   124      23.297   4.530   0.281  1.00 10.00      B    N  
ATOM   2481  HN  ASP   124      22.932   4.506  -0.634  1.00 10.00      B    H  
ATOM   2482  CA  ASP   124      23.448   3.285   1.016  1.00 10.00      B    C  
ATOM   2483  CB  ASP   124      22.552   2.198   0.415  1.00 10.00      B    C  
ATOM   2484  CG  ASP   124      22.630   0.869   1.148  1.00 10.00      B    C  
ATOM   2485  OD1 ASP   124      23.261   0.799   2.226  1.00 10.00      B    O  
ATOM   2486  OD2 ASP   124      22.038  -0.112   0.660  1.00 10.00      B    O1-
ATOM   2487  C   ASP   124      24.905   2.849   0.977  1.00 10.00      B    C  
ATOM   2488  O   ASP   124      25.519   2.801  -0.093  1.00 10.00      B    O  
ATOM   2489  N   ASP   125      25.448   2.537   2.144  1.00 10.00      B    N  
ATOM   2490  HN  ASP   125      24.890   2.576   2.952  1.00 10.00      B    H  
ATOM   2491  CA  ASP   125      26.838   2.118   2.265  1.00 10.00      B    C  
ATOM   2492  CB  ASP   125      27.350   2.369   3.682  1.00 10.00      B    C  
ATOM   2493  CG  ASP   125      26.738   1.424   4.692  1.00 10.00      B    C  
ATOM   2494  OD1 ASP   125      27.260   0.306   4.841  1.00 10.00      B    O  
ATOM   2495  OD2 ASP   125      25.731   1.791   5.329  1.00 10.00      B    O1-
ATOM   2496  C   ASP   125      27.014   0.650   1.880  1.00 10.00      B    C  
ATOM   2497  O   ASP   125      28.141   0.158   1.779  1.00 10.00      B    O  
ATOM   2498  N   LEU   126      25.889  -0.044   1.699  1.00 10.00      B    N  
ATOM   2499  HN  LEU   126      25.027   0.410   1.854  1.00 10.00      B    H  
ATOM   2500  CA  LEU   126      25.873  -1.450   1.287  1.00 10.00      B    C  
ATOM   2501  CB  LEU   126      26.745  -1.710   0.050  1.00 10.00      B    C  
ATOM   2502  CG  LEU   126      26.389  -0.919  -1.213  1.00 10.00      B    C  
ATOM   2503  CD1 LEU   126      27.357  -1.240  -2.343  1.00 10.00      B    C  
ATOM   2504  CD2 LEU   126      24.953  -1.193  -1.638  1.00 10.00      B    C  
ATOM   2505  C   LEU   126      26.180  -2.446   2.407  1.00 10.00      B    C  
ATOM   2506  O   LEU   126      26.429  -3.617   2.137  1.00 10.00      B    O  
ATOM   2507  N   GLY   127      26.183  -2.000   3.657  1.00 10.00      B    N  
ATOM   2508  HN  GLY   127      26.051  -1.042   3.838  1.00 10.00      B    H  
ATOM   2509  CA  GLY   127      26.424  -2.928   4.750  1.00 10.00      B    C  
ATOM   2510  C   GLY   127      27.537  -2.519   5.693  1.00 10.00      B    C  
ATOM   2511  O   GLY   127      28.719  -2.663   5.372  1.00 10.00      B    O  
ATOM   2512  N   LYS   128      27.156  -2.015   6.858  1.00 10.00      B    N  
ATOM   2513  HN  LYS   128      26.198  -1.910   7.041  1.00 10.00      B    H  
ATOM   2514  CA  LYS   128      28.107  -1.594   7.879  1.00 10.00      B    C  
ATOM   2515  CB  LYS   128      28.692  -0.218   7.553  1.00 10.00      B    C  
ATOM   2516  CG  LYS   128      30.113  -0.259   7.014  1.00 10.00      B    C  
ATOM   2517  CD  LYS   128      30.394   0.924   6.103  1.00 10.00      B    C  
ATOM   2518  CE  LYS   128      30.730   0.467   4.691  1.00 10.00      B    C  
ATOM   2519  NZ  LYS   128      29.704  -0.457   4.142  1.00 10.00      B    N1+
ATOM   2520  HZ1 LYS   128      29.828  -0.564   3.116  1.00 10.00      B    H  
ATOM   2521  HZ2 LYS   128      28.744  -0.085   4.329  1.00 10.00      B    H  
ATOM   2522  HZ3 LYS   128      29.788  -1.395   4.592  1.00 10.00      B    H  
ATOM   2523  C   LYS   128      27.421  -1.555   9.237  1.00 10.00      B    C  
ATOM   2524  O   LYS   128      26.192  -1.528   9.318  1.00 10.00      B    O  
ATOM   2525  N   GLY   129      28.215  -1.553  10.297  1.00 10.00      B    N  
ATOM   2526  HN  GLY   129      29.188  -1.586  10.172  1.00 10.00      B    H  
ATOM   2527  CA  GLY   129      27.667  -1.517  11.637  1.00 10.00      B    C  
ATOM   2528  C   GLY   129      28.347  -2.523  12.536  1.00 10.00      B    C  
ATOM   2529  O   GLY   129      29.504  -2.878  12.307  1.00 10.00      B    O  
ATOM   2530  N   GLY   130      27.638  -2.989  13.554  1.00 10.00      B    N  
ATOM   2531  HN  GLY   130      26.722  -2.670  13.689  1.00 10.00      B    H  
ATOM   2532  CA  GLY   130      28.203  -3.961  14.467  1.00 10.00      B    C  
ATOM   2533  C   GLY   130      27.410  -4.056  15.749  1.00 10.00      B    C  
ATOM   2534  O   GLY   130      26.829  -5.099  16.053  1.00 10.00      B    O  
ATOM   2535  N   ASN   131      27.384  -2.964  16.498  1.00 10.00      B    N  
ATOM   2536  HN  ASN   131      27.876  -2.171  16.198  1.00 10.00      B    H  
ATOM   2537  CA  ASN   131      26.651  -2.917  17.755  1.00 10.00      B    C  
ATOM   2538  CB  ASN   131      26.987  -1.644  18.546  1.00 10.00      B    C  
ATOM   2539  CG  ASN   131      26.286  -0.408  18.015  1.00 10.00      B    C  
ATOM   2540  OD1 ASN   131      25.149  -0.122  18.384  1.00 10.00      B    O  
ATOM   2541  ND2 ASN   131      26.962   0.337  17.154  1.00 10.00      B    N  
ATOM   2542 HD21 ASN   131      27.874   0.058  16.909  1.00 10.00      B    H  
ATOM   2543 HD22 ASN   131      26.527   1.140  16.797  1.00 10.00      B    H  
ATOM   2544  C   ASN   131      25.149  -3.017  17.503  1.00 10.00      B    C  
ATOM   2545  O   ASN   131      24.665  -2.663  16.424  1.00 10.00      B    O  
ATOM   2546  N   GLU   132      24.418  -3.503  18.494  1.00 10.00      B    N  
ATOM   2547  HN  GLU   132      24.857  -3.762  19.334  1.00 10.00      B    H  
ATOM   2548  CA  GLU   132      22.973  -3.656  18.369  1.00 10.00      B    C  
ATOM   2549  CB  GLU   132      22.510  -5.020  18.900  1.00 10.00      B    C  
ATOM   2550  CG  GLU   132      23.321  -5.561  20.072  1.00 10.00      B    C  
ATOM   2551  CD  GLU   132      23.290  -4.659  21.291  1.00 10.00      B    C  
ATOM   2552  OE1 GLU   132      24.359  -4.140  21.678  1.00 10.00      B    O  
ATOM   2553  OE2 GLU   132      22.202  -4.465  21.869  1.00 10.00      B    O1-
ATOM   2554  C   GLU   132      22.217  -2.524  19.055  1.00 10.00      B    C  
ATOM   2555  O   GLU   132      20.994  -2.567  19.177  1.00 10.00      B    O  
ATOM   2556  N   GLU   133      22.946  -1.507  19.487  1.00 10.00      B    N  
ATOM   2557  HN  GLU   133      23.916  -1.512  19.338  1.00 10.00      B    H  
ATOM   2558  CA  GLU   133      22.337  -0.372  20.165  1.00 10.00      B    C  
ATOM   2559  CB  GLU   133      23.377   0.392  20.982  1.00 10.00      B    C  
ATOM   2560  CG  GLU   133      23.188   0.268  22.482  1.00 10.00      B    C  
ATOM   2561  CD  GLU   133      21.776   0.608  22.905  1.00 10.00      B    C  
ATOM   2562  OE1 GLU   133      21.063  -0.292  23.396  1.00 10.00      B    O  
ATOM   2563  OE2 GLU   133      21.366   1.774  22.733  1.00 10.00      B    O1-
ATOM   2564  C   GLU   133      21.652   0.557  19.170  1.00 10.00      B    C  
ATOM   2565  O   GLU   133      20.502   0.953  19.363  1.00 10.00      B    O  
ATOM   2566  N   SER   134      22.361   0.892  18.103  1.00 10.00      B    N  
ATOM   2567  HN  SER   134      23.279   0.552  18.013  1.00 10.00      B    H  
ATOM   2568  CA  SER   134      21.826   1.770  17.073  1.00 10.00      B    C  
ATOM   2569  CB  SER   134      22.950   2.177  16.119  1.00 10.00      B    C  
ATOM   2570  OG  SER   134      24.182   2.274  16.813  1.00 10.00      B    O  
ATOM   2571  HG  SER   134      24.090   2.903  17.540  1.00 10.00      B    H  
ATOM   2572  C   SER   134      20.713   1.075  16.293  1.00 10.00      B    C  
ATOM   2573  O   SER   134      19.742   1.707  15.871  1.00 10.00      B    O  
ATOM   2574  N   THR   135      20.853  -0.233  16.131  1.00 10.00      B    N  
ATOM   2575  HN  THR   135      21.634  -0.682  16.519  1.00 10.00      B    H  
ATOM   2576  CA  THR   135      19.885  -1.029  15.395  1.00 10.00      B    C  
ATOM   2577  CB  THR   135      20.575  -2.265  14.798  1.00 10.00      B    C  
ATOM   2578  OG1 THR   135      21.751  -2.550  15.571  1.00 10.00      B    O  
ATOM   2579  HG1 THR   135      22.492  -2.709  14.980  1.00 10.00      B    H  
ATOM   2580  CG2 THR   135      20.976  -2.008  13.353  1.00 10.00      B    C  
ATOM   2581  C   THR   135      18.726  -1.483  16.280  1.00 10.00      B    C  
ATOM   2582  O   THR   135      17.772  -2.098  15.801  1.00 10.00      B    O  
ATOM   2583  N   LYS   136      18.806  -1.167  17.568  1.00 10.00      B    N  
ATOM   2584  HN  LYS   136      19.583  -0.663  17.886  1.00 10.00      B    H  
ATOM   2585  CA  LYS   136      17.768  -1.552  18.521  1.00 10.00      B    C  
ATOM   2586  CB  LYS   136      18.186  -1.160  19.940  1.00 10.00      B    C  
ATOM   2587  CG  LYS   136      17.401  -1.846  21.048  1.00 10.00      B    C  
ATOM   2588  CD  LYS   136      18.253  -2.009  22.297  1.00 10.00      B    C  
ATOM   2589  CE  LYS   136      19.438  -2.924  22.030  1.00 10.00      B    C  
ATOM   2590  NZ  LYS   136      20.472  -2.837  23.093  1.00 10.00      B    N1+
ATOM   2591  HZ1 LYS   136      21.322  -3.374  22.807  1.00 10.00      B    H  
ATOM   2592  HZ2 LYS   136      20.111  -3.234  23.981  1.00 10.00      B    H  
ATOM   2593  HZ3 LYS   136      20.744  -1.839  23.253  1.00 10.00      B    H  
ATOM   2594  C   LYS   136      16.439  -0.901  18.167  1.00 10.00      B    C  
ATOM   2595  O   LYS   136      15.378  -1.508  18.307  1.00 10.00      B    O  
ATOM   2596  N   THR   137      16.512   0.333  17.693  1.00 10.00      B    N  
ATOM   2597  HN  THR   137      17.390   0.758  17.607  1.00 10.00      B    H  
ATOM   2598  CA  THR   137      15.328   1.082  17.313  1.00 10.00      B    C  
ATOM   2599  CB  THR   137      15.510   2.576  17.645  1.00 10.00      B    C  
ATOM   2600  OG1 THR   137      16.416   2.699  18.755  1.00 10.00      B    O  
ATOM   2601  HG1 THR   137      15.989   2.362  19.556  1.00 10.00      B    H  
ATOM   2602  CG2 THR   137      14.175   3.207  18.018  1.00 10.00      B    C  
ATOM   2603  C   THR   137      15.033   0.913  15.821  1.00 10.00      B    C  
ATOM   2604  O   THR   137      14.391   1.759  15.197  1.00 10.00      B    O  
ATOM   2605  N   GLY   138      15.516  -0.186  15.249  1.00 10.00      B    N  
ATOM   2606  HN  GLY   138      16.039  -0.819  15.788  1.00 10.00      B    H  
ATOM   2607  CA  GLY   138      15.293  -0.457  13.842  1.00 10.00      B    C  
ATOM   2608  C   GLY   138      16.304   0.238  12.952  1.00 10.00      B    C  
ATOM   2609  O   GLY   138      16.907  -0.393  12.086  1.00 10.00      B    O  
ATOM   2610  N   ASN   139      16.478   1.539  13.175  1.00 10.00      B    N  
ATOM   2611  HN  ASN   139      15.944   1.966  13.880  1.00 10.00      B    H  
ATOM   2612  CA  ASN   139      17.416   2.360  12.408  1.00 10.00      B    C  
ATOM   2613  CB  ASN   139      18.859   1.856  12.541  1.00 10.00      B    C  
ATOM   2614  CG  ASN   139      19.887   2.870  12.070  1.00 10.00      B    C  
ATOM   2615  OD1 ASN   139      20.352   3.705  12.846  1.00 10.00      B    O  
ATOM   2616  ND2 ASN   139      20.248   2.809  10.798  1.00 10.00      B    N  
ATOM   2617 HD21 ASN   139      19.833   2.122  10.234  1.00 10.00      B    H  
ATOM   2618 HD22 ASN   139      20.920   3.445  10.475  1.00 10.00      B    H  
ATOM   2619  C   ASN   139      16.998   2.467  10.941  1.00 10.00      B    C  
ATOM   2620  O   ASN   139      17.555   1.800  10.068  1.00 10.00      B    O  
ATOM   2621  N   ALA   140      16.010   3.313  10.684  1.00 10.00      B    N  
ATOM   2622  HN  ALA   140      15.612   3.820  11.423  1.00 10.00      B    H  
ATOM   2623  CA  ALA   140      15.508   3.517   9.332  1.00 10.00      B    C  
ATOM   2624  CB  ALA   140      14.049   3.948   9.369  1.00 10.00      B    C  
ATOM   2625  C   ALA   140      16.353   4.552   8.597  1.00 10.00      B    C  
ATOM   2626  O   ALA   140      16.540   4.470   7.382  1.00 10.00      B    O  
ATOM   2627  N   GLY   141      16.852   5.528   9.344  1.00 10.00      B    N  
ATOM   2628  HN  GLY   141      16.650   5.548  10.304  1.00 10.00      B    H  
ATOM   2629  CA  GLY   141      17.677   6.566   8.758  1.00 10.00      B    C  
ATOM   2630  C   GLY   141      16.857   7.683   8.148  1.00 10.00      B    C  
ATOM   2631  O   GLY   141      15.664   7.801   8.425  1.00 10.00      B    O  
ATOM   2632  N   SER   142      17.493   8.499   7.318  1.00 10.00      B    N  
ATOM   2633  HN  SER   142      18.444   8.353   7.137  1.00 10.00      B    H  
ATOM   2634  CA  SER   142      16.820   9.611   6.667  1.00 10.00      B    C  
ATOM   2635  CB  SER   142      17.861  10.497   5.983  1.00 10.00      B    C  
ATOM   2636  OG  SER   142      19.116   9.838   5.921  1.00 10.00      B    O  
ATOM   2637  HG  SER   142      19.748  10.298   6.490  1.00 10.00      B    H  
ATOM   2638  C   SER   142      15.803   9.110   5.645  1.00 10.00      B    C  
ATOM   2639  O   SER   142      16.127   8.291   4.779  1.00 10.00      B    O  
ATOM   2640  N   ARG   143      14.573   9.591   5.757  1.00 10.00      B    N  
ATOM   2641  HN  ARG   143      14.374  10.237   6.468  1.00 10.00      B    H  
ATOM   2642  CA  ARG   143      13.506   9.193   4.847  1.00 10.00      B    C  
ATOM   2643  CB  ARG   143      12.441   8.391   5.600  1.00 10.00      B    C  
ATOM   2644  CG  ARG   143      12.976   7.189   6.359  1.00 10.00      B    C  
ATOM   2645  CD  ARG   143      12.237   7.005   7.673  1.00 10.00      B    C  
ATOM   2646  NE  ARG   143      12.213   8.241   8.455  1.00 10.00      B    N  
ATOM   2647  HE  ARG   143      12.047   9.080   7.966  1.00 10.00      B    H  
ATOM   2648  CZ  ARG   143      12.400   8.299   9.769  1.00 10.00      B    C  
ATOM   2649  NH1 ARG   143      12.616   7.186  10.461  1.00 10.00      B    N1+
ATOM   2650 HH11 ARG   143      12.641   6.301   9.995  1.00 10.00      B    H  
ATOM   2651 HH12 ARG   143      12.749   7.226  11.454  1.00 10.00      B    H  
ATOM   2652  NH2 ARG   143      12.371   9.473  10.390  1.00 10.00      B    N  
ATOM   2653 HH21 ARG   143      12.206  10.314   9.867  1.00 10.00      B    H  
ATOM   2654 HH22 ARG   143      12.513   9.527  11.382  1.00 10.00      B    H  
ATOM   2655  C   ARG   143      12.870  10.427   4.226  1.00 10.00      B    C  
ATOM   2656  O   ARG   143      12.336  11.277   4.937  1.00 10.00      B    O  
ATOM   2657  N   LEU   144      12.941  10.531   2.907  1.00 10.00      B    N  
ATOM   2658  HN  LEU   144      13.384   9.822   2.389  1.00 10.00      B    H  
ATOM   2659  CA  LEU   144      12.370  11.675   2.203  1.00 10.00      B    C  
ATOM   2660  CB  LEU   144      13.255  12.075   1.019  1.00 10.00      B    C  
ATOM   2661  CG  LEU   144      14.676  12.526   1.362  1.00 10.00      B    C  
ATOM   2662  CD1 LEU   144      15.474  12.790   0.096  1.00 10.00      B    C  
ATOM   2663  CD2 LEU   144      14.648  13.766   2.245  1.00 10.00      B    C  
ATOM   2664  C   LEU   144      10.947  11.386   1.733  1.00 10.00      B    C  
ATOM   2665  O   LEU   144       9.980  11.891   2.300  1.00 10.00      B    O  
ATOM   2666  N   ALA   145      10.825  10.568   0.699  1.00 10.00      B    N  
ATOM   2667  HN  ALA   145      11.629  10.182   0.297  1.00 10.00      B    H  
ATOM   2668  CA  ALA   145       9.522  10.213   0.156  1.00 10.00      B    C  
ATOM   2669  CB  ALA   145       9.437  10.605  -1.310  1.00 10.00      B    C  
ATOM   2670  C   ALA   145       9.269   8.721   0.323  1.00 10.00      B    C  
ATOM   2671  O   ALA   145      10.200   7.917   0.250  1.00 10.00      B    O  
ATOM   2672  N   CYS   146       8.019   8.353   0.550  1.00 10.00      B    N  
ATOM   2673  HN  CYS   146       7.316   9.035   0.601  1.00 10.00      B    H  
ATOM   2674  CA  CYS   146       7.658   6.958   0.731  1.00 10.00      B    C  
ATOM   2675  C   CYS   146       6.290   6.670   0.132  1.00 10.00      B    C  
ATOM   2676  O   CYS   146       5.509   7.588  -0.126  1.00 10.00      B    O  
ATOM   2677  CB  CYS   146       7.651   6.611   2.217  1.00 10.00      B    C  
ATOM   2678  SG  CYS   146       6.654   7.737   3.244  1.00 10.00      B    S  
ATOM   2679  N   GLY   147       6.016   5.399  -0.101  1.00 10.00      B    N  
ATOM   2680  HN  GLY   147       6.694   4.716   0.094  1.00 10.00      B    H  
ATOM   2681  CA  GLY   147       4.741   5.000  -0.651  1.00 10.00      B    C  
ATOM   2682  C   GLY   147       4.461   3.542  -0.375  1.00 10.00      B    C  
ATOM   2683  O   GLY   147       5.393   2.758  -0.183  1.00 10.00      B    O  
ATOM   2684  N   VAL   148       3.188   3.174  -0.335  1.00 10.00      B    N  
ATOM   2685  HN  VAL   148       2.490   3.844  -0.482  1.00 10.00      B    H  
ATOM   2686  CA  VAL   148       2.805   1.791  -0.087  1.00 10.00      B    C  
ATOM   2687  CB  VAL   148       1.452   1.689   0.656  1.00 10.00      B    C  
ATOM   2688  CG1 VAL   148       1.253   0.295   1.232  1.00 10.00      B    C  
ATOM   2689  CG2 VAL   148       1.354   2.738   1.752  1.00 10.00      B    C  
ATOM   2690  C   VAL   148       2.711   1.043  -1.411  1.00 10.00      B    C  
ATOM   2691  O   VAL   148       2.042   1.497  -2.337  1.00 10.00      B    O  
ATOM   2692  N   ILE   149       3.398  -0.087  -1.497  1.00 10.00      B    N  
ATOM   2693  HN  ILE   149       3.916  -0.389  -0.719  1.00 10.00      B    H  
ATOM   2694  CA  ILE   149       3.405  -0.892  -2.710  1.00 10.00      B    C  
ATOM   2695  CB  ILE   149       4.586  -1.885  -2.729  1.00 10.00      B    C  
ATOM   2696  CG1 ILE   149       5.906  -1.136  -2.513  1.00 10.00      B    C  
ATOM   2697  CG2 ILE   149       4.617  -2.653  -4.044  1.00 10.00      B    C  
ATOM   2698  CD1 ILE   149       7.114  -2.036  -2.361  1.00 10.00      B    C  
ATOM   2699  C   ILE   149       2.088  -1.643  -2.896  1.00 10.00      B    C  
ATOM   2700  O   ILE   149       1.770  -2.566  -2.139  1.00 10.00      B    O  
ATOM   2701  N   GLY   150       1.329  -1.229  -3.901  1.00 10.00      B    N  
ATOM   2702  HN  GLY   150       1.642  -0.481  -4.455  1.00 10.00      B    H  
ATOM   2703  CA  GLY   150       0.062  -1.860  -4.202  1.00 10.00      B    C  
ATOM   2704  C   GLY   150       0.097  -2.541  -5.555  1.00 10.00      B    C  
ATOM   2705  O   GLY   150       1.161  -2.661  -6.157  1.00 10.00      B    O  
ATOM   2706  N   ILE   151      -1.055  -2.982  -6.039  1.00 10.00      B    N  
ATOM   2707  HN  ILE   151      -1.875  -2.852  -5.514  1.00 10.00      B    H  
ATOM   2708  CA  ILE   151      -1.134  -3.657  -7.332  1.00 10.00      B    C  
ATOM   2709  CB  ILE   151      -2.289  -4.681  -7.362  1.00 10.00      B    C  
ATOM   2710  CG1 ILE   151      -2.131  -5.685  -6.217  1.00 10.00      B    C  
ATOM   2711  CG2 ILE   151      -2.338  -5.402  -8.702  1.00 10.00      B    C  
ATOM   2712  CD1 ILE   151      -3.276  -6.663  -6.098  1.00 10.00      B    C  
ATOM   2713  C   ILE   151      -1.325  -2.650  -8.464  1.00 10.00      B    C  
ATOM   2714  O   ILE   151      -2.277  -1.872  -8.457  1.00 10.00      B    O  
ATOM   2715  N   ALA   152      -0.421  -2.675  -9.433  1.00 10.00      B    N  
ATOM   2716  HN  ALA   152       0.305  -3.328  -9.387  1.00 10.00      B    H  
ATOM   2717  CA  ALA   152      -0.492  -1.766 -10.572  1.00 10.00      B    C  
ATOM   2718  CB  ALA   152       0.874  -1.629 -11.226  1.00 10.00      B    C  
ATOM   2719  C   ALA   152      -1.507  -2.259 -11.593  1.00 10.00      B    C  
ATOM   2720  O   ALA   152      -1.781  -3.457 -11.681  1.00 10.00      B    O  
ATOM   2721  N   GLN   153      -2.061  -1.331 -12.358  1.00 10.00      B    N  
ATOM   2722  HN  GLN   153      -1.805  -0.390 -12.235  1.00 10.00      B    H  
ATOM   2723  CB  GLN   153      -4.109  -0.580 -13.481  1.00 10.00      B    C  
ATOM   2724  CG  GLN   153      -5.210  -0.879 -14.485  1.00 10.00      B    C  
ATOM   2725  CD  GLN   153      -6.465  -0.069 -14.232  1.00 10.00      B    C  
ATOM   2726  OE1 GLN   153      -6.615   1.048 -14.727  1.00 10.00      B    O  
ATOM   2727  NE2 GLN   153      -7.383  -0.629 -13.463  1.00 10.00      B    N  
ATOM   2728 HE21 GLN   153      -7.200  -1.523 -13.103  1.00 10.00      B    H  
ATOM   2729 HE22 GLN   153      -8.206  -0.131 -13.291  1.00 10.00      B    H  
ATOM   2730  CA  GLN   153      -3.040  -1.672 -13.377  1.00 10.00      B    C  
ATOM   2731  C   GLN   153      -2.357  -1.893 -14.723  1.00 10.00      B    C  
ATOM   2732  O   GLN   153      -2.339  -3.041 -15.205  1.00 10.00      B    O  
ATOM   2733  OXT GLN   153      -1.816  -0.920 -15.288  1.00 10.00      B    O1-
TER    2734      GLN   153
ENDMDL
MODEL        2
ATOM      1  CB  ALA     1      -0.880  -9.460   5.878  1.00 10.00      A    C  
ATOM      2  C   ALA     1      -2.184 -11.161   7.167  1.00 10.00      A    C  
ATOM      3  O   ALA     1      -3.244 -11.710   6.863  1.00 10.00      A    O  
ATOM      4  N   ALA     1      -1.447 -11.638   4.863  1.00 10.00      A    N  
ATOM      5  HT1 ALA     1      -2.304 -11.217   4.446  1.00 10.00      A    H  
ATOM      6  HT2 ALA     1      -1.636 -12.647   5.048  1.00 10.00      A    H  
ATOM      7  HT3 ALA     1      -0.667 -11.561   4.184  1.00 10.00      A    H  
ATOM      8  CA  ALA     1      -1.097 -10.946   6.126  1.00 10.00      A    C  
ATOM      9  N   THR     2      -1.920 -10.737   8.396  1.00 10.00      A    N  
ATOM     10  HN  THR     2      -1.055 -10.319   8.585  1.00 10.00      A    H  
ATOM     11  CA  THR     2      -2.884 -10.887   9.477  1.00 10.00      A    C  
ATOM     12  CB  THR     2      -2.309 -11.757  10.619  1.00 10.00      A    C  
ATOM     13  OG1 THR     2      -3.272 -11.906  11.671  1.00 10.00      A    O  
ATOM     14  HG1 THR     2      -4.161 -11.957  11.286  1.00 10.00      A    H  
ATOM     15  CG2 THR     2      -1.028 -11.155  11.181  1.00 10.00      A    C  
ATOM     16  C   THR     2      -3.311  -9.519  10.009  1.00 10.00      A    C  
ATOM     17  O   THR     2      -4.378  -9.374  10.610  1.00 10.00      A    O  
ATOM     18  N   LYS     3      -2.478  -8.513   9.765  1.00 10.00      A    N  
ATOM     19  HN  LYS     3      -1.652  -8.687   9.269  1.00 10.00      A    H  
ATOM     20  CA  LYS     3      -2.754  -7.156  10.212  1.00 10.00      A    C  
ATOM     21  CB  LYS     3      -1.878  -6.800  11.417  1.00 10.00      A    C  
ATOM     22  CG  LYS     3      -2.190  -7.592  12.674  1.00 10.00      A    C  
ATOM     23  CD  LYS     3      -0.919  -8.105  13.327  1.00 10.00      A    C  
ATOM     24  CE  LYS     3      -1.160  -8.484  14.778  1.00 10.00      A    C  
ATOM     25  NZ  LYS     3      -1.495  -7.297  15.606  1.00 10.00      A    N1+
ATOM     26  HZ1 LYS     3      -2.472  -6.977  15.401  1.00 10.00      A    H  
ATOM     27  HZ2 LYS     3      -0.832  -6.515  15.395  1.00 10.00      A    H  
ATOM     28  HZ3 LYS     3      -1.426  -7.532  16.614  1.00 10.00      A    H  
ATOM     29  C   LYS     3      -2.498  -6.163   9.087  1.00 10.00      A    C  
ATOM     30  O   LYS     3      -1.420  -6.153   8.482  1.00 10.00      A    O  
ATOM     31  N   ALA     4      -3.488  -5.335   8.806  1.00 10.00      A    N  
ATOM     32  HN  ALA     4      -4.325  -5.390   9.326  1.00 10.00      A    H  
ATOM     33  CA  ALA     4      -3.375  -4.335   7.756  1.00 10.00      A    C  
ATOM     34  CB  ALA     4      -4.224  -4.729   6.558  1.00 10.00      A    C  
ATOM     35  C   ALA     4      -3.792  -2.968   8.281  1.00 10.00      A    C  
ATOM     36  O   ALA     4      -4.608  -2.867   9.201  1.00 10.00      A    O  
ATOM     37  N   VAL     5      -3.229  -1.922   7.704  1.00 10.00      A    N  
ATOM     38  HN  VAL     5      -2.577  -2.062   6.979  1.00 10.00      A    H  
ATOM     39  CA  VAL     5      -3.548  -0.569   8.117  1.00 10.00      A    C  
ATOM     40  CB  VAL     5      -2.438   0.018   9.022  1.00 10.00      A    C  
ATOM     41  CG1 VAL     5      -1.130   0.173   8.261  1.00 10.00      A    C  
ATOM     42  CG2 VAL     5      -2.870   1.337   9.650  1.00 10.00      A    C  
ATOM     43  C   VAL     5      -3.765   0.326   6.898  1.00 10.00      A    C  
ATOM     44  O   VAL     5      -3.090   0.180   5.877  1.00 10.00      A    O  
ATOM     45  N   CYS     6      -4.727   1.224   6.997  1.00 10.00      A    N  
ATOM     46  HN  CYS     6      -5.254   1.276   7.830  1.00 10.00      A    H  
ATOM     47  CA  CYS     6      -5.023   2.141   5.915  1.00 10.00      A    C  
ATOM     48  CB  CYS     6      -6.330   1.767   5.216  1.00 10.00      A    C  
ATOM     49  SG  CYS     6      -6.760   2.849   3.834  1.00 10.00      A    S  
ATOM     50  HG  CYS     6      -5.994   2.518   2.800  1.00 10.00      A    H  
ATOM     51  C   CYS     6      -5.094   3.569   6.437  1.00 10.00      A    C  
ATOM     52  O   CYS     6      -5.874   3.875   7.343  1.00 10.00      A    O  
ATOM     53  N   VAL     7      -4.268   4.433   5.877  1.00 10.00      A    N  
ATOM     54  HN  VAL     7      -3.664   4.127   5.166  1.00 10.00      A    H  
ATOM     55  CA  VAL     7      -4.234   5.827   6.283  1.00 10.00      A    C  
ATOM     56  CB  VAL     7      -2.790   6.328   6.450  1.00 10.00      A    C  
ATOM     57  CG1 VAL     7      -2.767   7.650   7.206  1.00 10.00      A    C  
ATOM     58  CG2 VAL     7      -1.947   5.282   7.164  1.00 10.00      A    C  
ATOM     59  C   VAL     7      -4.954   6.690   5.258  1.00 10.00      A    C  
ATOM     60  O   VAL     7      -4.434   6.946   4.173  1.00 10.00      A    O  
ATOM     61  N   LEU     8      -6.150   7.130   5.609  1.00 10.00      A    N  
ATOM     62  HN  LEU     8      -6.494   6.912   6.503  1.00 10.00      A    H  
ATOM     63  CA  LEU     8      -6.961   7.953   4.726  1.00 10.00      A    C  
ATOM     64  CB  LEU     8      -8.430   7.952   5.173  1.00 10.00      A    C  
ATOM     65  CG  LEU     8      -9.251   6.682   4.903  1.00 10.00      A    C  
ATOM     66  CD1 LEU     8      -9.187   6.289   3.436  1.00 10.00      A    C  
ATOM     67  CD2 LEU     8      -8.802   5.531   5.789  1.00 10.00      A    C  
ATOM     68  C   LEU     8      -6.436   9.381   4.688  1.00 10.00      A    C  
ATOM     69  O   LEU     8      -6.511  10.106   5.679  1.00 10.00      A    O  
ATOM     70  N   LYS     9      -5.886   9.761   3.549  1.00 10.00      A    N  
ATOM     71  HN  LYS     9      -5.839   9.119   2.806  1.00 10.00      A    H  
ATOM     72  CA  LYS     9      -5.357  11.102   3.352  1.00 10.00      A    C  
ATOM     73  CB  LYS     9      -3.833  11.066   3.196  1.00 10.00      A    C  
ATOM     74  CG  LYS     9      -3.081  10.730   4.476  1.00 10.00      A    C  
ATOM     75  CD  LYS     9      -1.578  10.670   4.244  1.00 10.00      A    C  
ATOM     76  CE  LYS     9      -0.822  10.539   5.558  1.00 10.00      A    C  
ATOM     77  NZ  LYS     9       0.653  10.489   5.356  1.00 10.00      A    N1+
ATOM     78  HZ1 LYS     9       1.143  10.565   6.269  1.00 10.00      A    H  
ATOM     79  HZ2 LYS     9       0.958  11.273   4.745  1.00 10.00      A    H  
ATOM     80  HZ3 LYS     9       0.924   9.588   4.907  1.00 10.00      A    H  
ATOM     81  C   LYS     9      -6.001  11.711   2.113  1.00 10.00      A    C  
ATOM     82  O   LYS     9      -6.283  11.001   1.146  1.00 10.00      A    O  
ATOM     83  N   GLY    10      -6.255  13.010   2.146  1.00 10.00      A    N  
ATOM     84  HN  GLY    10      -6.017  13.531   2.942  1.00 10.00      A    H  
ATOM     85  CA  GLY    10      -6.875  13.663   1.013  1.00 10.00      A    C  
ATOM     86  C   GLY    10      -6.444  15.106   0.873  1.00 10.00      A    C  
ATOM     87  O   GLY    10      -5.654  15.603   1.673  1.00 10.00      A    O  
ATOM     88  N   ASP    11      -6.969  15.778  -0.144  1.00 10.00      A    N  
ATOM     89  HN  ASP    11      -7.598  15.322  -0.739  1.00 10.00      A    H  
ATOM     90  CA  ASP    11      -6.638  17.176  -0.397  1.00 10.00      A    C  
ATOM     91  CB  ASP    11      -6.905  17.522  -1.866  1.00 10.00      A    C  
ATOM     92  CG  ASP    11      -6.492  18.938  -2.227  1.00 10.00      A    C  
ATOM     93  OD1 ASP    11      -7.381  19.805  -2.361  1.00 10.00      A    O  
ATOM     94  OD2 ASP    11      -5.277  19.188  -2.387  1.00 10.00      A    O1-
ATOM     95  C   ASP    11      -7.453  18.091   0.510  1.00 10.00      A    C  
ATOM     96  O   ASP    11      -7.018  19.189   0.865  1.00 10.00      A    O  
ATOM     97  N   GLY    12      -8.639  17.628   0.883  1.00 10.00      A    N  
ATOM     98  HN  GLY    12      -8.926  16.744   0.581  1.00 10.00      A    H  
ATOM     99  CA  GLY    12      -9.501  18.404   1.751  1.00 10.00      A    C  
ATOM    100  C   GLY    12      -9.223  18.111   3.212  1.00 10.00      A    C  
ATOM    101  O   GLY    12      -8.332  17.324   3.522  1.00 10.00      A    O  
ATOM    102  N   PRO    13      -9.979  18.716   4.139  1.00 10.00      A    N  
ATOM    103  CA  PRO    13      -9.789  18.503   5.579  1.00 10.00      A    C  
ATOM    104  CB  PRO    13     -10.528  19.691   6.192  1.00 10.00      A    C  
ATOM    105  CG  PRO    13     -11.622  19.984   5.224  1.00 10.00      A    C  
ATOM    106  CD  PRO    13     -11.076  19.661   3.861  1.00 10.00      A    C  
ATOM    107  C   PRO    13     -10.411  17.187   6.055  1.00 10.00      A    C  
ATOM    108  O   PRO    13     -11.055  17.132   7.105  1.00 10.00      A    O  
ATOM    109  N   VAL    14     -10.200  16.131   5.281  1.00 10.00      A    N  
ATOM    110  HN  VAL    14      -9.650  16.239   4.475  1.00 10.00      A    H  
ATOM    111  CA  VAL    14     -10.732  14.818   5.605  1.00 10.00      A    C  
ATOM    112  CB  VAL    14     -11.692  14.317   4.504  1.00 10.00      A    C  
ATOM    113  CG1 VAL    14     -12.388  13.036   4.937  1.00 10.00      A    C  
ATOM    114  CG2 VAL    14     -12.708  15.389   4.140  1.00 10.00      A    C  
ATOM    115  C   VAL    14      -9.589  13.825   5.741  1.00 10.00      A    C  
ATOM    116  O   VAL    14      -8.787  13.664   4.819  1.00 10.00      A    O  
ATOM    117  N   GLN    15      -9.516  13.163   6.886  1.00 10.00      A    N  
ATOM    118  HN  GLN    15     -10.193  13.325   7.580  1.00 10.00      A    H  
ATOM    119  CA  GLN    15      -8.461  12.193   7.137  1.00 10.00      A    C  
ATOM    120  CB  GLN    15      -7.158  12.908   7.505  1.00 10.00      A    C  
ATOM    121  CG  GLN    15      -7.224  13.690   8.806  1.00 10.00      A    C  
ATOM    122  CD  GLN    15      -5.914  14.364   9.159  1.00 10.00      A    C  
ATOM    123  OE1 GLN    15      -5.905  15.420   9.789  1.00 10.00      A    O  
ATOM    124  NE2 GLN    15      -4.803  13.757   8.769  1.00 10.00      A    N  
ATOM    125 HE21 GLN    15      -4.882  12.909   8.274  1.00 10.00      A    H  
ATOM    126 HE22 GLN    15      -3.943  14.182   8.992  1.00 10.00      A    H  
ATOM    127  C   GLN    15      -8.856  11.230   8.252  1.00 10.00      A    C  
ATOM    128  O   GLN    15      -9.753  11.518   9.048  1.00 10.00      A    O  
ATOM    129  N   GLY    16      -8.182  10.091   8.301  1.00 10.00      A    N  
ATOM    130  HN  GLY    16      -7.484   9.916   7.632  1.00 10.00      A    H  
ATOM    131  CA  GLY    16      -8.461   9.100   9.317  1.00 10.00      A    C  
ATOM    132  C   GLY    16      -7.582   7.882   9.161  1.00 10.00      A    C  
ATOM    133  O   GLY    16      -6.935   7.709   8.130  1.00 10.00      A    O  
ATOM    134  N   ILE    17      -7.544   7.043  10.182  1.00 10.00      A    N  
ATOM    135  HN  ILE    17      -8.081   7.234  10.981  1.00 10.00      A    H  
ATOM    136  CA  ILE    17      -6.735   5.832  10.143  1.00 10.00      A    C  
ATOM    137  CB  ILE    17      -5.558   5.896  11.147  1.00 10.00      A    C  
ATOM    138  CG1 ILE    17      -4.682   7.122  10.859  1.00 10.00      A    C  
ATOM    139  CG2 ILE    17      -4.725   4.621  11.072  1.00 10.00      A    C  
ATOM    140  CD1 ILE    17      -3.762   7.509  11.996  1.00 10.00      A    C  
ATOM    141  C   ILE    17      -7.611   4.621  10.443  1.00 10.00      A    C  
ATOM    142  O   ILE    17      -8.286   4.575  11.473  1.00 10.00      A    O  
ATOM    143  N   ILE    18      -7.617   3.663   9.530  1.00 10.00      A    N  
ATOM    144  HN  ILE    18      -7.056   3.761   8.727  1.00 10.00      A    H  
ATOM    145  CA  ILE    18      -8.420   2.456   9.687  1.00 10.00      A    C  
ATOM    146  CB  ILE    18      -9.332   2.226   8.459  1.00 10.00      A    C  
ATOM    147  CG1 ILE    18     -10.200   3.460   8.176  1.00 10.00      A    C  
ATOM    148  CG2 ILE    18     -10.199   0.990   8.642  1.00 10.00      A    C  
ATOM    149  CD1 ILE    18     -11.089   3.879   9.328  1.00 10.00      A    C  
ATOM    150  C   ILE    18      -7.518   1.242   9.878  1.00 10.00      A    C  
ATOM    151  O   ILE    18      -6.514   1.091   9.179  1.00 10.00      A    O  
ATOM    152  N   ASN    19      -7.874   0.386  10.824  1.00 10.00      A    N  
ATOM    153  HN  ASN    19      -8.696   0.556  11.341  1.00 10.00      A    H  
ATOM    154  CA  ASN    19      -7.098  -0.812  11.106  1.00 10.00      A    C  
ATOM    155  CB  ASN    19      -6.668  -0.849  12.574  1.00 10.00      A    C  
ATOM    156  CG  ASN    19      -5.353  -0.135  12.813  1.00 10.00      A    C  
ATOM    157  OD1 ASN    19      -5.316   1.081  13.003  1.00 10.00      A    O  
ATOM    158  ND2 ASN    19      -4.262  -0.889  12.813  1.00 10.00      A    N  
ATOM    159 HD21 ASN    19      -4.364  -1.852  12.662  1.00 10.00      A    H  
ATOM    160 HD22 ASN    19      -3.395  -0.452  12.958  1.00 10.00      A    H  
ATOM    161  C   ASN    19      -7.882  -2.069  10.761  1.00 10.00      A    C  
ATOM    162  O   ASN    19      -9.066  -2.184  11.087  1.00 10.00      A    O  
ATOM    163  N   PHE    20      -7.217  -2.999  10.088  1.00 10.00      A    N  
ATOM    164  HN  PHE    20      -6.274  -2.836   9.853  1.00 10.00      A    H  
ATOM    165  CA  PHE    20      -7.829  -4.258   9.694  1.00 10.00      A    C  
ATOM    166  CB  PHE    20      -7.703  -4.470   8.180  1.00 10.00      A    C  
ATOM    167  CG  PHE    20      -8.181  -3.322   7.337  1.00 10.00      A    C  
ATOM    168  CD1 PHE    20      -7.307  -2.326   6.939  1.00 10.00      A    C  
ATOM    169  CD2 PHE    20      -9.505  -3.246   6.937  1.00 10.00      A    C  
ATOM    170  CE1 PHE    20      -7.742  -1.274   6.158  1.00 10.00      A    C  
ATOM    171  CE2 PHE    20      -9.948  -2.195   6.156  1.00 10.00      A    C  
ATOM    172  CZ  PHE    20      -9.065  -1.207   5.767  1.00 10.00      A    C  
ATOM    173  C   PHE    20      -7.132  -5.409  10.409  1.00 10.00      A    C  
ATOM    174  O   PHE    20      -5.934  -5.630  10.221  1.00 10.00      A    O  
ATOM    175  N   GLU    21      -7.871  -6.131  11.232  1.00 10.00      A    N  
ATOM    176  HN  GLU    21      -8.820  -5.907  11.351  1.00 10.00      A    H  
ATOM    177  CA  GLU    21      -7.304  -7.252  11.962  1.00 10.00      A    C  
ATOM    178  CB  GLU    21      -7.330  -6.994  13.469  1.00 10.00      A    C  
ATOM    179  CG  GLU    21      -6.072  -6.327  14.006  1.00 10.00      A    C  
ATOM    180  CD  GLU    21      -5.193  -7.282  14.788  1.00 10.00      A    C  
ATOM    181  OE1 GLU    21      -4.109  -6.861  15.244  1.00 10.00      A    O  
ATOM    182  OE2 GLU    21      -5.587  -8.456  14.963  1.00 10.00      A    O1-
ATOM    183  C   GLU    21      -8.014  -8.557  11.632  1.00 10.00      A    C  
ATOM    184  O   GLU    21      -9.227  -8.686  11.828  1.00 10.00      A    O  
ATOM    185  N   GLN    22      -7.251  -9.514  11.121  1.00 10.00      A    N  
ATOM    186  HN  GLN    22      -6.295  -9.333  10.973  1.00 10.00      A    H  
ATOM    187  CA  GLN    22      -7.777 -10.822  10.770  1.00 10.00      A    C  
ATOM    188  CB  GLN    22      -7.939 -10.956   9.253  1.00 10.00      A    C  
ATOM    189  CG  GLN    22      -8.811 -12.128   8.832  1.00 10.00      A    C  
ATOM    190  CD  GLN    22      -8.761 -12.412   7.343  1.00 10.00      A    C  
ATOM    191  OE1 GLN    22      -7.754 -12.168   6.679  1.00 10.00      A    O  
ATOM    192  NE2 GLN    22      -9.851 -12.929   6.809  1.00 10.00      A    N  
ATOM    193 HE21 GLN    22     -10.624 -13.098   7.399  1.00 10.00      A    H  
ATOM    194 HE22 GLN    22      -9.849 -13.137   5.854  1.00 10.00      A    H  
ATOM    195  C   GLN    22      -6.837 -11.898  11.300  1.00 10.00      A    C  
ATOM    196  O   GLN    22      -5.799 -12.181  10.703  1.00 10.00      A    O  
ATOM    197  N   LYS    23      -7.194 -12.470  12.444  1.00 10.00      A    N  
ATOM    198  HN  LYS    23      -8.023 -12.183  12.880  1.00 10.00      A    H  
ATOM    199  CA  LYS    23      -6.382 -13.507  13.072  1.00 10.00      A    C  
ATOM    200  CB  LYS    23      -6.883 -13.812  14.490  1.00 10.00      A    C  
ATOM    201  CG  LYS    23      -6.625 -12.713  15.515  1.00 10.00      A    C  
ATOM    202  CD  LYS    23      -7.626 -11.572  15.394  1.00 10.00      A    C  
ATOM    203  CE  LYS    23      -7.632 -10.696  16.639  1.00 10.00      A    C  
ATOM    204  NZ  LYS    23      -6.312 -10.057  16.889  1.00 10.00      A    N1+
ATOM    205  HZ1 LYS    23      -6.016  -9.499  16.051  1.00 10.00      A    H  
ATOM    206  HZ2 LYS    23      -5.592 -10.780  17.080  1.00 10.00      A    H  
ATOM    207  HZ3 LYS    23      -6.370  -9.419  17.708  1.00 10.00      A    H  
ATOM    208  C   LYS    23      -6.378 -14.777  12.234  1.00 10.00      A    C  
ATOM    209  O   LYS    23      -5.357 -15.455  12.114  1.00 10.00      A    O  
ATOM    210  N   GLU    24      -7.526 -15.091  11.658  1.00 10.00      A    N  
ATOM    211  HN  GLU    24      -8.298 -14.506  11.789  1.00 10.00      A    H  
ATOM    212  CA  GLU    24      -7.672 -16.273  10.826  1.00 10.00      A    C  
ATOM    213  CB  GLU    24      -8.731 -17.197  11.425  1.00 10.00      A    C  
ATOM    214  CG  GLU    24      -8.447 -17.588  12.865  1.00 10.00      A    C  
ATOM    215  CD  GLU    24      -9.706 -17.795  13.678  1.00 10.00      A    C  
ATOM    216  OE1 GLU    24     -10.016 -18.956  14.022  1.00 10.00      A    O  
ATOM    217  OE2 GLU    24     -10.395 -16.798  13.978  1.00 10.00      A    O1-
ATOM    218  C   GLU    24      -8.066 -15.857   9.418  1.00 10.00      A    C  
ATOM    219  O   GLU    24      -9.054 -15.151   9.235  1.00 10.00      A    O  
ATOM    220  N   SER    25      -7.296 -16.306   8.432  1.00 10.00      A    N  
ATOM    221  HN  SER    25      -6.537 -16.889   8.649  1.00 10.00      A    H  
ATOM    222  CA  SER    25      -7.537 -15.968   7.031  1.00 10.00      A    C  
ATOM    223  CB  SER    25      -6.466 -16.618   6.153  1.00 10.00      A    C  
ATOM    224  OG  SER    25      -5.184 -16.487   6.750  1.00 10.00      A    O  
ATOM    225  HG  SER    25      -4.746 -17.347   6.756  1.00 10.00      A    H  
ATOM    226  C   SER    25      -8.930 -16.390   6.565  1.00 10.00      A    C  
ATOM    227  O   SER    25      -9.508 -15.775   5.668  1.00 10.00      A    O  
ATOM    228  N   ASN    26      -9.469 -17.433   7.182  1.00 10.00      A    N  
ATOM    229  HN  ASN    26      -8.961 -17.883   7.893  1.00 10.00      A    H  
ATOM    230  CA  ASN    26     -10.796 -17.928   6.829  1.00 10.00      A    C  
ATOM    231  CB  ASN    26     -10.825 -19.460   6.824  1.00 10.00      A    C  
ATOM    232  CG  ASN    26     -10.581 -20.062   8.194  1.00 10.00      A    C  
ATOM    233  OD1 ASN    26      -9.439 -20.144   8.651  1.00 10.00      A    O  
ATOM    234  ND2 ASN    26     -11.644 -20.494   8.851  1.00 10.00      A    N  
ATOM    235 HD21 ASN    26     -12.525 -20.404   8.419  1.00 10.00      A    H  
ATOM    236 HD22 ASN    26     -11.513 -20.885   9.739  1.00 10.00      A    H  
ATOM    237  C   ASN    26     -11.856 -17.377   7.779  1.00 10.00      A    C  
ATOM    238  O   ASN    26     -12.971 -17.892   7.854  1.00 10.00      A    O  
ATOM    239  N   GLY    27     -11.498 -16.326   8.500  1.00 10.00      A    N  
ATOM    240  HN  GLY    27     -10.598 -15.948   8.388  1.00 10.00      A    H  
ATOM    241  CA  GLY    27     -12.417 -15.715   9.434  1.00 10.00      A    C  
ATOM    242  C   GLY    27     -12.744 -14.285   9.055  1.00 10.00      A    C  
ATOM    243  O   GLY    27     -12.122 -13.727   8.150  1.00 10.00      A    O  
ATOM    244  N   PRO    28     -13.722 -13.666   9.734  1.00 10.00      A    N  
ATOM    245  CA  PRO    28     -14.130 -12.285   9.454  1.00 10.00      A    C  
ATOM    246  CB  PRO    28     -15.351 -12.078  10.358  1.00 10.00      A    C  
ATOM    247  CG  PRO    28     -15.192 -13.081  11.448  1.00 10.00      A    C  
ATOM    248  CD  PRO    28     -14.507 -14.265  10.827  1.00 10.00      A    C  
ATOM    249  C   PRO    28     -13.039 -11.273   9.799  1.00 10.00      A    C  
ATOM    250  O   PRO    28     -12.265 -11.467  10.740  1.00 10.00      A    O  
ATOM    251  N   VAL    29     -12.984 -10.200   9.025  1.00 10.00      A    N  
ATOM    252  HN  VAL    29     -13.632 -10.107   8.291  1.00 10.00      A    H  
ATOM    253  CA  VAL    29     -12.001  -9.149   9.235  1.00 10.00      A    C  
ATOM    254  CB  VAL    29     -11.486  -8.580   7.894  1.00 10.00      A    C  
ATOM    255  CG1 VAL    29     -10.302  -7.651   8.120  1.00 10.00      A    C  
ATOM    256  CG2 VAL    29     -11.119  -9.697   6.931  1.00 10.00      A    C  
ATOM    257  C   VAL    29     -12.619  -8.013  10.036  1.00 10.00      A    C  
ATOM    258  O   VAL    29     -13.661  -7.475   9.659  1.00 10.00      A    O  
ATOM    259  N   LYS    30     -11.983  -7.657  11.142  1.00 10.00      A    N  
ATOM    260  HN  LYS    30     -11.154  -8.122  11.388  1.00 10.00      A    H  
ATOM    261  CA  LYS    30     -12.474  -6.581  11.989  1.00 10.00      A    C  
ATOM    262  CB  LYS    30     -12.102  -6.827  13.452  1.00 10.00      A    C  
ATOM    263  CG  LYS    30     -12.908  -7.931  14.113  1.00 10.00      A    C  
ATOM    264  CD  LYS    30     -12.432  -8.196  15.531  1.00 10.00      A    C  
ATOM    265  CE  LYS    30     -13.337  -9.187  16.243  1.00 10.00      A    C  
ATOM    266  NZ  LYS    30     -14.676  -8.612  16.540  1.00 10.00      A    N1+
ATOM    267  HZ1 LYS    30     -14.585  -7.613  16.807  1.00 10.00      A    H  
ATOM    268  HZ2 LYS    30     -15.117  -9.127  17.325  1.00 10.00      A    H  
ATOM    269  HZ3 LYS    30     -15.299  -8.682  15.700  1.00 10.00      A    H  
ATOM    270  C   LYS    30     -11.935  -5.241  11.508  1.00 10.00      A    C  
ATOM    271  O   LYS    30     -10.734  -4.974  11.595  1.00 10.00      A    O  
ATOM    272  N   VAL    31     -12.829  -4.420  10.977  1.00 10.00      A    N  
ATOM    273  HN  VAL    31     -13.768  -4.706  10.930  1.00 10.00      A    H  
ATOM    274  CA  VAL    31     -12.470  -3.108  10.457  1.00 10.00      A    C  
ATOM    275  CB  VAL    31     -13.125  -2.874   9.076  1.00 10.00      A    C  
ATOM    276  CG1 VAL    31     -12.672  -1.555   8.471  1.00 10.00      A    C  
ATOM    277  CG2 VAL    31     -12.840  -4.032   8.130  1.00 10.00      A    C  
ATOM    278  C   VAL    31     -12.932  -2.007  11.407  1.00 10.00      A    C  
ATOM    279  O   VAL    31     -14.134  -1.805  11.596  1.00 10.00      A    O  
ATOM    280  N   TRP    32     -11.981  -1.301  12.008  1.00 10.00      A    N  
ATOM    281  HN  TRP    32     -11.038  -1.511  11.824  1.00 10.00      A    H  
ATOM    282  CA  TRP    32     -12.300  -0.213  12.926  1.00 10.00      A    C  
ATOM    283  CB  TRP    32     -12.180  -0.659  14.394  1.00 10.00      A    C  
ATOM    284  CG  TRP    32     -10.771  -0.820  14.891  1.00 10.00      A    C  
ATOM    285  CD1 TRP    32      -9.944   0.164  15.357  1.00 10.00      A    C  
ATOM    286  CD2 TRP    32     -10.029  -2.041  14.990  1.00 10.00      A    C  
ATOM    287  NE1 TRP    32      -8.736  -0.368  15.729  1.00 10.00      A    N  
ATOM    288  HE1 TRP    32      -7.975   0.142  16.089  1.00 10.00      A    H  
ATOM    289  CE2 TRP    32      -8.762  -1.720  15.518  1.00 10.00      A    C  
ATOM    290  CE3 TRP    32     -10.314  -3.375  14.688  1.00 10.00      A    C  
ATOM    291  CZ2 TRP    32      -7.780  -2.681  15.741  1.00 10.00      A    C  
ATOM    292  CZ3 TRP    32      -9.338  -4.326  14.912  1.00 10.00      A    C  
ATOM    293  CH2 TRP    32      -8.090  -3.976  15.439  1.00 10.00      A    C  
ATOM    294  C   TRP    32     -11.418   0.999  12.654  1.00 10.00      A    C  
ATOM    295  O   TRP    32     -10.360   0.879  12.033  1.00 10.00      A    O  
ATOM    296  N   GLY    33     -11.858   2.158  13.114  1.00 10.00      A    N  
ATOM    297  HN  GLY    33     -12.719   2.195  13.586  1.00 10.00      A    H  
ATOM    298  CA  GLY    33     -11.093   3.371  12.920  1.00 10.00      A    C  
ATOM    299  C   GLY    33     -11.939   4.608  13.115  1.00 10.00      A    C  
ATOM    300  O   GLY    33     -13.095   4.517  13.534  1.00 10.00      A    O  
ATOM    301  N   SER    34     -11.368   5.768  12.821  1.00 10.00      A    N  
ATOM    302  HN  SER    34     -10.442   5.776  12.496  1.00 10.00      A    H  
ATOM    303  CA  SER    34     -12.075   7.030  12.964  1.00 10.00      A    C  
ATOM    304  CB  SER    34     -11.814   7.627  14.352  1.00 10.00      A    C  
ATOM    305  OG  SER    34     -12.065   6.673  15.370  1.00 10.00      A    O  
ATOM    306  HG  SER    34     -12.680   6.005  15.037  1.00 10.00      A    H  
ATOM    307  C   SER    34     -11.644   8.011  11.878  1.00 10.00      A    C  
ATOM    308  O   SER    34     -10.454   8.285  11.708  1.00 10.00      A    O  
ATOM    309  N   ILE    35     -12.614   8.516  11.131  1.00 10.00      A    N  
ATOM    310  HN  ILE    35     -13.544   8.253  11.312  1.00 10.00      A    H  
ATOM    311  CA  ILE    35     -12.343   9.474  10.068  1.00 10.00      A    C  
ATOM    312  CB  ILE    35     -12.864   8.977   8.701  1.00 10.00      A    C  
ATOM    313  CG1 ILE    35     -12.305   7.586   8.390  1.00 10.00      A    C  
ATOM    314  CG2 ILE    35     -12.487   9.960   7.599  1.00 10.00      A    C  
ATOM    315  CD1 ILE    35     -12.897   6.947   7.152  1.00 10.00      A    C  
ATOM    316  C   ILE    35     -13.006  10.799  10.407  1.00 10.00      A    C  
ATOM    317  O   ILE    35     -14.208  10.848  10.654  1.00 10.00      A    O  
ATOM    318  N   LYS    36     -12.223  11.862  10.434  1.00 10.00      A    N  
ATOM    319  HN  LYS    36     -11.271  11.763  10.209  1.00 10.00      A    H  
ATOM    320  CA  LYS    36     -12.744  13.181  10.765  1.00 10.00      A    C  
ATOM    321  CB  LYS    36     -11.957  13.799  11.926  1.00 10.00      A    C  
ATOM    322  CG  LYS    36     -10.448  13.632  11.819  1.00 10.00      A    C  
ATOM    323  CD  LYS    36      -9.773  13.868  13.159  1.00 10.00      A    C  
ATOM    324  CE  LYS    36      -8.294  13.516  13.108  1.00 10.00      A    C  
ATOM    325  NZ  LYS    36      -7.673  13.519  14.460  1.00 10.00      A    N1+
ATOM    326  HZ1 LYS    36      -7.815  14.441  14.920  1.00 10.00      A    H  
ATOM    327  HZ2 LYS    36      -6.650  13.337  14.386  1.00 10.00      A    H  
ATOM    328  HZ3 LYS    36      -8.103  12.779  15.052  1.00 10.00      A    H  
ATOM    329  C   LYS    36     -12.738  14.104   9.552  1.00 10.00      A    C  
ATOM    330  O   LYS    36     -11.810  14.070   8.738  1.00 10.00      A    O  
ATOM    331  N   GLY    37     -13.775  14.926   9.442  1.00 10.00      A    N  
ATOM    332  HN  GLY    37     -14.476  14.908  10.132  1.00 10.00      A    H  
ATOM    333  CA  GLY    37     -13.889  15.850   8.331  1.00 10.00      A    C  
ATOM    334  C   GLY    37     -15.020  15.473   7.399  1.00 10.00      A    C  
ATOM    335  O   GLY    37     -15.111  15.977   6.282  1.00 10.00      A    O  
ATOM    336  N   LEU    38     -15.891  14.591   7.864  1.00 10.00      A    N  
ATOM    337  HN  LEU    38     -15.787  14.245   8.778  1.00 10.00      A    H  
ATOM    338  CA  LEU    38     -17.014  14.141   7.060  1.00 10.00      A    C  
ATOM    339  CB  LEU    38     -17.057  12.612   7.009  1.00 10.00      A    C  
ATOM    340  CG  LEU    38     -15.926  11.920   6.248  1.00 10.00      A    C  
ATOM    341  CD1 LEU    38     -15.994  10.415   6.454  1.00 10.00      A    C  
ATOM    342  CD2 LEU    38     -15.986  12.258   4.766  1.00 10.00      A    C  
ATOM    343  C   LEU    38     -18.330  14.670   7.606  1.00 10.00      A    C  
ATOM    344  O   LEU    38     -18.636  14.488   8.784  1.00 10.00      A    O  
ATOM    345  N   THR    39     -19.098  15.330   6.747  1.00 10.00      A    N  
ATOM    346  HN  THR    39     -18.774  15.476   5.832  1.00 10.00      A    H  
ATOM    347  CA  THR    39     -20.397  15.875   7.123  1.00 10.00      A    C  
ATOM    348  CB  THR    39     -21.085  16.475   5.884  1.00 10.00      A    C  
ATOM    349  OG1 THR    39     -20.076  16.929   4.968  1.00 10.00      A    O  
ATOM    350  HG1 THR    39     -19.956  17.883   5.071  1.00 10.00      A    H  
ATOM    351  CG2 THR    39     -21.977  17.645   6.273  1.00 10.00      A    C  
ATOM    352  C   THR    39     -21.289  14.776   7.703  1.00 10.00      A    C  
ATOM    353  O   THR    39     -21.233  13.627   7.252  1.00 10.00      A    O  
ATOM    354  N   GLU    40     -22.095  15.132   8.699  1.00 10.00      A    N  
ATOM    355  HN  GLU    40     -22.087  16.064   9.007  1.00 10.00      A    H  
ATOM    356  CA  GLU    40     -22.989  14.182   9.353  1.00 10.00      A    C  
ATOM    357  CB  GLU    40     -23.853  14.881  10.401  1.00 10.00      A    C  
ATOM    358  CG  GLU    40     -24.880  13.977  11.061  1.00 10.00      A    C  
ATOM    359  CD  GLU    40     -25.624  14.665  12.180  1.00 10.00      A    C  
ATOM    360  OE1 GLU    40     -25.989  15.849  12.014  1.00 10.00      A    O  
ATOM    361  OE2 GLU    40     -25.856  14.019  13.225  1.00 10.00      A    O1-
ATOM    362  C   GLU    40     -23.864  13.435   8.352  1.00 10.00      A    C  
ATOM    363  O   GLU    40     -24.492  14.037   7.479  1.00 10.00      A    O  
ATOM    364  N   GLY    41     -23.895  12.120   8.492  1.00 10.00      A    N  
ATOM    365  HN  GLY    41     -23.370  11.704   9.209  1.00 10.00      A    H  
ATOM    366  CA  GLY    41     -24.679  11.288   7.609  1.00 10.00      A    C  
ATOM    367  C   GLY    41     -23.920  10.045   7.207  1.00 10.00      A    C  
ATOM    368  O   GLY    41     -22.911   9.701   7.828  1.00 10.00      A    O  
ATOM    369  N   LEU    42     -24.398   9.368   6.176  1.00 10.00      A    N  
ATOM    370  HN  LEU    42     -25.208   9.687   5.720  1.00 10.00      A    H  
ATOM    371  CA  LEU    42     -23.747   8.161   5.696  1.00 10.00      A    C  
ATOM    372  CB  LEU    42     -24.783   7.136   5.228  1.00 10.00      A    C  
ATOM    373  CG  LEU    42     -25.076   5.975   6.184  1.00 10.00      A    C  
ATOM    374  CD1 LEU    42     -25.532   6.487   7.541  1.00 10.00      A    C  
ATOM    375  CD2 LEU    42     -26.121   5.047   5.585  1.00 10.00      A    C  
ATOM    376  C   LEU    42     -22.775   8.493   4.573  1.00 10.00      A    C  
ATOM    377  O   LEU    42     -23.054   9.339   3.723  1.00 10.00      A    O  
ATOM    378  N   HIS    43     -21.619   7.849   4.592  1.00 10.00      A    N  
ATOM    379  HN  HIS    43     -21.444   7.200   5.309  1.00 10.00      A    H  
ATOM    380  CA  HIS    43     -20.604   8.072   3.575  1.00 10.00      A    C  
ATOM    381  CB  HIS    43     -19.394   8.801   4.165  1.00 10.00      A    C  
ATOM    382  CG  HIS    43     -19.636  10.251   4.439  1.00 10.00      A    C  
ATOM    383  ND1 HIS    43     -19.274  11.250   3.566  1.00 10.00      A    N  
ATOM    384  HD1 HIS    43     -18.828  11.120   2.697  1.00 10.00      A    H  
ATOM    385  CD2 HIS    43     -20.211  10.868   5.498  1.00 10.00      A    C  
ATOM    386  CE1 HIS    43     -19.613  12.421   4.076  1.00 10.00      A    C  
ATOM    387  NE2 HIS    43     -20.184  12.215   5.247  1.00 10.00      A    N  
ATOM    388  HE2 HIS    43     -20.687  12.894   5.758  1.00 10.00      A    H  
ATOM    389  C   HIS    43     -20.170   6.749   2.974  1.00 10.00      A    C  
ATOM    390  O   HIS    43     -19.937   5.784   3.699  1.00 10.00      A    O  
ATOM    391  N   GLY    44     -20.082   6.705   1.653  1.00 10.00      A    N  
ATOM    392  HN  GLY    44     -20.301   7.510   1.130  1.00 10.00      A    H  
ATOM    393  CA  GLY    44     -19.679   5.489   0.974  1.00 10.00      A    C  
ATOM    394  C   GLY    44     -18.261   5.072   1.315  1.00 10.00      A    C  
ATOM    395  O   GLY    44     -17.339   5.893   1.277  1.00 10.00      A    O  
ATOM    396  N   PHE    45     -18.093   3.805   1.651  1.00 10.00      A    N  
ATOM    397  HN  PHE    45     -18.877   3.208   1.665  1.00 10.00      A    H  
ATOM    398  CA  PHE    45     -16.790   3.260   2.001  1.00 10.00      A    C  
ATOM    399  CB  PHE    45     -16.785   2.860   3.481  1.00 10.00      A    C  
ATOM    400  CG  PHE    45     -15.484   3.102   4.191  1.00 10.00      A    C  
ATOM    401  CD1 PHE    45     -14.747   4.249   3.944  1.00 10.00      A    C  
ATOM    402  CD2 PHE    45     -15.001   2.186   5.113  1.00 10.00      A    C  
ATOM    403  CE1 PHE    45     -13.555   4.478   4.602  1.00 10.00      A    C  
ATOM    404  CE2 PHE    45     -13.809   2.407   5.772  1.00 10.00      A    C  
ATOM    405  CZ  PHE    45     -13.084   3.555   5.517  1.00 10.00      A    C  
ATOM    406  C   PHE    45     -16.520   2.038   1.133  1.00 10.00      A    C  
ATOM    407  O   PHE    45     -17.213   1.027   1.249  1.00 10.00      A    O  
ATOM    408  N   HIS    46     -15.528   2.127   0.255  1.00 10.00      A    N  
ATOM    409  HN  HIS    46     -14.985   2.944   0.216  1.00 10.00      A    H  
ATOM    410  CA  HIS    46     -15.219   1.017  -0.640  1.00 10.00      A    C  
ATOM    411  CB  HIS    46     -15.822   1.254  -2.033  1.00 10.00      A    C  
ATOM    412  CG  HIS    46     -17.288   1.573  -2.053  1.00 10.00      A    C  
ATOM    413  ND1 HIS    46     -17.746   2.796  -2.490  1.00 10.00      A    N  
ATOM    414  CD2 HIS    46     -18.346   0.805  -1.688  1.00 10.00      A    C  
ATOM    415  CE1 HIS    46     -19.061   2.745  -2.383  1.00 10.00      A    C  
ATOM    416  NE2 HIS    46     -19.471   1.564  -1.903  1.00 10.00      A    N  
ATOM    417  HE2 HIS    46     -20.386   1.351  -1.584  1.00 10.00      A    H  
ATOM    418  C   HIS    46     -13.720   0.795  -0.791  1.00 10.00      A    C  
ATOM    419  O   HIS    46     -12.917   1.722  -0.650  1.00 10.00      A    O  
ATOM    420  N   VAL    47     -13.358  -0.448  -1.078  1.00 10.00      A    N  
ATOM    421  HN  VAL    47     -14.057  -1.137  -1.147  1.00 10.00      A    H  
ATOM    422  CA  VAL    47     -11.972  -0.833  -1.295  1.00 10.00      A    C  
ATOM    423  CB  VAL    47     -11.640  -2.186  -0.626  1.00 10.00      A    C  
ATOM    424  CG1 VAL    47     -10.170  -2.535  -0.812  1.00 10.00      A    C  
ATOM    425  CG2 VAL    47     -11.999  -2.163   0.852  1.00 10.00      A    C  
ATOM    426  C   VAL    47     -11.738  -0.952  -2.797  1.00 10.00      A    C  
ATOM    427  O   VAL    47     -12.413  -1.725  -3.482  1.00 10.00      A    O  
ATOM    428  N   HIS    48     -10.795  -0.181  -3.306  1.00 10.00      A    N  
ATOM    429  HN  HIS    48     -10.280   0.410  -2.709  1.00 10.00      A    H  
ATOM    430  CA  HIS    48     -10.499  -0.184  -4.728  1.00 10.00      A    C  
ATOM    431  CB  HIS    48     -10.006   1.186  -5.187  1.00 10.00      A    C  
ATOM    432  CG  HIS    48     -11.076   2.238  -5.160  1.00 10.00      A    C  
ATOM    433  ND1 HIS    48     -11.516   2.917  -6.273  1.00 10.00      A    N  
ATOM    434  HD1 HIS    48     -11.198   2.787  -7.194  1.00 10.00      A    H  
ATOM    435  CD2 HIS    48     -11.796   2.728  -4.117  1.00 10.00      A    C  
ATOM    436  CE1 HIS    48     -12.464   3.776  -5.883  1.00 10.00      A    C  
ATOM    437  NE2 HIS    48     -12.673   3.703  -4.582  1.00 10.00      A    N  
ATOM    438  C   HIS    48      -9.530  -1.289  -5.118  1.00 10.00      A    C  
ATOM    439  O   HIS    48      -8.828  -1.850  -4.272  1.00 10.00      A    O  
ATOM    440  N   GLU    49      -9.500  -1.589  -6.409  1.00 10.00      A    N  
ATOM    441  HN  GLU    49     -10.067  -1.074  -7.026  1.00 10.00      A    H  
ATOM    442  CA  GLU    49      -8.656  -2.647  -6.948  1.00 10.00      A    C  
ATOM    443  CB  GLU    49      -9.135  -3.027  -8.351  1.00 10.00      A    C  
ATOM    444  CG  GLU    49      -9.206  -4.524  -8.615  1.00 10.00      A    C  
ATOM    445  CD  GLU    49      -7.852  -5.130  -8.920  1.00 10.00      A    C  
ATOM    446  OE1 GLU    49      -7.059  -4.484  -9.633  1.00 10.00      A    O  
ATOM    447  OE2 GLU    49      -7.578  -6.254  -8.447  1.00 10.00      A    O1-
ATOM    448  C   GLU    49      -7.174  -2.266  -6.969  1.00 10.00      A    C  
ATOM    449  O   GLU    49      -6.361  -2.869  -6.264  1.00 10.00      A    O  
ATOM    450  N   PHE    50      -6.831  -1.258  -7.758  1.00 10.00      A    N  
ATOM    451  HN  PHE    50      -7.529  -0.780  -8.254  1.00 10.00      A    H  
ATOM    452  CA  PHE    50      -5.443  -0.827  -7.894  1.00 10.00      A    C  
ATOM    453  CB  PHE    50      -5.271   0.075  -9.117  1.00 10.00      A    C  
ATOM    454  CG  PHE    50      -5.443  -0.637 -10.427  1.00 10.00      A    C  
ATOM    455  CD1 PHE    50      -4.362  -1.252 -11.039  1.00 10.00      A    C  
ATOM    456  CD2 PHE    50      -6.680  -0.690 -11.050  1.00 10.00      A    C  
ATOM    457  CE1 PHE    50      -4.509  -1.907 -12.243  1.00 10.00      A    C  
ATOM    458  CE2 PHE    50      -6.833  -1.346 -12.256  1.00 10.00      A    C  
ATOM    459  CZ  PHE    50      -5.745  -1.956 -12.854  1.00 10.00      A    C  
ATOM    460  C   PHE    50      -4.910  -0.129  -6.650  1.00 10.00      A    C  
ATOM    461  O   PHE    50      -5.659   0.508  -5.904  1.00 10.00      A    O  
ATOM    462  N   GLY    51      -3.606  -0.264  -6.427  1.00 10.00      A    N  
ATOM    463  HN  GLY    51      -3.071  -0.816  -7.039  1.00 10.00      A    H  
ATOM    464  CA  GLY    51      -2.965   0.363  -5.287  1.00 10.00      A    C  
ATOM    465  C   GLY    51      -2.074   1.520  -5.702  1.00 10.00      A    C  
ATOM    466  O   GLY    51      -0.975   1.689  -5.174  1.00 10.00      A    O  
ATOM    467  N   ASP    52      -2.553   2.312  -6.657  1.00 10.00      A    N  
ATOM    468  HN  ASP    52      -3.438   2.127  -7.024  1.00 10.00      A    H  
ATOM    469  CA  ASP    52      -1.805   3.463  -7.157  1.00 10.00      A    C  
ATOM    470  CB  ASP    52      -1.868   3.512  -8.692  1.00 10.00      A    C  
ATOM    471  CG  ASP    52      -0.876   4.484  -9.310  1.00 10.00      A    C  
ATOM    472  OD1 ASP    52      -1.117   5.710  -9.252  1.00 10.00      A    O  
ATOM    473  OD2 ASP    52       0.145   4.026  -9.862  1.00 10.00      A    O1-
ATOM    474  C   ASP    52      -2.372   4.750  -6.571  1.00 10.00      A    C  
ATOM    475  O   ASP    52      -3.551   4.817  -6.219  1.00 10.00      A    O  
ATOM    476  N   ASN    53      -1.532   5.772  -6.473  1.00 10.00      A    N  
ATOM    477  HN  ASN    53      -0.611   5.665  -6.792  1.00 10.00      A    H  
ATOM    478  CA  ASN    53      -1.949   7.054  -5.925  1.00 10.00      A    C  
ATOM    479  CB  ASN    53      -1.764   7.073  -4.404  1.00 10.00      A    C  
ATOM    480  CG  ASN    53      -2.647   8.098  -3.716  1.00 10.00      A    C  
ATOM    481  OD1 ASN    53      -2.249   9.246  -3.514  1.00 10.00      A    O  
ATOM    482  ND2 ASN    53      -3.855   7.691  -3.354  1.00 10.00      A    N  
ATOM    483 HD21 ASN    53      -4.111   6.764  -3.549  1.00 10.00      A    H  
ATOM    484 HD22 ASN    53      -4.444   8.333  -2.907  1.00 10.00      A    H  
ATOM    485  C   ASN    53      -1.169   8.198  -6.570  1.00 10.00      A    C  
ATOM    486  O   ASN    53      -0.834   9.187  -5.915  1.00 10.00      A    O  
ATOM    487  N   THR    54      -0.872   8.056  -7.857  1.00 10.00      A    N  
ATOM    488  HN  THR    54      -1.143   7.229  -8.328  1.00 10.00      A    H  
ATOM    489  CA  THR    54      -0.139   9.084  -8.586  1.00 10.00      A    C  
ATOM    490  CB  THR    54       0.187   8.640 -10.027  1.00 10.00      A    C  
ATOM    491  OG1 THR    54       0.808   7.346 -10.013  1.00 10.00      A    O  
ATOM    492  HG1 THR    54       0.154   6.671  -9.748  1.00 10.00      A    H  
ATOM    493  CG2 THR    54       1.122   9.637 -10.698  1.00 10.00      A    C  
ATOM    494  C   THR    54      -0.936  10.389  -8.626  1.00 10.00      A    C  
ATOM    495  O   THR    54      -0.455  11.437  -8.193  1.00 10.00      A    O  
ATOM    496  N   ALA    55      -2.170  10.309  -9.112  1.00 10.00      A    N  
ATOM    497  HN  ALA    55      -2.516   9.434  -9.403  1.00 10.00      A    H  
ATOM    498  CA  ALA    55      -3.029  11.479  -9.212  1.00 10.00      A    C  
ATOM    499  CB  ALA    55      -3.876  11.411 -10.475  1.00 10.00      A    C  
ATOM    500  C   ALA    55      -3.920  11.603  -7.982  1.00 10.00      A    C  
ATOM    501  O   ALA    55      -4.635  12.593  -7.815  1.00 10.00      A    O  
ATOM    502  N   GLY    56      -3.886  10.587  -7.131  1.00 10.00      A    N  
ATOM    503  HN  GLY    56      -3.318   9.810  -7.328  1.00 10.00      A    H  
ATOM    504  CA  GLY    56      -4.689  10.608  -5.927  1.00 10.00      A    C  
ATOM    505  C   GLY    56      -5.612   9.414  -5.827  1.00 10.00      A    C  
ATOM    506  O   GLY    56      -5.269   8.318  -6.275  1.00 10.00      A    O  
ATOM    507  N   CYS    57      -6.791   9.636  -5.264  1.00 10.00      A    N  
ATOM    508  HN  CYS    57      -7.007  10.543  -4.958  1.00 10.00      A    H  
ATOM    509  CA  CYS    57      -7.778   8.581  -5.078  1.00 10.00      A    C  
ATOM    510  C   CYS    57      -8.324   8.067  -6.405  1.00 10.00      A    C  
ATOM    511  O   CYS    57      -8.839   6.952  -6.483  1.00 10.00      A    O  
ATOM    512  CB  CYS    57      -8.923   9.088  -4.201  1.00 10.00      A    C  
ATOM    513  SG  CYS    57      -8.376  10.017  -2.732  1.00 10.00      A    S  
ATOM    514  N   THR    58      -8.203   8.874  -7.447  1.00 10.00      A    N  
ATOM    515  HN  THR    58      -7.779   9.754  -7.330  1.00 10.00      A    H  
ATOM    516  CA  THR    58      -8.695   8.492  -8.761  1.00 10.00      A    C  
ATOM    517  CB  THR    58      -8.930   9.725  -9.667  1.00 10.00      A    C  
ATOM    518  OG1 THR    58      -9.991   9.451 -10.593  1.00 10.00      A    O  
ATOM    519  HG1 THR    58      -9.653   9.508 -11.496  1.00 10.00      A    H  
ATOM    520  CG2 THR    58      -7.667  10.122 -10.423  1.00 10.00      A    C  
ATOM    521  C   THR    58      -7.771   7.471  -9.436  1.00 10.00      A    C  
ATOM    522  O   THR    58      -8.169   6.788 -10.379  1.00 10.00      A    O  
ATOM    523  N   SER    59      -6.549   7.347  -8.928  1.00 10.00      A    N  
ATOM    524  HN  SER    59      -6.288   7.896  -8.155  1.00 10.00      A    H  
ATOM    525  CA  SER    59      -5.580   6.410  -9.488  1.00 10.00      A    C  
ATOM    526  CB  SER    59      -4.161   6.847  -9.137  1.00 10.00      A    C  
ATOM    527  OG  SER    59      -3.960   8.209  -9.486  1.00 10.00      A    O  
ATOM    528  HG  SER    59      -4.341   8.369 -10.357  1.00 10.00      A    H  
ATOM    529  C   SER    59      -5.841   4.985  -8.999  1.00 10.00      A    C  
ATOM    530  O   SER    59      -5.210   4.034  -9.456  1.00 10.00      A    O  
ATOM    531  N   ALA    60      -6.787   4.849  -8.080  1.00 10.00      A    N  
ATOM    532  HN  ALA    60      -7.262   5.643  -7.764  1.00 10.00      A    H  
ATOM    533  CA  ALA    60      -7.138   3.548  -7.529  1.00 10.00      A    C  
ATOM    534  CB  ALA    60      -7.792   3.718  -6.169  1.00 10.00      A    C  
ATOM    535  C   ALA    60      -8.065   2.794  -8.482  1.00 10.00      A    C  
ATOM    536  O   ALA    60      -8.281   1.588  -8.340  1.00 10.00      A    O  
ATOM    537  N   GLY    61      -8.602   3.516  -9.457  1.00 10.00      A    N  
ATOM    538  HN  GLY    61      -8.390   4.470  -9.520  1.00 10.00      A    H  
ATOM    539  CA  GLY    61      -9.493   2.915 -10.427  1.00 10.00      A    C  
ATOM    540  C   GLY    61     -10.851   2.581  -9.841  1.00 10.00      A    C  
ATOM    541  O   GLY    61     -11.408   3.369  -9.071  1.00 10.00      A    O  
ATOM    542  N   PRO    62     -11.409   1.412 -10.191  1.00 10.00      A    N  
ATOM    543  CA  PRO    62     -12.708   0.971  -9.696  1.00 10.00      A    C  
ATOM    544  CB  PRO    62     -13.187   0.072 -10.834  1.00 10.00      A    C  
ATOM    545  CG  PRO    62     -11.938  -0.556 -11.362  1.00 10.00      A    C  
ATOM    546  CD  PRO    62     -10.815   0.421 -11.109  1.00 10.00      A    C  
ATOM    547  C   PRO    62     -12.579   0.158  -8.411  1.00 10.00      A    C  
ATOM    548  O   PRO    62     -11.483   0.006  -7.865  1.00 10.00      A    O  
ATOM    549  N   HIS    63     -13.702  -0.366  -7.941  1.00 10.00      A    N  
ATOM    550  HN  HIS    63     -14.540  -0.211  -8.426  1.00 10.00      A    H  
ATOM    551  CA  HIS    63     -13.728  -1.166  -6.727  1.00 10.00      A    C  
ATOM    552  CB  HIS    63     -15.172  -1.366  -6.253  1.00 10.00      A    C  
ATOM    553  CG  HIS    63     -15.916  -0.106  -5.929  1.00 10.00      A    C  
ATOM    554  ND1 HIS    63     -17.279  -0.027  -6.071  1.00 10.00      A    N  
ATOM    555  CD2 HIS    63     -15.451   1.072  -5.446  1.00 10.00      A    C  
ATOM    556  CE1 HIS    63     -17.612   1.182  -5.671  1.00 10.00      A    C  
ATOM    557  NE2 HIS    63     -16.542   1.890  -5.282  1.00 10.00      A    N  
ATOM    558  HE2 HIS    63     -16.572   2.660  -4.679  1.00 10.00      A    H  
ATOM    559  C   HIS    63     -13.104  -2.531  -6.978  1.00 10.00      A    C  
ATOM    560  O   HIS    63     -13.077  -3.011  -8.113  1.00 10.00      A    O  
ATOM    561  N   PHE    64     -12.599  -3.148  -5.917  1.00 10.00      A    N  
ATOM    562  HN  PHE    64     -12.632  -2.698  -5.043  1.00 10.00      A    H  
ATOM    563  CA  PHE    64     -11.995  -4.471  -6.017  1.00 10.00      A    C  
ATOM    564  CB  PHE    64     -11.337  -4.855  -4.684  1.00 10.00      A    C  
ATOM    565  CG  PHE    64     -10.654  -6.195  -4.689  1.00 10.00      A    C  
ATOM    566  CD1 PHE    64      -9.937  -6.626  -5.793  1.00 10.00      A    C  
ATOM    567  CD2 PHE    64     -10.727  -7.025  -3.581  1.00 10.00      A    C  
ATOM    568  CE1 PHE    64      -9.309  -7.856  -5.794  1.00 10.00      A    C  
ATOM    569  CE2 PHE    64     -10.102  -8.258  -3.575  1.00 10.00      A    C  
ATOM    570  CZ  PHE    64      -9.392  -8.673  -4.683  1.00 10.00      A    C  
ATOM    571  C   PHE    64     -13.070  -5.485  -6.401  1.00 10.00      A    C  
ATOM    572  O   PHE    64     -13.884  -5.897  -5.569  1.00 10.00      A    O  
ATOM    573  N   ASN    65     -13.082  -5.874  -7.667  1.00 10.00      A    N  
ATOM    574  HN  ASN    65     -12.406  -5.519  -8.285  1.00 10.00      A    H  
ATOM    575  CA  ASN    65     -14.078  -6.808  -8.161  1.00 10.00      A    C  
ATOM    576  CB  ASN    65     -15.166  -6.042  -8.918  1.00 10.00      A    C  
ATOM    577  CG  ASN    65     -16.272  -6.930  -9.459  1.00 10.00      A    C  
ATOM    578  OD1 ASN    65     -16.646  -7.934  -8.843  1.00 10.00      A    O  
ATOM    579  ND2 ASN    65     -16.793  -6.574 -10.622  1.00 10.00      A    N  
ATOM    580 HD21 ASN    65     -16.431  -5.776 -11.067  1.00 10.00      A    H  
ATOM    581 HD22 ASN    65     -17.529  -7.109 -10.985  1.00 10.00      A    H  
ATOM    582  C   ASN    65     -13.478  -7.885  -9.061  1.00 10.00      A    C  
ATOM    583  O   ASN    65     -13.507  -7.770 -10.286  1.00 10.00      A    O  
ATOM    584  N   PRO    66     -12.910  -8.942  -8.468  1.00 10.00      A    N  
ATOM    585  CA  PRO    66     -12.341 -10.054  -9.227  1.00 10.00      A    C  
ATOM    586  CB  PRO    66     -11.311 -10.623  -8.256  1.00 10.00      A    C  
ATOM    587  CG  PRO    66     -11.907 -10.387  -6.909  1.00 10.00      A    C  
ATOM    588  CD  PRO    66     -12.740  -9.132  -7.016  1.00 10.00      A    C  
ATOM    589  C   PRO    66     -13.414 -11.099  -9.519  1.00 10.00      A    C  
ATOM    590  O   PRO    66     -13.138 -12.171 -10.056  1.00 10.00      A    O  
ATOM    591  N   LEU    67     -14.648 -10.768  -9.152  1.00 10.00      A    N  
ATOM    592  HN  LEU    67     -14.797  -9.898  -8.735  1.00 10.00      A    H  
ATOM    593  CA  LEU    67     -15.782 -11.660  -9.353  1.00 10.00      A    C  
ATOM    594  CB  LEU    67     -16.691 -11.648  -8.119  1.00 10.00      A    C  
ATOM    595  CG  LEU    67     -16.005 -11.758  -6.758  1.00 10.00      A    C  
ATOM    596  CD1 LEU    67     -17.029 -11.631  -5.643  1.00 10.00      A    C  
ATOM    597  CD2 LEU    67     -15.251 -13.071  -6.642  1.00 10.00      A    C  
ATOM    598  C   LEU    67     -16.595 -11.236 -10.566  1.00 10.00      A    C  
ATOM    599  O   LEU    67     -17.462 -11.975 -11.028  1.00 10.00      A    O  
ATOM    600  N   SER    68     -16.311 -10.038 -11.071  1.00 10.00      A    N  
ATOM    601  HN  SER    68     -15.591  -9.514 -10.667  1.00 10.00      A    H  
ATOM    602  CA  SER    68     -17.026  -9.488 -12.220  1.00 10.00      A    C  
ATOM    603  CB  SER    68     -16.823 -10.352 -13.469  1.00 10.00      A    C  
ATOM    604  OG  SER    68     -15.456 -10.376 -13.840  1.00 10.00      A    O  
ATOM    605  HG  SER    68     -15.098 -11.258 -13.691  1.00 10.00      A    H  
ATOM    606  C   SER    68     -18.511  -9.299 -11.903  1.00 10.00      A    C  
ATOM    607  O   SER    68     -19.364  -9.358 -12.788  1.00 10.00      A    O  
ATOM    608  N   ARG    69     -18.802  -9.048 -10.631  1.00 10.00      A    N  
ATOM    609  HN  ARG    69     -18.072  -8.993  -9.978  1.00 10.00      A    H  
ATOM    610  CA  ARG    69     -20.171  -8.850 -10.175  1.00 10.00      A    C  
ATOM    611  CB  ARG    69     -20.331  -9.384  -8.751  1.00 10.00      A    C  
ATOM    612  CG  ARG    69     -20.396 -10.898  -8.658  1.00 10.00      A    C  
ATOM    613  CD  ARG    69     -21.503 -11.458  -9.536  1.00 10.00      A    C  
ATOM    614  NE  ARG    69     -21.747 -12.872  -9.270  1.00 10.00      A    N  
ATOM    615  HE  ARG    69     -21.008 -13.499  -9.438  1.00 10.00      A    H  
ATOM    616  CZ  ARG    69     -22.898 -13.347  -8.806  1.00 10.00      A    C  
ATOM    617  NH1 ARG    69     -23.930 -12.531  -8.622  1.00 10.00      A    N1+
ATOM    618 HH11 ARG    69     -23.847 -11.547  -8.836  1.00 10.00      A    H  
ATOM    619 HH12 ARG    69     -24.796 -12.889  -8.261  1.00 10.00      A    H  
ATOM    620  NH2 ARG    69     -23.023 -14.645  -8.554  1.00 10.00      A    N  
ATOM    621 HH21 ARG    69     -22.252 -15.268  -8.708  1.00 10.00      A    H  
ATOM    622 HH22 ARG    69     -23.894 -15.009  -8.203  1.00 10.00      A    H  
ATOM    623  C   ARG    69     -20.573  -7.379 -10.237  1.00 10.00      A    C  
ATOM    624  O   ARG    69     -19.827  -6.543 -10.754  1.00 10.00      A    O  
ATOM    625  N   LYS    70     -21.754  -7.069  -9.720  1.00 10.00      A    N  
ATOM    626  HN  LYS    70     -22.310  -7.787  -9.322  1.00 10.00      A    H  
ATOM    627  CA  LYS    70     -22.258  -5.700  -9.718  1.00 10.00      A    C  
ATOM    628  CB  LYS    70     -23.769  -5.687  -9.962  1.00 10.00      A    C  
ATOM    629  CG  LYS    70     -24.213  -6.429 -11.211  1.00 10.00      A    C  
ATOM    630  CD  LYS    70     -23.614  -5.822 -12.468  1.00 10.00      A    C  
ATOM    631  CE  LYS    70     -24.068  -6.571 -13.711  1.00 10.00      A    C  
ATOM    632  NZ  LYS    70     -25.533  -6.458 -13.932  1.00 10.00      A    N1+
ATOM    633  HZ1 LYS    70     -25.820  -5.457 -13.930  1.00 10.00      A    H  
ATOM    634  HZ2 LYS    70     -26.050  -6.957 -13.181  1.00 10.00      A    H  
ATOM    635  HZ3 LYS    70     -25.789  -6.877 -14.851  1.00 10.00      A    H  
ATOM    636  C   LYS    70     -21.932  -5.001  -8.402  1.00 10.00      A    C  
ATOM    637  O   LYS    70     -20.992  -5.378  -7.706  1.00 10.00      A    O  
ATOM    638  N   HIS    71     -22.709  -3.979  -8.068  1.00 10.00      A    N  
ATOM    639  HN  HIS    71     -23.453  -3.735  -8.656  1.00 10.00      A    H  
ATOM    640  CA  HIS    71     -22.502  -3.227  -6.838  1.00 10.00      A    C  
ATOM    641  CB  HIS    71     -22.327  -1.737  -7.158  1.00 10.00      A    C  
ATOM    642  CG  HIS    71     -22.065  -0.859  -5.972  1.00 10.00      A    C  
ATOM    643  ND1 HIS    71     -21.330  -1.257  -4.877  1.00 10.00      A    N  
ATOM    644  HD1 HIS    71     -20.905  -2.146  -4.747  1.00 10.00      A    H  
ATOM    645  CD2 HIS    71     -22.450   0.414  -5.718  1.00 10.00      A    C  
ATOM    646  CE1 HIS    71     -21.278  -0.270  -4.004  1.00 10.00      A    C  
ATOM    647  NE2 HIS    71     -21.950   0.756  -4.490  1.00 10.00      A    N  
ATOM    648  HE2 HIS    71     -22.218   1.557  -3.963  1.00 10.00      A    H  
ATOM    649  C   HIS    71     -23.681  -3.426  -5.902  1.00 10.00      A    C  
ATOM    650  O   HIS    71     -24.831  -3.352  -6.326  1.00 10.00      A    O  
ATOM    651  N   GLY    72     -23.388  -3.687  -4.639  1.00 10.00      A    N  
ATOM    652  HN  GLY    72     -22.446  -3.743  -4.362  1.00 10.00      A    H  
ATOM    653  CA  GLY    72     -24.429  -3.892  -3.655  1.00 10.00      A    C  
ATOM    654  C   GLY    72     -23.938  -3.574  -2.259  1.00 10.00      A    C  
ATOM    655  O   GLY    72     -22.932  -2.880  -2.100  1.00 10.00      A    O  
ATOM    656  N   GLY    73     -24.639  -4.076  -1.250  1.00 10.00      A    N  
ATOM    657  HN  GLY    73     -25.431  -4.625  -1.436  1.00 10.00      A    H  
ATOM    658  CA  GLY    73     -24.243  -3.828   0.121  1.00 10.00      A    C  
ATOM    659  C   GLY    73     -23.321  -4.910   0.657  1.00 10.00      A    C  
ATOM    660  O   GLY    73     -23.117  -5.934   0.002  1.00 10.00      A    O  
ATOM    661  N   PRO    74     -22.767  -4.722   1.866  1.00 10.00      A    N  
ATOM    662  CA  PRO    74     -21.853  -5.692   2.479  1.00 10.00      A    C  
ATOM    663  CB  PRO    74     -21.403  -4.996   3.768  1.00 10.00      A    C  
ATOM    664  CG  PRO    74     -22.495  -4.031   4.069  1.00 10.00      A    C  
ATOM    665  CD  PRO    74     -22.990  -3.553   2.735  1.00 10.00      A    C  
ATOM    666  C   PRO    74     -22.548  -7.007   2.820  1.00 10.00      A    C  
ATOM    667  O   PRO    74     -21.904  -8.049   2.950  1.00 10.00      A    O  
ATOM    668  N   LYS    75     -23.865  -6.958   2.955  1.00 10.00      A    N  
ATOM    669  HN  LYS    75     -24.330  -6.104   2.816  1.00 10.00      A    H  
ATOM    670  CA  LYS    75     -24.640  -8.142   3.289  1.00 10.00      A    C  
ATOM    671  CB  LYS    75     -25.669  -7.808   4.372  1.00 10.00      A    C  
ATOM    672  CG  LYS    75     -25.075  -7.106   5.585  1.00 10.00      A    C  
ATOM    673  CD  LYS    75     -26.140  -6.722   6.601  1.00 10.00      A    C  
ATOM    674  CE  LYS    75     -25.552  -5.856   7.705  1.00 10.00      A    C  
ATOM    675  NZ  LYS    75     -26.509  -5.632   8.821  1.00 10.00      A    N1+
ATOM    676  HZ1 LYS    75     -26.726  -6.533   9.293  1.00 10.00      A    H  
ATOM    677  HZ2 LYS    75     -27.394  -5.221   8.460  1.00 10.00      A    H  
ATOM    678  HZ3 LYS    75     -26.098  -4.979   9.523  1.00 10.00      A    H  
ATOM    679  C   LYS    75     -25.319  -8.706   2.047  1.00 10.00      A    C  
ATOM    680  O   LYS    75     -26.129  -9.633   2.128  1.00 10.00      A    O  
ATOM    681  N   ASP    76     -24.979  -8.142   0.895  1.00 10.00      A    N  
ATOM    682  HN  ASP    76     -24.322  -7.413   0.896  1.00 10.00      A    H  
ATOM    683  CA  ASP    76     -25.551  -8.578  -0.375  1.00 10.00      A    C  
ATOM    684  CB  ASP    76     -25.732  -7.388  -1.326  1.00 10.00      A    C  
ATOM    685  CG  ASP    76     -27.081  -6.716  -1.199  1.00 10.00      A    C  
ATOM    686  OD1 ASP    76     -27.156  -5.640  -0.568  1.00 10.00      A    O  
ATOM    687  OD2 ASP    76     -28.072  -7.259  -1.736  1.00 10.00      A    O1-
ATOM    688  C   ASP    76     -24.664  -9.619  -1.044  1.00 10.00      A    C  
ATOM    689  O   ASP    76     -23.485  -9.751  -0.711  1.00 10.00      A    O  
ATOM    690  N   GLU    77     -25.242 -10.353  -1.984  1.00 10.00      A    N  
ATOM    691  HN  GLU    77     -26.191 -10.207  -2.184  1.00 10.00      A    H  
ATOM    692  CA  GLU    77     -24.510 -11.372  -2.725  1.00 10.00      A    C  
ATOM    693  CB  GLU    77     -25.408 -12.580  -2.997  1.00 10.00      A    C  
ATOM    694  CG  GLU    77     -25.959 -13.239  -1.744  1.00 10.00      A    C  
ATOM    695  CD  GLU    77     -26.999 -14.293  -2.056  1.00 10.00      A    C  
ATOM    696  OE1 GLU    77     -28.207 -13.973  -2.016  1.00 10.00      A    O  
ATOM    697  OE2 GLU    77     -26.621 -15.448  -2.340  1.00 10.00      A    O1-
ATOM    698  C   GLU    77     -24.021 -10.785  -4.044  1.00 10.00      A    C  
ATOM    699  O   GLU    77     -22.966 -11.157  -4.560  1.00 10.00      A    O  
ATOM    700  N   GLU    78     -24.804  -9.858  -4.578  1.00 10.00      A    N  
ATOM    701  HN  GLU    78     -25.634  -9.613  -4.115  1.00 10.00      A    H  
ATOM    702  CA  GLU    78     -24.472  -9.192  -5.826  1.00 10.00      A    C  
ATOM    703  CB  GLU    78     -25.748  -8.927  -6.637  1.00 10.00      A    C  
ATOM    704  CG  GLU    78     -25.512  -8.345  -8.021  1.00 10.00      A    C  
ATOM    705  CD  GLU    78     -24.634  -9.222  -8.884  1.00 10.00      A    C  
ATOM    706  OE1 GLU    78     -25.176 -10.084  -9.607  1.00 10.00      A    O  
ATOM    707  OE2 GLU    78     -23.402  -9.053  -8.843  1.00 10.00      A    O1-
ATOM    708  C   GLU    78     -23.741  -7.887  -5.533  1.00 10.00      A    C  
ATOM    709  O   GLU    78     -24.348  -6.815  -5.488  1.00 10.00      A    O  
ATOM    710  N   ARG    79     -22.438  -7.990  -5.302  1.00 10.00      A    N  
ATOM    711  HN  ARG    79     -22.014  -8.875  -5.347  1.00 10.00      A    H  
ATOM    712  CA  ARG    79     -21.616  -6.828  -4.996  1.00 10.00      A    C  
ATOM    713  CB  ARG    79     -21.858  -6.349  -3.556  1.00 10.00      A    C  
ATOM    714  CG  ARG    79     -21.867  -7.446  -2.497  1.00 10.00      A    C  
ATOM    715  CD  ARG    79     -20.479  -7.684  -1.924  1.00 10.00      A    C  
ATOM    716  NE  ARG    79     -20.499  -7.895  -0.478  1.00 10.00      A    N  
ATOM    717  HE  ARG    79     -21.345  -8.200  -0.079  1.00 10.00      A    H  
ATOM    718  CZ  ARG    79     -19.440  -7.699   0.318  1.00 10.00      A    C  
ATOM    719  NH1 ARG    79     -18.287  -7.272  -0.187  1.00 10.00      A    N1+
ATOM    720 HH11 ARG    79     -18.203  -7.095  -1.176  1.00 10.00      A    H  
ATOM    721 HH12 ARG    79     -17.498  -7.120   0.411  1.00 10.00      A    H  
ATOM    722  NH2 ARG    79     -19.543  -7.923   1.622  1.00 10.00      A    N  
ATOM    723 HH21 ARG    79     -20.412  -8.234   2.015  1.00 10.00      A    H  
ATOM    724 HH22 ARG    79     -18.745  -7.787   2.234  1.00 10.00      A    H  
ATOM    725  C   ARG    79     -20.138  -7.128  -5.212  1.00 10.00      A    C  
ATOM    726  O   ARG    79     -19.758  -8.272  -5.466  1.00 10.00      A    O  
ATOM    727  N   HIS    80     -19.310  -6.098  -5.104  1.00 10.00      A    N  
ATOM    728  HN  HIS    80     -19.677  -5.206  -4.890  1.00 10.00      A    H  
ATOM    729  CA  HIS    80     -17.869  -6.262  -5.273  1.00 10.00      A    C  
ATOM    730  CB  HIS    80     -17.193  -4.942  -5.671  1.00 10.00      A    C  
ATOM    731  CG  HIS    80     -17.887  -4.140  -6.728  1.00 10.00      A    C  
ATOM    732  ND1 HIS    80     -18.356  -2.868  -6.503  1.00 10.00      A    N  
ATOM    733  HD1 HIS    80     -18.329  -2.388  -5.632  1.00 10.00      A    H  
ATOM    734  CD2 HIS    80     -18.152  -4.407  -8.026  1.00 10.00      A    C  
ATOM    735  CE1 HIS    80     -18.872  -2.385  -7.613  1.00 10.00      A    C  
ATOM    736  NE2 HIS    80     -18.761  -3.299  -8.557  1.00 10.00      A    N  
ATOM    737  HE2 HIS    80     -18.876  -3.120  -9.513  1.00 10.00      A    H  
ATOM    738  C   HIS    80     -17.268  -6.728  -3.955  1.00 10.00      A    C  
ATOM    739  O   HIS    80     -17.891  -6.593  -2.905  1.00 10.00      A    O  
ATOM    740  N   VAL    81     -16.052  -7.257  -4.001  1.00 10.00      A    N  
ATOM    741  HN  VAL    81     -15.586  -7.327  -4.860  1.00 10.00      A    H  
ATOM    742  CA  VAL    81     -15.393  -7.720  -2.788  1.00 10.00      A    C  
ATOM    743  CB  VAL    81     -14.086  -8.478  -3.098  1.00 10.00      A    C  
ATOM    744  CG1 VAL    81     -13.401  -8.931  -1.815  1.00 10.00      A    C  
ATOM    745  CG2 VAL    81     -14.378  -9.670  -3.989  1.00 10.00      A    C  
ATOM    746  C   VAL    81     -15.090  -6.532  -1.886  1.00 10.00      A    C  
ATOM    747  O   VAL    81     -15.263  -6.602  -0.672  1.00 10.00      A    O  
ATOM    748  N   GLY    82     -14.684  -5.429  -2.504  1.00 10.00      A    N  
ATOM    749  HN  GLY    82     -14.608  -5.429  -3.482  1.00 10.00      A    H  
ATOM    750  CA  GLY    82     -14.354  -4.230  -1.755  1.00 10.00      A    C  
ATOM    751  C   GLY    82     -15.565  -3.376  -1.416  1.00 10.00      A    C  
ATOM    752  O   GLY    82     -15.417  -2.234  -0.981  1.00 10.00      A    O  
ATOM    753  N   ASP    83     -16.762  -3.917  -1.613  1.00 10.00      A    N  
ATOM    754  HN  ASP    83     -16.824  -4.830  -1.961  1.00 10.00      A    H  
ATOM    755  CA  ASP    83     -17.988  -3.182  -1.311  1.00 10.00      A    C  
ATOM    756  CB  ASP    83     -19.181  -3.738  -2.101  1.00 10.00      A    C  
ATOM    757  CG  ASP    83     -19.306  -3.163  -3.500  1.00 10.00      A    C  
ATOM    758  OD1 ASP    83     -18.495  -2.292  -3.878  1.00 10.00      A    O  
ATOM    759  OD2 ASP    83     -20.224  -3.585  -4.246  1.00 10.00      A    O1-
ATOM    760  C   ASP    83     -18.282  -3.253   0.181  1.00 10.00      A    C  
ATOM    761  O   ASP    83     -18.929  -4.190   0.652  1.00 10.00      A    O  
ATOM    762  N   LEU    84     -17.789  -2.270   0.926  1.00 10.00      A    N  
ATOM    763  HN  LEU    84     -17.273  -1.555   0.497  1.00 10.00      A    H  
ATOM    764  CA  LEU    84     -18.001  -2.235   2.368  1.00 10.00      A    C  
ATOM    765  CB  LEU    84     -16.868  -1.493   3.080  1.00 10.00      A    C  
ATOM    766  CG  LEU    84     -15.481  -2.136   2.996  1.00 10.00      A    C  
ATOM    767  CD1 LEU    84     -14.463  -1.318   3.777  1.00 10.00      A    C  
ATOM    768  CD2 LEU    84     -15.518  -3.571   3.502  1.00 10.00      A    C  
ATOM    769  C   LEU    84     -19.351  -1.626   2.714  1.00 10.00      A    C  
ATOM    770  O   LEU    84     -19.978  -2.008   3.703  1.00 10.00      A    O  
ATOM    771  N   GLY    85     -19.795  -0.671   1.912  1.00 10.00      A    N  
ATOM    772  HN  GLY    85     -19.240  -0.374   1.160  1.00 10.00      A    H  
ATOM    773  CA  GLY    85     -21.081  -0.055   2.152  1.00 10.00      A    C  
ATOM    774  C   GLY    85     -20.984   1.406   2.531  1.00 10.00      A    C  
ATOM    775  O   GLY    85     -20.436   2.217   1.780  1.00 10.00      A    O  
ATOM    776  N   ASN    86     -21.505   1.746   3.706  1.00 10.00      A    N  
ATOM    777  HN  ASN    86     -21.885   1.049   4.281  1.00 10.00      A    H  
ATOM    778  CA  ASN    86     -21.502   3.125   4.175  1.00 10.00      A    C  
ATOM    779  CB  ASN    86     -22.902   3.735   4.032  1.00 10.00      A    C  
ATOM    780  CG  ASN    86     -23.255   4.136   2.617  1.00 10.00      A    C  
ATOM    781  OD1 ASN    86     -22.921   5.229   2.169  1.00 10.00      A    O  
ATOM    782  ND2 ASN    86     -23.963   3.263   1.912  1.00 10.00      A    N  
ATOM    783 HD21 ASN    86     -24.217   2.419   2.339  1.00 10.00      A    H  
ATOM    784 HD22 ASN    86     -24.201   3.497   0.989  1.00 10.00      A    H  
ATOM    785  C   ASN    86     -21.102   3.215   5.638  1.00 10.00      A    C  
ATOM    786  O   ASN    86     -21.384   2.313   6.423  1.00 10.00      A    O  
ATOM    787  N   VAL    87     -20.448   4.310   5.992  1.00 10.00      A    N  
ATOM    788  HN  VAL    87     -20.229   4.975   5.301  1.00 10.00      A    H  
ATOM    789  CA  VAL    87     -20.042   4.555   7.369  1.00 10.00      A    C  
ATOM    790  CB  VAL    87     -18.538   4.887   7.500  1.00 10.00      A    C  
ATOM    791  CG1 VAL    87     -17.695   3.633   7.327  1.00 10.00      A    C  
ATOM    792  CG2 VAL    87     -18.121   5.955   6.500  1.00 10.00      A    C  
ATOM    793  C   VAL    87     -20.880   5.695   7.944  1.00 10.00      A    C  
ATOM    794  O   VAL    87     -21.262   6.616   7.219  1.00 10.00      A    O  
ATOM    795  N   THR    88     -21.172   5.632   9.232  1.00 10.00      A    N  
ATOM    796  HN  THR    88     -20.829   4.886   9.768  1.00 10.00      A    H  
ATOM    797  CA  THR    88     -21.985   6.654   9.877  1.00 10.00      A    C  
ATOM    798  CB  THR    88     -22.931   6.020  10.912  1.00 10.00      A    C  
ATOM    799  OG1 THR    88     -23.529   4.853  10.333  1.00 10.00      A    O  
ATOM    800  HG1 THR    88     -23.110   4.664   9.490  1.00 10.00      A    H  
ATOM    801  CG2 THR    88     -24.026   6.999  11.310  1.00 10.00      A    C  
ATOM    802  C   THR    88     -21.128   7.725  10.547  1.00 10.00      A    C  
ATOM    803  O   THR    88     -20.306   7.426  11.415  1.00 10.00      A    O  
ATOM    804  N   ALA    89     -21.315   8.969  10.123  1.00 10.00      A    N  
ATOM    805  HN  ALA    89     -21.973   9.138   9.412  1.00 10.00      A    H  
ATOM    806  CA  ALA    89     -20.576  10.094  10.681  1.00 10.00      A    C  
ATOM    807  CB  ALA    89     -20.091  11.014   9.569  1.00 10.00      A    C  
ATOM    808  C   ALA    89     -21.447  10.865  11.668  1.00 10.00      A    C  
ATOM    809  O   ALA    89     -22.650  11.037  11.443  1.00 10.00      A    O  
ATOM    810  N   ASP    90     -20.844  11.320  12.758  1.00 10.00      A    N  
ATOM    811  HN  ASP    90     -19.881  11.155  12.882  1.00 10.00      A    H  
ATOM    812  CA  ASP    90     -21.576  12.067  13.776  1.00 10.00      A    C  
ATOM    813  CB  ASP    90     -20.990  11.819  15.171  1.00 10.00      A    C  
ATOM    814  CG  ASP    90     -20.010  12.887  15.617  1.00 10.00      A    C  
ATOM    815  OD1 ASP    90     -18.876  12.920  15.096  1.00 10.00      A    O  
ATOM    816  OD2 ASP    90     -20.375  13.702  16.499  1.00 10.00      A    O1-
ATOM    817  C   ASP    90     -21.613  13.559  13.450  1.00 10.00      A    C  
ATOM    818  O   ASP    90     -21.003  14.002  12.479  1.00 10.00      A    O  
ATOM    819  N   LYS    91     -22.327  14.321  14.272  1.00 10.00      A    N  
ATOM    820  HN  LYS    91     -22.782  13.897  15.033  1.00 10.00      A    H  
ATOM    821  CA  LYS    91     -22.468  15.764  14.089  1.00 10.00      A    C  
ATOM    822  CB  LYS    91     -23.399  16.345  15.158  1.00 10.00      A    C  
ATOM    823  CG  LYS    91     -23.085  15.895  16.578  1.00 10.00      A    C  
ATOM    824  CD  LYS    91     -22.262  16.930  17.332  1.00 10.00      A    C  
ATOM    825  CE  LYS    91     -21.747  16.375  18.653  1.00 10.00      A    C  
ATOM    826  NZ  LYS    91     -20.487  15.600  18.480  1.00 10.00      A    N1+
ATOM    827  HZ1 LYS    91     -20.226  15.127  19.371  1.00 10.00      A    H  
ATOM    828  HZ2 LYS    91     -19.711  16.243  18.208  1.00 10.00      A    H  
ATOM    829  HZ3 LYS    91     -20.602  14.878  17.735  1.00 10.00      A    H  
ATOM    830  C   LYS    91     -21.127  16.499  14.102  1.00 10.00      A    C  
ATOM    831  O   LYS    91     -20.983  17.547  13.478  1.00 10.00      A    O  
ATOM    832  N   ASP    92     -20.150  15.948  14.811  1.00 10.00      A    N  
ATOM    833  HN  ASP    92     -20.318  15.100  15.283  1.00 10.00      A    H  
ATOM    834  CA  ASP    92     -18.828  16.561  14.904  1.00 10.00      A    C  
ATOM    835  CB  ASP    92     -18.025  15.927  16.038  1.00 10.00      A    C  
ATOM    836  CG  ASP    92     -17.607  16.928  17.090  1.00 10.00      A    C  
ATOM    837  OD1 ASP    92     -18.458  17.308  17.923  1.00 10.00      A    O  
ATOM    838  OD2 ASP    92     -16.425  17.331  17.099  1.00 10.00      A    O1-
ATOM    839  C   ASP    92     -18.064  16.414  13.599  1.00 10.00      A    C  
ATOM    840  O   ASP    92     -17.161  17.200  13.297  1.00 10.00      A    O  
ATOM    841  N   GLY    93     -18.438  15.412  12.822  1.00 10.00      A    N  
ATOM    842  HN  GLY    93     -19.181  14.833  13.103  1.00 10.00      A    H  
ATOM    843  CA  GLY    93     -17.778  15.171  11.557  1.00 10.00      A    C  
ATOM    844  C   GLY    93     -16.888  13.948  11.608  1.00 10.00      A    C  
ATOM    845  O   GLY    93     -16.090  13.711  10.698  1.00 10.00      A    O  
ATOM    846  N   VAL    94     -17.023  13.171  12.678  1.00 10.00      A    N  
ATOM    847  HN  VAL    94     -17.682  13.409  13.366  1.00 10.00      A    H  
ATOM    848  CA  VAL    94     -16.230  11.967  12.851  1.00 10.00      A    C  
ATOM    849  CB  VAL    94     -15.672  11.853  14.287  1.00 10.00      A    C  
ATOM    850  CG1 VAL    94     -14.801  10.613  14.430  1.00 10.00      A    C  
ATOM    851  CG2 VAL    94     -14.885  13.103  14.655  1.00 10.00      A    C  
ATOM    852  C   VAL    94     -17.067  10.736  12.523  1.00 10.00      A    C  
ATOM    853  O   VAL    94     -18.122  10.509  13.120  1.00 10.00      A    O  
ATOM    854  N   ALA    95     -16.604   9.966  11.554  1.00 10.00      A    N  
ATOM    855  HN  ALA    95     -15.765  10.220  11.106  1.00 10.00      A    H  
ATOM    856  CA  ALA    95     -17.296   8.760  11.132  1.00 10.00      A    C  
ATOM    857  CB  ALA    95     -17.058   8.501   9.650  1.00 10.00      A    C  
ATOM    858  C   ALA    95     -16.853   7.559  11.956  1.00 10.00      A    C  
ATOM    859  O   ALA    95     -15.654   7.306  12.113  1.00 10.00      A    O  
ATOM    860  N   ASP    96     -17.824   6.831  12.483  1.00 10.00      A    N  
ATOM    861  HN  ASP    96     -18.756   7.090  12.318  1.00 10.00      A    H  
ATOM    862  CA  ASP    96     -17.552   5.649  13.286  1.00 10.00      A    C  
ATOM    863  CB  ASP    96     -18.708   5.380  14.251  1.00 10.00      A    C  
ATOM    864  CG  ASP    96     -18.478   4.156  15.118  1.00 10.00      A    C  
ATOM    865  OD1 ASP    96     -19.112   3.110  14.861  1.00 10.00      A    O  
ATOM    866  OD2 ASP    96     -17.670   4.241  16.071  1.00 10.00      A    O1-
ATOM    867  C   ASP    96     -17.343   4.446  12.378  1.00 10.00      A    C  
ATOM    868  O   ASP    96     -18.175   4.157  11.516  1.00 10.00      A    O  
ATOM    869  N   VAL    97     -16.225   3.761  12.553  1.00 10.00      A    N  
ATOM    870  HN  VAL    97     -15.590   4.039  13.248  1.00 10.00      A    H  
ATOM    871  CA  VAL    97     -15.921   2.600  11.738  1.00 10.00      A    C  
ATOM    872  CB  VAL    97     -14.597   2.771  10.960  1.00 10.00      A    C  
ATOM    873  CG1 VAL    97     -14.373   1.597  10.020  1.00 10.00      A    C  
ATOM    874  CG2 VAL    97     -14.605   4.076  10.179  1.00 10.00      A    C  
ATOM    875  C   VAL    97     -15.864   1.339  12.587  1.00 10.00      A    C  
ATOM    876  O   VAL    97     -14.959   1.165  13.404  1.00 10.00      A    O  
ATOM    877  N   SER    98     -16.853   0.479  12.403  1.00 10.00      A    N  
ATOM    878  HN  SER    98     -17.562   0.703  11.762  1.00 10.00      A    H  
ATOM    879  CA  SER    98     -16.934  -0.778  13.124  1.00 10.00      A    C  
ATOM    880  CB  SER    98     -17.624  -0.574  14.478  1.00 10.00      A    C  
ATOM    881  OG  SER    98     -17.540  -1.738  15.281  1.00 10.00      A    O  
ATOM    882  HG  SER    98     -18.267  -2.328  15.058  1.00 10.00      A    H  
ATOM    883  C   SER    98     -17.701  -1.787  12.278  1.00 10.00      A    C  
ATOM    884  O   SER    98     -18.908  -1.971  12.448  1.00 10.00      A    O  
ATOM    885  N   ILE    99     -17.004  -2.421  11.346  1.00 10.00      A    N  
ATOM    886  HN  ILE    99     -16.038  -2.246  11.261  1.00 10.00      A    H  
ATOM    887  CA  ILE    99     -17.633  -3.389  10.460  1.00 10.00      A    C  
ATOM    888  CB  ILE    99     -17.779  -2.830   9.022  1.00 10.00      A    C  
ATOM    889  CG1 ILE    99     -18.391  -1.424   9.041  1.00 10.00      A    C  
ATOM    890  CG2 ILE    99     -18.626  -3.765   8.166  1.00 10.00      A    C  
ATOM    891  CD1 ILE    99     -18.372  -0.723   7.697  1.00 10.00      A    C  
ATOM    892  C   ILE    99     -16.832  -4.686  10.409  1.00 10.00      A    C  
ATOM    893  O   ILE    99     -15.602  -4.667  10.398  1.00 10.00      A    O  
ATOM    894  N   GLU   100     -17.539  -5.805  10.396  1.00 10.00      A    N  
ATOM    895  HN  GLU   100     -18.517  -5.751  10.433  1.00 10.00      A    H  
ATOM    896  CA  GLU   100     -16.904  -7.113  10.322  1.00 10.00      A    C  
ATOM    897  CB  GLU   100     -17.223  -7.947  11.566  1.00 10.00      A    C  
ATOM    898  CG  GLU   100     -16.776  -7.312  12.874  1.00 10.00      A    C  
ATOM    899  CD  GLU   100     -17.321  -8.036  14.087  1.00 10.00      A    C  
ATOM    900  OE1 GLU   100     -18.508  -7.824  14.428  1.00 10.00      A    O  
ATOM    901  OE2 GLU   100     -16.574  -8.824  14.704  1.00 10.00      A    O1-
ATOM    902  C   GLU   100     -17.377  -7.833   9.065  1.00 10.00      A    C  
ATOM    903  O   GLU   100     -18.475  -8.392   9.036  1.00 10.00      A    O  
ATOM    904  N   ASP   101     -16.561  -7.788   8.026  1.00 10.00      A    N  
ATOM    905  HN  ASP   101     -15.698  -7.329   8.117  1.00 10.00      A    H  
ATOM    906  CA  ASP   101     -16.901  -8.419   6.755  1.00 10.00      A    C  
ATOM    907  CB  ASP   101     -16.506  -7.513   5.583  1.00 10.00      A    C  
ATOM    908  CG  ASP   101     -16.856  -8.108   4.234  1.00 10.00      A    C  
ATOM    909  OD1 ASP   101     -18.036  -8.032   3.827  1.00 10.00      A    O  
ATOM    910  OD2 ASP   101     -15.955  -8.667   3.586  1.00 10.00      A    O1-
ATOM    911  C   ASP   101     -16.241  -9.788   6.627  1.00 10.00      A    C  
ATOM    912  O   ASP   101     -15.170 -10.023   7.190  1.00 10.00      A    O  
ATOM    913  N   SER   102     -16.891 -10.694   5.904  1.00 10.00      A    N  
ATOM    914  HN  SER   102     -17.747 -10.454   5.487  1.00 10.00      A    H  
ATOM    915  CA  SER   102     -16.361 -12.039   5.713  1.00 10.00      A    C  
ATOM    916  CB  SER   102     -17.318 -13.071   6.312  1.00 10.00      A    C  
ATOM    917  OG  SER   102     -17.738 -12.668   7.608  1.00 10.00      A    O  
ATOM    918  HG  SER   102     -17.491 -11.747   7.745  1.00 10.00      A    H  
ATOM    919  C   SER   102     -16.095 -12.348   4.238  1.00 10.00      A    C  
ATOM    920  O   SER   102     -15.843 -13.497   3.869  1.00 10.00      A    O  
ATOM    921  N   VAL   103     -16.150 -11.324   3.395  1.00 10.00      A    N  
ATOM    922  HN  VAL   103     -16.343 -10.420   3.740  1.00 10.00      A    H  
ATOM    923  CA  VAL   103     -15.906 -11.496   1.969  1.00 10.00      A    C  
ATOM    924  CB  VAL   103     -16.874 -10.646   1.121  1.00 10.00      A    C  
ATOM    925  CG1 VAL   103     -16.589 -10.810  -0.364  1.00 10.00      A    C  
ATOM    926  CG2 VAL   103     -18.314 -11.028   1.432  1.00 10.00      A    C  
ATOM    927  C   VAL   103     -14.458 -11.132   1.647  1.00 10.00      A    C  
ATOM    928  O   VAL   103     -13.794 -11.811   0.860  1.00 10.00      A    O  
ATOM    929  N   ILE   104     -13.979 -10.059   2.265  1.00 10.00      A    N  
ATOM    930  HN  ILE   104     -14.574  -9.541   2.860  1.00 10.00      A    H  
ATOM    931  CA  ILE   104     -12.606  -9.618   2.075  1.00 10.00      A    C  
ATOM    932  CB  ILE   104     -12.396  -8.162   2.544  1.00 10.00      A    C  
ATOM    933  CG1 ILE   104     -12.798  -8.000   4.015  1.00 10.00      A    C  
ATOM    934  CG2 ILE   104     -13.175  -7.201   1.662  1.00 10.00      A    C  
ATOM    935  CD1 ILE   104     -12.505  -6.631   4.587  1.00 10.00      A    C  
ATOM    936  C   ILE   104     -11.658 -10.535   2.840  1.00 10.00      A    C  
ATOM    937  O   ILE   104     -12.073 -11.229   3.769  1.00 10.00      A    O  
ATOM    938  N   SER   105     -10.398 -10.566   2.438  1.00 10.00      A    N  
ATOM    939  HN  SER   105     -10.121 -10.017   1.673  1.00 10.00      A    H  
ATOM    940  CA  SER   105      -9.413 -11.408   3.098  1.00 10.00      A    C  
ATOM    941  CB  SER   105      -9.320 -12.760   2.378  1.00 10.00      A    C  
ATOM    942  OG  SER   105     -10.585 -13.179   1.891  1.00 10.00      A    O  
ATOM    943  HG  SER   105     -11.281 -12.707   2.370  1.00 10.00      A    H  
ATOM    944  C   SER   105      -8.043 -10.742   3.102  1.00 10.00      A    C  
ATOM    945  O   SER   105      -7.664 -10.074   2.140  1.00 10.00      A    O  
ATOM    946  N   LEU   106      -7.304 -10.904   4.190  1.00 10.00      A    N  
ATOM    947  HN  LEU   106      -7.669 -11.402   4.957  1.00 10.00      A    H  
ATOM    948  CA  LEU   106      -5.961 -10.344   4.275  1.00 10.00      A    C  
ATOM    949  CB  LEU   106      -5.600  -9.970   5.714  1.00 10.00      A    C  
ATOM    950  CG  LEU   106      -6.364  -8.787   6.313  1.00 10.00      A    C  
ATOM    951  CD1 LEU   106      -5.859  -8.475   7.711  1.00 10.00      A    C  
ATOM    952  CD2 LEU   106      -6.247  -7.563   5.421  1.00 10.00      A    C  
ATOM    953  C   LEU   106      -4.962 -11.344   3.706  1.00 10.00      A    C  
ATOM    954  O   LEU   106      -3.779 -11.042   3.530  1.00 10.00      A    O  
ATOM    955  N   SER   107      -5.467 -12.539   3.426  1.00 10.00      A    N  
ATOM    956  HN  SER   107      -6.416 -12.701   3.611  1.00 10.00      A    H  
ATOM    957  CA  SER   107      -4.678 -13.622   2.861  1.00 10.00      A    C  
ATOM    958  CB  SER   107      -4.071 -14.468   3.984  1.00 10.00      A    C  
ATOM    959  OG  SER   107      -3.297 -13.673   4.870  1.00 10.00      A    O  
ATOM    960  HG  SER   107      -3.763 -13.587   5.714  1.00 10.00      A    H  
ATOM    961  C   SER   107      -5.576 -14.499   1.989  1.00 10.00      A    C  
ATOM    962  O   SER   107      -6.661 -14.891   2.418  1.00 10.00      A    O  
ATOM    963  N   GLY   108      -5.142 -14.781   0.766  1.00 10.00      A    N  
ATOM    964  HN  GLY   108      -4.278 -14.422   0.465  1.00 10.00      A    H  
ATOM    965  CA  GLY   108      -5.932 -15.609  -0.128  1.00 10.00      A    C  
ATOM    966  C   GLY   108      -6.094 -14.985  -1.501  1.00 10.00      A    C  
ATOM    967  O   GLY   108      -5.190 -14.304  -1.987  1.00 10.00      A    O  
ATOM    968  N   ASP   109      -7.252 -15.208  -2.116  1.00 10.00      A    N  
ATOM    969  HN  ASP   109      -7.940 -15.736  -1.658  1.00 10.00      A    H  
ATOM    970  CA  ASP   109      -7.539 -14.672  -3.443  1.00 10.00      A    C  
ATOM    971  CB  ASP   109      -8.609 -15.512  -4.147  1.00 10.00      A    C  
ATOM    972  CG  ASP   109      -8.763 -15.159  -5.617  1.00 10.00      A    C  
ATOM    973  OD1 ASP   109      -7.790 -15.353  -6.380  1.00 10.00      A    O  
ATOM    974  OD2 ASP   109      -9.855 -14.706  -6.017  1.00 10.00      A    O1-
ATOM    975  C   ASP   109      -8.004 -13.228  -3.333  1.00 10.00      A    C  
ATOM    976  O   ASP   109      -7.552 -12.356  -4.075  1.00 10.00      A    O  
ATOM    977  N   HIS   110      -8.892 -12.980  -2.374  1.00 10.00      A    N  
ATOM    978  HN  HIS   110      -9.198 -13.721  -1.809  1.00 10.00      A    H  
ATOM    979  CA  HIS   110      -9.431 -11.643  -2.133  1.00 10.00      A    C  
ATOM    980  CB  HIS   110     -10.802 -11.734  -1.450  1.00 10.00      A    C  
ATOM    981  CG  HIS   110     -11.890 -12.330  -2.290  1.00 10.00      A    C  
ATOM    982  ND1 HIS   110     -13.121 -12.698  -1.794  1.00 10.00      A    N  
ATOM    983  HD1 HIS   110     -13.422 -12.602  -0.858  1.00 10.00      A    H  
ATOM    984  CD2 HIS   110     -11.921 -12.620  -3.616  1.00 10.00      A    C  
ATOM    985  CE1 HIS   110     -13.846 -13.189  -2.806  1.00 10.00      A    C  
ATOM    986  NE2 HIS   110     -13.163 -13.164  -3.936  1.00 10.00      A    N  
ATOM    987  C   HIS   110      -8.488 -10.844  -1.241  1.00 10.00      A    C  
ATOM    988  O   HIS   110      -8.928 -10.138  -0.334  1.00 10.00      A    O  
ATOM    989  N   CYS   111      -7.195 -10.967  -1.502  1.00 10.00      A    N  
ATOM    990  HN  CYS   111      -6.914 -11.536  -2.250  1.00 10.00      A    H  
ATOM    991  CA  CYS   111      -6.181 -10.276  -0.723  1.00 10.00      A    C  
ATOM    992  CB  CYS   111      -4.786 -10.780  -1.099  1.00 10.00      A    C  
ATOM    993  SG  CYS   111      -3.475 -10.287   0.045  1.00 10.00      A    S  
ATOM    994  HG  CYS   111      -2.312 -10.600  -0.510  1.00 10.00      A    H  
ATOM    995  C   CYS   111      -6.272  -8.765  -0.915  1.00 10.00      A    C  
ATOM    996  O   CYS   111      -6.041  -8.249  -2.014  1.00 10.00      A    O  
ATOM    997  N   ILE   112      -6.615  -8.065   0.158  1.00 10.00      A    N  
ATOM    998  HN  ILE   112      -6.809  -8.540   0.998  1.00 10.00      A    H  
ATOM    999  CA  ILE   112      -6.733  -6.614   0.112  1.00 10.00      A    C  
ATOM   1000  CB  ILE   112      -7.896  -6.073   0.974  1.00 10.00      A    C  
ATOM   1001  CG1 ILE   112      -7.786  -6.565   2.419  1.00 10.00      A    C  
ATOM   1002  CG2 ILE   112      -9.235  -6.470   0.365  1.00 10.00      A    C  
ATOM   1003  CD1 ILE   112      -8.777  -5.920   3.365  1.00 10.00      A    C  
ATOM   1004  C   ILE   112      -5.420  -5.923   0.486  1.00 10.00      A    C  
ATOM   1005  O   ILE   112      -5.382  -4.714   0.715  1.00 10.00      A    O  
ATOM   1006  N   ILE   113      -4.343  -6.696   0.538  1.00 10.00      A    N  
ATOM   1007  HN  ILE   113      -4.430  -7.652   0.345  1.00 10.00      A    H  
ATOM   1008  CA  ILE   113      -3.031  -6.152   0.855  1.00 10.00      A    C  
ATOM   1009  CB  ILE   113      -2.055  -7.251   1.332  1.00 10.00      A    C  
ATOM   1010  CG1 ILE   113      -2.555  -7.887   2.635  1.00 10.00      A    C  
ATOM   1011  CG2 ILE   113      -0.644  -6.703   1.503  1.00 10.00      A    C  
ATOM   1012  CD1 ILE   113      -2.712  -6.911   3.785  1.00 10.00      A    C  
ATOM   1013  C   ILE   113      -2.467  -5.472  -0.387  1.00 10.00      A    C  
ATOM   1014  O   ILE   113      -2.265  -6.113  -1.418  1.00 10.00      A    O  
ATOM   1015  N   GLY   114      -2.235  -4.175  -0.289  1.00 10.00      A    N  
ATOM   1016  HN  GLY   114      -2.402  -3.716   0.564  1.00 10.00      A    H  
ATOM   1017  CA  GLY   114      -1.723  -3.434  -1.418  1.00 10.00      A    C  
ATOM   1018  C   GLY   114      -2.844  -2.833  -2.241  1.00 10.00      A    C  
ATOM   1019  O   GLY   114      -2.692  -2.607  -3.440  1.00 10.00      A    O  
ATOM   1020  N   ARG   115      -3.986  -2.606  -1.604  1.00 10.00      A    N  
ATOM   1021  HN  ARG   115      -4.059  -2.836  -0.654  1.00 10.00      A    H  
ATOM   1022  CA  ARG   115      -5.133  -2.014  -2.278  1.00 10.00      A    C  
ATOM   1023  CB  ARG   115      -6.398  -2.849  -2.050  1.00 10.00      A    C  
ATOM   1024  CG  ARG   115      -6.247  -4.332  -2.352  1.00 10.00      A    C  
ATOM   1025  CD  ARG   115      -5.706  -4.575  -3.747  1.00 10.00      A    C  
ATOM   1026  NE  ARG   115      -5.750  -5.992  -4.109  1.00 10.00      A    N  
ATOM   1027  HE  ARG   115      -5.574  -6.648  -3.395  1.00 10.00      A    H  
ATOM   1028  CZ  ARG   115      -6.023  -6.428  -5.338  1.00 10.00      A    C  
ATOM   1029  NH1 ARG   115      -6.237  -5.565  -6.315  1.00 10.00      A    N1+
ATOM   1030 HH11 ARG   115      -6.186  -4.573  -6.140  1.00 10.00      A    H  
ATOM   1031 HH12 ARG   115      -6.473  -5.894  -7.247  1.00 10.00      A    H  
ATOM   1032  NH2 ARG   115      -6.080  -7.728  -5.584  1.00 10.00      A    N  
ATOM   1033 HH21 ARG   115      -5.915  -8.387  -4.850  1.00 10.00      A    H  
ATOM   1034 HH22 ARG   115      -6.285  -8.054  -6.510  1.00 10.00      A    H  
ATOM   1035  C   ARG   115      -5.348  -0.595  -1.766  1.00 10.00      A    C  
ATOM   1036  O   ARG   115      -4.657  -0.154  -0.848  1.00 10.00      A    O  
ATOM   1037  N   THR   116      -6.305   0.112  -2.338  1.00 10.00      A    N  
ATOM   1038  HN  THR   116      -6.842  -0.286  -3.055  1.00 10.00      A    H  
ATOM   1039  CA  THR   116      -6.573   1.475  -1.919  1.00 10.00      A    C  
ATOM   1040  CB  THR   116      -6.351   2.470  -3.075  1.00 10.00      A    C  
ATOM   1041  OG1 THR   116      -5.160   2.116  -3.786  1.00 10.00      A    O  
ATOM   1042  HG1 THR   116      -5.387   1.533  -4.526  1.00 10.00      A    H  
ATOM   1043  CG2 THR   116      -6.214   3.891  -2.546  1.00 10.00      A    C  
ATOM   1044  C   THR   116      -7.991   1.633  -1.384  1.00 10.00      A    C  
ATOM   1045  O   THR   116      -8.964   1.443  -2.108  1.00 10.00      A    O  
ATOM   1046  N   LEU   117      -8.100   1.960  -0.105  1.00 10.00      A    N  
ATOM   1047  HN  LEU   117      -7.284   2.073   0.431  1.00 10.00      A    H  
ATOM   1048  CA  LEU   117      -9.394   2.183   0.519  1.00 10.00      A    C  
ATOM   1049  CB  LEU   117      -9.344   1.785   1.997  1.00 10.00      A    C  
ATOM   1050  CG  LEU   117     -10.589   2.093   2.833  1.00 10.00      A    C  
ATOM   1051  CD1 LEU   117     -11.758   1.219   2.407  1.00 10.00      A    C  
ATOM   1052  CD2 LEU   117     -10.291   1.909   4.311  1.00 10.00      A    C  
ATOM   1053  C   LEU   117      -9.720   3.663   0.378  1.00 10.00      A    C  
ATOM   1054  O   LEU   117      -8.880   4.512   0.687  1.00 10.00      A    O  
ATOM   1055  N   VAL   118     -10.908   3.980  -0.121  1.00 10.00      A    N  
ATOM   1056  HN  VAL   118     -11.545   3.267  -0.351  1.00 10.00      A    H  
ATOM   1057  CA  VAL   118     -11.285   5.371  -0.325  1.00 10.00      A    C  
ATOM   1058  CB  VAL   118     -11.260   5.747  -1.823  1.00 10.00      A    C  
ATOM   1059  CG1 VAL   118     -11.352   7.253  -2.002  1.00 10.00      A    C  
ATOM   1060  CG2 VAL   118     -10.019   5.199  -2.514  1.00 10.00      A    C  
ATOM   1061  C   VAL   118     -12.667   5.688   0.233  1.00 10.00      A    C  
ATOM   1062  O   VAL   118     -13.627   4.938   0.027  1.00 10.00      A    O  
ATOM   1063  N   VAL   119     -12.759   6.809   0.937  1.00 10.00      A    N  
ATOM   1064  HN  VAL   119     -11.950   7.355   1.074  1.00 10.00      A    H  
ATOM   1065  CA  VAL   119     -14.020   7.259   1.501  1.00 10.00      A    C  
ATOM   1066  CB  VAL   119     -13.850   7.837   2.929  1.00 10.00      A    C  
ATOM   1067  CG1 VAL   119     -13.025   9.118   2.926  1.00 10.00      A    C  
ATOM   1068  CG2 VAL   119     -15.199   8.057   3.599  1.00 10.00      A    C  
ATOM   1069  C   VAL   119     -14.647   8.293   0.565  1.00 10.00      A    C  
ATOM   1070  O   VAL   119     -13.943   9.121  -0.025  1.00 10.00      A    O  
ATOM   1071  N   HIS   120     -15.959   8.237   0.408  1.00 10.00      A    N  
ATOM   1072  HN  HIS   120     -16.478   7.566   0.914  1.00 10.00      A    H  
ATOM   1073  CA  HIS   120     -16.651   9.158  -0.484  1.00 10.00      A    C  
ATOM   1074  CB  HIS   120     -17.668   8.416  -1.358  1.00 10.00      A    C  
ATOM   1075  CG  HIS   120     -17.081   7.277  -2.138  1.00 10.00      A    C  
ATOM   1076  ND1 HIS   120     -16.718   7.369  -3.467  1.00 10.00      A    N  
ATOM   1077  HD1 HIS   120     -16.817   8.165  -4.038  1.00 10.00      A    H  
ATOM   1078  CD2 HIS   120     -16.785   6.011  -1.762  1.00 10.00      A    C  
ATOM   1079  CE1 HIS   120     -16.226   6.209  -3.866  1.00 10.00      A    C  
ATOM   1080  NE2 HIS   120     -16.256   5.370  -2.849  1.00 10.00      A    N  
ATOM   1081  HE2 HIS   120     -16.091   4.403  -2.907  1.00 10.00      A    H  
ATOM   1082  C   HIS   120     -17.310  10.296   0.282  1.00 10.00      A    C  
ATOM   1083  O   HIS   120     -17.624  10.166   1.468  1.00 10.00      A    O  
ATOM   1084  N   GLU   121     -17.521  11.409  -0.410  1.00 10.00      A    N  
ATOM   1085  HN  GLU   121     -17.263  11.438  -1.364  1.00 10.00      A    H  
ATOM   1086  CA  GLU   121     -18.130  12.593   0.180  1.00 10.00      A    C  
ATOM   1087  CB  GLU   121     -17.799  13.842  -0.651  1.00 10.00      A    C  
ATOM   1088  CG  GLU   121     -18.584  13.982  -1.950  1.00 10.00      A    C  
ATOM   1089  CD  GLU   121     -17.999  13.203  -3.114  1.00 10.00      A    C  
ATOM   1090  OE1 GLU   121     -18.187  13.638  -4.272  1.00 10.00      A    O  
ATOM   1091  OE2 GLU   121     -17.365  12.146  -2.885  1.00 10.00      A    O1-
ATOM   1092  C   GLU   121     -19.638  12.427   0.309  1.00 10.00      A    C  
ATOM   1093  O   GLU   121     -20.281  13.103   1.112  1.00 10.00      A    O  
ATOM   1094  N   LYS   122     -20.193  11.517  -0.473  1.00 10.00      A    N  
ATOM   1095  HN  LYS   122     -19.627  10.998  -1.077  1.00 10.00      A    H  
ATOM   1096  CA  LYS   122     -21.624  11.265  -0.452  1.00 10.00      A    C  
ATOM   1097  CB  LYS   122     -22.222  11.532  -1.835  1.00 10.00      A    C  
ATOM   1098  CG  LYS   122     -22.052  12.970  -2.302  1.00 10.00      A    C  
ATOM   1099  CD  LYS   122     -22.376  13.127  -3.777  1.00 10.00      A    C  
ATOM   1100  CE  LYS   122     -21.969  14.503  -4.279  1.00 10.00      A    C  
ATOM   1101  NZ  LYS   122     -22.342  14.716  -5.702  1.00 10.00      A    N1+
ATOM   1102  HZ1 LYS   122     -23.375  14.787  -5.796  1.00 10.00      A    H  
ATOM   1103  HZ2 LYS   122     -22.008  13.924  -6.287  1.00 10.00      A    H  
ATOM   1104  HZ3 LYS   122     -21.917  15.596  -6.055  1.00 10.00      A    H  
ATOM   1105  C   LYS   122     -21.918   9.842  -0.000  1.00 10.00      A    C  
ATOM   1106  O   LYS   122     -20.996   9.056   0.247  1.00 10.00      A    O  
ATOM   1107  N   ALA   123     -23.196   9.518   0.114  1.00 10.00      A    N  
ATOM   1108  HN  ALA   123     -23.879  10.184  -0.106  1.00 10.00      A    H  
ATOM   1109  CA  ALA   123     -23.613   8.198   0.539  1.00 10.00      A    C  
ATOM   1110  CB  ALA   123     -24.960   8.272   1.240  1.00 10.00      A    C  
ATOM   1111  C   ALA   123     -23.683   7.246  -0.646  1.00 10.00      A    C  
ATOM   1112  O   ALA   123     -24.036   7.644  -1.758  1.00 10.00      A    O  
ATOM   1113  N   ASP   124     -23.339   5.993  -0.403  1.00 10.00      A    N  
ATOM   1114  HN  ASP   124     -23.056   5.745   0.505  1.00 10.00      A    H  
ATOM   1115  CA  ASP   124     -23.371   4.973  -1.439  1.00 10.00      A    C  
ATOM   1116  CB  ASP   124     -22.497   3.782  -1.043  1.00 10.00      A    C  
ATOM   1117  CG  ASP   124     -22.506   2.663  -2.066  1.00 10.00      A    C  
ATOM   1118  OD1 ASP   124     -22.751   2.930  -3.264  1.00 10.00      A    O  
ATOM   1119  OD2 ASP   124     -22.246   1.509  -1.682  1.00 10.00      A    O1-
ATOM   1120  C   ASP   124     -24.805   4.527  -1.686  1.00 10.00      A    C  
ATOM   1121  O   ASP   124     -25.567   4.304  -0.741  1.00 10.00      A    O  
ATOM   1122  N   ASP   125     -25.160   4.388  -2.953  1.00 10.00      A    N  
ATOM   1123  HN  ASP   125     -24.486   4.531  -3.652  1.00 10.00      A    H  
ATOM   1124  CA  ASP   125     -26.508   3.997  -3.343  1.00 10.00      A    C  
ATOM   1125  CB  ASP   125     -26.854   4.578  -4.719  1.00 10.00      A    C  
ATOM   1126  CG  ASP   125     -26.595   3.619  -5.868  1.00 10.00      A    C  
ATOM   1127  OD1 ASP   125     -25.447   3.147  -6.013  1.00 10.00      A    O  
ATOM   1128  OD2 ASP   125     -27.540   3.354  -6.646  1.00 10.00      A    O1-
ATOM   1129  C   ASP   125     -26.687   2.482  -3.334  1.00 10.00      A    C  
ATOM   1130  O   ASP   125     -27.802   1.981  -3.479  1.00 10.00      A    O  
ATOM   1131  N   LEU   126     -25.575   1.767  -3.168  1.00 10.00      A    N  
ATOM   1132  HN  LEU   126     -24.721   2.243  -3.076  1.00 10.00      A    H  
ATOM   1133  CA  LEU   126     -25.574   0.303  -3.127  1.00 10.00      A    C  
ATOM   1134  CB  LEU   126     -26.503  -0.245  -2.034  1.00 10.00      A    C  
ATOM   1135  CG  LEU   126     -26.219   0.219  -0.602  1.00 10.00      A    C  
ATOM   1136  CD1 LEU   126     -27.237  -0.370   0.362  1.00 10.00      A    C  
ATOM   1137  CD2 LEU   126     -24.805  -0.155  -0.181  1.00 10.00      A    C  
ATOM   1138  C   LEU   126     -25.900  -0.315  -4.486  1.00 10.00      A    C  
ATOM   1139  O   LEU   126     -26.299  -1.473  -4.571  1.00 10.00      A    O  
ATOM   1140  N   GLY   127     -25.735   0.476  -5.541  1.00 10.00      A    N  
ATOM   1141  HN  GLY   127     -25.459   1.413  -5.399  1.00 10.00      A    H  
ATOM   1142  CA  GLY   127     -25.982  -0.002  -6.889  1.00 10.00      A    C  
ATOM   1143  C   GLY   127     -27.432  -0.344  -7.161  1.00 10.00      A    C  
ATOM   1144  O   GLY   127     -27.765  -1.506  -7.408  1.00 10.00      A    O  
ATOM   1145  N   LYS   128     -28.296   0.659  -7.120  1.00 10.00      A    N  
ATOM   1146  HN  LYS   128     -27.973   1.570  -6.913  1.00 10.00      A    H  
ATOM   1147  CA  LYS   128     -29.715   0.446  -7.383  1.00 10.00      A    C  
ATOM   1148  CB  LYS   128     -30.586   0.880  -6.195  1.00 10.00      A    C  
ATOM   1149  CG  LYS   128     -30.335   2.294  -5.687  1.00 10.00      A    C  
ATOM   1150  CD  LYS   128     -31.262   3.300  -6.348  1.00 10.00      A    C  
ATOM   1151  CE  LYS   128     -31.089   4.686  -5.751  1.00 10.00      A    C  
ATOM   1152  NZ  LYS   128     -29.730   5.234  -6.000  1.00 10.00      A    N1+
ATOM   1153  HZ1 LYS   128     -29.687   5.672  -6.942  1.00 10.00      A    H  
ATOM   1154  HZ2 LYS   128     -29.021   4.471  -5.957  1.00 10.00      A    H  
ATOM   1155  HZ3 LYS   128     -29.496   5.950  -5.282  1.00 10.00      A    H  
ATOM   1156  C   LYS   128     -30.137   1.139  -8.674  1.00 10.00      A    C  
ATOM   1157  O   LYS   128     -31.325   1.291  -8.954  1.00 10.00      A    O  
ATOM   1158  N   GLY   129     -29.150   1.549  -9.460  1.00 10.00      A    N  
ATOM   1159  HN  GLY   129     -28.223   1.386  -9.190  1.00 10.00      A    H  
ATOM   1160  CA  GLY   129     -29.427   2.221 -10.714  1.00 10.00      A    C  
ATOM   1161  C   GLY   129     -29.712   1.245 -11.841  1.00 10.00      A    C  
ATOM   1162  O   GLY   129     -29.441   0.048 -11.716  1.00 10.00      A    O  
ATOM   1163  N   GLY   130     -30.243   1.756 -12.944  1.00 10.00      A    N  
ATOM   1164  HN  GLY   130     -30.414   2.723 -12.993  1.00 10.00      A    H  
ATOM   1165  CA  GLY   130     -30.562   0.911 -14.081  1.00 10.00      A    C  
ATOM   1166  C   GLY   130     -29.518   1.006 -15.174  1.00 10.00      A    C  
ATOM   1167  O   GLY   130     -29.844   1.049 -16.361  1.00 10.00      A    O  
ATOM   1168  N   ASN   131     -28.261   1.048 -14.772  1.00 10.00      A    N  
ATOM   1169  HN  ASN   131     -28.065   1.000 -13.812  1.00 10.00      A    H  
ATOM   1170  CA  ASN   131     -27.156   1.142 -15.714  1.00 10.00      A    C  
ATOM   1171  CB  ASN   131     -26.645   2.588 -15.825  1.00 10.00      A    C  
ATOM   1172  CG  ASN   131     -25.961   3.104 -14.569  1.00 10.00      A    C  
ATOM   1173  OD1 ASN   131     -26.245   2.660 -13.458  1.00 10.00      A    O  
ATOM   1174  ND2 ASN   131     -25.058   4.058 -14.742  1.00 10.00      A    N  
ATOM   1175 HD21 ASN   131     -24.884   4.370 -15.658  1.00 10.00      A    H  
ATOM   1176 HD22 ASN   131     -24.610   4.427 -13.944  1.00 10.00      A    H  
ATOM   1177  C   ASN   131     -26.044   0.183 -15.306  1.00 10.00      A    C  
ATOM   1178  O   ASN   131     -26.253  -0.681 -14.448  1.00 10.00      A    O  
ATOM   1179  N   GLU   132     -24.874   0.311 -15.915  1.00 10.00      A    N  
ATOM   1180  HN  GLU   132     -24.755   1.010 -16.600  1.00 10.00      A    H  
ATOM   1181  CA  GLU   132     -23.764  -0.572 -15.582  1.00 10.00      A    C  
ATOM   1182  CB  GLU   132     -23.501  -1.588 -16.695  1.00 10.00      A    C  
ATOM   1183  CG  GLU   132     -23.298  -0.984 -18.072  1.00 10.00      A    C  
ATOM   1184  CD  GLU   132     -22.343  -1.805 -18.909  1.00 10.00      A    C  
ATOM   1185  OE1 GLU   132     -21.237  -1.314 -19.202  1.00 10.00      A    O  
ATOM   1186  OE2 GLU   132     -22.680  -2.955 -19.262  1.00 10.00      A    O1-
ATOM   1187  C   GLU   132     -22.493   0.193 -15.226  1.00 10.00      A    C  
ATOM   1188  O   GLU   132     -21.648  -0.314 -14.494  1.00 10.00      A    O  
ATOM   1189  N   GLU   133     -22.366   1.413 -15.727  1.00 10.00      A    N  
ATOM   1190  HN  GLU   133     -23.085   1.776 -16.298  1.00 10.00      A    H  
ATOM   1191  CA  GLU   133     -21.182   2.228 -15.463  1.00 10.00      A    C  
ATOM   1192  CB  GLU   133     -21.250   3.563 -16.213  1.00 10.00      A    C  
ATOM   1193  CG  GLU   133     -21.781   3.462 -17.633  1.00 10.00      A    C  
ATOM   1194  CD  GLU   133     -23.281   3.639 -17.702  1.00 10.00      A    C  
ATOM   1195  OE1 GLU   133     -23.737   4.776 -17.959  1.00 10.00      A    O  
ATOM   1196  OE2 GLU   133     -24.010   2.644 -17.500  1.00 10.00      A    O1-
ATOM   1197  C   GLU   133     -21.000   2.481 -13.970  1.00 10.00      A    C  
ATOM   1198  O   GLU   133     -19.956   2.165 -13.397  1.00 10.00      A    O  
ATOM   1199  N   SER   134     -22.030   3.029 -13.346  1.00 10.00      A    N  
ATOM   1200  HN  SER   134     -22.842   3.237 -13.855  1.00 10.00      A    H  
ATOM   1201  CA  SER   134     -21.995   3.345 -11.924  1.00 10.00      A    C  
ATOM   1202  CB  SER   134     -23.075   4.381 -11.621  1.00 10.00      A    C  
ATOM   1203  OG  SER   134     -23.325   5.180 -12.769  1.00 10.00      A    O  
ATOM   1204  HG  SER   134     -22.885   6.032 -12.663  1.00 10.00      A    H  
ATOM   1205  C   SER   134     -22.195   2.097 -11.063  1.00 10.00      A    C  
ATOM   1206  O   SER   134     -22.066   2.143  -9.838  1.00 10.00      A    O  
ATOM   1207  N   THR   135     -22.497   0.982 -11.710  1.00 10.00      A    N  
ATOM   1208  HN  THR   135     -22.594   1.005 -12.684  1.00 10.00      A    H  
ATOM   1209  CA  THR   135     -22.716  -0.273 -11.010  1.00 10.00      A    C  
ATOM   1210  CB  THR   135     -23.858  -1.057 -11.672  1.00 10.00      A    C  
ATOM   1211  OG1 THR   135     -24.751  -0.122 -12.288  1.00 10.00      A    O  
ATOM   1212  HG1 THR   135     -25.343  -0.586 -12.895  1.00 10.00      A    H  
ATOM   1213  CG2 THR   135     -24.621  -1.861 -10.630  1.00 10.00      A    C  
ATOM   1214  C   THR   135     -21.449  -1.126 -10.983  1.00 10.00      A    C  
ATOM   1215  O   THR   135     -21.144  -1.774  -9.983  1.00 10.00      A    O  
ATOM   1216  N   LYS   136     -20.710  -1.126 -12.080  1.00 10.00      A    N  
ATOM   1217  HN  LYS   136     -21.004  -0.601 -12.859  1.00 10.00      A    H  
ATOM   1218  CA  LYS   136     -19.482  -1.901 -12.159  1.00 10.00      A    C  
ATOM   1219  CB  LYS   136     -19.172  -2.298 -13.603  1.00 10.00      A    C  
ATOM   1220  CG  LYS   136     -20.252  -3.155 -14.248  1.00 10.00      A    C  
ATOM   1221  CD  LYS   136     -19.846  -3.621 -15.637  1.00 10.00      A    C  
ATOM   1222  CE  LYS   136     -19.472  -2.453 -16.537  1.00 10.00      A    C  
ATOM   1223  NZ  LYS   136     -19.167  -2.895 -17.924  1.00 10.00      A    N1+
ATOM   1224  HZ1 LYS   136     -18.551  -3.731 -17.906  1.00 10.00      A    H  
ATOM   1225  HZ2 LYS   136     -18.684  -2.133 -18.445  1.00 10.00      A    H  
ATOM   1226  HZ3 LYS   136     -20.046  -3.134 -18.427  1.00 10.00      A    H  
ATOM   1227  C   LYS   136     -18.318  -1.136 -11.544  1.00 10.00      A    C  
ATOM   1228  O   LYS   136     -17.660  -1.629 -10.628  1.00 10.00      A    O  
ATOM   1229  N   THR   137     -18.077   0.068 -12.045  1.00 10.00      A    N  
ATOM   1230  HN  THR   137     -18.626   0.399 -12.784  1.00 10.00      A    H  
ATOM   1231  CA  THR   137     -17.004   0.907 -11.538  1.00 10.00      A    C  
ATOM   1232  CB  THR   137     -16.778   2.106 -12.475  1.00 10.00      A    C  
ATOM   1233  OG1 THR   137     -17.254   1.772 -13.784  1.00 10.00      A    O  
ATOM   1234  HG1 THR   137     -18.033   2.302 -13.983  1.00 10.00      A    H  
ATOM   1235  CG2 THR   137     -15.303   2.462 -12.552  1.00 10.00      A    C  
ATOM   1236  C   THR   137     -17.369   1.426 -10.150  1.00 10.00      A    C  
ATOM   1237  O   THR   137     -16.526   1.505  -9.255  1.00 10.00      A    O  
ATOM   1238  N   GLY   138     -18.643   1.762  -9.986  1.00 10.00      A    N  
ATOM   1239  HN  GLY   138     -19.260   1.671 -10.742  1.00 10.00      A    H  
ATOM   1240  CA  GLY   138     -19.128   2.268  -8.722  1.00 10.00      A    C  
ATOM   1241  C   GLY   138     -18.752   3.716  -8.506  1.00 10.00      A    C  
ATOM   1242  O   GLY   138     -19.275   4.604  -9.179  1.00 10.00      A    O  
ATOM   1243  N   ASN   139     -17.833   3.943  -7.571  1.00 10.00      A    N  
ATOM   1244  HN  ASN   139     -17.446   3.177  -7.099  1.00 10.00      A    H  
ATOM   1245  CA  ASN   139     -17.360   5.287  -7.243  1.00 10.00      A    C  
ATOM   1246  CB  ASN   139     -16.443   5.841  -8.335  1.00 10.00      A    C  
ATOM   1247  CG  ASN   139     -14.985   5.543  -8.068  1.00 10.00      A    C  
ATOM   1248  OD1 ASN   139     -14.509   5.685  -6.942  1.00 10.00      A    O  
ATOM   1249  ND2 ASN   139     -14.269   5.120  -9.096  1.00 10.00      A    N  
ATOM   1250 HD21 ASN   139     -14.720   5.030  -9.968  1.00 10.00      A    H  
ATOM   1251 HD22 ASN   139     -13.327   4.902  -8.949  1.00 10.00      A    H  
ATOM   1252  C   ASN   139     -18.501   6.252  -6.948  1.00 10.00      A    C  
ATOM   1253  O   ASN   139     -18.687   7.245  -7.651  1.00 10.00      A    O  
ATOM   1254  N   ALA   140     -19.274   5.949  -5.911  1.00 10.00      A    N  
ATOM   1255  HN  ALA   140     -19.102   5.126  -5.410  1.00 10.00      A    H  
ATOM   1256  CA  ALA   140     -20.385   6.806  -5.515  1.00 10.00      A    C  
ATOM   1257  CB  ALA   140     -21.346   6.049  -4.610  1.00 10.00      A    C  
ATOM   1258  C   ALA   140     -19.857   8.057  -4.820  1.00 10.00      A    C  
ATOM   1259  O   ALA   140     -19.917   8.182  -3.600  1.00 10.00      A    O  
ATOM   1260  N   GLY   141     -19.299   8.960  -5.609  1.00 10.00      A    N  
ATOM   1261  HN  GLY   141     -19.243   8.780  -6.575  1.00 10.00      A    H  
ATOM   1262  CA  GLY   141     -18.746  10.186  -5.078  1.00 10.00      A    C  
ATOM   1263  C   GLY   141     -17.370  10.454  -5.652  1.00 10.00      A    C  
ATOM   1264  O   GLY   141     -16.660   9.515  -6.017  1.00 10.00      A    O  
ATOM   1265  N   SER   142     -16.985  11.721  -5.694  1.00 10.00      A    N  
ATOM   1266  HN  SER   142     -17.584  12.412  -5.321  1.00 10.00      A    H  
ATOM   1267  CA  SER   142     -15.699  12.137  -6.237  1.00 10.00      A    C  
ATOM   1268  CB  SER   142     -15.672  13.661  -6.373  1.00 10.00      A    C  
ATOM   1269  OG  SER   142     -16.988  14.175  -6.555  1.00 10.00      A    O  
ATOM   1270  HG  SER   142     -17.448  14.186  -5.694  1.00 10.00      A    H  
ATOM   1271  C   SER   142     -14.538  11.667  -5.363  1.00 10.00      A    C  
ATOM   1272  O   SER   142     -13.385  11.662  -5.809  1.00 10.00      A    O  
ATOM   1273  N   ARG   143     -14.861  11.281  -4.121  1.00 10.00      A    N  
ATOM   1274  HN  ARG   143     -15.801  11.366  -3.836  1.00 10.00      A    H  
ATOM   1275  CA  ARG   143     -13.877  10.786  -3.150  1.00 10.00      A    C  
ATOM   1276  CB  ARG   143     -12.892   9.784  -3.768  1.00 10.00      A    C  
ATOM   1277  CG  ARG   143     -13.548   8.580  -4.427  1.00 10.00      A    C  
ATOM   1278  CD  ARG   143     -12.753   8.110  -5.635  1.00 10.00      A    C  
ATOM   1279  NE  ARG   143     -12.588   9.175  -6.624  1.00 10.00      A    N  
ATOM   1280  HE  ARG   143     -12.700  10.105  -6.305  1.00 10.00      A    H  
ATOM   1281  CZ  ARG   143     -12.290   8.974  -7.907  1.00 10.00      A    C  
ATOM   1282  NH1 ARG   143     -12.167   7.740  -8.378  1.00 10.00      A    N1+
ATOM   1283 HH11 ARG   143     -12.297   6.956  -7.771  1.00 10.00      A    H  
ATOM   1284 HH12 ARG   143     -11.949   7.589  -9.346  1.00 10.00      A    H  
ATOM   1285  NH2 ARG   143     -12.126  10.009  -8.720  1.00 10.00      A    N  
ATOM   1286 HH21 ARG   143     -12.228  10.946  -8.374  1.00 10.00      A    H  
ATOM   1287 HH22 ARG   143     -11.887   9.863  -9.687  1.00 10.00      A    H  
ATOM   1288  C   ARG   143     -13.137  11.935  -2.470  1.00 10.00      A    C  
ATOM   1289  O   ARG   143     -12.806  12.933  -3.104  1.00 10.00      A    O  
ATOM   1290  N   LEU   144     -12.889  11.793  -1.173  1.00 10.00      A    N  
ATOM   1291  HN  LEU   144     -13.174  10.972  -0.716  1.00 10.00      A    H  
ATOM   1292  CA  LEU   144     -12.201  12.831  -0.418  1.00 10.00      A    C  
ATOM   1293  CB  LEU   144     -13.073  13.330   0.738  1.00 10.00      A    C  
ATOM   1294  CG  LEU   144     -14.325  14.119   0.348  1.00 10.00      A    C  
ATOM   1295  CD1 LEU   144     -15.104  14.535   1.587  1.00 10.00      A    C  
ATOM   1296  CD2 LEU   144     -13.956  15.334  -0.493  1.00 10.00      A    C  
ATOM   1297  C   LEU   144     -10.853  12.355   0.112  1.00 10.00      A    C  
ATOM   1298  O   LEU   144      -9.823  12.980  -0.139  1.00 10.00      A    O  
ATOM   1299  N   ALA   145     -10.861  11.252   0.847  1.00 10.00      A    N  
ATOM   1300  HN  ALA   145     -11.707  10.782   1.002  1.00 10.00      A    H  
ATOM   1301  CA  ALA   145      -9.635  10.717   1.417  1.00 10.00      A    C  
ATOM   1302  CB  ALA   145      -9.657  10.842   2.933  1.00 10.00      A    C  
ATOM   1303  C   ALA   145      -9.419   9.269   1.000  1.00 10.00      A    C  
ATOM   1304  O   ALA   145     -10.372   8.490   0.909  1.00 10.00      A    O  
ATOM   1305  N   CYS   146      -8.170   8.916   0.743  1.00 10.00      A    N  
ATOM   1306  HN  CYS   146      -7.454   9.590   0.824  1.00 10.00      A    H  
ATOM   1307  CA  CYS   146      -7.821   7.565   0.333  1.00 10.00      A    C  
ATOM   1308  C   CYS   146      -6.491   7.149   0.940  1.00 10.00      A    C  
ATOM   1309  O   CYS   146      -5.678   7.997   1.312  1.00 10.00      A    O  
ATOM   1310  CB  CYS   146      -7.741   7.484  -1.190  1.00 10.00      A    C  
ATOM   1311  SG  CYS   146      -6.872   8.880  -1.977  1.00 10.00      A    S  
ATOM   1312  N   GLY   147      -6.276   5.847   1.055  1.00 10.00      A    N  
ATOM   1313  HN  GLY   147      -6.972   5.210   0.772  1.00 10.00      A    H  
ATOM   1314  CA  GLY   147      -5.035   5.361   1.612  1.00 10.00      A    C  
ATOM   1315  C   GLY   147      -4.713   3.954   1.165  1.00 10.00      A    C  
ATOM   1316  O   GLY   147      -5.609   3.116   1.039  1.00 10.00      A    O  
ATOM   1317  N   VAL   148      -3.438   3.691   0.923  1.00 10.00      A    N  
ATOM   1318  HN  VAL   148      -2.771   4.399   1.040  1.00 10.00      A    H  
ATOM   1319  CA  VAL   148      -3.002   2.369   0.498  1.00 10.00      A    C  
ATOM   1320  CB  VAL   148      -1.621   2.405  -0.198  1.00 10.00      A    C  
ATOM   1321  CG1 VAL   148      -1.384   1.123  -0.988  1.00 10.00      A    C  
ATOM   1322  CG2 VAL   148      -1.502   3.620  -1.108  1.00 10.00      A    C  
ATOM   1323  C   VAL   148      -2.933   1.442   1.708  1.00 10.00      A    C  
ATOM   1324  O   VAL   148      -2.339   1.789   2.730  1.00 10.00      A    O  
ATOM   1325  N   ILE   149      -3.566   0.286   1.595  1.00 10.00      A    N  
ATOM   1326  HN  ILE   149      -4.027   0.077   0.751  1.00 10.00      A    H  
ATOM   1327  CA  ILE   149      -3.589  -0.689   2.675  1.00 10.00      A    C  
ATOM   1328  CB  ILE   149      -4.755  -1.688   2.508  1.00 10.00      A    C  
ATOM   1329  CG1 ILE   149      -6.078  -0.937   2.325  1.00 10.00      A    C  
ATOM   1330  CG2 ILE   149      -4.834  -2.625   3.703  1.00 10.00      A    C  
ATOM   1331  CD1 ILE   149      -7.247  -1.828   1.962  1.00 10.00      A    C  
ATOM   1332  C   ILE   149      -2.267  -1.451   2.738  1.00 10.00      A    C  
ATOM   1333  O   ILE   149      -2.015  -2.355   1.932  1.00 10.00      A    O  
ATOM   1334  N   GLY   150      -1.424  -1.066   3.689  1.00 10.00      A    N  
ATOM   1335  HN  GLY   150      -1.681  -0.335   4.293  1.00 10.00      A    H  
ATOM   1336  CA  GLY   150      -0.141  -1.712   3.852  1.00 10.00      A    C  
ATOM   1337  C   GLY   150      -0.133  -2.666   5.028  1.00 10.00      A    C  
ATOM   1338  O   GLY   150      -1.094  -2.717   5.801  1.00 10.00      A    O  
ATOM   1339  N   ILE   151       0.949  -3.415   5.169  1.00 10.00      A    N  
ATOM   1340  HN  ILE   151       1.690  -3.310   4.530  1.00 10.00      A    H  
ATOM   1341  CA  ILE   151       1.079  -4.380   6.251  1.00 10.00      A    C  
ATOM   1342  CB  ILE   151       2.105  -5.486   5.911  1.00 10.00      A    C  
ATOM   1343  CG1 ILE   151       1.641  -6.274   4.679  1.00 10.00      A    C  
ATOM   1344  CG2 ILE   151       2.315  -6.421   7.098  1.00 10.00      A    C  
ATOM   1345  CD1 ILE   151       2.581  -7.385   4.261  1.00 10.00      A    C  
ATOM   1346  C   ILE   151       1.454  -3.696   7.563  1.00 10.00      A    C  
ATOM   1347  O   ILE   151       2.383  -2.884   7.616  1.00 10.00      A    O  
ATOM   1348  N   ALA   152       0.719  -4.024   8.615  1.00 10.00      A    N  
ATOM   1349  HN  ALA   152      -0.006  -4.677   8.505  1.00 10.00      A    H  
ATOM   1350  CA  ALA   152       0.961  -3.456   9.930  1.00 10.00      A    C  
ATOM   1351  CB  ALA   152      -0.244  -2.648  10.383  1.00 10.00      A    C  
ATOM   1352  C   ALA   152       1.267  -4.558  10.934  1.00 10.00      A    C  
ATOM   1353  O   ALA   152       1.167  -5.746  10.615  1.00 10.00      A    O  
ATOM   1354  N   GLN   153       1.642  -4.158  12.142  1.00 10.00      A    N  
ATOM   1355  HN  GLN   153       1.693  -3.199  12.335  1.00 10.00      A    H  
ATOM   1356  CB  GLN   153       3.453  -5.037  13.545  1.00 10.00      A    C  
ATOM   1357  CG  GLN   153       4.382  -5.525  12.440  1.00 10.00      A    C  
ATOM   1358  CD  GLN   153       5.093  -6.816  12.800  1.00 10.00      A    C  
ATOM   1359  OE1 GLN   153       4.544  -7.665  13.502  1.00 10.00      A    O  
ATOM   1360  NE2 GLN   153       6.322  -6.969  12.332  1.00 10.00      A    N  
ATOM   1361 HE21 GLN   153       6.710  -6.246  11.780  1.00 10.00      A    H  
ATOM   1362 HE22 GLN   153       6.805  -7.789  12.556  1.00 10.00      A    H  
ATOM   1363  CA  GLN   153       1.963  -5.100  13.200  1.00 10.00      A    C  
ATOM   1364  C   GLN   153       1.130  -4.783  14.434  1.00 10.00      A    C  
ATOM   1365  O   GLN   153       0.576  -5.719  15.040  1.00 10.00      A    O  
ATOM   1366  OXT GLN   153       1.025  -3.589  14.784  1.00 10.00      A    O1-
TER    1367      GLN   153 
ATOM   1368  CB  ALA     1       1.396 -10.590  -6.478  1.00 10.00      B    C  
ATOM   1369  C   ALA     1       2.612 -12.012  -8.140  1.00 10.00      B    C  
ATOM   1370  O   ALA     1       3.772 -12.395  -7.994  1.00 10.00      B    O  
ATOM   1371  N   ALA     1       2.169 -12.848  -5.863  1.00 10.00      B    N  
ATOM   1372  HT1 ALA     1       3.040 -12.433  -5.480  1.00 10.00      B    H  
ATOM   1373  HT2 ALA     1       2.384 -13.804  -6.213  1.00 10.00      B    H  
ATOM   1374  HT3 ALA     1       1.466 -12.922  -5.103  1.00 10.00      B    H  
ATOM   1375  CA  ALA     1       1.644 -12.012  -6.964  1.00 10.00      B    C  
ATOM   1376  N   THR     2       2.131 -11.588  -9.300  1.00 10.00      B    N  
ATOM   1377  HN  THR     2       1.193 -11.312  -9.358  1.00 10.00      B    H  
ATOM   1378  CA  THR     2       2.957 -11.542 -10.496  1.00 10.00      B    C  
ATOM   1379  CB  THR     2       2.298 -12.325 -11.665  1.00 10.00      B    C  
ATOM   1380  OG1 THR     2       3.257 -13.175 -12.309  1.00 10.00      B    O  
ATOM   1381  HG1 THR     2       4.154 -12.842 -12.140  1.00 10.00      B    H  
ATOM   1382  CG2 THR     2       1.648 -11.409 -12.695  1.00 10.00      B    C  
ATOM   1383  C   THR     2       3.277 -10.095 -10.895  1.00 10.00      B    C  
ATOM   1384  O   THR     2       4.309  -9.825 -11.512  1.00 10.00      B    O  
ATOM   1385  N   LYS     3       2.396  -9.169 -10.522  1.00 10.00      B    N  
ATOM   1386  HN  LYS     3       1.598  -9.439 -10.022  1.00 10.00      B    H  
ATOM   1387  CA  LYS     3       2.580  -7.758 -10.839  1.00 10.00      B    C  
ATOM   1388  CB  LYS     3       1.663  -7.343 -11.995  1.00 10.00      B    C  
ATOM   1389  CG  LYS     3       2.128  -7.787 -13.375  1.00 10.00      B    C  
ATOM   1390  CD  LYS     3       0.980  -7.750 -14.376  1.00 10.00      B    C  
ATOM   1391  CE  LYS     3       1.464  -7.932 -15.807  1.00 10.00      B    C  
ATOM   1392  NZ  LYS     3       2.162  -6.724 -16.327  1.00 10.00      B    N1+
ATOM   1393  HZ1 LYS     3       3.192  -6.810 -16.173  1.00 10.00      B    H  
ATOM   1394  HZ2 LYS     3       1.821  -5.869 -15.842  1.00 10.00      B    H  
ATOM   1395  HZ3 LYS     3       1.985  -6.623 -17.347  1.00 10.00      B    H  
ATOM   1396  C   LYS     3       2.286  -6.889  -9.622  1.00 10.00      B    C  
ATOM   1397  O   LYS     3       1.324  -7.135  -8.892  1.00 10.00      B    O  
ATOM   1398  N   ALA     4       3.117  -5.878  -9.411  1.00 10.00      B    N  
ATOM   1399  HN  ALA     4       3.873  -5.744 -10.030  1.00 10.00      B    H  
ATOM   1400  CA  ALA     4       2.953  -4.960  -8.294  1.00 10.00      B    C  
ATOM   1401  CB  ALA     4       3.826  -5.383  -7.126  1.00 10.00      B    C  
ATOM   1402  C   ALA     4       3.299  -3.541  -8.727  1.00 10.00      B    C  
ATOM   1403  O   ALA     4       4.060  -3.343  -9.679  1.00 10.00      B    O  
ATOM   1404  N   VAL     5       2.749  -2.560  -8.028  1.00 10.00      B    N  
ATOM   1405  HN  VAL     5       2.171  -2.779  -7.261  1.00 10.00      B    H  
ATOM   1406  CA  VAL     5       2.997  -1.161  -8.353  1.00 10.00      B    C  
ATOM   1407  CB  VAL     5       1.830  -0.545  -9.167  1.00 10.00      B    C  
ATOM   1408  CG1 VAL     5       0.539  -0.512  -8.362  1.00 10.00      B    C  
ATOM   1409  CG2 VAL     5       2.190   0.838  -9.690  1.00 10.00      B    C  
ATOM   1410  C   VAL     5       3.254  -0.346  -7.085  1.00 10.00      B    C  
ATOM   1411  O   VAL     5       2.629  -0.573  -6.051  1.00 10.00      B    O  
ATOM   1412  N   CYS     6       4.188   0.585  -7.159  1.00 10.00      B    N  
ATOM   1413  HN  CYS     6       4.668   0.722  -8.008  1.00 10.00      B    H  
ATOM   1414  CA  CYS     6       4.519   1.419  -6.016  1.00 10.00      B    C  
ATOM   1415  CB  CYS     6       5.846   0.975  -5.397  1.00 10.00      B    C  
ATOM   1416  SG  CYS     6       6.366   1.950  -3.966  1.00 10.00      B    S  
ATOM   1417  HG  CYS     6       5.760   1.464  -2.891  1.00 10.00      B    H  
ATOM   1418  C   CYS     6       4.593   2.885  -6.417  1.00 10.00      B    C  
ATOM   1419  O   CYS     6       5.328   3.250  -7.336  1.00 10.00      B    O  
ATOM   1420  N   VAL     7       3.819   3.715  -5.737  1.00 10.00      B    N  
ATOM   1421  HN  VAL     7       3.246   3.360  -5.027  1.00 10.00      B    H  
ATOM   1422  CA  VAL     7       3.800   5.146  -6.011  1.00 10.00      B    C  
ATOM   1423  CB  VAL     7       2.366   5.709  -6.072  1.00 10.00      B    C  
ATOM   1424  CG1 VAL     7       1.764   5.451  -7.443  1.00 10.00      B    C  
ATOM   1425  CG2 VAL     7       1.496   5.098  -4.981  1.00 10.00      B    C  
ATOM   1426  C   VAL     7       4.611   5.907  -4.969  1.00 10.00      B    C  
ATOM   1427  O   VAL     7       4.263   5.930  -3.790  1.00 10.00      B    O  
ATOM   1428  N   LEU     8       5.688   6.529  -5.412  1.00 10.00      B    N  
ATOM   1429  HN  LEU     8       5.897   6.499  -6.372  1.00 10.00      B    H  
ATOM   1430  CA  LEU     8       6.562   7.278  -4.521  1.00 10.00      B    C  
ATOM   1431  CB  LEU     8       7.984   7.374  -5.089  1.00 10.00      B    C  
ATOM   1432  CG  LEU     8       8.904   6.166  -4.860  1.00 10.00      B    C  
ATOM   1433  CD1 LEU     8       9.085   5.888  -3.377  1.00 10.00      B    C  
ATOM   1434  CD2 LEU     8       8.391   4.933  -5.584  1.00 10.00      B    C  
ATOM   1435  C   LEU     8       6.004   8.667  -4.245  1.00 10.00      B    C  
ATOM   1436  O   LEU     8       6.048   9.550  -5.101  1.00 10.00      B    O  
ATOM   1437  N   LYS     9       5.472   8.842  -3.048  1.00 10.00      B    N  
ATOM   1438  HN  LYS     9       5.457   8.084  -2.418  1.00 10.00      B    H  
ATOM   1439  CA  LYS     9       4.905  10.114  -2.631  1.00 10.00      B    C  
ATOM   1440  CB  LYS     9       3.431   9.923  -2.262  1.00 10.00      B    C  
ATOM   1441  CG  LYS     9       2.475  10.924  -2.890  1.00 10.00      B    C  
ATOM   1442  CD  LYS     9       1.037  10.606  -2.503  1.00 10.00      B    C  
ATOM   1443  CE  LYS     9       0.061  11.631  -3.058  1.00 10.00      B    C  
ATOM   1444  NZ  LYS     9      -0.158  11.474  -4.522  1.00 10.00      B    N1+
ATOM   1445  HZ1 LYS     9      -0.753  12.250  -4.874  1.00 10.00      B    H  
ATOM   1446  HZ2 LYS     9      -0.638  10.568  -4.721  1.00 10.00      B    H  
ATOM   1447  HZ3 LYS     9       0.749  11.492  -5.029  1.00 10.00      B    H  
ATOM   1448  C   LYS     9       5.682  10.633  -1.426  1.00 10.00      B    C  
ATOM   1449  O   LYS     9       5.482  10.165  -0.304  1.00 10.00      B    O  
ATOM   1450  N   GLY    10       6.576  11.584  -1.658  1.00 10.00      B    N  
ATOM   1451  HN  GLY    10       6.690  11.929  -2.569  1.00 10.00      B    H  
ATOM   1452  CA  GLY    10       7.379  12.120  -0.574  1.00 10.00      B    C  
ATOM   1453  C   GLY    10       7.114  13.580  -0.286  1.00 10.00      B    C  
ATOM   1454  O   GLY    10       6.164  14.164  -0.809  1.00 10.00      B    O  
ATOM   1455  N   ASP    11       7.953  14.170   0.553  1.00 10.00      B    N  
ATOM   1456  HN  ASP    11       8.694  13.649   0.934  1.00 10.00      B    H  
ATOM   1457  CA  ASP    11       7.810  15.572   0.914  1.00 10.00      B    C  
ATOM   1458  CB  ASP    11       8.119  15.786   2.398  1.00 10.00      B    C  
ATOM   1459  CG  ASP    11       7.939  17.228   2.823  1.00 10.00      B    C  
ATOM   1460  OD1 ASP    11       6.909  17.839   2.455  1.00 10.00      B    O  
ATOM   1461  OD2 ASP    11       8.818  17.759   3.532  1.00 10.00      B    O1-
ATOM   1462  C   ASP    11       8.709  16.447   0.052  1.00 10.00      B    C  
ATOM   1463  O   ASP    11       9.924  16.511   0.262  1.00 10.00      B    O  
ATOM   1464  N   GLY    12       8.116  17.099  -0.936  1.00 10.00      B    N  
ATOM   1465  HN  GLY    12       7.152  16.989  -1.076  1.00 10.00      B    H  
ATOM   1466  CA  GLY    12       8.872  17.963  -1.814  1.00 10.00      B    C  
ATOM   1467  C   GLY    12       8.643  17.634  -3.273  1.00 10.00      B    C  
ATOM   1468  O   GLY    12       7.547  17.222  -3.652  1.00 10.00      B    O  
ATOM   1469  N   PRO    13       9.665  17.808  -4.120  1.00 10.00      B    N  
ATOM   1470  CA  PRO    13       9.564  17.524  -5.552  1.00 10.00      B    C  
ATOM   1471  CB  PRO    13      10.660  18.412  -6.136  1.00 10.00      B    C  
ATOM   1472  CG  PRO    13      11.714  18.439  -5.079  1.00 10.00      B    C  
ATOM   1473  CD  PRO    13      11.002  18.317  -3.755  1.00 10.00      B    C  
ATOM   1474  C   PRO    13       9.859  16.061  -5.872  1.00 10.00      B    C  
ATOM   1475  O   PRO    13       9.803  15.646  -7.030  1.00 10.00      B    O  
ATOM   1476  N   VAL    14      10.170  15.289  -4.839  1.00 10.00      B    N  
ATOM   1477  HN  VAL    14      10.176  15.678  -3.942  1.00 10.00      B    H  
ATOM   1478  CA  VAL    14      10.490  13.876  -5.002  1.00 10.00      B    C  
ATOM   1479  CB  VAL    14      11.267  13.320  -3.790  1.00 10.00      B    C  
ATOM   1480  CG1 VAL    14      11.923  11.993  -4.141  1.00 10.00      B    C  
ATOM   1481  CG2 VAL    14      12.307  14.321  -3.308  1.00 10.00      B    C  
ATOM   1482  C   VAL    14       9.228  13.050  -5.214  1.00 10.00      B    C  
ATOM   1483  O   VAL    14       8.450  12.836  -4.280  1.00 10.00      B    O  
ATOM   1484  N   GLN    15       9.030  12.593  -6.443  1.00 10.00      B    N  
ATOM   1485  HN  GLN    15       9.694  12.798  -7.144  1.00 10.00      B    H  
ATOM   1486  CA  GLN    15       7.864  11.788  -6.787  1.00 10.00      B    C  
ATOM   1487  CB  GLN    15       6.665  12.684  -7.122  1.00 10.00      B    C  
ATOM   1488  CG  GLN    15       6.846  13.517  -8.380  1.00 10.00      B    C  
ATOM   1489  CD  GLN    15       5.665  14.414  -8.682  1.00 10.00      B    C  
ATOM   1490  OE1 GLN    15       5.328  14.637  -9.844  1.00 10.00      B    O  
ATOM   1491  NE2 GLN    15       5.037  14.949  -7.646  1.00 10.00      B    N  
ATOM   1492 HE21 GLN    15       5.364  14.739  -6.748  1.00 10.00      B    H  
ATOM   1493 HE22 GLN    15       4.275  15.539  -7.821  1.00 10.00      B    H  
ATOM   1494  C   GLN    15       8.183  10.870  -7.963  1.00 10.00      B    C  
ATOM   1495  O   GLN    15       9.000  11.212  -8.823  1.00 10.00      B    O  
ATOM   1496  N   GLY    16       7.547   9.710  -7.996  1.00 10.00      B    N  
ATOM   1497  HN  GLY    16       6.911   9.483  -7.281  1.00 10.00      B    H  
ATOM   1498  CA  GLY    16       7.781   8.769  -9.074  1.00 10.00      B    C  
ATOM   1499  C   GLY    16       6.945   7.515  -8.933  1.00 10.00      B    C  
ATOM   1500  O   GLY    16       6.255   7.336  -7.932  1.00 10.00      B    O  
ATOM   1501  N   ILE    17       6.998   6.650  -9.935  1.00 10.00      B    N  
ATOM   1502  HN  ILE    17       7.570   6.844 -10.706  1.00 10.00      B    H  
ATOM   1503  CA  ILE    17       6.240   5.406  -9.912  1.00 10.00      B    C  
ATOM   1504  CB  ILE    17       5.044   5.439 -10.894  1.00 10.00      B    C  
ATOM   1505  CG1 ILE    17       4.191   6.694 -10.676  1.00 10.00      B    C  
ATOM   1506  CG2 ILE    17       4.188   4.187 -10.738  1.00 10.00      B    C  
ATOM   1507  CD1 ILE    17       3.224   6.974 -11.804  1.00 10.00      B    C  
ATOM   1508  C   ILE    17       7.155   4.241 -10.271  1.00 10.00      B    C  
ATOM   1509  O   ILE    17       7.922   4.320 -11.235  1.00 10.00      B    O  
ATOM   1510  N   ILE    18       7.089   3.177  -9.483  1.00 10.00      B    N  
ATOM   1511  HN  ILE    18       6.458   3.181  -8.726  1.00 10.00      B    H  
ATOM   1512  CA  ILE    18       7.909   1.993  -9.713  1.00 10.00      B    C  
ATOM   1513  CB  ILE    18       8.823   1.689  -8.499  1.00 10.00      B    C  
ATOM   1514  CG1 ILE    18       9.682   2.906  -8.139  1.00 10.00      B    C  
ATOM   1515  CG2 ILE    18       9.703   0.474  -8.767  1.00 10.00      B    C  
ATOM   1516  CD1 ILE    18      10.626   3.347  -9.236  1.00 10.00      B    C  
ATOM   1517  C   ILE    18       7.015   0.784  -9.982  1.00 10.00      B    C  
ATOM   1518  O   ILE    18       5.999   0.594  -9.312  1.00 10.00      B    O  
ATOM   1519  N   ASN    19       7.393  -0.023 -10.960  1.00 10.00      B    N  
ATOM   1520  HN  ASN    19       8.223   0.173 -11.453  1.00 10.00      B    H  
ATOM   1521  CA  ASN    19       6.624  -1.206 -11.316  1.00 10.00      B    C  
ATOM   1522  CB  ASN    19       6.262  -1.176 -12.807  1.00 10.00      B    C  
ATOM   1523  CG  ASN    19       5.077  -2.062 -13.146  1.00 10.00      B    C  
ATOM   1524  OD1 ASN    19       3.943  -1.590 -13.239  1.00 10.00      B    O  
ATOM   1525  ND2 ASN    19       5.328  -3.351 -13.336  1.00 10.00      B    N  
ATOM   1526 HD21 ASN    19       6.255  -3.661 -13.251  1.00 10.00      B    H  
ATOM   1527 HD22 ASN    19       4.576  -3.943 -13.544  1.00 10.00      B    H  
ATOM   1528  C   ASN    19       7.421  -2.466 -11.004  1.00 10.00      B    C  
ATOM   1529  O   ASN    19       8.608  -2.553 -11.322  1.00 10.00      B    O  
ATOM   1530  N   PHE    20       6.767  -3.434 -10.378  1.00 10.00      B    N  
ATOM   1531  HN  PHE    20       5.816  -3.305 -10.157  1.00 10.00      B    H  
ATOM   1532  CA  PHE    20       7.409  -4.690 -10.019  1.00 10.00      B    C  
ATOM   1533  CB  PHE    20       7.268  -4.956  -8.515  1.00 10.00      B    C  
ATOM   1534  CG  PHE    20       7.914  -3.929  -7.629  1.00 10.00      B    C  
ATOM   1535  CD1 PHE    20       7.188  -2.850  -7.149  1.00 10.00      B    C  
ATOM   1536  CD2 PHE    20       9.244  -4.051  -7.267  1.00 10.00      B    C  
ATOM   1537  CE1 PHE    20       7.779  -1.912  -6.325  1.00 10.00      B    C  
ATOM   1538  CE2 PHE    20       9.840  -3.117  -6.444  1.00 10.00      B    C  
ATOM   1539  CZ  PHE    20       9.107  -2.045  -5.973  1.00 10.00      B    C  
ATOM   1540  C   PHE    20       6.772  -5.840 -10.785  1.00 10.00      B    C  
ATOM   1541  O   PHE    20       5.551  -6.011 -10.757  1.00 10.00      B    O  
ATOM   1542  N   GLU    21       7.590  -6.619 -11.478  1.00 10.00      B    N  
ATOM   1543  HN  GLU    21       8.552  -6.421 -11.487  1.00 10.00      B    H  
ATOM   1544  CA  GLU    21       7.087  -7.754 -12.235  1.00 10.00      B    C  
ATOM   1545  CB  GLU    21       7.061  -7.457 -13.731  1.00 10.00      B    C  
ATOM   1546  CG  GLU    21       5.681  -7.113 -14.257  1.00 10.00      B    C  
ATOM   1547  CD  GLU    21       5.407  -7.734 -15.608  1.00 10.00      B    C  
ATOM   1548  OE1 GLU    21       4.818  -7.050 -16.472  1.00 10.00      B    O  
ATOM   1549  OE2 GLU    21       5.773  -8.910 -15.814  1.00 10.00      B    O1-
ATOM   1550  C   GLU    21       7.881  -9.023 -11.961  1.00 10.00      B    C  
ATOM   1551  O   GLU    21       9.110  -9.044 -12.062  1.00 10.00      B    O  
ATOM   1552  N   GLN    22       7.167 -10.077 -11.613  1.00 10.00      B    N  
ATOM   1553  HN  GLN    22       6.189  -9.992 -11.545  1.00 10.00      B    H  
ATOM   1554  CA  GLN    22       7.779 -11.361 -11.334  1.00 10.00      B    C  
ATOM   1555  CB  GLN    22       7.632 -11.712  -9.853  1.00 10.00      B    C  
ATOM   1556  CG  GLN    22       8.647 -12.722  -9.354  1.00 10.00      B    C  
ATOM   1557  CD  GLN    22       8.528 -13.001  -7.869  1.00 10.00      B    C  
ATOM   1558  OE1 GLN    22       7.457 -12.867  -7.276  1.00 10.00      B    O  
ATOM   1559  NE2 GLN    22       9.630 -13.391  -7.257  1.00 10.00      B    N  
ATOM   1560 HE21 GLN    22      10.454 -13.478  -7.791  1.00 10.00      B    H  
ATOM   1561 HE22 GLN    22       9.584 -13.586  -6.297  1.00 10.00      B    H  
ATOM   1562  C   GLN    22       7.138 -12.429 -12.215  1.00 10.00      B    C  
ATOM   1563  O   GLN    22       5.938 -12.689 -12.121  1.00 10.00      B    O  
ATOM   1564  N   LYS    23       7.941 -13.028 -13.086  1.00 10.00      B    N  
ATOM   1565  HN  LYS    23       8.885 -12.776 -13.115  1.00 10.00      B    H  
ATOM   1566  CA  LYS    23       7.451 -14.049 -14.006  1.00 10.00      B    C  
ATOM   1567  CB  LYS    23       8.376 -14.163 -15.222  1.00 10.00      B    C  
ATOM   1568  CG  LYS    23       8.045 -13.205 -16.361  1.00 10.00      B    C  
ATOM   1569  CD  LYS    23       8.391 -11.764 -16.017  1.00 10.00      B    C  
ATOM   1570  CE  LYS    23       8.144 -10.838 -17.198  1.00 10.00      B    C  
ATOM   1571  NZ  LYS    23       6.696 -10.691 -17.502  1.00 10.00      B    N1+
ATOM   1572  HZ1 LYS    23       6.231 -10.115 -16.761  1.00 10.00      B    H  
ATOM   1573  HZ2 LYS    23       6.240 -11.625 -17.540  1.00 10.00      B    H  
ATOM   1574  HZ3 LYS    23       6.568 -10.222 -18.419  1.00 10.00      B    H  
ATOM   1575  C   LYS    23       7.282 -15.407 -13.326  1.00 10.00      B    C  
ATOM   1576  O   LYS    23       6.479 -16.235 -13.761  1.00 10.00      B    O  
ATOM   1577  N   GLU    24       8.045 -15.632 -12.267  1.00 10.00      B    N  
ATOM   1578  HN  GLU    24       8.661 -14.934 -11.969  1.00 10.00      B    H  
ATOM   1579  CA  GLU    24       7.981 -16.880 -11.517  1.00 10.00      B    C  
ATOM   1580  CB  GLU    24       9.172 -17.785 -11.843  1.00 10.00      B    C  
ATOM   1581  CG  GLU    24       9.088 -18.456 -13.203  1.00 10.00      B    C  
ATOM   1582  CD  GLU    24      10.168 -19.496 -13.414  1.00 10.00      B    C  
ATOM   1583  OE1 GLU    24       9.940 -20.674 -13.067  1.00 10.00      B    O  
ATOM   1584  OE2 GLU    24      11.241 -19.145 -13.946  1.00 10.00      B    O1-
ATOM   1585  C   GLU    24       7.958 -16.575 -10.029  1.00 10.00      B    C  
ATOM   1586  O   GLU    24       8.676 -15.691  -9.573  1.00 10.00      B    O  
ATOM   1587  N   SER    25       7.155 -17.322  -9.283  1.00 10.00      B    N  
ATOM   1588  HN  SER    25       6.631 -18.031  -9.713  1.00 10.00      B    H  
ATOM   1589  CA  SER    25       7.021 -17.127  -7.841  1.00 10.00      B    C  
ATOM   1590  CB  SER    25       6.072 -18.180  -7.264  1.00 10.00      B    C  
ATOM   1591  OG  SER    25       5.063 -18.525  -8.206  1.00 10.00      B    O  
ATOM   1592  HG  SER    25       5.348 -19.301  -8.708  1.00 10.00      B    H  
ATOM   1593  C   SER    25       8.374 -17.172  -7.121  1.00 10.00      B    C  
ATOM   1594  O   SER    25       8.557 -16.541  -6.078  1.00 10.00      B    O  
ATOM   1595  N   ASN    26       9.315 -17.918  -7.687  1.00 10.00      B    N  
ATOM   1596  HN  ASN    26       9.104 -18.403  -8.515  1.00 10.00      B    H  
ATOM   1597  CA  ASN    26      10.649 -18.048  -7.115  1.00 10.00      B    C  
ATOM   1598  CB  ASN    26      10.944 -19.517  -6.781  1.00 10.00      B    C  
ATOM   1599  CG  ASN    26      11.003 -20.413  -8.009  1.00 10.00      B    C  
ATOM   1600  OD1 ASN    26      10.256 -20.230  -8.973  1.00 10.00      B    O  
ATOM   1601  ND2 ASN    26      11.889 -21.392  -7.978  1.00 10.00      B    N  
ATOM   1602 HD21 ASN    26      12.451 -21.487  -7.178  1.00 10.00      B    H  
ATOM   1603 HD22 ASN    26      11.955 -21.983  -8.758  1.00 10.00      B    H  
ATOM   1604  C   ASN    26      11.709 -17.505  -8.073  1.00 10.00      B    C  
ATOM   1605  O   ASN    26      12.886 -17.861  -7.985  1.00 10.00      B    O  
ATOM   1606  N   GLY    27      11.283 -16.633  -8.979  1.00 10.00      B    N  
ATOM   1607  HN  GLY    27      10.338 -16.362  -8.980  1.00 10.00      B    H  
ATOM   1608  CA  GLY    27      12.199 -16.062  -9.945  1.00 10.00      B    C  
ATOM   1609  C   GLY    27      12.561 -14.621  -9.632  1.00 10.00      B    C  
ATOM   1610  O   GLY    27      11.921 -13.991  -8.789  1.00 10.00      B    O  
ATOM   1611  N   PRO    28      13.594 -14.082 -10.300  1.00 10.00      B    N  
ATOM   1612  CA  PRO    28      14.045 -12.700 -10.097  1.00 10.00      B    C  
ATOM   1613  CB  PRO    28      15.200 -12.546 -11.096  1.00 10.00      B    C  
ATOM   1614  CG  PRO    28      15.646 -13.939 -11.381  1.00 10.00      B    C  
ATOM   1615  CD  PRO    28      14.411 -14.786 -11.302  1.00 10.00      B    C  
ATOM   1616  C   PRO    28      12.951 -11.684 -10.413  1.00 10.00      B    C  
ATOM   1617  O   PRO    28      12.206 -11.835 -11.387  1.00 10.00      B    O  
ATOM   1618  N   VAL    29      12.860 -10.653  -9.586  1.00 10.00      B    N  
ATOM   1619  HN  VAL    29      13.484 -10.590  -8.830  1.00 10.00      B    H  
ATOM   1620  CA  VAL    29      11.859  -9.612  -9.769  1.00 10.00      B    C  
ATOM   1621  CB  VAL    29      11.366  -9.054  -8.416  1.00 10.00      B    C  
ATOM   1622  CG1 VAL    29      10.234  -8.056  -8.615  1.00 10.00      B    C  
ATOM   1623  CG2 VAL    29      10.930 -10.183  -7.498  1.00 10.00      B    C  
ATOM   1624  C   VAL    29      12.419  -8.468 -10.603  1.00 10.00      B    C  
ATOM   1625  O   VAL    29      13.523  -7.982 -10.348  1.00 10.00      B    O  
ATOM   1626  N   LYS    30      11.659  -8.061 -11.608  1.00 10.00      B    N  
ATOM   1627  HN  LYS    30      10.796  -8.507 -11.769  1.00 10.00      B    H  
ATOM   1628  CA  LYS    30      12.054  -6.965 -12.476  1.00 10.00      B    C  
ATOM   1629  CB  LYS    30      11.432  -7.142 -13.864  1.00 10.00      B    C  
ATOM   1630  CG  LYS    30      11.613  -8.528 -14.464  1.00 10.00      B    C  
ATOM   1631  CD  LYS    30      13.028  -8.740 -14.983  1.00 10.00      B    C  
ATOM   1632  CE  LYS    30      13.219 -10.167 -15.472  1.00 10.00      B    C  
ATOM   1633  NZ  LYS    30      14.450 -10.318 -16.293  1.00 10.00      B    N1+
ATOM   1634  HZ1 LYS    30      15.283  -9.969 -15.762  1.00 10.00      B    H  
ATOM   1635  HZ2 LYS    30      14.362  -9.775 -17.174  1.00 10.00      B    H  
ATOM   1636  HZ3 LYS    30      14.602 -11.322 -16.529  1.00 10.00      B    H  
ATOM   1637  C   LYS    30      11.589  -5.651 -11.857  1.00 10.00      B    C  
ATOM   1638  O   LYS    30      10.389  -5.385 -11.776  1.00 10.00      B    O  
ATOM   1639  N   VAL    31      12.536  -4.854 -11.388  1.00 10.00      B    N  
ATOM   1640  HN  VAL    31      13.478  -5.130 -11.467  1.00 10.00      B    H  
ATOM   1641  CA  VAL    31      12.221  -3.580 -10.761  1.00 10.00      B    C  
ATOM   1642  CB  VAL    31      12.965  -3.419  -9.418  1.00 10.00      B    C  
ATOM   1643  CG1 VAL    31      12.512  -2.160  -8.693  1.00 10.00      B    C  
ATOM   1644  CG2 VAL    31      12.772  -4.647  -8.537  1.00 10.00      B    C  
ATOM   1645  C   VAL    31      12.600  -2.422 -11.674  1.00 10.00      B    C  
ATOM   1646  O   VAL    31      13.784  -2.127 -11.860  1.00 10.00      B    O  
ATOM   1647  N   TRP    32      11.599  -1.772 -12.249  1.00 10.00      B    N  
ATOM   1648  HN  TRP    32      10.673  -2.052 -12.070  1.00 10.00      B    H  
ATOM   1649  CA  TRP    32      11.841  -0.640 -13.130  1.00 10.00      B    C  
ATOM   1650  CB  TRP    32      11.765  -1.038 -14.614  1.00 10.00      B    C  
ATOM   1651  CG  TRP    32      10.378  -1.221 -15.161  1.00 10.00      B    C  
ATOM   1652  CD1 TRP    32       9.589  -0.263 -15.734  1.00 10.00      B    C  
ATOM   1653  CD2 TRP    32       9.628  -2.437 -15.208  1.00 10.00      B    C  
ATOM   1654  NE1 TRP    32       8.392  -0.808 -16.130  1.00 10.00      B    N  
ATOM   1655  HE1 TRP    32       7.658  -0.317 -16.568  1.00 10.00      B    H  
ATOM   1656  CE2 TRP    32       8.391  -2.144 -15.816  1.00 10.00      B    C  
ATOM   1657  CE3 TRP    32       9.881  -3.747 -14.792  1.00 10.00      B    C  
ATOM   1658  CZ2 TRP    32       7.413  -3.113 -16.020  1.00 10.00      B    C  
ATOM   1659  CZ3 TRP    32       8.911  -4.706 -14.994  1.00 10.00      B    C  
ATOM   1660  CH2 TRP    32       7.692  -4.385 -15.602  1.00 10.00      B    C  
ATOM   1661  C   TRP    32      10.895   0.508 -12.801  1.00 10.00      B    C  
ATOM   1662  O   TRP    32       9.838   0.299 -12.203  1.00 10.00      B    O  
ATOM   1663  N   GLY    33      11.283   1.714 -13.180  1.00 10.00      B    N  
ATOM   1664  HN  GLY    33      12.139   1.818 -13.649  1.00 10.00      B    H  
ATOM   1665  CA  GLY    33      10.467   2.878 -12.914  1.00 10.00      B    C  
ATOM   1666  C   GLY    33      11.278   4.148 -12.997  1.00 10.00      B    C  
ATOM   1667  O   GLY    33      12.451   4.113 -13.373  1.00 10.00      B    O  
ATOM   1668  N   SER    34      10.675   5.272 -12.648  1.00 10.00      B    N  
ATOM   1669  HN  SER    34       9.742   5.246 -12.338  1.00 10.00      B    H  
ATOM   1670  CA  SER    34      11.371   6.548 -12.702  1.00 10.00      B    C  
ATOM   1671  CB  SER    34      11.191   7.191 -14.080  1.00 10.00      B    C  
ATOM   1672  OG  SER    34      11.582   6.296 -15.111  1.00 10.00      B    O  
ATOM   1673  HG  SER    34      11.877   5.464 -14.714  1.00 10.00      B    H  
ATOM   1674  C   SER    34      10.893   7.493 -11.608  1.00 10.00      B    C  
ATOM   1675  O   SER    34       9.688   7.673 -11.409  1.00 10.00      B    O  
ATOM   1676  N   ILE    35      11.846   8.075 -10.893  1.00 10.00      B    N  
ATOM   1677  HN  ILE    35      12.785   7.866 -11.093  1.00 10.00      B    H  
ATOM   1678  CA  ILE    35      11.549   9.016  -9.822  1.00 10.00      B    C  
ATOM   1679  CB  ILE    35      12.012   8.473  -8.450  1.00 10.00      B    C  
ATOM   1680  CG1 ILE    35      11.409   7.090  -8.186  1.00 10.00      B    C  
ATOM   1681  CG2 ILE    35      11.641   9.437  -7.330  1.00 10.00      B    C  
ATOM   1682  CD1 ILE    35      12.016   6.374  -7.001  1.00 10.00      B    C  
ATOM   1683  C   ILE    35      12.272  10.328 -10.101  1.00 10.00      B    C  
ATOM   1684  O   ILE    35      13.467  10.329 -10.394  1.00 10.00      B    O  
ATOM   1685  N   LYS    36      11.551  11.435 -10.015  1.00 10.00      B    N  
ATOM   1686  HN  LYS    36      10.602  11.374  -9.753  1.00 10.00      B    H  
ATOM   1687  CA  LYS    36      12.134  12.743 -10.268  1.00 10.00      B    C  
ATOM   1688  CB  LYS    36      11.397  13.457 -11.406  1.00 10.00      B    C  
ATOM   1689  CG  LYS    36       9.895  13.570 -11.206  1.00 10.00      B    C  
ATOM   1690  CD  LYS    36       9.183  13.806 -12.526  1.00 10.00      B    C  
ATOM   1691  CE  LYS    36       7.674  13.822 -12.345  1.00 10.00      B    C  
ATOM   1692  NZ  LYS    36       7.199  15.119 -11.802  1.00 10.00      B    N1+
ATOM   1693  HZ1 LYS    36       6.989  15.774 -12.582  1.00 10.00      B    H  
ATOM   1694  HZ2 LYS    36       7.929  15.545 -11.198  1.00 10.00      B    H  
ATOM   1695  HZ3 LYS    36       6.334  14.979 -11.238  1.00 10.00      B    H  
ATOM   1696  C   LYS    36      12.138  13.594  -9.002  1.00 10.00      B    C  
ATOM   1697  O   LYS    36      11.386  13.326  -8.060  1.00 10.00      B    O  
ATOM   1698  N   GLY    37      12.987  14.616  -8.988  1.00 10.00      B    N  
ATOM   1699  HN  GLY    37      13.561  14.770  -9.768  1.00 10.00      B    H  
ATOM   1700  CA  GLY    37      13.081  15.491  -7.837  1.00 10.00      B    C  
ATOM   1701  C   GLY    37      14.244  15.113  -6.947  1.00 10.00      B    C  
ATOM   1702  O   GLY    37      14.294  15.488  -5.775  1.00 10.00      B    O  
ATOM   1703  N   LEU    38      15.186  14.371  -7.511  1.00 10.00      B    N  
ATOM   1704  HN  LEU    38      15.099  14.122  -8.455  1.00 10.00      B    H  
ATOM   1705  CA  LEU    38      16.352  13.925  -6.772  1.00 10.00      B    C  
ATOM   1706  CB  LEU    38      16.502  12.406  -6.894  1.00 10.00      B    C  
ATOM   1707  CG  LEU    38      15.418  11.554  -6.228  1.00 10.00      B    C  
ATOM   1708  CD1 LEU    38      15.505  10.115  -6.710  1.00 10.00      B    C  
ATOM   1709  CD2 LEU    38      15.541  11.615  -4.713  1.00 10.00      B    C  
ATOM   1710  C   LEU    38      17.614  14.603  -7.288  1.00 10.00      B    C  
ATOM   1711  O   LEU    38      17.697  14.978  -8.457  1.00 10.00      B    O  
ATOM   1712  N   THR    39      18.584  14.768  -6.408  1.00 10.00      B    N  
ATOM   1713  HN  THR    39      18.449  14.475  -5.485  1.00 10.00      B    H  
ATOM   1714  CA  THR    39      19.852  15.380  -6.767  1.00 10.00      B    C  
ATOM   1715  CB  THR    39      20.634  15.724  -5.489  1.00 10.00      B    C  
ATOM   1716  OG1 THR    39      20.128  14.921  -4.410  1.00 10.00      B    O  
ATOM   1717  HG1 THR    39      20.733  14.974  -3.657  1.00 10.00      B    H  
ATOM   1718  CG2 THR    39      20.470  17.195  -5.141  1.00 10.00      B    C  
ATOM   1719  C   THR    39      20.664  14.398  -7.605  1.00 10.00      B    C  
ATOM   1720  O   THR    39      20.589  13.187  -7.387  1.00 10.00      B    O  
ATOM   1721  N   GLU    40      21.428  14.916  -8.561  1.00 10.00      B    N  
ATOM   1722  HN  GLU    40      21.456  15.888  -8.674  1.00 10.00      B    H  
ATOM   1723  CA  GLU    40      22.240  14.076  -9.437  1.00 10.00      B    C  
ATOM   1724  CB  GLU    40      22.977  14.928 -10.474  1.00 10.00      B    C  
ATOM   1725  CG  GLU    40      23.570  14.130 -11.621  1.00 10.00      B    C  
ATOM   1726  CD  GLU    40      24.817  14.771 -12.181  1.00 10.00      B    C  
ATOM   1727  OE1 GLU    40      25.921  14.233 -11.951  1.00 10.00      B    O  
ATOM   1728  OE2 GLU    40      24.707  15.819 -12.851  1.00 10.00      B    O1-
ATOM   1729  C   GLU    40      23.237  13.248  -8.633  1.00 10.00      B    C  
ATOM   1730  O   GLU    40      23.943  13.774  -7.769  1.00 10.00      B    O  
ATOM   1731  N   GLY    41      23.286  11.960  -8.925  1.00 10.00      B    N  
ATOM   1732  HN  GLY    41      22.705  11.605  -9.632  1.00 10.00      B    H  
ATOM   1733  CA  GLY    41      24.185  11.073  -8.223  1.00 10.00      B    C  
ATOM   1734  C   GLY    41      23.500   9.776  -7.856  1.00 10.00      B    C  
ATOM   1735  O   GLY    41      22.668   9.270  -8.613  1.00 10.00      B    O  
ATOM   1736  N   LEU    42      23.826   9.243  -6.691  1.00 10.00      B    N  
ATOM   1737  HN  LEU    42      24.468   9.711  -6.114  1.00 10.00      B    H  
ATOM   1738  CA  LEU    42      23.236   7.997  -6.232  1.00 10.00      B    C  
ATOM   1739  CB  LEU    42      24.325   6.990  -5.857  1.00 10.00      B    C  
ATOM   1740  CG  LEU    42      25.045   6.301  -7.016  1.00 10.00      B    C  
ATOM   1741  CD1 LEU    42      26.113   5.361  -6.479  1.00 10.00      B    C  
ATOM   1742  CD2 LEU    42      24.052   5.545  -7.883  1.00 10.00      B    C  
ATOM   1743  C   LEU    42      22.330   8.235  -5.037  1.00 10.00      B    C  
ATOM   1744  O   LEU    42      22.572   9.132  -4.232  1.00 10.00      B    O  
ATOM   1745  N   HIS    43      21.274   7.444  -4.939  1.00 10.00      B    N  
ATOM   1746  HN  HIS    43      21.119   6.763  -5.627  1.00 10.00      B    H  
ATOM   1747  CA  HIS    43      20.335   7.556  -3.835  1.00 10.00      B    C  
ATOM   1748  CB  HIS    43      19.054   8.271  -4.275  1.00 10.00      B    C  
ATOM   1749  CG  HIS    43      19.236   9.733  -4.525  1.00 10.00      B    C  
ATOM   1750  ND1 HIS    43      19.063  10.688  -3.552  1.00 10.00      B    N  
ATOM   1751  HD1 HIS    43      18.805  10.515  -2.620  1.00 10.00      B    H  
ATOM   1752  CD2 HIS    43      19.591  10.402  -5.645  1.00 10.00      B    C  
ATOM   1753  CE1 HIS    43      19.303  11.881  -4.060  1.00 10.00      B    C  
ATOM   1754  NE2 HIS    43      19.628  11.736  -5.329  1.00 10.00      B    N  
ATOM   1755  HE2 HIS    43      20.039  12.437  -5.888  1.00 10.00      B    H  
ATOM   1756  C   HIS    43      20.004   6.176  -3.295  1.00 10.00      B    C  
ATOM   1757  O   HIS    43      19.758   5.250  -4.067  1.00 10.00      B    O  
ATOM   1758  N   GLY    44      20.034   6.040  -1.976  1.00 10.00      B    N  
ATOM   1759  HN  GLY    44      20.285   6.810  -1.418  1.00 10.00      B    H  
ATOM   1760  CA  GLY    44      19.727   4.768  -1.353  1.00 10.00      B    C  
ATOM   1761  C   GLY    44      18.291   4.345  -1.589  1.00 10.00      B    C  
ATOM   1762  O   GLY    44      17.364   5.129  -1.375  1.00 10.00      B    O  
ATOM   1763  N   PHE    45      18.111   3.112  -2.029  1.00 10.00      B    N  
ATOM   1764  HN  PHE    45      18.901   2.534  -2.169  1.00 10.00      B    H  
ATOM   1765  CA  PHE    45      16.788   2.570  -2.302  1.00 10.00      B    C  
ATOM   1766  CB  PHE    45      16.684   2.207  -3.785  1.00 10.00      B    C  
ATOM   1767  CG  PHE    45      15.349   2.496  -4.409  1.00 10.00      B    C  
ATOM   1768  CD1 PHE    45      14.650   3.647  -4.086  1.00 10.00      B    C  
ATOM   1769  CD2 PHE    45      14.802   1.620  -5.331  1.00 10.00      B    C  
ATOM   1770  CE1 PHE    45      13.428   3.919  -4.672  1.00 10.00      B    C  
ATOM   1771  CE2 PHE    45      13.582   1.883  -5.920  1.00 10.00      B    C  
ATOM   1772  CZ  PHE    45      12.895   3.036  -5.589  1.00 10.00      B    C  
ATOM   1773  C   PHE    45      16.572   1.327  -1.450  1.00 10.00      B    C  
ATOM   1774  O   PHE    45      17.249   0.319  -1.640  1.00 10.00      B    O  
ATOM   1775  N   HIS    46      15.641   1.397  -0.504  1.00 10.00      B    N  
ATOM   1776  HN  HIS    46      15.113   2.218  -0.401  1.00 10.00      B    H  
ATOM   1777  CA  HIS    46      15.379   0.267   0.375  1.00 10.00      B    C  
ATOM   1778  CB  HIS    46      16.014   0.489   1.755  1.00 10.00      B    C  
ATOM   1779  CG  HIS    46      17.498   0.707   1.751  1.00 10.00      B    C  
ATOM   1780  ND1 HIS    46      18.059   1.787   2.394  1.00 10.00      B    N  
ATOM   1781  CD2 HIS    46      18.483  -0.033   1.182  1.00 10.00      B    C  
ATOM   1782  CE1 HIS    46      19.361   1.682   2.204  1.00 10.00      B    C  
ATOM   1783  NE2 HIS    46      19.664   0.600   1.478  1.00 10.00      B    N  
ATOM   1784  HE2 HIS    46      20.542   0.422   1.048  1.00 10.00      B    H  
ATOM   1785  C   HIS    46      13.888   0.011   0.552  1.00 10.00      B    C  
ATOM   1786  O   HIS    46      13.065   0.925   0.450  1.00 10.00      B    O  
ATOM   1787  N   VAL    47      13.557  -1.247   0.809  1.00 10.00      B    N  
ATOM   1788  HN  VAL    47      14.271  -1.924   0.846  1.00 10.00      B    H  
ATOM   1789  CA  VAL    47      12.183  -1.665   1.043  1.00 10.00      B    C  
ATOM   1790  CB  VAL    47      11.848  -2.983   0.309  1.00 10.00      B    C  
ATOM   1791  CG1 VAL    47      10.377  -3.335   0.475  1.00 10.00      B    C  
ATOM   1792  CG2 VAL    47      12.210  -2.893  -1.166  1.00 10.00      B    C  
ATOM   1793  C   VAL    47      11.996  -1.873   2.541  1.00 10.00      B    C  
ATOM   1794  O   VAL    47      12.668  -2.712   3.146  1.00 10.00      B    O  
ATOM   1795  N   HIS    48      11.091  -1.115   3.134  1.00 10.00      B    N  
ATOM   1796  HN  HIS    48      10.561  -0.486   2.595  1.00 10.00      B    H  
ATOM   1797  CA  HIS    48      10.848  -1.202   4.566  1.00 10.00      B    C  
ATOM   1798  CB  HIS    48      10.440   0.160   5.127  1.00 10.00      B    C  
ATOM   1799  CG  HIS    48      11.558   1.162   5.111  1.00 10.00      B    C  
ATOM   1800  ND1 HIS    48      12.183   1.633   6.240  1.00 10.00      B    N  
ATOM   1801  HD1 HIS    48      11.963   1.386   7.166  1.00 10.00      B    H  
ATOM   1802  CD2 HIS    48      12.181   1.766   4.066  1.00 10.00      B    C  
ATOM   1803  CE1 HIS    48      13.140   2.488   5.861  1.00 10.00      B    C  
ATOM   1804  NE2 HIS    48      13.183   2.605   4.549  1.00 10.00      B    N  
ATOM   1805  C   HIS    48       9.846  -2.297   4.923  1.00 10.00      B    C  
ATOM   1806  O   HIS    48       9.058  -2.730   4.082  1.00 10.00      B    O  
ATOM   1807  N   GLU    49       9.894  -2.740   6.176  1.00 10.00      B    N  
ATOM   1808  HN  GLU    49      10.540  -2.331   6.795  1.00 10.00      B    H  
ATOM   1809  CA  GLU    49       9.026  -3.808   6.667  1.00 10.00      B    C  
ATOM   1810  CB  GLU    49       9.518  -4.316   8.027  1.00 10.00      B    C  
ATOM   1811  CG  GLU    49       8.764  -5.532   8.546  1.00 10.00      B    C  
ATOM   1812  CD  GLU    49       8.968  -5.758  10.029  1.00 10.00      B    C  
ATOM   1813  OE1 GLU    49      10.049  -6.247  10.415  1.00 10.00      B    O  
ATOM   1814  OE2 GLU    49       8.045  -5.453  10.815  1.00 10.00      B    O1-
ATOM   1815  C   GLU    49       7.557  -3.392   6.763  1.00 10.00      B    C  
ATOM   1816  O   GLU    49       6.674  -4.098   6.274  1.00 10.00      B    O  
ATOM   1817  N   PHE    50       7.295  -2.258   7.390  1.00 10.00      B    N  
ATOM   1818  HN  PHE    50       8.037  -1.714   7.730  1.00 10.00      B    H  
ATOM   1819  CA  PHE    50       5.925  -1.786   7.560  1.00 10.00      B    C  
ATOM   1820  CB  PHE    50       5.839  -0.758   8.691  1.00 10.00      B    C  
ATOM   1821  CG  PHE    50       5.887  -1.338  10.075  1.00 10.00      B    C  
ATOM   1822  CD1 PHE    50       4.728  -1.490  10.815  1.00 10.00      B    C  
ATOM   1823  CD2 PHE    50       7.093  -1.720  10.641  1.00 10.00      B    C  
ATOM   1824  CE1 PHE    50       4.767  -2.010  12.092  1.00 10.00      B    C  
ATOM   1825  CE2 PHE    50       7.140  -2.244  11.917  1.00 10.00      B    C  
ATOM   1826  CZ  PHE    50       5.974  -2.388  12.643  1.00 10.00      B    C  
ATOM   1827  C   PHE    50       5.372  -1.180   6.279  1.00 10.00      B    C  
ATOM   1828  O   PHE    50       6.125  -0.712   5.422  1.00 10.00      B    O  
ATOM   1829  N   GLY    51       4.054  -1.207   6.154  1.00 10.00      B    N  
ATOM   1830  HN  GLY    51       3.517  -1.638   6.857  1.00 10.00      B    H  
ATOM   1831  CA  GLY    51       3.390  -0.641   4.999  1.00 10.00      B    C  
ATOM   1832  C   GLY    51       2.446   0.465   5.418  1.00 10.00      B    C  
ATOM   1833  O   GLY    51       1.463   0.756   4.738  1.00 10.00      B    O  
ATOM   1834  N   ASP    52       2.756   1.074   6.552  1.00 10.00      B    N  
ATOM   1835  HN  ASP    52       3.561   0.799   7.030  1.00 10.00      B    H  
ATOM   1836  CA  ASP    52       1.945   2.149   7.106  1.00 10.00      B    C  
ATOM   1837  CB  ASP    52       1.863   1.999   8.628  1.00 10.00      B    C  
ATOM   1838  CG  ASP    52       1.130   3.136   9.310  1.00 10.00      B    C  
ATOM   1839  OD1 ASP    52       0.134   3.638   8.752  1.00 10.00      B    O  
ATOM   1840  OD2 ASP    52       1.551   3.531  10.420  1.00 10.00      B    O1-
ATOM   1841  C   ASP    52       2.511   3.517   6.732  1.00 10.00      B    C  
ATOM   1842  O   ASP    52       3.720   3.677   6.554  1.00 10.00      B    O  
ATOM   1843  N   ASN    53       1.631   4.501   6.634  1.00 10.00      B    N  
ATOM   1844  HN  ASN    53       0.685   4.312   6.828  1.00 10.00      B    H  
ATOM   1845  CA  ASN    53       2.022   5.855   6.277  1.00 10.00      B    C  
ATOM   1846  CB  ASN    53       1.821   6.087   4.773  1.00 10.00      B    C  
ATOM   1847  CG  ASN    53       2.690   7.204   4.221  1.00 10.00      B    C  
ATOM   1848  OD1 ASN    53       2.298   8.375   4.208  1.00 10.00      B    O  
ATOM   1849  ND2 ASN    53       3.876   6.850   3.752  1.00 10.00      B    N  
ATOM   1850 HD21 ASN    53       4.122   5.901   3.787  1.00 10.00      B    H  
ATOM   1851 HD22 ASN    53       4.456   7.548   3.381  1.00 10.00      B    H  
ATOM   1852  C   ASN    53       1.199   6.857   7.078  1.00 10.00      B    C  
ATOM   1853  O   ASN    53       0.846   7.925   6.580  1.00 10.00      B    O  
ATOM   1854  N   THR    54       0.882   6.488   8.321  1.00 10.00      B    N  
ATOM   1855  HN  THR    54       1.167   5.603   8.639  1.00 10.00      B    H  
ATOM   1856  CA  THR    54       0.099   7.344   9.211  1.00 10.00      B    C  
ATOM   1857  CB  THR    54       0.040   6.764  10.639  1.00 10.00      B    C  
ATOM   1858  OG1 THR    54       1.268   6.081  10.939  1.00 10.00      B    O  
ATOM   1859  HG1 THR    54       1.185   5.140  10.696  1.00 10.00      B    H  
ATOM   1860  CG2 THR    54      -1.128   5.802  10.785  1.00 10.00      B    C  
ATOM   1861  C   THR    54       0.669   8.759   9.260  1.00 10.00      B    C  
ATOM   1862  O   THR    54      -0.043   9.736   9.027  1.00 10.00      B    O  
ATOM   1863  N   ALA    55       1.960   8.851   9.539  1.00 10.00      B    N  
ATOM   1864  HN  ALA    55       2.472   8.033   9.703  1.00 10.00      B    H  
ATOM   1865  CA  ALA    55       2.633  10.134   9.601  1.00 10.00      B    C  
ATOM   1866  CB  ALA    55       3.607  10.171  10.769  1.00 10.00      B    C  
ATOM   1867  C   ALA    55       3.352  10.394   8.285  1.00 10.00      B    C  
ATOM   1868  O   ALA    55       2.953  11.259   7.507  1.00 10.00      B    O  
ATOM   1869  N   GLY    56       4.383   9.603   8.021  1.00 10.00      B    N  
ATOM   1870  HN  GLY    56       4.622   8.894   8.655  1.00 10.00      B    H  
ATOM   1871  CA  GLY    56       5.141   9.762   6.802  1.00 10.00      B    C  
ATOM   1872  C   GLY    56       5.935   8.520   6.475  1.00 10.00      B    C  
ATOM   1873  O   GLY    56       5.549   7.411   6.848  1.00 10.00      B    O  
ATOM   1874  N   CYS    57       7.062   8.703   5.807  1.00 10.00      B    N  
ATOM   1875  HN  CYS    57       7.324   9.616   5.554  1.00 10.00      B    H  
ATOM   1876  CA  CYS    57       7.921   7.591   5.419  1.00 10.00      B    C  
ATOM   1877  C   CYS    57       8.591   6.945   6.629  1.00 10.00      B    C  
ATOM   1878  O   CYS    57       9.220   5.891   6.522  1.00 10.00      B    O  
ATOM   1879  CB  CYS    57       8.969   8.073   4.417  1.00 10.00      B    C  
ATOM   1880  SG  CYS    57       8.277   9.072   3.061  1.00 10.00      B    S  
ATOM   1881  N   THR    58       8.452   7.581   7.783  1.00 10.00      B    N  
ATOM   1882  HN  THR    58       7.945   8.419   7.809  1.00 10.00      B    H  
ATOM   1883  CA  THR    58       9.036   7.067   9.010  1.00 10.00      B    C  
ATOM   1884  CB  THR    58       9.298   8.203  10.023  1.00 10.00      B    C  
ATOM   1885  OG1 THR    58      10.013   7.698  11.159  1.00 10.00      B    O  
ATOM   1886  HG1 THR    58       9.598   6.882  11.464  1.00 10.00      B    H  
ATOM   1887  CG2 THR    58       7.992   8.846  10.476  1.00 10.00      B    C  
ATOM   1888  C   THR    58       8.142   5.996   9.637  1.00 10.00      B    C  
ATOM   1889  O   THR    58       8.580   5.239  10.504  1.00 10.00      B    O  
ATOM   1890  N   SER    59       6.898   5.915   9.169  1.00 10.00      B    N  
ATOM   1891  HN  SER    59       6.611   6.527   8.459  1.00 10.00      B    H  
ATOM   1892  CA  SER    59       5.945   4.937   9.684  1.00 10.00      B    C  
ATOM   1893  CB  SER    59       4.513   5.389   9.383  1.00 10.00      B    C  
ATOM   1894  OG  SER    59       4.255   6.677   9.928  1.00 10.00      B    O  
ATOM   1895  HG  SER    59       3.752   6.577  10.744  1.00 10.00      B    H  
ATOM   1896  C   SER    59       6.198   3.551   9.089  1.00 10.00      B    C  
ATOM   1897  O   SER    59       5.521   2.581   9.432  1.00 10.00      B    O  
ATOM   1898  N   ALA    60       7.186   3.467   8.205  1.00 10.00      B    N  
ATOM   1899  HN  ALA    60       7.692   4.274   7.980  1.00 10.00      B    H  
ATOM   1900  CA  ALA    60       7.532   2.210   7.554  1.00 10.00      B    C  
ATOM   1901  CB  ALA    60       8.097   2.481   6.171  1.00 10.00      B    C  
ATOM   1902  C   ALA    60       8.524   1.398   8.388  1.00 10.00      B    C  
ATOM   1903  O   ALA    60       8.851   0.260   8.049  1.00 10.00      B    O  
ATOM   1904  N   GLY    61       8.996   1.989   9.481  1.00 10.00      B    N  
ATOM   1905  HN  GLY    61       8.695   2.893   9.703  1.00 10.00      B    H  
ATOM   1906  CA  GLY    61       9.943   1.309  10.346  1.00 10.00      B    C  
ATOM   1907  C   GLY    61      11.284   1.102   9.669  1.00 10.00      B    C  
ATOM   1908  O   GLY    61      11.725   1.966   8.905  1.00 10.00      B    O  
ATOM   1909  N   PRO    62      11.955  -0.032   9.929  1.00 10.00      B    N  
ATOM   1910  CA  PRO    62      13.250  -0.346   9.331  1.00 10.00      B    C  
ATOM   1911  CB  PRO    62      13.883  -1.233  10.399  1.00 10.00      B    C  
ATOM   1912  CG  PRO    62      12.731  -1.976  10.996  1.00 10.00      B    C  
ATOM   1913  CD  PRO    62      11.511  -1.100  10.843  1.00 10.00      B    C  
ATOM   1914  C   PRO    62      13.087  -1.135   8.032  1.00 10.00      B    C  
ATOM   1915  O   PRO    62      11.966  -1.350   7.564  1.00 10.00      B    O  
ATOM   1916  N   HIS    63      14.206  -1.564   7.452  1.00 10.00      B    N  
ATOM   1917  HN  HIS    63      15.071  -1.361   7.870  1.00 10.00      B    H  
ATOM   1918  CA  HIS    63      14.182  -2.337   6.212  1.00 10.00      B    C  
ATOM   1919  CB  HIS    63      15.601  -2.565   5.673  1.00 10.00      B    C  
ATOM   1920  CG  HIS    63      16.562  -1.432   5.854  1.00 10.00      B    C  
ATOM   1921  ND1 HIS    63      17.171  -1.197   7.060  1.00 10.00      B    N  
ATOM   1922  CD2 HIS    63      16.999  -0.529   4.950  1.00 10.00      B    C  
ATOM   1923  CE1 HIS    63      17.967  -0.167   6.863  1.00 10.00      B    C  
ATOM   1924  NE2 HIS    63      17.902   0.276   5.600  1.00 10.00      B    N  
ATOM   1925  HE2 HIS    63      18.590   0.822   5.155  1.00 10.00      B    H  
ATOM   1926  C   HIS    63      13.562  -3.700   6.470  1.00 10.00      B    C  
ATOM   1927  O   HIS    63      13.630  -4.214   7.588  1.00 10.00      B    O  
ATOM   1928  N   PHE    64      12.963  -4.284   5.443  1.00 10.00      B    N  
ATOM   1929  HN  PHE    64      12.919  -3.812   4.580  1.00 10.00      B    H  
ATOM   1930  CA  PHE    64      12.359  -5.602   5.563  1.00 10.00      B    C  
ATOM   1931  CB  PHE    64      11.575  -5.951   4.292  1.00 10.00      B    C  
ATOM   1932  CG  PHE    64      10.849  -7.267   4.353  1.00 10.00      B    C  
ATOM   1933  CD1 PHE    64      10.085  -7.603   5.459  1.00 10.00      B    C  
ATOM   1934  CD2 PHE    64      10.929  -8.163   3.302  1.00 10.00      B    C  
ATOM   1935  CE1 PHE    64       9.415  -8.809   5.514  1.00 10.00      B    C  
ATOM   1936  CE2 PHE    64      10.262  -9.372   3.349  1.00 10.00      B    C  
ATOM   1937  CZ  PHE    64       9.502  -9.695   4.457  1.00 10.00      B    C  
ATOM   1938  C   PHE    64      13.452  -6.636   5.823  1.00 10.00      B    C  
ATOM   1939  O   PHE    64      14.163  -7.056   4.904  1.00 10.00      B    O  
ATOM   1940  N   ASN    65      13.608  -7.018   7.082  1.00 10.00      B    N  
ATOM   1941  HN  ASN    65      13.027  -6.632   7.777  1.00 10.00      B    H  
ATOM   1942  CA  ASN    65      14.626  -7.980   7.464  1.00 10.00      B    C  
ATOM   1943  CB  ASN    65      15.793  -7.263   8.149  1.00 10.00      B    C  
ATOM   1944  CG  ASN    65      16.902  -8.200   8.593  1.00 10.00      B    C  
ATOM   1945  OD1 ASN    65      17.159  -9.230   7.967  1.00 10.00      B    O  
ATOM   1946  ND2 ASN    65      17.559  -7.851   9.690  1.00 10.00      B    N  
ATOM   1947 HD21 ASN    65      17.289  -7.024  10.150  1.00 10.00      B    H  
ATOM   1948 HD22 ASN    65      18.297  -8.421   9.992  1.00 10.00      B    H  
ATOM   1949  C   ASN    65      14.070  -9.061   8.383  1.00 10.00      B    C  
ATOM   1950  O   ASN    65      14.175  -8.963   9.602  1.00 10.00      B    O  
ATOM   1951  N   PRO    66      13.461 -10.105   7.809  1.00 10.00      B    N  
ATOM   1952  CA  PRO    66      12.905 -11.213   8.577  1.00 10.00      B    C  
ATOM   1953  CB  PRO    66      11.750 -11.661   7.687  1.00 10.00      B    C  
ATOM   1954  CG  PRO    66      12.247 -11.430   6.297  1.00 10.00      B    C  
ATOM   1955  CD  PRO    66      13.226 -10.281   6.365  1.00 10.00      B    C  
ATOM   1956  C   PRO    66      13.920 -12.347   8.721  1.00 10.00      B    C  
ATOM   1957  O   PRO    66      13.568 -13.470   9.081  1.00 10.00      B    O  
ATOM   1958  N   LEU    67      15.181 -12.046   8.425  1.00 10.00      B    N  
ATOM   1959  HN  LEU    67      15.401 -11.135   8.144  1.00 10.00      B    H  
ATOM   1960  CA  LEU    67      16.241 -13.044   8.510  1.00 10.00      B    C  
ATOM   1961  CB  LEU    67      16.873 -13.277   7.135  1.00 10.00      B    C  
ATOM   1962  CG  LEU    67      15.933 -13.693   5.999  1.00 10.00      B    C  
ATOM   1963  CD1 LEU    67      16.715 -13.846   4.704  1.00 10.00      B    C  
ATOM   1964  CD2 LEU    67      15.203 -14.984   6.340  1.00 10.00      B    C  
ATOM   1965  C   LEU    67      17.315 -12.626   9.507  1.00 10.00      B    C  
ATOM   1966  O   LEU    67      18.302 -13.335   9.692  1.00 10.00      B    O  
ATOM   1967  N   SER    68      17.112 -11.473  10.145  1.00 10.00      B    N  
ATOM   1968  HN  SER    68      16.293 -10.967   9.962  1.00 10.00      B    H  
ATOM   1969  CA  SER    68      18.056 -10.944  11.131  1.00 10.00      B    C  
ATOM   1970  CB  SER    68      18.129 -11.864  12.352  1.00 10.00      B    C  
ATOM   1971  OG  SER    68      16.828 -12.265  12.764  1.00 10.00      B    O  
ATOM   1972  HG  SER    68      16.169 -11.703  12.331  1.00 10.00      B    H  
ATOM   1973  C   SER    68      19.450 -10.714  10.533  1.00 10.00      B    C  
ATOM   1974  O   SER    68      20.464 -10.866  11.217  1.00 10.00      B    O  
ATOM   1975  N   ARG    69      19.489 -10.327   9.262  1.00 10.00      B    N  
ATOM   1976  HN  ARG    69      18.647 -10.200   8.773  1.00 10.00      B    H  
ATOM   1977  CA  ARG    69      20.752 -10.078   8.573  1.00 10.00      B    C  
ATOM   1978  CB  ARG    69      20.612 -10.371   7.080  1.00 10.00      B    C  
ATOM   1979  CG  ARG    69      20.175 -11.789   6.761  1.00 10.00      B    C  
ATOM   1980  CD  ARG    69      21.142 -12.808   7.335  1.00 10.00      B    C  
ATOM   1981  NE  ARG    69      20.745 -14.177   7.023  1.00 10.00      B    N  
ATOM   1982  HE  ARG    69      20.316 -14.328   6.152  1.00 10.00      B    H  
ATOM   1983  CZ  ARG    69      20.939 -15.214   7.839  1.00 10.00      B    C  
ATOM   1984  NH1 ARG    69      21.538 -15.036   9.008  1.00 10.00      B    N1+
ATOM   1985 HH11 ARG    69      21.849 -14.125   9.281  1.00 10.00      B    H  
ATOM   1986 HH12 ARG    69      21.685 -15.814   9.622  1.00 10.00      B    H  
ATOM   1987  NH2 ARG    69      20.543 -16.429   7.479  1.00 10.00      B    N  
ATOM   1988 HH21 ARG    69      20.099 -16.575   6.594  1.00 10.00      B    H  
ATOM   1989 HH22 ARG    69      20.695 -17.213   8.091  1.00 10.00      B    H  
ATOM   1990  C   ARG    69      21.200  -8.637   8.769  1.00 10.00      B    C  
ATOM   1991  O   ARG    69      20.450  -7.811   9.291  1.00 10.00      B    O  
ATOM   1992  N   LYS    70      22.426  -8.341   8.355  1.00 10.00      B    N  
ATOM   1993  HN  LYS    70      22.987  -9.050   7.966  1.00 10.00      B    H  
ATOM   1994  CA  LYS    70      22.965  -6.992   8.470  1.00 10.00      B    C  
ATOM   1995  CB  LYS    70      24.470  -7.030   8.748  1.00 10.00      B    C  
ATOM   1996  CG  LYS    70      24.820  -7.507  10.148  1.00 10.00      B    C  
ATOM   1997  CD  LYS    70      24.292  -6.551  11.207  1.00 10.00      B    C  
ATOM   1998  CE  LYS    70      24.343  -7.166  12.596  1.00 10.00      B    C  
ATOM   1999  NZ  LYS    70      25.714  -7.600  12.968  1.00 10.00      B    N1+
ATOM   2000  HZ1 LYS    70      26.405  -6.865  12.722  1.00 10.00      B    H  
ATOM   2001  HZ2 LYS    70      25.966  -8.475  12.465  1.00 10.00      B    H  
ATOM   2002  HZ3 LYS    70      25.769  -7.777  13.991  1.00 10.00      B    H  
ATOM   2003  C   LYS    70      22.657  -6.182   7.213  1.00 10.00      B    C  
ATOM   2004  O   LYS    70      21.809  -6.573   6.414  1.00 10.00      B    O  
ATOM   2005  N   HIS    71      23.330  -5.054   7.039  1.00 10.00      B    N  
ATOM   2006  HN  HIS    71      24.010  -4.791   7.694  1.00 10.00      B    H  
ATOM   2007  CA  HIS    71      23.095  -4.210   5.874  1.00 10.00      B    C  
ATOM   2008  CB  HIS    71      22.951  -2.738   6.278  1.00 10.00      B    C  
ATOM   2009  CG  HIS    71      22.703  -1.815   5.121  1.00 10.00      B    C  
ATOM   2010  ND1 HIS    71      21.841  -2.116   4.084  1.00 10.00      B    N  
ATOM   2011  HD1 HIS    71      21.323  -2.955   3.977  1.00 10.00      B    H  
ATOM   2012  CD2 HIS    71      23.218  -0.599   4.835  1.00 10.00      B    C  
ATOM   2013  CE1 HIS    71      21.839  -1.121   3.221  1.00 10.00      B    C  
ATOM   2014  NE2 HIS    71      22.665  -0.189   3.650  1.00 10.00      B    N  
ATOM   2015  HE2 HIS    71      23.002   0.565   3.090  1.00 10.00      B    H  
ATOM   2016  C   HIS    71      24.196  -4.370   4.837  1.00 10.00      B    C  
ATOM   2017  O   HIS    71      25.380  -4.280   5.157  1.00 10.00      B    O  
ATOM   2018  N   GLY    72      23.790  -4.587   3.595  1.00 10.00      B    N  
ATOM   2019  HN  GLY    72      22.825  -4.636   3.403  1.00 10.00      B    H  
ATOM   2020  CA  GLY    72      24.740  -4.748   2.516  1.00 10.00      B    C  
ATOM   2021  C   GLY    72      24.176  -4.260   1.199  1.00 10.00      B    C  
ATOM   2022  O   GLY    72      23.535  -3.212   1.146  1.00 10.00      B    O  
ATOM   2023  N   GLY    73      24.403  -5.023   0.143  1.00 10.00      B    N  
ATOM   2024  HN  GLY    73      24.902  -5.860   0.254  1.00 10.00      B    H  
ATOM   2025  CA  GLY    73      23.905  -4.653  -1.165  1.00 10.00      B    C  
ATOM   2026  C   GLY    73      23.370  -5.856  -1.912  1.00 10.00      B    C  
ATOM   2027  O   GLY    73      23.533  -6.983  -1.446  1.00 10.00      B    O  
ATOM   2028  N   PRO    74      22.746  -5.659  -3.085  1.00 10.00      B    N  
ATOM   2029  CA  PRO    74      22.185  -6.762  -3.885  1.00 10.00      B    C  
ATOM   2030  CB  PRO    74      21.615  -6.060  -5.122  1.00 10.00      B    C  
ATOM   2031  CG  PRO    74      21.429  -4.643  -4.706  1.00 10.00      B    C  
ATOM   2032  CD  PRO    74      22.523  -4.351  -3.723  1.00 10.00      B    C  
ATOM   2033  C   PRO    74      23.255  -7.763  -4.311  1.00 10.00      B    C  
ATOM   2034  O   PRO    74      22.976  -8.939  -4.528  1.00 10.00      B    O  
ATOM   2035  N   LYS    75      24.486  -7.288  -4.402  1.00 10.00      B    N  
ATOM   2036  HN  LYS    75      24.652  -6.349  -4.180  1.00 10.00      B    H  
ATOM   2037  CA  LYS    75      25.601  -8.123  -4.807  1.00 10.00      B    C  
ATOM   2038  CB  LYS    75      26.535  -7.322  -5.719  1.00 10.00      B    C  
ATOM   2039  CG  LYS    75      25.830  -6.650  -6.887  1.00 10.00      B    C  
ATOM   2040  CD  LYS    75      26.637  -5.479  -7.424  1.00 10.00      B    C  
ATOM   2041  CE  LYS    75      27.900  -5.946  -8.128  1.00 10.00      B    C  
ATOM   2042  NZ  LYS    75      28.772  -4.807  -8.509  1.00 10.00      B    N1+
ATOM   2043  HZ1 LYS    75      29.609  -5.151  -9.019  1.00 10.00      B    H  
ATOM   2044  HZ2 LYS    75      29.086  -4.297  -7.662  1.00 10.00      B    H  
ATOM   2045  HZ3 LYS    75      28.252  -4.146  -9.123  1.00 10.00      B    H  
ATOM   2046  C   LYS    75      26.361  -8.617  -3.582  1.00 10.00      B    C  
ATOM   2047  O   LYS    75      27.478  -9.122  -3.694  1.00 10.00      B    O  
ATOM   2048  N   ASP    76      25.749  -8.469  -2.417  1.00 10.00      B    N  
ATOM   2049  HN  ASP    76      24.847  -8.078  -2.392  1.00 10.00      B    H  
ATOM   2050  CA  ASP    76      26.368  -8.892  -1.168  1.00 10.00      B    C  
ATOM   2051  CB  ASP    76      26.441  -7.710  -0.196  1.00 10.00      B    C  
ATOM   2052  CG  ASP    76      27.589  -7.813   0.786  1.00 10.00      B    C  
ATOM   2053  OD1 ASP    76      28.270  -6.790   1.006  1.00 10.00      B    O  
ATOM   2054  OD2 ASP    76      27.822  -8.910   1.335  1.00 10.00      B    O1-
ATOM   2055  C   ASP    76      25.556 -10.012  -0.537  1.00 10.00      B    C  
ATOM   2056  O   ASP    76      24.335 -10.063  -0.694  1.00 10.00      B    O  
ATOM   2057  N   GLU    77      26.229 -10.898   0.179  1.00 10.00      B    N  
ATOM   2058  HN  GLU    77      27.200 -10.792   0.278  1.00 10.00      B    H  
ATOM   2059  CA  GLU    77      25.566 -12.019   0.830  1.00 10.00      B    C  
ATOM   2060  CB  GLU    77      26.544 -13.185   0.990  1.00 10.00      B    C  
ATOM   2061  CG  GLU    77      25.887 -14.555   1.004  1.00 10.00      B    C  
ATOM   2062  CD  GLU    77      25.002 -14.785  -0.204  1.00 10.00      B    C  
ATOM   2063  OE1 GLU    77      23.778 -14.954  -0.025  1.00 10.00      B    O  
ATOM   2064  OE2 GLU    77      25.524 -14.793  -1.341  1.00 10.00      B    O1-
ATOM   2065  C   GLU    77      25.010 -11.596   2.189  1.00 10.00      B    C  
ATOM   2066  O   GLU    77      24.113 -12.238   2.742  1.00 10.00      B    O  
ATOM   2067  N   GLU    78      25.544 -10.506   2.718  1.00 10.00      B    N  
ATOM   2068  HN  GLU    78      26.251 -10.029   2.227  1.00 10.00      B    H  
ATOM   2069  CA  GLU    78      25.106  -9.983   4.001  1.00 10.00      B    C  
ATOM   2070  CB  GLU    78      26.312  -9.713   4.905  1.00 10.00      B    C  
ATOM   2071  CG  GLU    78      25.966  -9.522   6.373  1.00 10.00      B    C  
ATOM   2072  CD  GLU    78      25.411 -10.777   7.014  1.00 10.00      B    C  
ATOM   2073  OE1 GLU    78      25.959 -11.875   6.758  1.00 10.00      B    O  
ATOM   2074  OE2 GLU    78      24.429 -10.676   7.781  1.00 10.00      B    O1-
ATOM   2075  C   GLU    78      24.311  -8.702   3.787  1.00 10.00      B    C  
ATOM   2076  O   GLU    78      24.879  -7.615   3.709  1.00 10.00      B    O  
ATOM   2077  N   ARG    79      22.999  -8.844   3.663  1.00 10.00      B    N  
ATOM   2078  HN  ARG    79      22.607  -9.740   3.722  1.00 10.00      B    H  
ATOM   2079  CA  ARG    79      22.119  -7.704   3.445  1.00 10.00      B    C  
ATOM   2080  CB  ARG    79      22.127  -7.297   1.968  1.00 10.00      B    C  
ATOM   2081  CG  ARG    79      21.742  -8.418   1.015  1.00 10.00      B    C  
ATOM   2082  CD  ARG    79      20.806  -7.930  -0.081  1.00 10.00      B    C  
ATOM   2083  NE  ARG    79      20.949  -8.721  -1.302  1.00 10.00      B    N  
ATOM   2084  HE  ARG    79      21.829  -9.125  -1.472  1.00 10.00      B    H  
ATOM   2085  CZ  ARG    79      19.978  -8.925  -2.193  1.00 10.00      B    C  
ATOM   2086  NH1 ARG    79      18.766  -8.415  -2.007  1.00 10.00      B    N1+
ATOM   2087 HH11 ARG    79      18.566  -7.873  -1.187  1.00 10.00      B    H  
ATOM   2088 HH12 ARG    79      18.034  -8.587  -2.687  1.00 10.00      B    H  
ATOM   2089  NH2 ARG    79      20.231  -9.638  -3.283  1.00 10.00      B    N  
ATOM   2090 HH21 ARG    79      21.146 -10.027  -3.430  1.00 10.00      B    H  
ATOM   2091 HH22 ARG    79      19.502  -9.801  -3.970  1.00 10.00      B    H  
ATOM   2092  C   ARG    79      20.697  -8.049   3.852  1.00 10.00      B    C  
ATOM   2093  O   ARG    79      20.366  -9.219   4.041  1.00 10.00      B    O  
ATOM   2094  N   HIS    80      19.860  -7.032   3.991  1.00 10.00      B    N  
ATOM   2095  HN  HIS    80      20.186  -6.114   3.836  1.00 10.00      B    H  
ATOM   2096  CA  HIS    80      18.465  -7.253   4.345  1.00 10.00      B    C  
ATOM   2097  CB  HIS    80      17.818  -5.985   4.910  1.00 10.00      B    C  
ATOM   2098  CG  HIS    80      18.572  -5.294   5.999  1.00 10.00      B    C  
ATOM   2099  ND1 HIS    80      19.023  -4.000   5.879  1.00 10.00      B    N  
ATOM   2100  HD1 HIS    80      18.947  -3.436   5.066  1.00 10.00      B    H  
ATOM   2101  CD2 HIS    80      18.908  -5.694   7.247  1.00 10.00      B    C  
ATOM   2102  CE1 HIS    80      19.600  -3.631   7.008  1.00 10.00      B    C  
ATOM   2103  NE2 HIS    80      19.544  -4.641   7.855  1.00 10.00      B    N  
ATOM   2104  HE2 HIS    80      19.783  -4.594   8.808  1.00 10.00      B    H  
ATOM   2105  C   HIS    80      17.715  -7.640   3.083  1.00 10.00      B    C  
ATOM   2106  O   HIS    80      18.214  -7.431   1.979  1.00 10.00      B    O  
ATOM   2107  N   VAL    81      16.519  -8.182   3.234  1.00 10.00      B    N  
ATOM   2108  HN  VAL    81      16.160  -8.328   4.133  1.00 10.00      B    H  
ATOM   2109  CA  VAL    81      15.728  -8.565   2.074  1.00 10.00      B    C  
ATOM   2110  CB  VAL    81      14.487  -9.388   2.477  1.00 10.00      B    C  
ATOM   2111  CG1 VAL    81      13.669  -9.775   1.254  1.00 10.00      B    C  
ATOM   2112  CG2 VAL    81      14.909 -10.627   3.251  1.00 10.00      B    C  
ATOM   2113  C   VAL    81      15.300  -7.312   1.308  1.00 10.00      B    C  
ATOM   2114  O   VAL    81      15.202  -7.315   0.087  1.00 10.00      B    O  
ATOM   2115  N   GLY    82      15.086  -6.232   2.044  1.00 10.00      B    N  
ATOM   2116  HN  GLY    82      15.196  -6.285   3.015  1.00 10.00      B    H  
ATOM   2117  CA  GLY    82      14.676  -4.983   1.431  1.00 10.00      B    C  
ATOM   2118  C   GLY    82      15.844  -4.108   1.000  1.00 10.00      B    C  
ATOM   2119  O   GLY    82      15.647  -2.947   0.647  1.00 10.00      B    O  
ATOM   2120  N   ASP    83      17.055  -4.648   1.032  1.00 10.00      B    N  
ATOM   2121  HN  ASP    83      17.160  -5.581   1.317  1.00 10.00      B    H  
ATOM   2122  CA  ASP    83      18.237  -3.883   0.629  1.00 10.00      B    C  
ATOM   2123  CB  ASP    83      19.514  -4.455   1.267  1.00 10.00      B    C  
ATOM   2124  CG  ASP    83      19.740  -4.026   2.712  1.00 10.00      B    C  
ATOM   2125  OD1 ASP    83      18.920  -3.266   3.263  1.00 10.00      B    O  
ATOM   2126  OD2 ASP    83      20.751  -4.461   3.318  1.00 10.00      B    O1-
ATOM   2127  C   ASP    83      18.369  -3.887  -0.896  1.00 10.00      B    C  
ATOM   2128  O   ASP    83      18.922  -4.822  -1.474  1.00 10.00      B    O  
ATOM   2129  N   LEU    84      17.847  -2.849  -1.546  1.00 10.00      B    N  
ATOM   2130  HN  LEU    84      17.414  -2.130  -1.036  1.00 10.00      B    H  
ATOM   2131  CA  LEU    84      17.901  -2.758  -3.007  1.00 10.00      B    C  
ATOM   2132  CB  LEU    84      16.661  -2.060  -3.575  1.00 10.00      B    C  
ATOM   2133  CG  LEU    84      15.363  -2.871  -3.560  1.00 10.00      B    C  
ATOM   2134  CD1 LEU    84      14.238  -2.098  -4.231  1.00 10.00      B    C  
ATOM   2135  CD2 LEU    84      15.567  -4.221  -4.234  1.00 10.00      B    C  
ATOM   2136  C   LEU    84      19.176  -2.083  -3.505  1.00 10.00      B    C  
ATOM   2137  O   LEU    84      19.552  -2.232  -4.669  1.00 10.00      B    O  
ATOM   2138  N   GLY    85      19.823  -1.325  -2.635  1.00 10.00      B    N  
ATOM   2139  HN  GLY    85      19.455  -1.195  -1.738  1.00 10.00      B    H  
ATOM   2140  CA  GLY    85      21.061  -0.671  -3.010  1.00 10.00      B    C  
ATOM   2141  C   GLY    85      20.897   0.801  -3.326  1.00 10.00      B    C  
ATOM   2142  O   GLY    85      20.331   1.557  -2.535  1.00 10.00      B    O  
ATOM   2143  N   ASN    86      21.377   1.207  -4.497  1.00 10.00      B    N  
ATOM   2144  HN  ASN    86      21.770   0.545  -5.107  1.00 10.00      B    H  
ATOM   2145  CA  ASN    86      21.314   2.605  -4.909  1.00 10.00      B    C  
ATOM   2146  CB  ASN    86      22.719   3.219  -4.924  1.00 10.00      B    C  
ATOM   2147  CG  ASN    86      23.249   3.576  -3.555  1.00 10.00      B    C  
ATOM   2148  OD1 ASN    86      22.939   4.638  -3.020  1.00 10.00      B    O  
ATOM   2149  ND2 ASN    86      24.075   2.704  -2.991  1.00 10.00      B    N  
ATOM   2150 HD21 ASN    86      24.291   1.885  -3.482  1.00 10.00      B    H  
ATOM   2151 HD22 ASN    86      24.441   2.918  -2.101  1.00 10.00      B    H  
ATOM   2152  C   ASN    86      20.720   2.768  -6.300  1.00 10.00      B    C  
ATOM   2153  O   ASN    86      20.814   1.871  -7.141  1.00 10.00      B    O  
ATOM   2154  N   VAL    87      20.106   3.923  -6.526  1.00 10.00      B    N  
ATOM   2155  HN  VAL    87      20.030   4.569  -5.790  1.00 10.00      B    H  
ATOM   2156  CA  VAL    87      19.528   4.265  -7.821  1.00 10.00      B    C  
ATOM   2157  CB  VAL    87      18.005   4.512  -7.757  1.00 10.00      B    C  
ATOM   2158  CG1 VAL    87      17.257   3.191  -7.665  1.00 10.00      B    C  
ATOM   2159  CG2 VAL    87      17.637   5.418  -6.590  1.00 10.00      B    C  
ATOM   2160  C   VAL    87      20.229   5.503  -8.369  1.00 10.00      B    C  
ATOM   2161  O   VAL    87      20.474   6.461  -7.630  1.00 10.00      B    O  
ATOM   2162  N   THR    88      20.572   5.474  -9.646  1.00 10.00      B    N  
ATOM   2163  HN  THR    88      20.352   4.688 -10.185  1.00 10.00      B    H  
ATOM   2164  CA  THR    88      21.270   6.588 -10.269  1.00 10.00      B    C  
ATOM   2165  CB  THR    88      22.132   6.106 -11.451  1.00 10.00      B    C  
ATOM   2166  OG1 THR    88      22.666   4.808 -11.153  1.00 10.00      B    O  
ATOM   2167  HG1 THR    88      23.484   4.903 -10.650  1.00 10.00      B    H  
ATOM   2168  CG2 THR    88      23.273   7.078 -11.718  1.00 10.00      B    C  
ATOM   2169  C   THR    88      20.309   7.666 -10.758  1.00 10.00      B    C  
ATOM   2170  O   THR    88      19.357   7.385 -11.484  1.00 10.00      B    O  
ATOM   2171  N   ALA    89      20.565   8.895 -10.341  1.00 10.00      B    N  
ATOM   2172  HN  ALA    89      21.332   9.046  -9.740  1.00 10.00      B    H  
ATOM   2173  CA  ALA    89      19.751  10.030 -10.747  1.00 10.00      B    C  
ATOM   2174  CB  ALA    89      19.410  10.900  -9.547  1.00 10.00      B    C  
ATOM   2175  C   ALA    89      20.502  10.838 -11.795  1.00 10.00      B    C  
ATOM   2176  O   ALA    89      21.663  11.200 -11.588  1.00 10.00      B    O  
ATOM   2177  N   ASP    90      19.842  11.115 -12.911  1.00 10.00      B    N  
ATOM   2178  HN  ASP    90      18.908  10.816 -13.004  1.00 10.00      B    H  
ATOM   2179  CA  ASP    90      20.459  11.864 -14.001  1.00 10.00      B    C  
ATOM   2180  CB  ASP    90      19.693  11.654 -15.318  1.00 10.00      B    C  
ATOM   2181  CG  ASP    90      18.771  12.807 -15.680  1.00 10.00      B    C  
ATOM   2182  OD1 ASP    90      17.686  12.921 -15.078  1.00 10.00      B    O  
ATOM   2183  OD2 ASP    90      19.136  13.617 -16.566  1.00 10.00      B    O1-
ATOM   2184  C   ASP    90      20.585  13.350 -13.673  1.00 10.00      B    C  
ATOM   2185  O   ASP    90      20.118  13.816 -12.632  1.00 10.00      B    O  
ATOM   2186  N   LYS    91      21.234  14.080 -14.574  1.00 10.00      B    N  
ATOM   2187  HN  LYS    91      21.592  13.630 -15.367  1.00 10.00      B    H  
ATOM   2188  CA  LYS    91      21.443  15.519 -14.432  1.00 10.00      B    C  
ATOM   2189  CB  LYS    91      22.130  16.076 -15.684  1.00 10.00      B    C  
ATOM   2190  CG  LYS    91      22.006  15.185 -16.914  1.00 10.00      B    C  
ATOM   2191  CD  LYS    91      21.860  15.999 -18.188  1.00 10.00      B    C  
ATOM   2192  CE  LYS    91      20.470  16.607 -18.303  1.00 10.00      B    C  
ATOM   2193  NZ  LYS    91      19.398  15.577 -18.389  1.00 10.00      B    N1+
ATOM   2194  HZ1 LYS    91      19.441  15.084 -19.301  1.00 10.00      B    H  
ATOM   2195  HZ2 LYS    91      18.460  16.030 -18.298  1.00 10.00      B    H  
ATOM   2196  HZ3 LYS    91      19.504  14.875 -17.622  1.00 10.00      B    H  
ATOM   2197  C   LYS    91      20.137  16.274 -14.180  1.00 10.00      B    C  
ATOM   2198  O   LYS    91      20.107  17.234 -13.413  1.00 10.00      B    O  
ATOM   2199  N   ASP    92      19.059  15.822 -14.813  1.00 10.00      B    N  
ATOM   2200  HN  ASP    92      19.139  15.024 -15.386  1.00 10.00      B    H  
ATOM   2201  CA  ASP    92      17.753  16.463 -14.666  1.00 10.00      B    C  
ATOM   2202  CB  ASP    92      16.794  16.008 -15.768  1.00 10.00      B    C  
ATOM   2203  CG  ASP    92      16.547  17.079 -16.807  1.00 10.00      B    C  
ATOM   2204  OD1 ASP    92      17.346  17.175 -17.764  1.00 10.00      B    O  
ATOM   2205  OD2 ASP    92      15.561  17.833 -16.670  1.00 10.00      B    O1-
[truncated: 1,813,760 more chars]
