# Supplementary material for: Thermal fluctuations of immature SOD1 lead to separate folding and misfolding pathways
Source: eLife. 2015 Jun 23;4:e07296. doi: 10.7554/eLife.07296 (PMC4475725; doi:10.7554/eLife.07296)
Supplement: Supplementary file 2. — Coordinates for the conformationally excited state corresponding to the symmetric non-native dimer 1 (process III); ten structural models with the lowest HADDOCK scores. DOI: http://dx.doi.org/10.7554/eLife.07296.025 [file elife07296s002.pdb]

MODEL        1
ATOM      1  N   ALA     1      -1.909  13.830  -1.593  1.00 10.00      A    N  
ATOM      2  CA  ALA     1      -1.793  13.491  -3.028  1.00 10.00      A    C  
ATOM      3  C   ALA     1      -3.032  13.946  -3.785  1.00 10.00      A    C  
ATOM      4  O   ALA     1      -4.131  13.959  -3.240  1.00 10.00      A    O  
ATOM      5  CB  ALA     1      -1.580  11.996  -3.207  1.00 10.00      A    C  
ATOM      6  HT1 ALA     1      -2.472  13.109  -1.096  1.00 10.00      A    H  
ATOM      7  HT2 ALA     1      -2.386  14.751  -1.481  1.00 10.00      A    H  
ATOM      8  HT3 ALA     1      -0.966  13.885  -1.158  1.00 10.00      A    H  
ATOM      9  N   THR     2      -2.846  14.337  -5.038  1.00 10.00      A    N  
ATOM     10  CA  THR     2      -3.957  14.794  -5.865  1.00 10.00      A    C  
ATOM     11  C   THR     2      -4.543  13.645  -6.695  1.00 10.00      A    C  
ATOM     12  O   THR     2      -5.693  13.704  -7.136  1.00 10.00      A    O  
ATOM     13  CB  THR     2      -3.536  15.971  -6.778  1.00 10.00      A    C  
ATOM     14  CG2 THR     2      -2.469  15.542  -7.775  1.00 10.00      A    C  
ATOM     15  OG1 THR     2      -4.674  16.495  -7.480  1.00 10.00      A    O  
ATOM     16  HN  THR     2      -1.938  14.340  -5.410  1.00 10.00      A    H  
ATOM     17  HG1 THR     2      -5.481  16.302  -6.975  1.00 10.00      A    H  
ATOM     18  N   LYS     3      -3.754  12.591  -6.887  1.00 10.00      A    N  
ATOM     19  CA  LYS     3      -4.196  11.433  -7.656  1.00 10.00      A    C  
ATOM     20  C   LYS     3      -3.817  10.147  -6.938  1.00 10.00      A    C  
ATOM     21  O   LYS     3      -2.783  10.086  -6.270  1.00 10.00      A    O  
ATOM     22  CB  LYS     3      -3.568  11.425  -9.055  1.00 10.00      A    C  
ATOM     23  CG  LYS     3      -3.871  12.649  -9.908  1.00 10.00      A    C  
ATOM     24  CD  LYS     3      -3.667  12.365 -11.391  1.00 10.00      A    C  
ATOM     25  CE  LYS     3      -2.298  11.760 -11.668  1.00 10.00      A    C  
ATOM     26  NZ  LYS     3      -1.197  12.743 -11.490  1.00 10.00      A    N1+
ATOM     27  HN  LYS     3      -2.861  12.583  -6.489  1.00 10.00      A    H  
ATOM     28  HZ1 LYS     3      -1.425  13.409 -10.724  1.00 10.00      A    H  
ATOM     29  HZ2 LYS     3      -1.050  13.283 -12.368  1.00 10.00      A    H  
ATOM     30  HZ3 LYS     3      -0.306  12.246 -11.251  1.00 10.00      A    H  
ATOM     31  N   ALA     4      -4.659   9.131  -7.072  1.00 10.00      A    N  
ATOM     32  CA  ALA     4      -4.415   7.837  -6.454  1.00 10.00      A    C  
ATOM     33  C   ALA     4      -4.896   6.719  -7.369  1.00 10.00      A    C  
ATOM     34  O   ALA     4      -5.893   6.877  -8.080  1.00 10.00      A    O  
ATOM     35  CB  ALA     4      -5.107   7.749  -5.104  1.00 10.00      A    C  
ATOM     36  HN  ALA     4      -5.483   9.256  -7.596  1.00 10.00      A    H  
ATOM     37  N   VAL     5      -4.191   5.599  -7.351  1.00 10.00      A    N  
ATOM     38  CA  VAL     5      -4.547   4.458  -8.180  1.00 10.00      A    C  
ATOM     39  C   VAL     5      -4.692   3.198  -7.328  1.00 10.00      A    C  
ATOM     40  O   VAL     5      -3.860   2.922  -6.462  1.00 10.00      A    O  
ATOM     41  CB  VAL     5      -3.513   4.231  -9.314  1.00 10.00      A    C  
ATOM     42  CG1 VAL     5      -2.111   4.014  -8.759  1.00 10.00      A    C  
ATOM     43  CG2 VAL     5      -3.929   3.078 -10.219  1.00 10.00      A    C  
ATOM     44  HN  VAL     5      -3.415   5.530  -6.756  1.00 10.00      A    H  
ATOM     45  N   CYS     6      -5.766   2.458  -7.551  1.00 10.00      A    N  
ATOM     46  CA  CYS     6      -6.015   1.237  -6.809  1.00 10.00      A    C  
ATOM     47  C   CYS     6      -6.500   0.138  -7.745  1.00 10.00      A    C  
ATOM     48  O   CYS     6      -7.447   0.328  -8.510  1.00 10.00      A    O  
ATOM     49  CB  CYS     6      -7.045   1.484  -5.706  1.00 10.00      A    C  
ATOM     50  SG  CYS     6      -7.466   0.018  -4.737  1.00 10.00      A    S  
ATOM     51  HN  CYS     6      -6.418   2.743  -8.231  1.00 10.00      A    H  
ATOM     52  HG  CYS     6      -6.644  -0.038  -3.696  1.00 10.00      A    H  
ATOM     53  N   VAL     7      -5.838  -1.004  -7.699  1.00 10.00      A    N  
ATOM     54  CA  VAL     7      -6.213  -2.128  -8.535  1.00 10.00      A    C  
ATOM     55  C   VAL     7      -6.573  -3.324  -7.668  1.00 10.00      A    C  
ATOM     56  O   VAL     7      -5.730  -3.853  -6.944  1.00 10.00      A    O  
ATOM     57  CB  VAL     7      -5.090  -2.513  -9.519  1.00 10.00      A    C  
ATOM     58  CG1 VAL     7      -5.524  -3.676 -10.401  1.00 10.00      A    C  
ATOM     59  CG2 VAL     7      -4.698  -1.316 -10.374  1.00 10.00      A    C  
ATOM     60  HN  VAL     7      -5.082  -1.096  -7.083  1.00 10.00      A    H  
ATOM     61  N   LEU     8      -7.831  -3.731  -7.736  1.00 10.00      A    N  
ATOM     62  CA  LEU     8      -8.315  -4.863  -6.963  1.00 10.00      A    C  
ATOM     63  C   LEU     8      -7.778  -6.157  -7.557  1.00 10.00      A    C  
ATOM     64  O   LEU     8      -8.180  -6.560  -8.650  1.00 10.00      A    O  
ATOM     65  CB  LEU     8      -9.851  -4.895  -6.947  1.00 10.00      A    C  
ATOM     66  CG  LEU     8     -10.568  -3.908  -6.015  1.00 10.00      A    C  
ATOM     67  CD1 LEU     8     -10.074  -4.044  -4.587  1.00 10.00      A    C  
ATOM     68  CD2 LEU     8     -10.428  -2.475  -6.503  1.00 10.00      A    C  
ATOM     69  HN  LEU     8      -8.452  -3.263  -8.338  1.00 10.00      A    H  
ATOM     70  N   LYS     9      -6.859  -6.792  -6.848  1.00 10.00      A    N  
ATOM     71  CA  LYS     9      -6.269  -8.037  -7.306  1.00 10.00      A    C  
ATOM     72  C   LYS     9      -6.186  -9.041  -6.173  1.00 10.00      A    C  
ATOM     73  O   LYS     9      -5.292  -8.969  -5.332  1.00 10.00      A    O  
ATOM     74  CB  LYS     9      -4.877  -7.799  -7.892  1.00 10.00      A    C  
ATOM     75  CG  LYS     9      -4.848  -7.677  -9.406  1.00 10.00      A    C  
ATOM     76  CD  LYS     9      -3.422  -7.718  -9.929  1.00 10.00      A    C  
ATOM     77  CE  LYS     9      -3.384  -7.777 -11.447  1.00 10.00      A    C  
ATOM     78  NZ  LYS     9      -3.863  -6.515 -12.066  1.00 10.00      A    N1+
ATOM     79  HN  LYS     9      -6.568  -6.413  -5.987  1.00 10.00      A    H  
ATOM     80  HZ1 LYS     9      -3.535  -6.458 -13.059  1.00 10.00      A    H  
ATOM     81  HZ2 LYS     9      -3.490  -5.694 -11.545  1.00 10.00      A    H  
ATOM     82  HZ3 LYS     9      -4.901  -6.478 -12.055  1.00 10.00      A    H  
ATOM     83  N   GLY    10      -7.125  -9.970  -6.152  1.00 10.00      A    N  
ATOM     84  CA  GLY    10      -7.140 -10.980  -5.120  1.00 10.00      A    C  
ATOM     85  C   GLY    10      -6.948 -12.366  -5.691  1.00 10.00      A    C  
ATOM     86  O   GLY    10      -6.854 -12.537  -6.911  1.00 10.00      A    O  
ATOM     87  HN  GLY    10      -7.812  -9.978  -6.851  1.00 10.00      A    H  
ATOM     88  N   ASP    11      -6.892 -13.356  -4.811  1.00 10.00      A    N  
ATOM     89  CA  ASP    11      -6.714 -14.746  -5.220  1.00 10.00      A    C  
ATOM     90  C   ASP    11      -8.044 -15.332  -5.685  1.00 10.00      A    C  
ATOM     91  O   ASP    11      -8.628 -16.207  -5.036  1.00 10.00      A    O  
ATOM     92  CB  ASP    11      -6.124 -15.581  -4.077  1.00 10.00      A    C  
ATOM     93  CG  ASP    11      -4.668 -15.255  -3.783  1.00 10.00      A    C  
ATOM     94  OD1 ASP    11      -3.853 -16.196  -3.675  1.00 10.00      A    O  
ATOM     95  OD2 ASP    11      -4.330 -14.057  -3.644  1.00 10.00      A    O1-
ATOM     96  HN  ASP    11      -6.964 -13.147  -3.857  1.00 10.00      A    H  
ATOM     97  N   GLY    12      -8.535 -14.805  -6.796  1.00 10.00      A    N  
ATOM     98  CA  GLY    12      -9.788 -15.255  -7.360  1.00 10.00      A    C  
ATOM     99  C   GLY    12     -10.084 -14.546  -8.665  1.00 10.00      A    C  
ATOM    100  O   GLY    12      -9.213 -13.866  -9.205  1.00 10.00      A    O  
ATOM    101  HN  GLY    12      -8.036 -14.084  -7.242  1.00 10.00      A    H  
ATOM    102  N   PRO    13     -11.308 -14.676  -9.194  1.00 10.00      A    N  
ATOM    103  CA  PRO    13     -11.698 -14.036 -10.452  1.00 10.00      A    C  
ATOM    104  C   PRO    13     -12.189 -12.602 -10.251  1.00 10.00      A    C  
ATOM    105  O   PRO    13     -12.596 -11.932 -11.202  1.00 10.00      A    O  
ATOM    106  CB  PRO    13     -12.845 -14.926 -10.924  1.00 10.00      A    C  
ATOM    107  CG  PRO    13     -13.493 -15.396  -9.664  1.00 10.00      A    C  
ATOM    108  CD  PRO    13     -12.409 -15.475  -8.619  1.00 10.00      A    C  
ATOM    109  N   VAL    14     -12.137 -12.134  -9.015  1.00 10.00      A    N  
ATOM    110  CA  VAL    14     -12.585 -10.787  -8.691  1.00 10.00      A    C  
ATOM    111  C   VAL    14     -11.454  -9.786  -8.890  1.00 10.00      A    C  
ATOM    112  O   VAL    14     -10.396  -9.902  -8.268  1.00 10.00      A    O  
ATOM    113  CB  VAL    14     -13.103 -10.694  -7.241  1.00 10.00      A    C  
ATOM    114  CG1 VAL    14     -13.749  -9.340  -6.985  1.00 10.00      A    C  
ATOM    115  CG2 VAL    14     -14.085 -11.820  -6.950  1.00 10.00      A    C  
ATOM    116  HN  VAL    14     -11.773 -12.701  -8.307  1.00 10.00      A    H  
ATOM    117  N   GLN    15     -11.678  -8.813  -9.763  1.00 10.00      A    N  
ATOM    118  CA  GLN    15     -10.679  -7.792 -10.045  1.00 10.00      A    C  
ATOM    119  C   GLN    15     -11.336  -6.530 -10.587  1.00 10.00      A    C  
ATOM    120  O   GLN    15     -12.442  -6.583 -11.125  1.00 10.00      A    O  
ATOM    121  CB  GLN    15      -9.636  -8.319 -11.037  1.00 10.00      A    C  
ATOM    122  CG  GLN    15     -10.195  -8.676 -12.406  1.00 10.00      A    C  
ATOM    123  CD  GLN    15      -9.141  -9.239 -13.343  1.00 10.00      A    C  
ATOM    124  NE2 GLN    15      -8.184  -9.972 -12.790  1.00 10.00      A    N  
ATOM    125  OE1 GLN    15      -9.195  -9.028 -14.556  1.00 10.00      A    O  
ATOM    126  HN  GLN    15     -12.546  -8.774 -10.228  1.00 10.00      A    H  
ATOM    127 HE21 GLN    15      -8.208 -10.111 -11.821  1.00 10.00      A    H  
ATOM    128 HE22 GLN    15      -7.489 -10.346 -13.374  1.00 10.00      A    H  
ATOM    129  N   GLY    16     -10.667  -5.396 -10.436  1.00 10.00      A    N  
ATOM    130  CA  GLY    16     -11.219  -4.150 -10.925  1.00 10.00      A    C  
ATOM    131  C   GLY    16     -10.249  -2.998 -10.781  1.00 10.00      A    C  
ATOM    132  O   GLY    16      -9.304  -3.066  -9.994  1.00 10.00      A    O  
ATOM    133  HN  GLY    16      -9.794  -5.401  -9.986  1.00 10.00      A    H  
ATOM    134  N   ILE    17     -10.479  -1.943 -11.546  1.00 10.00      A    N  
ATOM    135  CA  ILE    17      -9.623  -0.763 -11.508  1.00 10.00      A    C  
ATOM    136  C   ILE    17     -10.379   0.406 -10.890  1.00 10.00      A    C  
ATOM    137  O   ILE    17     -11.439   0.793 -11.382  1.00 10.00      A    O  
ATOM    138  CB  ILE    17      -9.150  -0.366 -12.922  1.00 10.00      A    C  
ATOM    139  CG1 ILE    17      -8.491  -1.560 -13.618  1.00 10.00      A    C  
ATOM    140  CG2 ILE    17      -8.183   0.810 -12.852  1.00 10.00      A    C  
ATOM    141  CD1 ILE    17      -8.354  -1.395 -15.115  1.00 10.00      A    C  
ATOM    142  HN  ILE    17     -11.257  -1.949 -12.149  1.00 10.00      A    H  
ATOM    143  N   ILE    18      -9.835   0.953  -9.809  1.00 10.00      A    N  
ATOM    144  CA  ILE    18     -10.457   2.075  -9.120  1.00 10.00      A    C  
ATOM    145  C   ILE    18      -9.483   3.246  -9.050  1.00 10.00      A    C  
ATOM    146  O   ILE    18      -8.331   3.087  -8.644  1.00 10.00      A    O  
ATOM    147  CB  ILE    18     -10.886   1.689  -7.684  1.00 10.00      A    C  
ATOM    148  CG1 ILE    18     -11.834   0.485  -7.697  1.00 10.00      A    C  
ATOM    149  CG2 ILE    18     -11.527   2.872  -6.970  1.00 10.00      A    C  
ATOM    150  CD1 ILE    18     -13.116   0.709  -8.467  1.00 10.00      A    C  
ATOM    151  HN  ILE    18      -8.979   0.602  -9.470  1.00 10.00      A    H  
ATOM    152  N   ASN    19      -9.937   4.416  -9.453  1.00 10.00      A    N  
ATOM    153  CA  ASN    19      -9.095   5.596  -9.424  1.00 10.00      A    C  
ATOM    154  C   ASN    19      -9.661   6.650  -8.491  1.00 10.00      A    C  
ATOM    155  O   ASN    19     -10.876   6.825  -8.402  1.00 10.00      A    O  
ATOM    156  CB  ASN    19      -8.903   6.176 -10.825  1.00 10.00      A    C  
ATOM    157  CG  ASN    19      -7.653   5.661 -11.513  1.00 10.00      A    C  
ATOM    158  ND2 ASN    19      -6.519   6.283 -11.229  1.00 10.00      A    N  
ATOM    159  OD1 ASN    19      -7.703   4.711 -12.291  1.00 10.00      A    O  
ATOM    160  HN  ASN    19     -10.866   4.493  -9.773  1.00 10.00      A    H  
ATOM    161 HD21 ASN    19      -6.544   7.031 -10.598  1.00 10.00      A    H  
ATOM    162 HD22 ASN    19      -5.699   5.972 -11.664  1.00 10.00      A    H  
ATOM    163  N   PHE    20      -8.774   7.334  -7.784  1.00 10.00      A    N  
ATOM    164  CA  PHE    20      -9.174   8.382  -6.858  1.00 10.00      A    C  
ATOM    165  C   PHE    20      -8.631   9.728  -7.329  1.00 10.00      A    C  
ATOM    166  O   PHE    20      -7.440   9.852  -7.637  1.00 10.00      A    O  
ATOM    167  CB  PHE    20      -8.658   8.084  -5.446  1.00 10.00      A    C  
ATOM    168  CG  PHE    20      -9.153   6.794  -4.853  1.00 10.00      A    C  
ATOM    169  CD1 PHE    20      -8.457   5.611  -5.047  1.00 10.00      A    C  
ATOM    170  CD2 PHE    20     -10.311   6.766  -4.095  1.00 10.00      A    C  
ATOM    171  CE1 PHE    20      -8.908   4.428  -4.498  1.00 10.00      A    C  
ATOM    172  CE2 PHE    20     -10.769   5.586  -3.543  1.00 10.00      A    C  
ATOM    173  CZ  PHE    20     -10.066   4.414  -3.744  1.00 10.00      A    C  
ATOM    174  HN  PHE    20      -7.817   7.129  -7.887  1.00 10.00      A    H  
ATOM    175  N   GLU    21      -9.500  10.728  -7.390  1.00 10.00      A    N  
ATOM    176  CA  GLU    21      -9.101  12.059  -7.827  1.00 10.00      A    C  
ATOM    177  C   GLU    21      -9.530  13.121  -6.822  1.00 10.00      A    C  
ATOM    178  O   GLU    21     -10.685  13.156  -6.390  1.00 10.00      A    O  
ATOM    179  CB  GLU    21      -9.703  12.373  -9.196  1.00 10.00      A    C  
ATOM    180  CG  GLU    21      -9.190  13.653  -9.834  1.00 10.00      A    C  
ATOM    181  CD  GLU    21     -10.122  14.173 -10.909  1.00 10.00      A    C  
ATOM    182  OE1 GLU    21     -10.857  15.146 -10.646  1.00 10.00      A    O  
ATOM    183  OE2 GLU    21     -10.133  13.607 -12.024  1.00 10.00      A    O1-
ATOM    184  HN  GLU    21     -10.436  10.567  -7.140  1.00 10.00      A    H  
ATOM    185  N   GLN    22      -8.590  13.972  -6.447  1.00 10.00      A    N  
ATOM    186  CA  GLN    22      -8.854  15.056  -5.516  1.00 10.00      A    C  
ATOM    187  C   GLN    22      -8.225  16.340  -6.045  1.00 10.00      A    C  
ATOM    188  O   GLN    22      -7.001  16.489  -6.050  1.00 10.00      A    O  
ATOM    189  CB  GLN    22      -8.312  14.730  -4.123  1.00 10.00      A    C  
ATOM    190  CG  GLN    22      -8.985  15.519  -3.014  1.00 10.00      A    C  
ATOM    191  CD  GLN    22      -8.428  15.216  -1.635  1.00 10.00      A    C  
ATOM    192  NE2 GLN    22      -9.257  15.383  -0.615  1.00 10.00      A    N  
ATOM    193  OE1 GLN    22      -7.265  14.836  -1.483  1.00 10.00      A    O  
ATOM    194  HN  GLN    22      -7.683  13.871  -6.813  1.00 10.00      A    H  
ATOM    195 HE21 GLN    22     -10.174  15.688  -0.804  1.00 10.00      A    H  
ATOM    196 HE22 GLN    22      -8.921  15.204   0.295  1.00 10.00      A    H  
ATOM    197  N   LYS    23      -9.062  17.253  -6.510  1.00 10.00      A    N  
ATOM    198  CA  LYS    23      -8.584  18.512  -7.065  1.00 10.00      A    C  
ATOM    199  C   LYS    23      -8.344  19.555  -5.983  1.00 10.00      A    C  
ATOM    200  O   LYS    23      -7.636  20.540  -6.203  1.00 10.00      A    O  
ATOM    201  CB  LYS    23      -9.556  19.051  -8.115  1.00 10.00      A    C  
ATOM    202  CG  LYS    23      -9.558  18.270  -9.419  1.00 10.00      A    C  
ATOM    203  CD  LYS    23     -10.145  19.099 -10.549  1.00 10.00      A    C  
ATOM    204  CE  LYS    23     -10.078  18.366 -11.880  1.00 10.00      A    C  
ATOM    205  NZ  LYS    23     -11.159  17.359 -12.022  1.00 10.00      A    N1+
ATOM    206  HN  LYS    23     -10.028  17.080  -6.472  1.00 10.00      A    H  
ATOM    207  HZ1 LYS    23     -12.081  17.786 -11.804  1.00 10.00      A    H  
ATOM    208  HZ2 LYS    23     -10.996  16.557 -11.367  1.00 10.00      A    H  
ATOM    209  HZ3 LYS    23     -11.181  16.992 -12.995  1.00 10.00      A    H  
ATOM    210  N   GLU    24      -8.933  19.341  -4.818  1.00 10.00      A    N  
ATOM    211  CA  GLU    24      -8.779  20.264  -3.702  1.00 10.00      A    C  
ATOM    212  C   GLU    24      -8.151  19.543  -2.518  1.00 10.00      A    C  
ATOM    213  O   GLU    24      -8.472  18.390  -2.259  1.00 10.00      A    O  
ATOM    214  CB  GLU    24     -10.138  20.839  -3.303  1.00 10.00      A    C  
ATOM    215  CG  GLU    24     -10.911  21.464  -4.451  1.00 10.00      A    C  
ATOM    216  CD  GLU    24     -12.292  21.917  -4.039  1.00 10.00      A    C  
ATOM    217  OE1 GLU    24     -12.444  23.089  -3.632  1.00 10.00      A    O  
ATOM    218  OE2 GLU    24     -13.239  21.106  -4.118  1.00 10.00      A    O1-
ATOM    219  HN  GLU    24      -9.484  18.537  -4.702  1.00 10.00      A    H  
ATOM    220  N   SER    25      -7.268  20.231  -1.798  1.00 10.00      A    N  
ATOM    221  CA  SER    25      -6.586  19.644  -0.644  1.00 10.00      A    C  
ATOM    222  C   SER    25      -7.562  19.116   0.410  1.00 10.00      A    C  
ATOM    223  O   SER    25      -7.269  18.144   1.106  1.00 10.00      A    O  
ATOM    224  CB  SER    25      -5.635  20.667  -0.027  1.00 10.00      A    C  
ATOM    225  OG  SER    25      -4.966  21.395  -1.045  1.00 10.00      A    O  
ATOM    226  HN  SER    25      -7.061  21.157  -2.051  1.00 10.00      A    H  
ATOM    227  HG  SER    25      -4.951  20.871  -1.857  1.00 10.00      A    H  
ATOM    228  N   ASN    26      -8.716  19.761   0.523  1.00 10.00      A    N  
ATOM    229  CA  ASN    26      -9.738  19.355   1.484  1.00 10.00      A    C  
ATOM    230  C   ASN    26     -11.095  19.248   0.793  1.00 10.00      A    C  
ATOM    231  O   ASN    26     -12.149  19.440   1.404  1.00 10.00      A    O  
ATOM    232  CB  ASN    26      -9.800  20.345   2.655  1.00 10.00      A    C  
ATOM    233  CG  ASN    26     -10.242  21.738   2.241  1.00 10.00      A    C  
ATOM    234  ND2 ASN    26     -11.510  22.043   2.449  1.00 10.00      A    N  
ATOM    235  OD1 ASN    26      -9.441  22.539   1.760  1.00 10.00      A    O  
ATOM    236  HN  ASN    26      -8.887  20.535  -0.052  1.00 10.00      A    H  
ATOM    237 HD21 ASN    26     -12.088  21.361   2.862  1.00 10.00      A    H  
ATOM    238 HD22 ASN    26     -11.829  22.927   2.163  1.00 10.00      A    H  
ATOM    239  N   GLY    27     -11.057  18.920  -0.487  1.00 10.00      A    N  
ATOM    240  CA  GLY    27     -12.275  18.802  -1.254  1.00 10.00      A    C  
ATOM    241  C   GLY    27     -12.712  17.365  -1.414  1.00 10.00      A    C  
ATOM    242  O   GLY    27     -11.951  16.447  -1.098  1.00 10.00      A    O  
ATOM    243  HN  GLY    27     -10.193  18.732  -0.910  1.00 10.00      A    H  
ATOM    244  N   PRO    28     -13.940  17.139  -1.908  1.00 10.00      A    N  
ATOM    245  CA  PRO    28     -14.481  15.794  -2.107  1.00 10.00      A    C  
ATOM    246  C   PRO    28     -13.617  14.963  -3.051  1.00 10.00      A    C  
ATOM    247  O   PRO    28     -13.088  15.474  -4.044  1.00 10.00      A    O  
ATOM    248  CB  PRO    28     -15.856  16.043  -2.736  1.00 10.00      A    C  
ATOM    249  CG  PRO    28     -16.201  17.440  -2.353  1.00 10.00      A    C  
ATOM    250  CD  PRO    28     -14.900  18.183  -2.308  1.00 10.00      A    C  
ATOM    251  N   VAL    29     -13.477  13.688  -2.730  1.00 10.00      A    N  
ATOM    252  CA  VAL    29     -12.685  12.780  -3.539  1.00 10.00      A    C  
ATOM    253  C   VAL    29     -13.584  12.009  -4.493  1.00 10.00      A    C  
ATOM    254  O   VAL    29     -14.557  11.379  -4.076  1.00 10.00      A    O  
ATOM    255  CB  VAL    29     -11.886  11.785  -2.672  1.00 10.00      A    C  
ATOM    256  CG1 VAL    29     -11.052  10.854  -3.543  1.00 10.00      A    C  
ATOM    257  CG2 VAL    29     -10.997  12.530  -1.692  1.00 10.00      A    C  
ATOM    258  HN  VAL    29     -13.932  13.342  -1.929  1.00 10.00      A    H  
ATOM    259  N   LYS    30     -13.266  12.080  -5.770  1.00 10.00      A    N  
ATOM    260  CA  LYS    30     -14.037  11.385  -6.783  1.00 10.00      A    C  
ATOM    261  C   LYS    30     -13.517   9.966  -6.951  1.00 10.00      A    C  
ATOM    262  O   LYS    30     -12.344   9.759  -7.270  1.00 10.00      A    O  
ATOM    263  CB  LYS    30     -13.982  12.142  -8.109  1.00 10.00      A    C  
ATOM    264  CG  LYS    30     -14.646  13.509  -8.059  1.00 10.00      A    C  
ATOM    265  CD  LYS    30     -14.544  14.224  -9.392  1.00 10.00      A    C  
ATOM    266  CE  LYS    30     -15.314  15.531  -9.371  1.00 10.00      A    C  
ATOM    267  NZ  LYS    30     -15.212  16.254 -10.666  1.00 10.00      A    N1+
ATOM    268  HN  LYS    30     -12.480  12.605  -6.041  1.00 10.00      A    H  
ATOM    269  HZ1 LYS    30     -15.671  15.703 -11.421  1.00 10.00      A    H  
ATOM    270  HZ2 LYS    30     -14.212  16.397 -10.916  1.00 10.00      A    H  
ATOM    271  HZ3 LYS    30     -15.676  17.180 -10.594  1.00 10.00      A    H  
ATOM    272  N   VAL    31     -14.386   8.999  -6.700  1.00 10.00      A    N  
ATOM    273  CA  VAL    31     -14.032   7.595  -6.814  1.00 10.00      A    C  
ATOM    274  C   VAL    31     -14.765   6.978  -7.994  1.00 10.00      A    C  
ATOM    275  O   VAL    31     -15.989   6.816  -7.958  1.00 10.00      A    O  
ATOM    276  CB  VAL    31     -14.415   6.819  -5.534  1.00 10.00      A    C  
ATOM    277  CG1 VAL    31     -13.858   5.403  -5.569  1.00 10.00      A    C  
ATOM    278  CG2 VAL    31     -13.945   7.555  -4.290  1.00 10.00      A    C  
ATOM    279  HN  VAL    31     -15.302   9.235  -6.435  1.00 10.00      A    H  
ATOM    280  N   TRP    32     -14.022   6.645  -9.039  1.00 10.00      A    N  
ATOM    281  CA  TRP    32     -14.612   6.046 -10.225  1.00 10.00      A    C  
ATOM    282  C   TRP    32     -13.833   4.815 -10.671  1.00 10.00      A    C  
ATOM    283  O   TRP    32     -12.645   4.671 -10.364  1.00 10.00      A    O  
ATOM    284  CB  TRP    32     -14.753   7.064 -11.367  1.00 10.00      A    C  
ATOM    285  CG  TRP    32     -13.487   7.344 -12.124  1.00 10.00      A    C  
ATOM    286  CD1 TRP    32     -13.133   6.843 -13.344  1.00 10.00      A    C  
ATOM    287  CD2 TRP    32     -12.411   8.194 -11.714  1.00 10.00      A    C  
ATOM    288  CE2 TRP    32     -11.438   8.156 -12.731  1.00 10.00      A    C  
ATOM    289  CE3 TRP    32     -12.174   8.983 -10.587  1.00 10.00      A    C  
ATOM    290  NE1 TRP    32     -11.901   7.323 -13.713  1.00 10.00      A    N  
ATOM    291  CZ2 TRP    32     -10.249   8.876 -12.654  1.00 10.00      A    C  
ATOM    292  CZ3 TRP    32     -10.994   9.694 -10.512  1.00 10.00      A    C  
ATOM    293  CH2 TRP    32     -10.046   9.638 -11.539  1.00 10.00      A    C  
ATOM    294  HN  TRP    32     -13.050   6.797  -9.009  1.00 10.00      A    H  
ATOM    295  HE1 TRP    32     -11.433   7.107 -14.545  1.00 10.00      A    H  
ATOM    296  N   GLY    33     -14.511   3.928 -11.379  1.00 10.00      A    N  
ATOM    297  CA  GLY    33     -13.882   2.721 -11.861  1.00 10.00      A    C  
ATOM    298  C   GLY    33     -14.897   1.630 -12.114  1.00 10.00      A    C  
ATOM    299  O   GLY    33     -16.104   1.884 -12.105  1.00 10.00      A    O  
ATOM    300  HN  GLY    33     -15.459   4.090 -11.571  1.00 10.00      A    H  
ATOM    301  N   SER    34     -14.419   0.421 -12.342  1.00 10.00      A    N  
ATOM    302  CA  SER    34     -15.297  -0.707 -12.597  1.00 10.00      A    C  
ATOM    303  C   SER    34     -14.727  -1.977 -11.988  1.00 10.00      A    C  
ATOM    304  O   SER    34     -13.522  -2.217 -12.047  1.00 10.00      A    O  
ATOM    305  CB  SER    34     -15.501  -0.893 -14.102  1.00 10.00      A    C  
ATOM    306  OG  SER    34     -15.983   0.300 -14.702  1.00 10.00      A    O  
ATOM    307  HN  SER    34     -13.445   0.278 -12.335  1.00 10.00      A    H  
ATOM    308  HG  SER    34     -16.417   0.839 -14.030  1.00 10.00      A    H  
ATOM    309  N   ILE    35     -15.592  -2.775 -11.385  1.00 10.00      A    N  
ATOM    310  CA  ILE    35     -15.179  -4.028 -10.775  1.00 10.00      A    C  
ATOM    311  C   ILE    35     -15.903  -5.178 -11.460  1.00 10.00      A    C  
ATOM    312  O   ILE    35     -17.109  -5.101 -11.704  1.00 10.00      A    O  
ATOM    313  CB  ILE    35     -15.492  -4.065  -9.263  1.00 10.00      A    C  
ATOM    314  CG1 ILE    35     -15.096  -2.746  -8.595  1.00 10.00      A    C  
ATOM    315  CG2 ILE    35     -14.773  -5.232  -8.598  1.00 10.00      A    C  
ATOM    316  CD1 ILE    35     -15.593  -2.614  -7.171  1.00 10.00      A    C  
ATOM    317  HN  ILE    35     -16.541  -2.518 -11.354  1.00 10.00      A    H  
ATOM    318  N   LYS    36     -15.171  -6.229 -11.784  1.00 10.00      A    N  
ATOM    319  CA  LYS    36     -15.753  -7.384 -12.443  1.00 10.00      A    C  
ATOM    320  C   LYS    36     -15.456  -8.661 -11.665  1.00 10.00      A    C  
ATOM    321  O   LYS    36     -14.472  -8.737 -10.922  1.00 10.00      A    O  
ATOM    322  CB  LYS    36     -15.274  -7.488 -13.895  1.00 10.00      A    C  
ATOM    323  CG  LYS    36     -13.767  -7.581 -14.061  1.00 10.00      A    C  
ATOM    324  CD  LYS    36     -13.351  -7.291 -15.494  1.00 10.00      A    C  
ATOM    325  CE  LYS    36     -11.870  -7.561 -15.705  1.00 10.00      A    C  
ATOM    326  NZ  LYS    36     -11.610  -8.959 -16.142  1.00 10.00      A    N1+
ATOM    327  HN  LYS    36     -14.212  -6.237 -11.562  1.00 10.00      A    H  
ATOM    328  HZ1 LYS    36     -11.708  -9.037 -17.174  1.00 10.00      A    H  
ATOM    329  HZ2 LYS    36     -12.284  -9.610 -15.693  1.00 10.00      A    H  
ATOM    330  HZ3 LYS    36     -10.644  -9.245 -15.874  1.00 10.00      A    H  
ATOM    331  N   GLY    37     -16.310  -9.658 -11.839  1.00 10.00      A    N  
ATOM    332  CA  GLY    37     -16.138 -10.913 -11.138  1.00 10.00      A    C  
ATOM    333  C   GLY    37     -17.057 -10.995  -9.942  1.00 10.00      A    C  
ATOM    334  O   GLY    37     -16.843 -11.795  -9.031  1.00 10.00      A    O  
ATOM    335  HN  GLY    37     -17.066  -9.542 -12.453  1.00 10.00      A    H  
ATOM    336  N   LEU    38     -18.081 -10.153  -9.943  1.00 10.00      A    N  
ATOM    337  CA  LEU    38     -19.047 -10.116  -8.859  1.00 10.00      A    C  
ATOM    338  C   LEU    38     -20.414 -10.567  -9.350  1.00 10.00      A    C  
ATOM    339  O   LEU    38     -20.670 -10.608 -10.555  1.00 10.00      A    O  
ATOM    340  CB  LEU    38     -19.162  -8.691  -8.302  1.00 10.00      A    C  
ATOM    341  CG  LEU    38     -17.887  -8.073  -7.725  1.00 10.00      A    C  
ATOM    342  CD1 LEU    38     -18.118  -6.612  -7.375  1.00 10.00      A    C  
ATOM    343  CD2 LEU    38     -17.430  -8.845  -6.499  1.00 10.00      A    C  
ATOM    344  HN  LEU    38     -18.194  -9.544 -10.701  1.00 10.00      A    H  
ATOM    345  N   THR    39     -21.276 -10.923  -8.415  1.00 10.00      A    N  
ATOM    346  CA  THR    39     -22.627 -11.342  -8.731  1.00 10.00      A    C  
ATOM    347  C   THR    39     -23.543 -10.117  -8.751  1.00 10.00      A    C  
ATOM    348  O   THR    39     -23.192  -9.072  -8.195  1.00 10.00      A    O  
ATOM    349  CB  THR    39     -23.123 -12.345  -7.676  1.00 10.00      A    C  
ATOM    350  CG2 THR    39     -23.112 -13.755  -8.244  1.00 10.00      A    C  
ATOM    351  OG1 THR    39     -22.250 -12.292  -6.535  1.00 10.00      A    O  
ATOM    352  HN  THR    39     -20.992 -10.924  -7.480  1.00 10.00      A    H  
ATOM    353  HG1 THR    39     -22.221 -13.163  -6.118  1.00 10.00      A    H  
ATOM    354  N   GLU    40     -24.699 -10.241  -9.394  1.00 10.00      A    N  
ATOM    355  CA  GLU    40     -25.653  -9.141  -9.488  1.00 10.00      A    C  
ATOM    356  C   GLU    40     -26.114  -8.695  -8.104  1.00 10.00      A    C  
ATOM    357  O   GLU    40     -26.382  -9.523  -7.232  1.00 10.00      A    O  
ATOM    358  CB  GLU    40     -26.853  -9.552 -10.350  1.00 10.00      A    C  
ATOM    359  CG  GLU    40     -27.852  -8.436 -10.615  1.00 10.00      A    C  
ATOM    360  CD  GLU    40     -29.189  -8.680  -9.947  1.00 10.00      A    C  
ATOM    361  OE1 GLU    40     -30.135  -9.113 -10.641  1.00 10.00      A    O  
ATOM    362  OE2 GLU    40     -29.303  -8.446  -8.725  1.00 10.00      A    O1-
ATOM    363  HN  GLU    40     -24.923 -11.100  -9.809  1.00 10.00      A    H  
ATOM    364  N   GLY    41     -26.186  -7.387  -7.904  1.00 10.00      A    N  
ATOM    365  CA  GLY    41     -26.615  -6.852  -6.628  1.00 10.00      A    C  
ATOM    366  C   GLY    41     -25.607  -5.887  -6.044  1.00 10.00      A    C  
ATOM    367  O   GLY    41     -24.668  -5.468  -6.725  1.00 10.00      A    O  
ATOM    368  HN  GLY    41     -25.946  -6.777  -8.633  1.00 10.00      A    H  
ATOM    369  N   LEU    42     -25.799  -5.534  -4.783  1.00 10.00      A    N  
ATOM    370  CA  LEU    42     -24.906  -4.614  -4.100  1.00 10.00      A    C  
ATOM    371  C   LEU    42     -23.897  -5.375  -3.253  1.00 10.00      A    C  
ATOM    372  O   LEU    42     -24.219  -6.402  -2.659  1.00 10.00      A    O  
ATOM    373  CB  LEU    42     -25.692  -3.627  -3.228  1.00 10.00      A    C  
ATOM    374  CG  LEU    42     -26.284  -2.405  -3.942  1.00 10.00      A    C  
ATOM    375  CD1 LEU    42     -27.487  -2.793  -4.787  1.00 10.00      A    C  
ATOM    376  CD2 LEU    42     -26.656  -1.317  -2.944  1.00 10.00      A    C  
ATOM    377  HN  LEU    42     -26.563  -5.906  -4.293  1.00 10.00      A    H  
ATOM    378  N   HIS    43     -22.670  -4.881  -3.224  1.00 10.00      A    N  
ATOM    379  CA  HIS    43     -21.607  -5.506  -2.448  1.00 10.00      A    C  
ATOM    380  C   HIS    43     -20.937  -4.464  -1.565  1.00 10.00      A    C  
ATOM    381  O   HIS    43     -20.815  -3.303  -1.960  1.00 10.00      A    O  
ATOM    382  CB  HIS    43     -20.566  -6.157  -3.366  1.00 10.00      A    C  
ATOM    383  CG  HIS    43     -21.102  -7.253  -4.237  1.00 10.00      A    C  
ATOM    384  CD2 HIS    43     -21.690  -7.205  -5.459  1.00 10.00      A    C  
ATOM    385  ND1 HIS    43     -21.061  -8.586  -3.888  1.00 10.00      A    N  
ATOM    386  CE1 HIS    43     -21.599  -9.308  -4.858  1.00 10.00      A    C  
ATOM    387  NE2 HIS    43     -21.989  -8.494  -5.822  1.00 10.00      A    N  
ATOM    388  HN  HIS    43     -22.472  -4.065  -3.734  1.00 10.00      A    H  
ATOM    389  HD1 HIS    43     -20.700  -8.954  -3.043  1.00 10.00      A    H  
ATOM    390  HE2 HIS    43     -22.563  -8.752  -6.587  1.00 10.00      A    H  
ATOM    391  N   GLY    44     -20.512  -4.877  -0.379  1.00 10.00      A    N  
ATOM    392  CA  GLY    44     -19.867  -3.960   0.543  1.00 10.00      A    C  
ATOM    393  C   GLY    44     -18.519  -3.475   0.048  1.00 10.00      A    C  
ATOM    394  O   GLY    44     -17.641  -4.277  -0.276  1.00 10.00      A    O  
ATOM    395  HN  GLY    44     -20.639  -5.819  -0.123  1.00 10.00      A    H  
ATOM    396  N   PHE    45     -18.353  -2.165  -0.012  1.00 10.00      A    N  
ATOM    397  CA  PHE    45     -17.107  -1.564  -0.461  1.00 10.00      A    C  
ATOM    398  C   PHE    45     -16.514  -0.746   0.678  1.00 10.00      A    C  
ATOM    399  O   PHE    45     -17.049   0.302   1.044  1.00 10.00      A    O  
ATOM    400  CB  PHE    45     -17.363  -0.676  -1.681  1.00 10.00      A    C  
ATOM    401  CG  PHE    45     -16.209  -0.601  -2.640  1.00 10.00      A    C  
ATOM    402  CD1 PHE    45     -15.453  -1.724  -2.924  1.00 10.00      A    C  
ATOM    403  CD2 PHE    45     -15.887   0.593  -3.264  1.00 10.00      A    C  
ATOM    404  CE1 PHE    45     -14.398  -1.661  -3.814  1.00 10.00      A    C  
ATOM    405  CE2 PHE    45     -14.833   0.666  -4.154  1.00 10.00      A    C  
ATOM    406  CZ  PHE    45     -14.086  -0.464  -4.429  1.00 10.00      A    C  
ATOM    407  HN  PHE    45     -19.091  -1.575   0.266  1.00 10.00      A    H  
ATOM    408  N   HIS    46     -15.415  -1.225   1.246  1.00 10.00      A    N  
ATOM    409  CA  HIS    46     -14.790  -0.541   2.371  1.00 10.00      A    C  
ATOM    410  C   HIS    46     -13.287  -0.383   2.183  1.00 10.00      A    C  
ATOM    411  O   HIS    46     -12.634  -1.208   1.540  1.00 10.00      A    O  
ATOM    412  CB  HIS    46     -15.034  -1.313   3.674  1.00 10.00      A    C  
ATOM    413  CG  HIS    46     -16.474  -1.532   4.040  1.00 10.00      A    C  
ATOM    414  CD2 HIS    46     -17.505  -0.650   4.075  1.00 10.00      A    C  
ATOM    415  ND1 HIS    46     -16.923  -2.773   4.430  1.00 10.00      A    N  
ATOM    416  CE1 HIS    46     -18.211  -2.619   4.693  1.00 10.00      A    C  
ATOM    417  NE2 HIS    46     -18.606  -1.356   4.492  1.00 10.00      A    N  
ATOM    418  HN  HIS    46     -15.004  -2.043   0.893  1.00 10.00      A    H  
ATOM    419  HE2 HIS    46     -19.545  -1.040   4.464  1.00 10.00      A    H  
ATOM    420  N   VAL    47     -12.751   0.686   2.749  1.00 10.00      A    N  
ATOM    421  CA  VAL    47     -11.326   0.959   2.695  1.00 10.00      A    C  
ATOM    422  C   VAL    47     -10.709   0.553   4.025  1.00 10.00      A    C  
ATOM    423  O   VAL    47     -10.932   1.205   5.050  1.00 10.00      A    O  
ATOM    424  CB  VAL    47     -11.037   2.455   2.450  1.00 10.00      A    C  
ATOM    425  CG1 VAL    47      -9.554   2.684   2.201  1.00 10.00      A    C  
ATOM    426  CG2 VAL    47     -11.866   2.988   1.293  1.00 10.00      A    C  
ATOM    427  HN  VAL    47     -13.338   1.315   3.228  1.00 10.00      A    H  
ATOM    428  N   HIS    48      -9.952  -0.529   4.010  1.00 10.00      A    N  
ATOM    429  CA  HIS    48      -9.319  -1.032   5.217  1.00 10.00      A    C  
ATOM    430  C   HIS    48      -8.069  -0.229   5.557  1.00 10.00      A    C  
ATOM    431  O   HIS    48      -7.398   0.303   4.672  1.00 10.00      A    O  
ATOM    432  CB  HIS    48      -9.038  -2.533   5.116  1.00 10.00      A    C  
ATOM    433  CG  HIS    48     -10.275  -3.382   5.209  1.00 10.00      A    C  
ATOM    434  CD2 HIS    48     -11.246  -3.626   4.290  1.00 10.00      A    C  
ATOM    435  ND1 HIS    48     -10.651  -4.071   6.339  1.00 10.00      A    N  
ATOM    436  CE1 HIS    48     -11.805  -4.699   6.080  1.00 10.00      A    C  
ATOM    437  NE2 HIS    48     -12.213  -4.461   4.848  1.00 10.00      A    N  
ATOM    438  HN  HIS    48      -9.792  -0.992   3.160  1.00 10.00      A    H  
ATOM    439  HD1 HIS    48     -10.151  -4.110   7.188  1.00 10.00      A    H  
ATOM    440  N   GLU    49      -7.774  -0.150   6.844  1.00 10.00      A    N  
ATOM    441  CA  GLU    49      -6.647   0.622   7.340  1.00 10.00      A    C  
ATOM    442  C   GLU    49      -5.299  -0.024   7.031  1.00 10.00      A    C  
ATOM    443  O   GLU    49      -4.505   0.523   6.268  1.00 10.00      A    O  
ATOM    444  CB  GLU    49      -6.802   0.832   8.850  1.00 10.00      A    C  
ATOM    445  CG  GLU    49      -6.339   2.189   9.351  1.00 10.00      A    C  
ATOM    446  CD  GLU    49      -4.836   2.359   9.271  1.00 10.00      A    C  
ATOM    447  OE1 GLU    49      -4.375   3.327   8.628  1.00 10.00      A    O  
ATOM    448  OE2 GLU    49      -4.111   1.533   9.862  1.00 10.00      A    O1-
ATOM    449  HN  GLU    49      -8.332  -0.643   7.487  1.00 10.00      A    H  
ATOM    450  N   PHE    50      -5.056  -1.186   7.617  1.00 10.00      A    N  
ATOM    451  CA  PHE    50      -3.790  -1.883   7.444  1.00 10.00      A    C  
ATOM    452  C   PHE    50      -3.528  -2.325   6.011  1.00 10.00      A    C  
ATOM    453  O   PHE    50      -4.407  -2.868   5.335  1.00 10.00      A    O  
ATOM    454  CB  PHE    50      -3.674  -3.067   8.404  1.00 10.00      A    C  
ATOM    455  CG  PHE    50      -3.387  -2.662   9.821  1.00 10.00      A    C  
ATOM    456  CD1 PHE    50      -2.082  -2.537  10.265  1.00 10.00      A    C  
ATOM    457  CD2 PHE    50      -4.421  -2.405  10.707  1.00 10.00      A    C  
ATOM    458  CE1 PHE    50      -1.810  -2.163  11.567  1.00 10.00      A    C  
ATOM    459  CE2 PHE    50      -4.158  -2.032  12.011  1.00 10.00      A    C  
ATOM    460  CZ  PHE    50      -2.850  -1.911  12.441  1.00 10.00      A    C  
ATOM    461  HN  PHE    50      -5.750  -1.595   8.169  1.00 10.00      A    H  
ATOM    462  N   GLY    51      -2.302  -2.086   5.562  1.00 10.00      A    N  
ATOM    463  CA  GLY    51      -1.896  -2.468   4.230  1.00 10.00      A    C  
ATOM    464  C   GLY    51      -1.014  -3.695   4.273  1.00 10.00      A    C  
ATOM    465  O   GLY    51       0.204  -3.597   4.158  1.00 10.00      A    O  
ATOM    466  HN  GLY    51      -1.659  -1.644   6.153  1.00 10.00      A    H  
ATOM    467  N   ASP    52      -1.628  -4.853   4.463  1.00 10.00      A    N  
ATOM    468  CA  ASP    52      -0.883  -6.099   4.535  1.00 10.00      A    C  
ATOM    469  C   ASP    52      -1.615  -7.209   3.798  1.00 10.00      A    C  
ATOM    470  O   ASP    52      -2.777  -7.502   4.088  1.00 10.00      A    O  
ATOM    471  CB  ASP    52      -0.646  -6.503   5.990  1.00 10.00      A    C  
ATOM    472  CG  ASP    52       0.647  -7.271   6.168  1.00 10.00      A    C  
ATOM    473  OD1 ASP    52       1.395  -6.978   7.130  1.00 10.00      A    O  
ATOM    474  OD2 ASP    52       0.932  -8.163   5.340  1.00 10.00      A    O1-
ATOM    475  HN  ASP    52      -2.603  -4.872   4.544  1.00 10.00      A    H  
ATOM    476  N   ASN    53      -0.932  -7.827   2.850  1.00 10.00      A    N  
ATOM    477  CA  ASN    53      -1.521  -8.901   2.060  1.00 10.00      A    C  
ATOM    478  C   ASN    53      -0.796 -10.222   2.286  1.00 10.00      A    C  
ATOM    479  O   ASN    53      -0.745 -11.072   1.397  1.00 10.00      A    O  
ATOM    480  CB  ASN    53      -1.520  -8.537   0.573  1.00 10.00      A    C  
ATOM    481  CG  ASN    53      -2.918  -8.324   0.026  1.00 10.00      A    C  
ATOM    482  ND2 ASN    53      -3.498  -9.370  -0.546  1.00 10.00      A    N  
ATOM    483  OD1 ASN    53      -3.470  -7.228   0.107  1.00 10.00      A    O  
ATOM    484  HN  ASN    53      -0.008  -7.552   2.670  1.00 10.00      A    H  
ATOM    485 HD21 ASN    53      -3.001 -10.211  -0.585  1.00 10.00      A    H  
ATOM    486 HD22 ASN    53      -4.403  -9.253  -0.911  1.00 10.00      A    H  
ATOM    487  N   THR    54      -0.235 -10.388   3.479  1.00 10.00      A    N  
ATOM    488  CA  THR    54       0.484 -11.610   3.828  1.00 10.00      A    C  
ATOM    489  C   THR    54      -0.478 -12.786   3.951  1.00 10.00      A    C  
ATOM    490  O   THR    54      -0.126 -13.933   3.666  1.00 10.00      A    O  
ATOM    491  CB  THR    54       1.249 -11.444   5.153  1.00 10.00      A    C  
ATOM    492  CG2 THR    54       2.610 -10.817   4.904  1.00 10.00      A    C  
ATOM    493  OG1 THR    54       0.492 -10.607   6.039  1.00 10.00      A    O  
ATOM    494  HN  THR    54      -0.301  -9.667   4.145  1.00 10.00      A    H  
ATOM    495  HG1 THR    54       0.782  -9.682   5.937  1.00 10.00      A    H  
ATOM    496  N   ALA    55      -1.693 -12.487   4.380  1.00 10.00      A    N  
ATOM    497  CA  ALA    55      -2.729 -13.495   4.537  1.00 10.00      A    C  
ATOM    498  C   ALA    55      -3.904 -13.133   3.643  1.00 10.00      A    C  
ATOM    499  O   ALA    55      -5.068 -13.229   4.040  1.00 10.00      A    O  
ATOM    500  CB  ALA    55      -3.170 -13.581   5.992  1.00 10.00      A    C  
ATOM    501  HN  ALA    55      -1.904 -11.550   4.596  1.00 10.00      A    H  
ATOM    502  N   GLY    56      -3.581 -12.705   2.431  1.00 10.00      A    N  
ATOM    503  CA  GLY    56      -4.599 -12.311   1.489  1.00 10.00      A    C  
ATOM    504  C   GLY    56      -5.228 -11.003   1.901  1.00 10.00      A    C  
ATOM    505  O   GLY    56      -4.565 -10.148   2.492  1.00 10.00      A    O  
ATOM    506  HN  GLY    56      -2.637 -12.652   2.177  1.00 10.00      A    H  
ATOM    507  N   CYS    57      -6.507 -10.849   1.624  1.00 10.00      A    N  
ATOM    508  CA  CYS    57      -7.210  -9.629   1.981  1.00 10.00      A    C  
ATOM    509  C   CYS    57      -7.670  -9.686   3.434  1.00 10.00      A    C  
ATOM    510  O   CYS    57      -8.210  -8.717   3.967  1.00 10.00      A    O  
ATOM    511  CB  CYS    57      -8.409  -9.421   1.057  1.00 10.00      A    C  
ATOM    512  SG  CYS    57      -8.096  -9.836  -0.689  1.00 10.00      A    S  
ATOM    513  HN  CYS    57      -6.991 -11.569   1.166  1.00 10.00      A    H  
ATOM    514  N   THR    58      -7.433 -10.823   4.076  1.00 10.00      A    N  
ATOM    515  CA  THR    58      -7.830 -11.024   5.463  1.00 10.00      A    C  
ATOM    516  C   THR    58      -6.884 -10.309   6.434  1.00 10.00      A    C  
ATOM    517  O   THR    58      -7.239 -10.054   7.585  1.00 10.00      A    O  
ATOM    518  CB  THR    58      -7.903 -12.528   5.793  1.00 10.00      A    C  
ATOM    519  CG2 THR    58      -8.700 -12.767   7.068  1.00 10.00      A    C  
ATOM    520  OG1 THR    58      -8.545 -13.211   4.706  1.00 10.00      A    O  
ATOM    521  HN  THR    58      -6.981 -11.554   3.600  1.00 10.00      A    H  
ATOM    522  HG1 THR    58      -7.873 -13.613   4.134  1.00 10.00      A    H  
ATOM    523  N   SER    59      -5.690  -9.967   5.963  1.00 10.00      A    N  
ATOM    524  CA  SER    59      -4.711  -9.282   6.799  1.00 10.00      A    C  
ATOM    525  C   SER    59      -4.844  -7.762   6.693  1.00 10.00      A    C  
ATOM    526  O   SER    59      -3.988  -7.017   7.172  1.00 10.00      A    O  
ATOM    527  CB  SER    59      -3.294  -9.729   6.428  1.00 10.00      A    C  
ATOM    528  OG  SER    59      -3.216 -10.075   5.056  1.00 10.00      A    O  
ATOM    529  HN  SER    59      -5.456 -10.182   5.034  1.00 10.00      A    H  
ATOM    530  HG  SER    59      -3.187  -9.264   4.522  1.00 10.00      A    H  
ATOM    531  N   ALA    60      -5.932  -7.307   6.078  1.00 10.00      A    N  
ATOM    532  CA  ALA    60      -6.176  -5.878   5.908  1.00 10.00      A    C  
ATOM    533  C   ALA    60      -6.611  -5.227   7.220  1.00 10.00      A    C  
ATOM    534  O   ALA    60      -6.597  -4.003   7.354  1.00 10.00      A    O  
ATOM    535  CB  ALA    60      -7.217  -5.648   4.826  1.00 10.00      A    C  
ATOM    536  HN  ALA    60      -6.585  -7.947   5.725  1.00 10.00      A    H  
ATOM    537  N   GLY    61      -7.000  -6.053   8.183  1.00 10.00      A    N  
ATOM    538  CA  GLY    61      -7.428  -5.543   9.472  1.00 10.00      A    C  
ATOM    539  C   GLY    61      -8.777  -4.853   9.398  1.00 10.00      A    C  
ATOM    540  O   GLY    61      -9.629  -5.242   8.596  1.00 10.00      A    O  
ATOM    541  HN  GLY    61      -7.001  -7.018   8.017  1.00 10.00      A    H  
ATOM    542  N   PRO    62      -8.999  -3.816  10.220  1.00 10.00      A    N  
ATOM    543  CA  PRO    62     -10.259  -3.076  10.236  1.00 10.00      A    C  
ATOM    544  C   PRO    62     -10.284  -1.990   9.163  1.00 10.00      A    C  
ATOM    545  O   PRO    62      -9.344  -1.851   8.380  1.00 10.00      A    O  
ATOM    546  CB  PRO    62     -10.240  -2.436  11.622  1.00 10.00      A    C  
ATOM    547  CG  PRO    62      -8.796  -2.173  11.882  1.00 10.00      A    C  
ATOM    548  CD  PRO    62      -8.036  -3.282  11.202  1.00 10.00      A    C  
ATOM    549  N   HIS    63     -11.363  -1.225   9.130  1.00 10.00      A    N  
ATOM    550  CA  HIS    63     -11.503  -0.145   8.165  1.00 10.00      A    C  
ATOM    551  C   HIS    63     -10.700   1.061   8.628  1.00 10.00      A    C  
ATOM    552  O   HIS    63     -10.328   1.146   9.800  1.00 10.00      A    O  
ATOM    553  CB  HIS    63     -12.974   0.270   8.030  1.00 10.00      A    C  
ATOM    554  CG  HIS    63     -13.947  -0.864   7.936  1.00 10.00      A    C  
ATOM    555  CD2 HIS    63     -14.307  -1.601   6.860  1.00 10.00      A    C  
ATOM    556  ND1 HIS    63     -14.647  -1.295   9.034  1.00 10.00      A    N  
ATOM    557  CE1 HIS    63     -15.416  -2.280   8.605  1.00 10.00      A    C  
ATOM    558  NE2 HIS    63     -15.249  -2.504   7.295  1.00 10.00      A    N  
ATOM    559  HN  HIS    63     -12.087  -1.389   9.768  1.00 10.00      A    H  
ATOM    560  HE2 HIS    63     -15.886  -2.976   6.714  1.00 10.00      A    H  
ATOM    561  N   PHE    64     -10.434   1.985   7.713  1.00 10.00      A    N  
ATOM    562  CA  PHE    64      -9.698   3.199   8.046  1.00 10.00      A    C  
ATOM    563  C   PHE    64     -10.513   4.013   9.045  1.00 10.00      A    C  
ATOM    564  O   PHE    64     -11.455   4.716   8.672  1.00 10.00      A    O  
ATOM    565  CB  PHE    64      -9.405   4.020   6.784  1.00 10.00      A    C  
ATOM    566  CG  PHE    64      -8.512   5.212   7.011  1.00 10.00      A    C  
ATOM    567  CD1 PHE    64      -7.194   5.048   7.408  1.00 10.00      A    C  
ATOM    568  CD2 PHE    64      -8.992   6.499   6.822  1.00 10.00      A    C  
ATOM    569  CE1 PHE    64      -6.376   6.144   7.616  1.00 10.00      A    C  
ATOM    570  CE2 PHE    64      -8.180   7.599   7.028  1.00 10.00      A    C  
ATOM    571  CZ  PHE    64      -6.869   7.421   7.425  1.00 10.00      A    C  
ATOM    572  HN  PHE    64     -10.736   1.842   6.788  1.00 10.00      A    H  
ATOM    573  N   ASN    65     -10.165   3.894  10.319  1.00 10.00      A    N  
ATOM    574  CA  ASN    65     -10.887   4.591  11.373  1.00 10.00      A    C  
ATOM    575  C   ASN    65      -9.949   5.274  12.365  1.00 10.00      A    C  
ATOM    576  O   ASN    65      -9.590   4.699  13.390  1.00 10.00      A    O  
ATOM    577  CB  ASN    65     -11.789   3.601  12.113  1.00 10.00      A    C  
ATOM    578  CG  ASN    65     -12.553   4.231  13.259  1.00 10.00      A    C  
ATOM    579  ND2 ASN    65     -12.715   3.484  14.339  1.00 10.00      A    N  
ATOM    580  OD1 ASN    65     -12.982   5.384  13.177  1.00 10.00      A    O  
ATOM    581  HN  ASN    65      -9.410   3.310  10.559  1.00 10.00      A    H  
ATOM    582 HD21 ASN    65     -12.330   2.577  14.342  1.00 10.00      A    H  
ATOM    583 HD22 ASN    65     -13.221   3.855  15.088  1.00 10.00      A    H  
ATOM    584  N   PRO    66      -9.521   6.504  12.067  1.00 10.00      A    N  
ATOM    585  CA  PRO    66      -8.651   7.272  12.953  1.00 10.00      A    C  
ATOM    586  C   PRO    66      -9.473   8.150  13.903  1.00 10.00      A    C  
ATOM    587  O   PRO    66      -8.930   8.830  14.776  1.00 10.00      A    O  
ATOM    588  CB  PRO    66      -7.880   8.139  11.961  1.00 10.00      A    C  
ATOM    589  CG  PRO    66      -8.856   8.408  10.862  1.00 10.00      A    C  
ATOM    590  CD  PRO    66      -9.811   7.239  10.823  1.00 10.00      A    C  
ATOM    591  N   LEU    67     -10.794   8.104  13.738  1.00 10.00      A    N  
ATOM    592  CA  LEU    67     -11.702   8.901  14.554  1.00 10.00      A    C  
ATOM    593  C   LEU    67     -12.313   8.077  15.681  1.00 10.00      A    C  
ATOM    594  O   LEU    67     -13.031   8.613  16.526  1.00 10.00      A    O  
ATOM    595  CB  LEU    67     -12.821   9.480  13.683  1.00 10.00      A    C  
ATOM    596  CG  LEU    67     -12.389  10.252  12.435  1.00 10.00      A    C  
ATOM    597  CD1 LEU    67     -13.601  10.614  11.589  1.00 10.00      A    C  
ATOM    598  CD2 LEU    67     -11.605  11.499  12.816  1.00 10.00      A    C  
ATOM    599  HN  LEU    67     -11.166   7.514  13.049  1.00 10.00      A    H  
ATOM    600  N   SER    68     -12.034   6.775  15.675  1.00 10.00      A    N  
ATOM    601  CA  SER    68     -12.558   5.861  16.690  1.00 10.00      A    C  
ATOM    602  C   SER    68     -14.090   5.798  16.646  1.00 10.00      A    C  
ATOM    603  O   SER    68     -14.756   5.644  17.670  1.00 10.00      A    O  
ATOM    604  CB  SER    68     -12.054   6.256  18.082  1.00 10.00      A    C  
ATOM    605  OG  SER    68     -10.655   6.500  18.055  1.00 10.00      A    O  
ATOM    606  HN  SER    68     -11.455   6.420  14.972  1.00 10.00      A    H  
ATOM    607  HG  SER    68     -10.400   6.976  18.853  1.00 10.00      A    H  
ATOM    608  N   ARG    69     -14.641   5.906  15.443  1.00 10.00      A    N  
ATOM    609  CA  ARG    69     -16.086   5.862  15.258  1.00 10.00      A    C  
ATOM    610  C   ARG    69     -16.537   4.452  14.893  1.00 10.00      A    C  
ATOM    611  O   ARG    69     -15.711   3.580  14.603  1.00 10.00      A    O  
ATOM    612  CB  ARG    69     -16.517   6.848  14.168  1.00 10.00      A    C  
ATOM    613  CG  ARG    69     -16.351   8.315  14.533  1.00 10.00      A    C  
ATOM    614  CD  ARG    69     -17.434   8.787  15.494  1.00 10.00      A    C  
ATOM    615  NE  ARG    69     -17.619  10.236  15.423  1.00 10.00      A    N  
ATOM    616  CZ  ARG    69     -18.795  10.831  15.220  1.00 10.00      A    C  
ATOM    617  NH1 ARG    69     -19.919  10.124  15.223  1.00 10.00      A    N1+
ATOM    618  NH2 ARG    69     -18.849  12.146  15.063  1.00 10.00      A    N  
ATOM    619  HN  ARG    69     -14.060   6.009  14.656  1.00 10.00      A    H  
ATOM    620  HE  ARG    69     -16.811  10.796  15.494  1.00 10.00      A    H  
ATOM    621 HH11 ARG    69     -19.897   9.130  15.391  1.00 10.00      A    H  
ATOM    622 HH12 ARG    69     -20.807  10.576  15.039  1.00 10.00      A    H  
ATOM    623 HH21 ARG    69     -18.009  12.693  15.099  1.00 10.00      A    H  
ATOM    624 HH22 ARG    69     -19.739  12.603  14.895  1.00 10.00      A    H  
ATOM    625  N   LYS    70     -17.843   4.229  14.922  1.00 10.00      A    N  
ATOM    626  CA  LYS    70     -18.411   2.930  14.589  1.00 10.00      A    C  
ATOM    627  C   LYS    70     -18.617   2.806  13.081  1.00 10.00      A    C  
ATOM    628  O   LYS    70     -18.079   3.598  12.311  1.00 10.00      A    O  
ATOM    629  CB  LYS    70     -19.734   2.716  15.332  1.00 10.00      A    C  
ATOM    630  CG  LYS    70     -19.638   2.916  16.837  1.00 10.00      A    C  
ATOM    631  CD  LYS    70     -18.708   1.900  17.479  1.00 10.00      A    C  
ATOM    632  CE  LYS    70     -18.286   2.334  18.875  1.00 10.00      A    C  
ATOM    633  NZ  LYS    70     -19.453   2.619  19.751  1.00 10.00      A    N1+
ATOM    634  HN  LYS    70     -18.449   4.966  15.179  1.00 10.00      A    H  
ATOM    635  HZ1 LYS    70     -20.226   1.954  19.545  1.00 10.00      A    H  
ATOM    636  HZ2 LYS    70     -19.793   3.588  19.592  1.00 10.00      A    H  
ATOM    637  HZ3 LYS    70     -19.183   2.518  20.752  1.00 10.00      A    H  
ATOM    638  N   HIS    71     -19.370   1.800  12.660  1.00 10.00      A    N  
ATOM    639  CA  HIS    71     -19.636   1.585  11.241  1.00 10.00      A    C  
ATOM    640  C   HIS    71     -20.970   2.205  10.845  1.00 10.00      A    C  
ATOM    641  O   HIS    71     -21.973   2.021  11.533  1.00 10.00      A    O  
ATOM    642  CB  HIS    71     -19.622   0.086  10.923  1.00 10.00      A    C  
ATOM    643  CG  HIS    71     -19.919  -0.248   9.494  1.00 10.00      A    C  
ATOM    644  CD2 HIS    71     -20.671  -1.234   8.962  1.00 10.00      A    C  
ATOM    645  ND1 HIS    71     -19.424   0.471   8.424  1.00 10.00      A    N  
ATOM    646  CE1 HIS    71     -19.861  -0.062   7.301  1.00 10.00      A    C  
ATOM    647  NE2 HIS    71     -20.618  -1.095   7.602  1.00 10.00      A    N  
ATOM    648  HN  HIS    71     -19.760   1.185  13.319  1.00 10.00      A    H  
ATOM    649  HD1 HIS    71     -18.842   1.273   8.477  1.00 10.00      A    H  
ATOM    650  HE2 HIS    71     -21.087  -1.671   6.944  1.00 10.00      A    H  
ATOM    651  N   GLY    72     -20.974   2.931   9.734  1.00 10.00      A    N  
ATOM    652  CA  GLY    72     -22.185   3.572   9.267  1.00 10.00      A    C  
ATOM    653  C   GLY    72     -22.244   3.641   7.755  1.00 10.00      A    C  
ATOM    654  O   GLY    72     -21.451   2.995   7.071  1.00 10.00      A    O  
ATOM    655  HN  GLY    72     -20.142   3.029   9.216  1.00 10.00      A    H  
ATOM    656  N   GLY    73     -23.182   4.425   7.236  1.00 10.00      A    N  
ATOM    657  CA  GLY    73     -23.332   4.562   5.802  1.00 10.00      A    C  
ATOM    658  C   GLY    73     -22.624   5.790   5.262  1.00 10.00      A    C  
ATOM    659  O   GLY    73     -22.021   6.544   6.027  1.00 10.00      A    O  
ATOM    660  HN  GLY    73     -23.772   4.925   7.837  1.00 10.00      A    H  
ATOM    661  N   PRO    74     -22.701   6.029   3.941  1.00 10.00      A    N  
ATOM    662  CA  PRO    74     -22.047   7.177   3.296  1.00 10.00      A    C  
ATOM    663  C   PRO    74     -22.499   8.513   3.882  1.00 10.00      A    C  
ATOM    664  O   PRO    74     -21.679   9.362   4.232  1.00 10.00      A    O  
ATOM    665  CB  PRO    74     -22.490   7.070   1.833  1.00 10.00      A    C  
ATOM    666  CG  PRO    74     -22.876   5.643   1.651  1.00 10.00      A    C  
ATOM    667  CD  PRO    74     -23.431   5.195   2.970  1.00 10.00      A    C  
ATOM    668  N   LYS    75     -23.803   8.691   4.005  1.00 10.00      A    N  
ATOM    669  CA  LYS    75     -24.350   9.928   4.542  1.00 10.00      A    C  
ATOM    670  C   LYS    75     -24.626   9.808   6.040  1.00 10.00      A    C  
ATOM    671  O   LYS    75     -25.489  10.498   6.578  1.00 10.00      A    O  
ATOM    672  CB  LYS    75     -25.628  10.323   3.793  1.00 10.00      A    C  
ATOM    673  CG  LYS    75     -25.463  11.484   2.821  1.00 10.00      A    C  
ATOM    674  CD  LYS    75     -24.823  11.041   1.512  1.00 10.00      A    C  
ATOM    675  CE  LYS    75     -24.697  12.203   0.537  1.00 10.00      A    C  
ATOM    676  NZ  LYS    75     -24.266  11.753  -0.813  1.00 10.00      A    N1+
ATOM    677  HN  LYS    75     -24.415   7.971   3.736  1.00 10.00      A    H  
ATOM    678  HZ1 LYS    75     -23.322  11.319  -0.762  1.00 10.00      A    H  
ATOM    679  HZ2 LYS    75     -24.226  12.562  -1.467  1.00 10.00      A    H  
ATOM    680  HZ3 LYS    75     -24.938  11.054  -1.188  1.00 10.00      A    H  
ATOM    681  N   ASP    76     -23.886   8.936   6.710  1.00 10.00      A    N  
ATOM    682  CA  ASP    76     -24.061   8.732   8.145  1.00 10.00      A    C  
ATOM    683  C   ASP    76     -23.042   9.553   8.919  1.00 10.00      A    C  
ATOM    684  O   ASP    76     -22.016   9.960   8.371  1.00 10.00      A    O  
ATOM    685  CB  ASP    76     -23.898   7.250   8.493  1.00 10.00      A    C  
ATOM    686  CG  ASP    76     -24.691   6.815   9.712  1.00 10.00      A    C  
ATOM    687  OD1 ASP    76     -25.200   5.676   9.705  1.00 10.00      A    O  
ATOM    688  OD2 ASP    76     -24.807   7.602  10.678  1.00 10.00      A    O1-
ATOM    689  HN  ASP    76     -23.193   8.426   6.235  1.00 10.00      A    H  
ATOM    690  N   GLU    77     -23.327   9.787  10.186  1.00 10.00      A    N  
ATOM    691  CA  GLU    77     -22.442  10.559  11.042  1.00 10.00      A    C  
ATOM    692  C   GLU    77     -21.518   9.617  11.807  1.00 10.00      A    C  
ATOM    693  O   GLU    77     -20.321   9.874  11.946  1.00 10.00      A    O  
ATOM    694  CB  GLU    77     -23.262  11.416  12.009  1.00 10.00      A    C  
ATOM    695  CG  GLU    77     -22.521  12.623  12.565  1.00 10.00      A    C  
ATOM    696  CD  GLU    77     -21.941  12.385  13.947  1.00 10.00      A    C  
ATOM    697  OE1 GLU    77     -22.194  11.311  14.530  1.00 10.00      A    O  
ATOM    698  OE2 GLU    77     -21.225  13.275  14.461  1.00 10.00      A    O1-
ATOM    699  HN  GLU    77     -24.153   9.407  10.565  1.00 10.00      A    H  
ATOM    700  N   GLU    78     -22.080   8.512  12.279  1.00 10.00      A    N  
ATOM    701  CA  GLU    78     -21.317   7.523  13.022  1.00 10.00      A    C  
ATOM    702  C   GLU    78     -20.799   6.443  12.076  1.00 10.00      A    C  
ATOM    703  O   GLU    78     -21.391   5.368  11.953  1.00 10.00      A    O  
ATOM    704  CB  GLU    78     -22.181   6.907  14.129  1.00 10.00      A    C  
ATOM    705  CG  GLU    78     -21.432   5.995  15.092  1.00 10.00      A    C  
ATOM    706  CD  GLU    78     -20.367   6.719  15.891  1.00 10.00      A    C  
ATOM    707  OE1 GLU    78     -20.650   7.813  16.415  1.00 10.00      A    O  
ATOM    708  OE2 GLU    78     -19.241   6.190  16.006  1.00 10.00      A    O1-
ATOM    709  HN  GLU    78     -23.034   8.353  12.113  1.00 10.00      A    H  
ATOM    710  N   ARG    79     -19.702   6.743  11.393  1.00 10.00      A    N  
ATOM    711  CA  ARG    79     -19.106   5.805  10.456  1.00 10.00      A    C  
ATOM    712  C   ARG    79     -17.604   6.022  10.353  1.00 10.00      A    C  
ATOM    713  O   ARG    79     -17.083   7.038  10.816  1.00 10.00      A    O  
ATOM    714  CB  ARG    79     -19.767   5.912   9.074  1.00 10.00      A    C  
ATOM    715  CG  ARG    79     -19.533   7.223   8.338  1.00 10.00      A    C  
ATOM    716  CD  ARG    79     -18.901   6.968   6.980  1.00 10.00      A    C  
ATOM    717  NE  ARG    79     -19.307   7.951   5.978  1.00 10.00      A    N  
ATOM    718  CZ  ARG    79     -18.535   8.344   4.966  1.00 10.00      A    C  
ATOM    719  NH1 ARG    79     -17.299   7.875   4.845  1.00 10.00      A    N1+
ATOM    720  NH2 ARG    79     -19.008   9.207   4.078  1.00 10.00      A    N  
ATOM    721  HN  ARG    79     -19.276   7.618  11.529  1.00 10.00      A    H  
ATOM    722  HE  ARG    79     -20.214   8.321   6.055  1.00 10.00      A    H  
ATOM    723 HH11 ARG    79     -16.941   7.225   5.517  1.00 10.00      A    H  
ATOM    724 HH12 ARG    79     -16.722   8.164   4.077  1.00 10.00      A    H  
ATOM    725 HH21 ARG    79     -19.943   9.563   4.170  1.00 10.00      A    H  
ATOM    726 HH22 ARG    79     -18.437   9.510   3.298  1.00 10.00      A    H  
ATOM    727  N   HIS    80     -16.908   5.066   9.752  1.00 10.00      A    N  
ATOM    728  CA  HIS    80     -15.464   5.171   9.586  1.00 10.00      A    C  
ATOM    729  C   HIS    80     -15.165   5.992   8.343  1.00 10.00      A    C  
ATOM    730  O   HIS    80     -16.035   6.183   7.495  1.00 10.00      A    O  
ATOM    731  CB  HIS    80     -14.809   3.792   9.417  1.00 10.00      A    C  
ATOM    732  CG  HIS    80     -15.267   2.730  10.367  1.00 10.00      A    C  
ATOM    733  CD2 HIS    80     -15.154   2.628  11.710  1.00 10.00      A    C  
ATOM    734  ND1 HIS    80     -15.893   1.579   9.946  1.00 10.00      A    N  
ATOM    735  CE1 HIS    80     -16.150   0.815  10.994  1.00 10.00      A    C  
ATOM    736  NE2 HIS    80     -15.709   1.426  12.079  1.00 10.00      A    N  
ATOM    737  HN  HIS    80     -17.382   4.276   9.398  1.00 10.00      A    H  
ATOM    738  HD1 HIS    80     -16.127   1.361   9.003  1.00 10.00      A    H  
ATOM    739  HE2 HIS    80     -15.901   1.153  13.002  1.00 10.00      A    H  
ATOM    740  N   VAL    81     -13.935   6.458   8.221  1.00 10.00      A    N  
ATOM    741  CA  VAL    81     -13.544   7.234   7.056  1.00 10.00      A    C  
ATOM    742  C   VAL    81     -13.521   6.322   5.837  1.00 10.00      A    C  
ATOM    743  O   VAL    81     -13.923   6.710   4.746  1.00 10.00      A    O  
ATOM    744  CB  VAL    81     -12.156   7.885   7.244  1.00 10.00      A    C  
ATOM    745  CG1 VAL    81     -11.818   8.798   6.072  1.00 10.00      A    C  
ATOM    746  CG2 VAL    81     -12.103   8.655   8.552  1.00 10.00      A    C  
ATOM    747  HN  VAL    81     -13.275   6.271   8.921  1.00 10.00      A    H  
ATOM    748  N   GLY    82     -13.089   5.086   6.055  1.00 10.00      A    N  
ATOM    749  CA  GLY    82     -13.013   4.117   4.979  1.00 10.00      A    C  
ATOM    750  C   GLY    82     -14.349   3.470   4.656  1.00 10.00      A    C  
ATOM    751  O   GLY    82     -14.418   2.560   3.828  1.00 10.00      A    O  
ATOM    752  HN  GLY    82     -12.812   4.830   6.959  1.00 10.00      A    H  
ATOM    753  N   ASP    83     -15.411   3.929   5.304  1.00 10.00      A    N  
ATOM    754  CA  ASP    83     -16.748   3.386   5.062  1.00 10.00      A    C  
ATOM    755  C   ASP    83     -17.337   4.018   3.806  1.00 10.00      A    C  
ATOM    756  O   ASP    83     -18.002   5.051   3.878  1.00 10.00      A    O  
ATOM    757  CB  ASP    83     -17.686   3.644   6.251  1.00 10.00      A    C  
ATOM    758  CG  ASP    83     -17.486   2.701   7.423  1.00 10.00      A    C  
ATOM    759  OD1 ASP    83     -16.615   1.811   7.353  1.00 10.00      A    O  
ATOM    760  OD2 ASP    83     -18.200   2.853   8.443  1.00 10.00      A    O1-
ATOM    761  HN  ASP    83     -15.300   4.659   5.948  1.00 10.00      A    H  
ATOM    762  N   LEU    84     -17.074   3.409   2.657  1.00 10.00      A    N  
ATOM    763  CA  LEU    84     -17.577   3.926   1.390  1.00 10.00      A    C  
ATOM    764  C   LEU    84     -19.052   3.602   1.199  1.00 10.00      A    C  
ATOM    765  O   LEU    84     -19.845   4.466   0.824  1.00 10.00      A    O  
ATOM    766  CB  LEU    84     -16.755   3.406   0.210  1.00 10.00      A    C  
ATOM    767  CG  LEU    84     -15.345   3.982   0.063  1.00 10.00      A    C  
ATOM    768  CD1 LEU    84     -14.652   3.407  -1.162  1.00 10.00      A    C  
ATOM    769  CD2 LEU    84     -15.388   5.502  -0.013  1.00 10.00      A    C  
ATOM    770  HN  LEU    84     -16.528   2.596   2.661  1.00 10.00      A    H  
ATOM    771  N   GLY    85     -19.420   2.353   1.440  1.00 10.00      A    N  
ATOM    772  CA  GLY    85     -20.803   1.958   1.296  1.00 10.00      A    C  
ATOM    773  C   GLY    85     -20.966   0.669   0.523  1.00 10.00      A    C  
ATOM    774  O   GLY    85     -20.271  -0.312   0.783  1.00 10.00      A    O  
ATOM    775  HN  GLY    85     -18.746   1.691   1.711  1.00 10.00      A    H  
ATOM    776  N   ASN    86     -21.877   0.676  -0.440  1.00 10.00      A    N  
ATOM    777  CA  ASN    86     -22.142  -0.507  -1.251  1.00 10.00      A    C  
ATOM    778  C   ASN    86     -22.085  -0.172  -2.735  1.00 10.00      A    C  
ATOM    779  O   ASN    86     -22.563   0.880  -3.161  1.00 10.00      A    O  
ATOM    780  CB  ASN    86     -23.521  -1.087  -0.925  1.00 10.00      A    C  
ATOM    781  CG  ASN    86     -23.562  -1.880   0.366  1.00 10.00      A    C  
ATOM    782  ND2 ASN    86     -23.951  -1.225   1.451  1.00 10.00      A    N  
ATOM    783  OD1 ASN    86     -23.265  -3.075   0.386  1.00 10.00      A    O  
ATOM    784  HN  ASN    86     -22.374   1.501  -0.624  1.00 10.00      A    H  
ATOM    785 HD21 ASN    86     -24.184  -0.279   1.364  1.00 10.00      A    H  
ATOM    786 HD22 ASN    86     -24.005  -1.722   2.300  1.00 10.00      A    H  
ATOM    787  N   VAL    87     -21.496  -1.066  -3.514  1.00 10.00      A    N  
ATOM    788  CA  VAL    87     -21.394  -0.878  -4.958  1.00 10.00      A    C  
ATOM    789  C   VAL    87     -22.430  -1.735  -5.675  1.00 10.00      A    C  
ATOM    790  O   VAL    87     -22.696  -2.868  -5.270  1.00 10.00      A    O  
ATOM    791  CB  VAL    87     -19.984  -1.194  -5.502  1.00 10.00      A    C  
ATOM    792  CG1 VAL    87     -19.013  -0.074  -5.157  1.00 10.00      A    C  
ATOM    793  CG2 VAL    87     -19.476  -2.527  -4.971  1.00 10.00      A    C  
ATOM    794  HN  VAL    87     -21.121  -1.881  -3.107  1.00 10.00      A    H  
ATOM    795  N   THR    88     -23.023  -1.190  -6.724  1.00 10.00      A    N  
ATOM    796  CA  THR    88     -24.040  -1.897  -7.480  1.00 10.00      A    C  
ATOM    797  C   THR    88     -23.447  -2.599  -8.696  1.00 10.00      A    C  
ATOM    798  O   THR    88     -22.786  -1.975  -9.526  1.00 10.00      A    O  
ATOM    799  CB  THR    88     -25.136  -0.925  -7.944  1.00 10.00      A    C  
ATOM    800  CG2 THR    88     -26.467  -1.649  -8.065  1.00 10.00      A    C  
ATOM    801  OG1 THR    88     -25.261   0.135  -6.983  1.00 10.00      A    O  
ATOM    802  HN  THR    88     -22.772  -0.286  -6.999  1.00 10.00      A    H  
ATOM    803  HG1 THR    88     -25.872  -0.135  -6.290  1.00 10.00      A    H  
ATOM    804  N   ALA    89     -23.674  -3.901  -8.783  1.00 10.00      A    N  
ATOM    805  CA  ALA    89     -23.181  -4.695  -9.897  1.00 10.00      A    C  
ATOM    806  C   ALA    89     -24.331  -5.051 -10.830  1.00 10.00      A    C  
ATOM    807  O   ALA    89     -25.429  -5.389 -10.377  1.00 10.00      A    O  
ATOM    808  CB  ALA    89     -22.492  -5.954  -9.391  1.00 10.00      A    C  
ATOM    809  HN  ALA    89     -24.195  -4.343  -8.077  1.00 10.00      A    H  
ATOM    810  N   ASP    90     -24.084  -4.955 -12.129  1.00 10.00      A    N  
ATOM    811  CA  ASP    90     -25.101  -5.263 -13.127  1.00 10.00      A    C  
ATOM    812  C   ASP    90     -25.329  -6.771 -13.242  1.00 10.00      A    C  
ATOM    813  O   ASP    90     -24.587  -7.563 -12.659  1.00 10.00      A    O  
ATOM    814  CB  ASP    90     -24.740  -4.642 -14.486  1.00 10.00      A    C  
ATOM    815  CG  ASP    90     -24.326  -5.659 -15.533  1.00 10.00      A    C  
ATOM    816  OD1 ASP    90     -23.185  -6.156 -15.473  1.00 10.00      A    O  
ATOM    817  OD2 ASP    90     -25.152  -5.977 -16.419  1.00 10.00      A    O1-
ATOM    818  HN  ASP    90     -23.193  -4.664 -12.427  1.00 10.00      A    H  
ATOM    819  N   LYS    91     -26.353  -7.156 -13.996  1.00 10.00      A    N  
ATOM    820  CA  LYS    91     -26.705  -8.563 -14.191  1.00 10.00      A    C  
ATOM    821  C   LYS    91     -25.549  -9.409 -14.739  1.00 10.00      A    C  
ATOM    822  O   LYS    91     -25.499 -10.619 -14.514  1.00 10.00      A    O  
ATOM    823  CB  LYS    91     -27.938  -8.684 -15.094  1.00 10.00      A    C  
ATOM    824  CG  LYS    91     -27.881  -7.835 -16.356  1.00 10.00      A    C  
ATOM    825  CD  LYS    91     -27.384  -8.633 -17.549  1.00 10.00      A    C  
ATOM    826  CE  LYS    91     -27.147  -7.734 -18.750  1.00 10.00      A    C  
ATOM    827  NZ  LYS    91     -25.786  -7.131 -18.741  1.00 10.00      A    N1+
ATOM    828  HN  LYS    91     -26.896  -6.467 -14.439  1.00 10.00      A    H  
ATOM    829  HZ1 LYS    91     -25.590  -6.689 -17.815  1.00 10.00      A    H  
ATOM    830  HZ2 LYS    91     -25.712  -6.403 -19.481  1.00 10.00      A    H  
ATOM    831  HZ3 LYS    91     -25.068  -7.869 -18.922  1.00 10.00      A    H  
ATOM    832  N   ASP    92     -24.619  -8.778 -15.446  1.00 10.00      A    N  
ATOM    833  CA  ASP    92     -23.481  -9.492 -16.019  1.00 10.00      A    C  
ATOM    834  C   ASP    92     -22.318  -9.569 -15.040  1.00 10.00      A    C  
ATOM    835  O   ASP    92     -21.352 -10.302 -15.265  1.00 10.00      A    O  
ATOM    836  CB  ASP    92     -23.023  -8.854 -17.329  1.00 10.00      A    C  
ATOM    837  CG  ASP    92     -23.380  -9.693 -18.534  1.00 10.00      A    C  
ATOM    838  OD1 ASP    92     -24.257  -9.266 -19.319  1.00 10.00      A    O  
ATOM    839  OD2 ASP    92     -22.794 -10.784 -18.700  1.00 10.00      A    O1-
ATOM    840  HN  ASP    92     -24.691  -7.806 -15.575  1.00 10.00      A    H  
ATOM    841  N   GLY    93     -22.408  -8.804 -13.960  1.00 10.00      A    N  
ATOM    842  CA  GLY    93     -21.363  -8.808 -12.957  1.00 10.00      A    C  
ATOM    843  C   GLY    93     -20.463  -7.592 -13.030  1.00 10.00      A    C  
ATOM    844  O   GLY    93     -19.395  -7.567 -12.416  1.00 10.00      A    O  
ATOM    845  HN  GLY    93     -23.199  -8.231 -13.840  1.00 10.00      A    H  
ATOM    846  N   VAL    94     -20.883  -6.583 -13.780  1.00 10.00      A    N  
ATOM    847  CA  VAL    94     -20.101  -5.360 -13.915  1.00 10.00      A    C  
ATOM    848  C   VAL    94     -20.563  -4.320 -12.898  1.00 10.00      A    C  
ATOM    849  O   VAL    94     -21.692  -3.834 -12.964  1.00 10.00      A    O  
ATOM    850  CB  VAL    94     -20.206  -4.762 -15.335  1.00 10.00      A    C  
ATOM    851  CG1 VAL    94     -19.317  -3.534 -15.471  1.00 10.00      A    C  
ATOM    852  CG2 VAL    94     -19.843  -5.801 -16.382  1.00 10.00      A    C  
ATOM    853  HN  VAL    94     -21.741  -6.660 -14.257  1.00 10.00      A    H  
ATOM    854  N   ALA    95     -19.698  -3.998 -11.947  1.00 10.00      A    N  
ATOM    855  CA  ALA    95     -20.023  -3.012 -10.926  1.00 10.00      A    C  
ATOM    856  C   ALA    95     -19.442  -1.651 -11.286  1.00 10.00      A    C  
ATOM    857  O   ALA    95     -18.224  -1.504 -11.420  1.00 10.00      A    O  
ATOM    858  CB  ALA    95     -19.519  -3.467  -9.564  1.00 10.00      A    C  
ATOM    859  HN  ALA    95     -18.814  -4.435 -11.931  1.00 10.00      A    H  
ATOM    860  N   ASP    96     -20.313  -0.665 -11.459  1.00 10.00      A    N  
ATOM    861  CA  ASP    96     -19.878   0.684 -11.799  1.00 10.00      A    C  
ATOM    862  C   ASP    96     -19.622   1.487 -10.540  1.00 10.00      A    C  
ATOM    863  O   ASP    96     -20.506   1.637  -9.696  1.00 10.00      A    O  
ATOM    864  CB  ASP    96     -20.916   1.405 -12.665  1.00 10.00      A    C  
ATOM    865  CG  ASP    96     -20.537   2.852 -12.944  1.00 10.00      A    C  
ATOM    866  OD1 ASP    96     -21.229   3.766 -12.439  1.00 10.00      A    O  
ATOM    867  OD2 ASP    96     -19.545   3.084 -13.673  1.00 10.00      A    O1-
ATOM    868  HN  ASP    96     -21.271  -0.844 -11.342  1.00 10.00      A    H  
ATOM    869  N   VAL    97     -18.411   1.988 -10.406  1.00 10.00      A    N  
ATOM    870  CA  VAL    97     -18.050   2.776  -9.249  1.00 10.00      A    C  
ATOM    871  C   VAL    97     -18.082   4.257  -9.589  1.00 10.00      A    C  
ATOM    872  O   VAL    97     -17.254   4.747 -10.352  1.00 10.00      A    O  
ATOM    873  CB  VAL    97     -16.660   2.392  -8.707  1.00 10.00      A    C  
ATOM    874  CG1 VAL    97     -16.345   3.172  -7.439  1.00 10.00      A    C  
ATOM    875  CG2 VAL    97     -16.596   0.895  -8.440  1.00 10.00      A    C  
ATOM    876  HN  VAL    97     -17.742   1.830 -11.108  1.00 10.00      A    H  
ATOM    877  N   SER    98     -19.073   4.944  -9.050  1.00 10.00      A    N  
ATOM    878  CA  SER    98     -19.235   6.374  -9.263  1.00 10.00      A    C  
ATOM    879  C   SER    98     -19.692   7.022  -7.960  1.00 10.00      A    C  
ATOM    880  O   SER    98     -20.884   7.238  -7.744  1.00 10.00      A    O  
ATOM    881  CB  SER    98     -20.255   6.637 -10.379  1.00 10.00      A    C  
ATOM    882  OG  SER    98     -19.868   6.003 -11.589  1.00 10.00      A    O  
ATOM    883  HN  SER    98     -19.725   4.474  -8.491  1.00 10.00      A    H  
ATOM    884  HG  SER    98     -20.417   5.217 -11.735  1.00 10.00      A    H  
ATOM    885  N   ILE    99     -18.740   7.295  -7.076  1.00 10.00      A    N  
ATOM    886  CA  ILE    99     -19.049   7.890  -5.780  1.00 10.00      A    C  
ATOM    887  C   ILE    99     -18.196   9.129  -5.528  1.00 10.00      A    C  
ATOM    888  O   ILE    99     -17.012   9.160  -5.861  1.00 10.00      A    O  
ATOM    889  CB  ILE    99     -18.811   6.879  -4.630  1.00 10.00      A    C  
ATOM    890  CG1 ILE    99     -19.455   5.523  -4.947  1.00 10.00      A    C  
ATOM    891  CG2 ILE    99     -19.335   7.422  -3.303  1.00 10.00      A    C  
ATOM    892  CD1 ILE    99     -19.047   4.411  -4.003  1.00 10.00      A    C  
ATOM    893  HN  ILE    99     -17.801   7.102  -7.303  1.00 10.00      A    H  
ATOM    894  N   GLU   100     -18.808  10.148  -4.948  1.00 10.00      A    N  
ATOM    895  CA  GLU   100     -18.112  11.378  -4.622  1.00 10.00      A    C  
ATOM    896  C   GLU   100     -18.301  11.675  -3.140  1.00 10.00      A    C  
ATOM    897  O   GLU   100     -19.277  12.315  -2.739  1.00 10.00      A    O  
ATOM    898  CB  GLU   100     -18.643  12.529  -5.472  1.00 10.00      A    C  
ATOM    899  CG  GLU   100     -17.831  13.807  -5.375  1.00 10.00      A    C  
ATOM    900  CD  GLU   100     -18.512  14.965  -6.071  1.00 10.00      A    C  
ATOM    901  OE1 GLU   100     -18.335  15.113  -7.297  1.00 10.00      A    O  
ATOM    902  OE2 GLU   100     -19.243  15.723  -5.397  1.00 10.00      A    O1-
ATOM    903  HN  GLU   100     -19.758  10.071  -4.727  1.00 10.00      A    H  
ATOM    904  N   ASP   101     -17.378  11.181  -2.330  1.00 10.00      A    N  
ATOM    905  CA  ASP   101     -17.447  11.362  -0.885  1.00 10.00      A    C  
ATOM    906  C   ASP   101     -16.651  12.582  -0.437  1.00 10.00      A    C  
ATOM    907  O   ASP   101     -15.661  12.956  -1.067  1.00 10.00      A    O  
ATOM    908  CB  ASP   101     -16.948  10.105  -0.167  1.00 10.00      A    C  
ATOM    909  CG  ASP   101     -17.035  10.228   1.337  1.00 10.00      A    C  
ATOM    910  OD1 ASP   101     -18.162  10.295   1.866  1.00 10.00      A    O  
ATOM    911  OD2 ASP   101     -15.981  10.285   1.994  1.00 10.00      A    O1-
ATOM    912  HN  ASP   101     -16.617  10.695  -2.714  1.00 10.00      A    H  
ATOM    913  N   SER   102     -17.093  13.206   0.649  1.00 10.00      A    N  
ATOM    914  CA  SER   102     -16.423  14.385   1.177  1.00 10.00      A    C  
ATOM    915  C   SER   102     -15.792  14.112   2.543  1.00 10.00      A    C  
ATOM    916  O   SER   102     -15.314  15.030   3.211  1.00 10.00      A    O  
ATOM    917  CB  SER   102     -17.406  15.550   1.265  1.00 10.00      A    C  
ATOM    918  OG  SER   102     -18.178  15.639   0.080  1.00 10.00      A    O  
ATOM    919  HN  SER   102     -17.889  12.861   1.111  1.00 10.00      A    H  
ATOM    920  HG  SER   102     -17.999  14.871  -0.470  1.00 10.00      A    H  
ATOM    921  N   VAL   103     -15.789  12.854   2.957  1.00 10.00      A    N  
ATOM    922  CA  VAL   103     -15.203  12.478   4.234  1.00 10.00      A    C  
ATOM    923  C   VAL   103     -13.785  11.972   4.006  1.00 10.00      A    C  
ATOM    924  O   VAL   103     -12.864  12.307   4.754  1.00 10.00      A    O  
ATOM    925  CB  VAL   103     -16.043  11.401   4.957  1.00 10.00      A    C  
ATOM    926  CG1 VAL   103     -15.374  10.965   6.253  1.00 10.00      A    C  
ATOM    927  CG2 VAL   103     -17.445  11.923   5.234  1.00 10.00      A    C  
ATOM    928  HN  VAL   103     -16.169  12.153   2.380  1.00 10.00      A    H  
ATOM    929  N   ILE   104     -13.622  11.168   2.964  1.00 10.00      A    N  
ATOM    930  CA  ILE   104     -12.318  10.627   2.605  1.00 10.00      A    C  
ATOM    931  C   ILE   104     -11.448  11.714   1.985  1.00 10.00      A    C  
ATOM    932  O   ILE   104     -11.954  12.748   1.544  1.00 10.00      A    O  
ATOM    933  CB  ILE   104     -12.432   9.451   1.606  1.00 10.00      A    C  
ATOM    934  CG1 ILE   104     -13.167   9.881   0.332  1.00 10.00      A    C  
ATOM    935  CG2 ILE   104     -13.119   8.261   2.250  1.00 10.00      A    C  
ATOM    936  CD1 ILE   104     -13.186   8.823  -0.751  1.00 10.00      A    C  
ATOM    937  HN  ILE   104     -14.412  10.921   2.422  1.00 10.00      A    H  
ATOM    938  N   SER   105     -10.147  11.482   1.958  1.00 10.00      A    N  
ATOM    939  CA  SER   105      -9.222  12.436   1.382  1.00 10.00      A    C  
ATOM    940  C   SER   105      -7.941  11.734   0.945  1.00 10.00      A    C  
ATOM    941  O   SER   105      -7.616  10.649   1.432  1.00 10.00      A    O  
ATOM    942  CB  SER   105      -8.913  13.547   2.395  1.00 10.00      A    C  
ATOM    943  OG  SER   105      -8.133  14.579   1.814  1.00 10.00      A    O  
ATOM    944  HN  SER   105      -9.796  10.653   2.346  1.00 10.00      A    H  
ATOM    945  HG  SER   105      -7.493  14.902   2.466  1.00 10.00      A    H  
ATOM    946  N   LEU   106      -7.231  12.337   0.006  1.00 10.00      A    N  
ATOM    947  CA  LEU   106      -5.981  11.776  -0.473  1.00 10.00      A    C  
ATOM    948  C   LEU   106      -4.821  12.563   0.119  1.00 10.00      A    C  
ATOM    949  O   LEU   106      -3.650  12.242  -0.099  1.00 10.00      A    O  
ATOM    950  CB  LEU   106      -5.923  11.801  -2.000  1.00 10.00      A    C  
ATOM    951  CG  LEU   106      -7.061  11.091  -2.737  1.00 10.00      A    C  
ATOM    952  CD1 LEU   106      -6.900  11.247  -4.240  1.00 10.00      A    C  
ATOM    953  CD2 LEU   106      -7.117   9.620  -2.354  1.00 10.00      A    C  
ATOM    954  HN  LEU   106      -7.555  13.185  -0.378  1.00 10.00      A    H  
ATOM    955  N   SER   107      -5.162  13.596   0.876  1.00 10.00      A    N  
ATOM    956  CA  SER   107      -4.176  14.449   1.517  1.00 10.00      A    C  
ATOM    957  C   SER   107      -4.648  14.831   2.917  1.00 10.00      A    C  
ATOM    958  O   SER   107      -5.844  14.768   3.211  1.00 10.00      A    O  
ATOM    959  CB  SER   107      -3.970  15.713   0.679  1.00 10.00      A    C  
ATOM    960  OG  SER   107      -3.956  15.412  -0.708  1.00 10.00      A    O  
ATOM    961  HN  SER   107      -6.115  13.789   1.012  1.00 10.00      A    H  
ATOM    962  HG  SER   107      -4.865  15.349  -1.032  1.00 10.00      A    H  
ATOM    963  N   GLY   108      -3.711  15.204   3.777  1.00 10.00      A    N  
ATOM    964  CA  GLY   108      -4.059  15.603   5.128  1.00 10.00      A    C  
ATOM    965  C   GLY   108      -4.168  14.442   6.093  1.00 10.00      A    C  
ATOM    966  O   GLY   108      -3.616  13.366   5.850  1.00 10.00      A    O  
ATOM    967  HN  GLY   108      -2.773  15.219   3.492  1.00 10.00      A    H  
ATOM    968  N   ASP   109      -4.889  14.667   7.188  1.00 10.00      A    N  
ATOM    969  CA  ASP   109      -5.082  13.655   8.228  1.00 10.00      A    C  
ATOM    970  C   ASP   109      -5.897  12.472   7.714  1.00 10.00      A    C  
ATOM    971  O   ASP   109      -5.554  11.318   7.955  1.00 10.00      A    O  
ATOM    972  CB  ASP   109      -5.760  14.290   9.446  1.00 10.00      A    C  
ATOM    973  CG  ASP   109      -6.059  13.316  10.567  1.00 10.00      A    C  
ATOM    974  OD1 ASP   109      -5.113  12.688  11.085  1.00 10.00      A    O  
ATOM    975  OD2 ASP   109      -7.242  13.206  10.963  1.00 10.00      A    O1-
ATOM    976  HN  ASP   109      -5.307  15.549   7.305  1.00 10.00      A    H  
ATOM    977  N   HIS   110      -6.961  12.771   6.978  1.00 10.00      A    N  
ATOM    978  CA  HIS   110      -7.835  11.738   6.420  1.00 10.00      A    C  
ATOM    979  C   HIS   110      -7.261  11.164   5.124  1.00 10.00      A    C  
ATOM    980  O   HIS   110      -7.995  10.918   4.170  1.00 10.00      A    O  
ATOM    981  CB  HIS   110      -9.224  12.321   6.142  1.00 10.00      A    C  
ATOM    982  CG  HIS   110     -10.177  12.252   7.294  1.00 10.00      A    C  
ATOM    983  CD2 HIS   110      -9.943  12.125   8.624  1.00 10.00      A    C  
ATOM    984  ND1 HIS   110     -11.545  12.322   7.156  1.00 10.00      A    N  
ATOM    985  CE1 HIS   110     -12.088  12.242   8.375  1.00 10.00      A    C  
ATOM    986  NE2 HIS   110     -11.159  12.120   9.303  1.00 10.00      A    N  
ATOM    987  HN  HIS   110      -7.170  13.710   6.806  1.00 10.00      A    H  
ATOM    988  HD1 HIS   110     -12.039  12.404   6.303  1.00 10.00      A    H  
ATOM    989  N   CYS   111      -5.958  10.932   5.101  1.00 10.00      A    N  
ATOM    990  CA  CYS   111      -5.298  10.407   3.916  1.00 10.00      A    C  
ATOM    991  C   CYS   111      -5.459   8.892   3.820  1.00 10.00      A    C  
ATOM    992  O   CYS   111      -4.945   8.148   4.656  1.00 10.00      A    O  
ATOM    993  CB  CYS   111      -3.817  10.782   3.919  1.00 10.00      A    C  
ATOM    994  SG  CYS   111      -2.956  10.458   2.363  1.00 10.00      A    S  
ATOM    995  HN  CYS   111      -5.429  11.102   5.910  1.00 10.00      A    H  
ATOM    996  HG  CYS   111      -3.326  11.387   1.488  1.00 10.00      A    H  
ATOM    997  N   ILE   112      -6.176   8.440   2.796  1.00 10.00      A    N  
ATOM    998  CA  ILE   112      -6.401   7.012   2.589  1.00 10.00      A    C  
ATOM    999  C   ILE   112      -5.292   6.375   1.747  1.00 10.00      A    C  
ATOM   1000  O   ILE   112      -5.387   5.213   1.349  1.00 10.00      A    O  
ATOM   1001  CB  ILE   112      -7.776   6.724   1.951  1.00 10.00      A    C  
ATOM   1002  CG1 ILE   112      -7.906   7.422   0.592  1.00 10.00      A    C  
ATOM   1003  CG2 ILE   112      -8.894   7.157   2.889  1.00 10.00      A    C  
ATOM   1004  CD1 ILE   112      -9.158   7.046  -0.170  1.00 10.00      A    C  
ATOM   1005  HN  ILE   112      -6.578   9.086   2.173  1.00 10.00      A    H  
ATOM   1006  N   ILE   113      -4.243   7.137   1.479  1.00 10.00      A    N  
ATOM   1007  CA  ILE   113      -3.120   6.635   0.694  1.00 10.00      A    C  
ATOM   1008  C   ILE   113      -2.302   5.653   1.528  1.00 10.00      A    C  
ATOM   1009  O   ILE   113      -2.004   5.920   2.697  1.00 10.00      A    O  
ATOM   1010  CB  ILE   113      -2.205   7.781   0.203  1.00 10.00      A    C  
ATOM   1011  CG1 ILE   113      -2.995   8.781  -0.652  1.00 10.00      A    C  
ATOM   1012  CG2 ILE   113      -1.011   7.239  -0.573  1.00 10.00      A    C  
ATOM   1013  CD1 ILE   113      -3.605   8.177  -1.898  1.00 10.00      A    C  
ATOM   1014  HN  ILE   113      -4.218   8.055   1.821  1.00 10.00      A    H  
ATOM   1015  N   GLY   114      -1.960   4.512   0.938  1.00 10.00      A    N  
ATOM   1016  CA  GLY   114      -1.190   3.513   1.646  1.00 10.00      A    C  
ATOM   1017  C   GLY   114      -2.065   2.477   2.318  1.00 10.00      A    C  
ATOM   1018  O   GLY   114      -1.562   1.523   2.907  1.00 10.00      A    O  
ATOM   1019  HN  GLY   114      -2.227   4.349   0.005  1.00 10.00      A    H  
ATOM   1020  N   ARG   115      -3.379   2.664   2.232  1.00 10.00      A    N  
ATOM   1021  CA  ARG   115      -4.325   1.733   2.845  1.00 10.00      A    C  
ATOM   1022  C   ARG   115      -4.768   0.675   1.834  1.00 10.00      A    C  
ATOM   1023  O   ARG   115      -4.408   0.742   0.655  1.00 10.00      A    O  
ATOM   1024  CB  ARG   115      -5.540   2.468   3.429  1.00 10.00      A    C  
ATOM   1025  CG  ARG   115      -5.226   3.753   4.192  1.00 10.00      A    C  
ATOM   1026  CD  ARG   115      -4.079   3.589   5.182  1.00 10.00      A    C  
ATOM   1027  NE  ARG   115      -3.106   4.674   5.042  1.00 10.00      A    N  
ATOM   1028  CZ  ARG   115      -2.632   5.404   6.055  1.00 10.00      A    C  
ATOM   1029  NH1 ARG   115      -2.972   5.132   7.309  1.00 10.00      A    N1+
ATOM   1030  NH2 ARG   115      -1.790   6.399   5.804  1.00 10.00      A    N  
ATOM   1031  HN  ARG   115      -3.721   3.439   1.740  1.00 10.00      A    H  
ATOM   1032  HE  ARG   115      -2.804   4.886   4.130  1.00 10.00      A    H  
ATOM   1033 HH11 ARG   115      -3.605   4.366   7.519  1.00 10.00      A    H  
ATOM   1034 HH12 ARG   115      -2.607   5.685   8.059  1.00 10.00      A    H  
ATOM   1035 HH21 ARG   115      -1.519   6.599   4.862  1.00 10.00      A    H  
ATOM   1036 HH22 ARG   115      -1.432   6.971   6.563  1.00 10.00      A    H  
ATOM   1037  N   THR   116      -5.568  -0.282   2.283  1.00 10.00      A    N  
ATOM   1038  CA  THR   116      -6.019  -1.354   1.411  1.00 10.00      A    C  
ATOM   1039  C   THR   116      -7.519  -1.313   1.142  1.00 10.00      A    C  
ATOM   1040  O   THR   116      -8.330  -1.529   2.041  1.00 10.00      A    O  
ATOM   1041  CB  THR   116      -5.664  -2.732   2.002  1.00 10.00      A    C  
ATOM   1042  CG2 THR   116      -5.695  -3.802   0.923  1.00 10.00      A    C  
ATOM   1043  OG1 THR   116      -4.354  -2.682   2.573  1.00 10.00      A    O  
ATOM   1044  HN  THR   116      -5.865  -0.266   3.219  1.00 10.00      A    H  
ATOM   1045  HG1 THR   116      -4.426  -2.667   3.538  1.00 10.00      A    H  
ATOM   1046  N   LEU   117      -7.880  -1.043  -0.102  1.00 10.00      A    N  
ATOM   1047  CA  LEU   117      -9.278  -1.025  -0.502  1.00 10.00      A    C  
ATOM   1048  C   LEU   117      -9.689  -2.465  -0.772  1.00 10.00      A    C  
ATOM   1049  O   LEU   117      -9.051  -3.154  -1.566  1.00 10.00      A    O  
ATOM   1050  CB  LEU   117      -9.453  -0.179  -1.765  1.00 10.00      A    C  
ATOM   1051  CG  LEU   117     -10.861  -0.127  -2.363  1.00 10.00      A    C  
ATOM   1052  CD1 LEU   117     -11.835   0.521  -1.392  1.00 10.00      A    C  
ATOM   1053  CD2 LEU   117     -10.846   0.621  -3.688  1.00 10.00      A    C  
ATOM   1054  HN  LEU   117      -7.187  -0.867  -0.776  1.00 10.00      A    H  
ATOM   1055  N   VAL   118     -10.728  -2.937  -0.102  1.00 10.00      A    N  
ATOM   1056  CA  VAL   118     -11.158  -4.318  -0.273  1.00 10.00      A    C  
ATOM   1057  C   VAL   118     -12.659  -4.435  -0.513  1.00 10.00      A    C  
ATOM   1058  O   VAL   118     -13.469  -3.873   0.229  1.00 10.00      A    O  
ATOM   1059  CB  VAL   118     -10.782  -5.192   0.951  1.00 10.00      A    C  
ATOM   1060  CG1 VAL   118     -11.022  -6.663   0.656  1.00 10.00      A    C  
ATOM   1061  CG2 VAL   118      -9.340  -4.966   1.380  1.00 10.00      A    C  
ATOM   1062  HN  VAL   118     -11.227  -2.345   0.503  1.00 10.00      A    H  
ATOM   1063  N   VAL   119     -13.022  -5.176  -1.550  1.00 10.00      A    N  
ATOM   1064  CA  VAL   119     -14.423  -5.400  -1.870  1.00 10.00      A    C  
ATOM   1065  C   VAL   119     -14.923  -6.612  -1.081  1.00 10.00      A    C  
ATOM   1066  O   VAL   119     -14.223  -7.623  -0.963  1.00 10.00      A    O  
ATOM   1067  CB  VAL   119     -14.651  -5.597  -3.390  1.00 10.00      A    C  
ATOM   1068  CG1 VAL   119     -13.898  -6.807  -3.919  1.00 10.00      A    C  
ATOM   1069  CG2 VAL   119     -16.135  -5.687  -3.720  1.00 10.00      A    C  
ATOM   1070  HN  VAL   119     -12.329  -5.596  -2.105  1.00 10.00      A    H  
ATOM   1071  N   HIS   120     -16.114  -6.504  -0.518  1.00 10.00      A    N  
ATOM   1072  CA  HIS   120     -16.670  -7.584   0.280  1.00 10.00      A    C  
ATOM   1073  C   HIS   120     -17.545  -8.532  -0.527  1.00 10.00      A    C  
ATOM   1074  O   HIS   120     -18.072  -8.176  -1.584  1.00 10.00      A    O  
ATOM   1075  CB  HIS   120     -17.415  -7.050   1.502  1.00 10.00      A    C  
ATOM   1076  CG  HIS   120     -16.503  -6.549   2.579  1.00 10.00      A    C  
ATOM   1077  CD2 HIS   120     -15.783  -5.404   2.668  1.00 10.00      A    C  
ATOM   1078  ND1 HIS   120     -16.250  -7.250   3.742  1.00 10.00      A    N  
ATOM   1079  CE1 HIS   120     -15.413  -6.558   4.494  1.00 10.00      A    C  
ATOM   1080  NE2 HIS   120     -15.115  -5.437   3.866  1.00 10.00      A    N  
ATOM   1081  HN  HIS   120     -16.639  -5.680  -0.650  1.00 10.00      A    H  
ATOM   1082  HD1 HIS   120     -16.626  -8.131   3.977  1.00 10.00      A    H  
ATOM   1083  HE2 HIS   120     -14.612  -4.689   4.255  1.00 10.00      A    H  
ATOM   1084  N   GLU   121     -17.679  -9.742  -0.006  1.00 10.00      A    N  
ATOM   1085  CA  GLU   121     -18.469 -10.791  -0.631  1.00 10.00      A    C  
ATOM   1086  C   GLU   121     -19.949 -10.416  -0.718  1.00 10.00      A    C  
ATOM   1087  O   GLU   121     -20.519 -10.331  -1.810  1.00 10.00      A    O  
ATOM   1088  CB  GLU   121     -18.305 -12.084   0.176  1.00 10.00      A    C  
ATOM   1089  CG  GLU   121     -19.045 -13.291  -0.379  1.00 10.00      A    C  
ATOM   1090  CD  GLU   121     -19.322 -14.335   0.686  1.00 10.00      A    C  
ATOM   1091  OE1 GLU   121     -20.293 -15.106   0.530  1.00 10.00      A    O  
ATOM   1092  OE2 GLU   121     -18.580 -14.380   1.692  1.00 10.00      A    O1-
ATOM   1093  HN  GLU   121     -17.218  -9.943   0.836  1.00 10.00      A    H  
ATOM   1094  N   LYS   122     -20.560 -10.173   0.432  1.00 10.00      A    N  
ATOM   1095  CA  LYS   122     -21.978  -9.845   0.490  1.00 10.00      A    C  
ATOM   1096  C   LYS   122     -22.196  -8.340   0.556  1.00 10.00      A    C  
ATOM   1097  O   LYS   122     -21.276  -7.552   0.307  1.00 10.00      A    O  
ATOM   1098  CB  LYS   122     -22.626 -10.519   1.704  1.00 10.00      A    C  
ATOM   1099  CG  LYS   122     -22.350 -12.010   1.814  1.00 10.00      A    C  
ATOM   1100  CD  LYS   122     -23.014 -12.604   3.045  1.00 10.00      A    C  
ATOM   1101  CE  LYS   122     -22.466 -13.987   3.363  1.00 10.00      A    C  
ATOM   1102  NZ  LYS   122     -23.067 -14.556   4.599  1.00 10.00      A    N1+
ATOM   1103  HN  LYS   122     -20.042 -10.188   1.263  1.00 10.00      A    H  
ATOM   1104  HZ1 LYS   122     -23.035 -13.858   5.369  1.00 10.00      A    H  
ATOM   1105  HZ2 LYS   122     -22.543 -15.401   4.898  1.00 10.00      A    H  
ATOM   1106  HZ3 LYS   122     -24.060 -14.825   4.427  1.00 10.00      A    H  
ATOM   1107  N   ALA   123     -23.422  -7.951   0.879  1.00 10.00      A    N  
ATOM   1108  CA  ALA   123     -23.783  -6.551   0.991  1.00 10.00      A    C  
ATOM   1109  C   ALA   123     -23.578  -6.074   2.422  1.00 10.00      A    C  
ATOM   1110  O   ALA   123     -23.689  -6.855   3.371  1.00 10.00      A    O  
ATOM   1111  CB  ALA   123     -25.228  -6.344   0.566  1.00 10.00      A    C  
ATOM   1112  HN  ALA   123     -24.108  -8.630   1.056  1.00 10.00      A    H  
ATOM   1113  N   ASP   124     -23.278  -4.798   2.565  1.00 10.00      A    N  
ATOM   1114  CA  ASP   124     -23.048  -4.197   3.868  1.00 10.00      A    C  
ATOM   1115  C   ASP   124     -24.314  -3.497   4.344  1.00 10.00      A    C  
ATOM   1116  O   ASP   124     -24.939  -2.753   3.584  1.00 10.00      A    O  
ATOM   1117  CB  ASP   124     -21.889  -3.201   3.769  1.00 10.00      A    C  
ATOM   1118  CG  ASP   124     -21.750  -2.308   4.983  1.00 10.00      A    C  
ATOM   1119  OD1 ASP   124     -22.005  -2.771   6.113  1.00 10.00      A    O  
ATOM   1120  OD2 ASP   124     -21.363  -1.136   4.814  1.00 10.00      A    O1-
ATOM   1121  HN  ASP   124     -23.220  -4.230   1.763  1.00 10.00      A    H  
ATOM   1122  N   ASP   125     -24.691  -3.733   5.597  1.00 10.00      A    N  
ATOM   1123  CA  ASP   125     -25.898  -3.126   6.154  1.00 10.00      A    C  
ATOM   1124  C   ASP   125     -25.683  -1.671   6.561  1.00 10.00      A    C  
ATOM   1125  O   ASP   125     -26.634  -0.974   6.932  1.00 10.00      A    O  
ATOM   1126  CB  ASP   125     -26.510  -3.958   7.294  1.00 10.00      A    C  
ATOM   1127  CG  ASP   125     -25.632  -4.084   8.527  1.00 10.00      A    C  
ATOM   1128  OD1 ASP   125     -25.188  -3.047   9.065  1.00 10.00      A    O  
ATOM   1129  OD2 ASP   125     -25.412  -5.228   8.987  1.00 10.00      A    O1-
ATOM   1130  HN  ASP   125     -24.136  -4.316   6.163  1.00 10.00      A    H  
ATOM   1131  N   LEU   126     -24.426  -1.230   6.489  1.00 10.00      A    N  
ATOM   1132  CA  LEU   126     -24.045   0.144   6.811  1.00 10.00      A    C  
ATOM   1133  C   LEU   126     -24.166   0.456   8.299  1.00 10.00      A    C  
ATOM   1134  O   LEU   126     -24.416   1.598   8.686  1.00 10.00      A    O  
ATOM   1135  CB  LEU   126     -24.832   1.157   5.967  1.00 10.00      A    C  
ATOM   1136  CG  LEU   126     -24.728   0.995   4.447  1.00 10.00      A    C  
ATOM   1137  CD1 LEU   126     -25.781   1.834   3.744  1.00 10.00      A    C  
ATOM   1138  CD2 LEU   126     -23.338   1.367   3.960  1.00 10.00      A    C  
ATOM   1139  HN  LEU   126     -23.721  -1.860   6.210  1.00 10.00      A    H  
ATOM   1140  N   GLY   127     -23.997  -0.560   9.131  1.00 10.00      A    N  
ATOM   1141  CA  GLY   127     -24.062  -0.364  10.564  1.00 10.00      A    C  
ATOM   1142  C   GLY   127     -25.468  -0.100  11.051  1.00 10.00      A    C  
ATOM   1143  O   GLY   127     -25.692   0.794  11.870  1.00 10.00      A    O  
ATOM   1144  HN  GLY   127     -23.857  -1.465   8.767  1.00 10.00      A    H  
ATOM   1145  N   LYS   128     -26.416  -0.867  10.536  1.00 10.00      A    N  
ATOM   1146  CA  LYS   128     -27.817  -0.727  10.915  1.00 10.00      A    C  
ATOM   1147  C   LYS   128     -28.543  -2.054  10.749  1.00 10.00      A    C  
ATOM   1148  O   LYS   128     -29.718  -2.097  10.384  1.00 10.00      A    O  
ATOM   1149  CB  LYS   128     -28.495   0.364  10.076  1.00 10.00      A    C  
ATOM   1150  CG  LYS   128     -28.581   1.714  10.770  1.00 10.00      A    C  
ATOM   1151  CD  LYS   128     -28.614   2.857   9.767  1.00 10.00      A    C  
ATOM   1152  CE  LYS   128     -27.279   3.010   9.058  1.00 10.00      A    C  
ATOM   1153  NZ  LYS   128     -26.166   3.258  10.014  1.00 10.00      A    N1+
ATOM   1154  HN  LYS   128     -26.164  -1.556   9.875  1.00 10.00      A    H  
ATOM   1155  HZ1 LYS   128     -25.346   2.663   9.772  1.00 10.00      A    H  
ATOM   1156  HZ2 LYS   128     -26.467   3.039  10.984  1.00 10.00      A    H  
ATOM   1157  HZ3 LYS   128     -25.874   4.263   9.972  1.00 10.00      A    H  
ATOM   1158  N   GLY   129     -27.827  -3.137  11.016  1.00 10.00      A    N  
ATOM   1159  CA  GLY   129     -28.398  -4.458  10.886  1.00 10.00      A    C  
ATOM   1160  C   GLY   129     -29.015  -4.957  12.174  1.00 10.00      A    C  
ATOM   1161  O   GLY   129     -29.998  -5.698  12.146  1.00 10.00      A    O  
ATOM   1162  HN  GLY   129     -26.890  -3.037  11.303  1.00 10.00      A    H  
ATOM   1163  N   GLY   130     -28.447  -4.557  13.303  1.00 10.00      A    N  
ATOM   1164  CA  GLY   130     -28.976  -4.984  14.584  1.00 10.00      A    C  
ATOM   1165  C   GLY   130     -27.912  -5.573  15.489  1.00 10.00      A    C  
ATOM   1166  O   GLY   130     -27.705  -5.095  16.605  1.00 10.00      A    O  
ATOM   1167  HN  GLY   130     -27.668  -3.964  13.269  1.00 10.00      A    H  
ATOM   1168  N   ASN   131     -27.234  -6.608  15.009  1.00 10.00      A    N  
ATOM   1169  CA  ASN   131     -26.183  -7.265  15.784  1.00 10.00      A    C  
ATOM   1170  C   ASN   131     -24.957  -6.372  15.941  1.00 10.00      A    C  
ATOM   1171  O   ASN   131     -24.819  -5.360  15.250  1.00 10.00      A    O  
ATOM   1172  CB  ASN   131     -25.800  -8.629  15.185  1.00 10.00      A    C  
ATOM   1173  CG  ASN   131     -25.308  -8.568  13.744  1.00 10.00      A    C  
ATOM   1174  ND2 ASN   131     -25.448  -9.672  13.024  1.00 10.00      A    N  
ATOM   1175  OD1 ASN   131     -24.804  -7.547  13.280  1.00 10.00      A    O  
ATOM   1176  HN  ASN   131     -27.445  -6.941  14.112  1.00 10.00      A    H  
ATOM   1177 HD21 ASN   131     -25.855 -10.458  13.450  1.00 10.00      A    H  
ATOM   1178 HD22 ASN   131     -25.129  -9.662  12.094  1.00 10.00      A    H  
ATOM   1179  N   GLU   132     -24.070  -6.747  16.850  1.00 10.00      A    N  
ATOM   1180  CA  GLU   132     -22.858  -5.976  17.100  1.00 10.00      A    C  
ATOM   1181  C   GLU   132     -21.925  -5.982  15.893  1.00 10.00      A    C  
ATOM   1182  O   GLU   132     -21.205  -5.015  15.650  1.00 10.00      A    O  
ATOM   1183  CB  GLU   132     -22.138  -6.474  18.355  1.00 10.00      A    C  
ATOM   1184  CG  GLU   132     -22.246  -7.971  18.604  1.00 10.00      A    C  
ATOM   1185  CD  GLU   132     -21.137  -8.761  17.945  1.00 10.00      A    C  
ATOM   1186  OE1 GLU   132     -21.324  -9.220  16.802  1.00 10.00      A    O  
ATOM   1187  OE2 GLU   132     -20.069  -8.930  18.568  1.00 10.00      A    O1-
ATOM   1188  HN  GLU   132     -24.237  -7.564  17.377  1.00 10.00      A    H  
ATOM   1189  N   GLU   133     -21.946  -7.074  15.137  1.00 10.00      A    N  
ATOM   1190  CA  GLU   133     -21.106  -7.204  13.956  1.00 10.00      A    C  
ATOM   1191  C   GLU   133     -21.478  -6.164  12.908  1.00 10.00      A    C  
ATOM   1192  O   GLU   133     -20.652  -5.771  12.087  1.00 10.00      A    O  
ATOM   1193  CB  GLU   133     -21.189  -8.618  13.376  1.00 10.00      A    C  
ATOM   1194  CG  GLU   133     -19.989  -8.997  12.524  1.00 10.00      A    C  
ATOM   1195  CD  GLU   133     -18.682  -8.548  13.146  1.00 10.00      A    C  
ATOM   1196  OE1 GLU   133     -18.283  -9.123  14.180  1.00 10.00      A    O  
ATOM   1197  OE2 GLU   133     -18.054  -7.612  12.610  1.00 10.00      A    O1-
ATOM   1198  HN  GLU   133     -22.532  -7.819  15.393  1.00 10.00      A    H  
ATOM   1199  N   SER   134     -22.725  -5.723  12.944  1.00 10.00      A    N  
ATOM   1200  CA  SER   134     -23.208  -4.713  12.019  1.00 10.00      A    C  
ATOM   1201  C   SER   134     -22.513  -3.384  12.297  1.00 10.00      A    C  
ATOM   1202  O   SER   134     -22.099  -2.674  11.379  1.00 10.00      A    O  
ATOM   1203  CB  SER   134     -24.723  -4.567  12.169  1.00 10.00      A    C  
ATOM   1204  OG  SER   134     -25.186  -3.357  11.605  1.00 10.00      A    O  
ATOM   1205  HN  SER   134     -23.346  -6.096  13.610  1.00 10.00      A    H  
ATOM   1206  HG  SER   134     -25.033  -3.373  10.637  1.00 10.00      A    H  
ATOM   1207  N   THR   135     -22.358  -3.077  13.576  1.00 10.00      A    N  
ATOM   1208  CA  THR   135     -21.714  -1.847  14.002  1.00 10.00      A    C  
ATOM   1209  C   THR   135     -20.197  -1.948  13.829  1.00 10.00      A    C  
ATOM   1210  O   THR   135     -19.473  -0.958  13.971  1.00 10.00      A    O  
ATOM   1211  CB  THR   135     -22.057  -1.553  15.473  1.00 10.00      A    C  
ATOM   1212  CG2 THR   135     -22.198  -0.057  15.692  1.00 10.00      A    C  
ATOM   1213  OG1 THR   135     -23.306  -2.190  15.793  1.00 10.00      A    O  
ATOM   1214  HN  THR   135     -22.692  -3.694  14.260  1.00 10.00      A    H  
ATOM   1215  HG1 THR   135     -23.748  -1.697  16.496  1.00 10.00      A    H  
ATOM   1216  N   LYS   136     -19.728  -3.149  13.508  1.00 10.00      A    N  
ATOM   1217  CA  LYS   136     -18.308  -3.398  13.304  1.00 10.00      A    C  
ATOM   1218  C   LYS   136     -17.973  -3.493  11.814  1.00 10.00      A    C  
ATOM   1219  O   LYS   136     -17.450  -2.545  11.226  1.00 10.00      A    O  
ATOM   1220  CB  LYS   136     -17.869  -4.673  14.033  1.00 10.00      A    C  
ATOM   1221  CG  LYS   136     -17.726  -4.523  15.540  1.00 10.00      A    C  
ATOM   1222  CD  LYS   136     -17.294  -5.830  16.187  1.00 10.00      A    C  
ATOM   1223  CE  LYS   136     -18.489  -6.699  16.540  1.00 10.00      A    C  
ATOM   1224  NZ  LYS   136     -18.115  -8.129  16.711  1.00 10.00      A    N1+
ATOM   1225  HN  LYS   136     -20.362  -3.890  13.403  1.00 10.00      A    H  
ATOM   1226  HZ1 LYS   136     -18.825  -8.617  17.306  1.00 10.00      A    H  
ATOM   1227  HZ2 LYS   136     -17.184  -8.206  17.166  1.00 10.00      A    H  
ATOM   1228  HZ3 LYS   136     -18.076  -8.604  15.780  1.00 10.00      A    H  
ATOM   1229  N   THR   137     -18.286  -4.633  11.204  1.00 10.00      A    N  
ATOM   1230  CA  THR   137     -18.007  -4.845   9.788  1.00 10.00      A    C  
ATOM   1231  C   THR   137     -19.230  -4.538   8.929  1.00 10.00      A    C  
ATOM   1232  O   THR   137     -19.100  -4.152   7.767  1.00 10.00      A    O  
ATOM   1233  CB  THR   137     -17.554  -6.292   9.509  1.00 10.00      A    C  
ATOM   1234  CG2 THR   137     -16.173  -6.547  10.094  1.00 10.00      A    C  
ATOM   1235  OG1 THR   137     -18.496  -7.213  10.079  1.00 10.00      A    O  
ATOM   1236  HN  THR   137     -18.721  -5.351  11.717  1.00 10.00      A    H  
ATOM   1237  HG1 THR   137     -18.266  -7.371  11.014  1.00 10.00      A    H  
ATOM   1238  N   GLY   138     -20.412  -4.718   9.506  1.00 10.00      A    N  
ATOM   1239  CA  GLY   138     -21.642  -4.457   8.781  1.00 10.00      A    C  
ATOM   1240  C   GLY   138     -22.194  -5.706   8.131  1.00 10.00      A    C  
ATOM   1241  O   GLY   138     -23.054  -5.629   7.251  1.00 10.00      A    O  
ATOM   1242  HN  GLY   138     -20.450  -5.034  10.436  1.00 10.00      A    H  
ATOM   1243  N   ASN   139     -21.683  -6.859   8.566  1.00 10.00      A    N  
ATOM   1244  CA  ASN   139     -22.111  -8.161   8.043  1.00 10.00      A    C  
ATOM   1245  C   ASN   139     -21.890  -8.244   6.537  1.00 10.00      A    C  
ATOM   1246  O   ASN   139     -22.594  -8.965   5.831  1.00 10.00      A    O  
ATOM   1247  CB  ASN   139     -23.576  -8.465   8.390  1.00 10.00      A    C  
ATOM   1248  CG  ASN   139     -23.846  -8.494   9.882  1.00 10.00      A    C  
ATOM   1249  ND2 ASN   139     -24.429  -7.425  10.398  1.00 10.00      A    N  
ATOM   1250  OD1 ASN   139     -23.550  -9.480  10.565  1.00 10.00      A    O  
ATOM   1251  HN  ASN   139     -20.988  -6.832   9.256  1.00 10.00      A    H  
ATOM   1252 HD21 ASN   139     -24.660  -6.675   9.790  1.00 10.00      A    H  
ATOM   1253 HD22 ASN   139     -24.611  -7.416  11.363  1.00 10.00      A    H  
ATOM   1254  N   ALA   140     -20.886  -7.517   6.058  1.00 10.00      A    N  
ATOM   1255  CA  ALA   140     -20.559  -7.483   4.637  1.00 10.00      A    C  
ATOM   1256  C   ALA   140     -19.962  -8.806   4.164  1.00 10.00      A    C  
ATOM   1257  O   ALA   140     -19.733  -9.011   2.971  1.00 10.00      A    O  
ATOM   1258  CB  ALA   140     -19.615  -6.331   4.342  1.00 10.00      A    C  
ATOM   1259  HN  ALA   140     -20.351  -6.984   6.682  1.00 10.00      A    H  
ATOM   1260  N   GLY   141     -19.688  -9.692   5.105  1.00 10.00      A    N  
ATOM   1261  CA  GLY   141     -19.142 -10.983   4.765  1.00 10.00      A    C  
ATOM   1262  C   GLY   141     -17.638 -10.967   4.618  1.00 10.00      A    C  
ATOM   1263  O   GLY   141     -16.959 -10.060   5.116  1.00 10.00      A    O  
ATOM   1264  HN  GLY   141     -19.851  -9.462   6.045  1.00 10.00      A    H  
ATOM   1265  N   SER   142     -17.126 -11.963   3.913  1.00 10.00      A    N  
ATOM   1266  CA  SER   142     -15.699 -12.109   3.694  1.00 10.00      A    C  
ATOM   1267  C   SER   142     -15.158 -11.042   2.742  1.00 10.00      A    C  
ATOM   1268  O   SER   142     -15.895 -10.166   2.273  1.00 10.00      A    O  
ATOM   1269  CB  SER   142     -15.406 -13.510   3.149  1.00 10.00      A    C  
ATOM   1270  OG  SER   142     -16.062 -13.725   1.910  1.00 10.00      A    O  
ATOM   1271  HN  SER   142     -17.733 -12.624   3.519  1.00 10.00      A    H  
ATOM   1272  HG  SER   142     -16.993 -13.960   2.064  1.00 10.00      A    H  
ATOM   1273  N   ARG   143     -13.862 -11.117   2.474  1.00 10.00      A    N  
ATOM   1274  CA  ARG   143     -13.201 -10.181   1.581  1.00 10.00      A    C  
ATOM   1275  C   ARG   143     -12.784 -10.903   0.305  1.00 10.00      A    C  
ATOM   1276  O   ARG   143     -12.063 -11.898   0.358  1.00 10.00      A    O  
ATOM   1277  CB  ARG   143     -11.994  -9.558   2.286  1.00 10.00      A    C  
ATOM   1278  CG  ARG   143     -12.374  -8.546   3.360  1.00 10.00      A    C  
ATOM   1279  CD  ARG   143     -11.252  -8.330   4.365  1.00 10.00      A    C  
ATOM   1280  NE  ARG   143     -11.324  -9.272   5.484  1.00 10.00      A    N  
ATOM   1281  CZ  ARG   143     -11.103  -8.940   6.760  1.00 10.00      A    C  
ATOM   1282  NH1 ARG   143     -10.759  -7.697   7.082  1.00 10.00      A    N1+
ATOM   1283  NH2 ARG   143     -11.227  -9.852   7.718  1.00 10.00      A    N  
ATOM   1284  HN  ARG   143     -13.332 -11.837   2.880  1.00 10.00      A    H  
ATOM   1285  HE  ARG   143     -11.557 -10.206   5.269  1.00 10.00      A    H  
ATOM   1286 HH11 ARG   143     -10.658  -7.001   6.372  1.00 10.00      A    H  
ATOM   1287 HH12 ARG   143     -10.595  -7.449   8.047  1.00 10.00      A    H  
ATOM   1288 HH21 ARG   143     -11.485 -10.792   7.492  1.00 10.00      A    H  
ATOM   1289 HH22 ARG   143     -11.050  -9.603   8.679  1.00 10.00      A    H  
ATOM   1290  N   LEU   144     -13.247 -10.404  -0.835  1.00 10.00      A    N  
ATOM   1291  CA  LEU   144     -12.947 -11.029  -2.119  1.00 10.00      A    C  
ATOM   1292  C   LEU   144     -11.614 -10.566  -2.700  1.00 10.00      A    C  
ATOM   1293  O   LEU   144     -10.633 -11.309  -2.698  1.00 10.00      A    O  
ATOM   1294  CB  LEU   144     -14.078 -10.768  -3.117  1.00 10.00      A    C  
ATOM   1295  CG  LEU   144     -15.429 -11.401  -2.784  1.00 10.00      A    C  
ATOM   1296  CD1 LEU   144     -16.514 -10.852  -3.695  1.00 10.00      A    C  
ATOM   1297  CD2 LEU   144     -15.353 -12.915  -2.901  1.00 10.00      A    C  
ATOM   1298  HN  LEU   144     -13.793  -9.587  -0.815  1.00 10.00      A    H  
ATOM   1299  N   ALA   145     -11.582  -9.341  -3.203  1.00 10.00      A    N  
ATOM   1300  CA  ALA   145     -10.370  -8.800  -3.798  1.00 10.00      A    C  
ATOM   1301  C   ALA   145      -9.867  -7.598  -3.021  1.00 10.00      A    C  
ATOM   1302  O   ALA   145     -10.654  -6.771  -2.555  1.00 10.00      A    O  
ATOM   1303  CB  ALA   145     -10.606  -8.432  -5.253  1.00 10.00      A    C  
ATOM   1304  HN  ALA   145     -12.387  -8.784  -3.162  1.00 10.00      A    H  
ATOM   1305  N   CYS   146      -8.556  -7.510  -2.882  1.00 10.00      A    N  
ATOM   1306  CA  CYS   146      -7.930  -6.416  -2.162  1.00 10.00      A    C  
ATOM   1307  C   CYS   146      -7.026  -5.613  -3.089  1.00 10.00      A    C  
ATOM   1308  O   CYS   146      -6.410  -6.166  -4.001  1.00 10.00      A    O  
ATOM   1309  CB  CYS   146      -7.131  -6.960  -0.976  1.00 10.00      A    C  
ATOM   1310  SG  CYS   146      -6.518  -8.663  -1.204  1.00 10.00      A    S  
ATOM   1311  HN  CYS   146      -7.984  -8.204  -3.278  1.00 10.00      A    H  
ATOM   1312  N   GLY   147      -6.977  -4.307  -2.875  1.00 10.00      A    N  
ATOM   1313  CA  GLY   147      -6.144  -3.454  -3.690  1.00 10.00      A    C  
ATOM   1314  C   GLY   147      -5.488  -2.361  -2.875  1.00 10.00      A    C  
ATOM   1315  O   GLY   147      -6.160  -1.448  -2.393  1.00 10.00      A    O  
ATOM   1316  HN  GLY   147      -7.533  -3.911  -2.164  1.00 10.00      A    H  
ATOM   1317  N   VAL   148      -4.182  -2.462  -2.699  1.00 10.00      A    N  
ATOM   1318  CA  VAL   148      -3.438  -1.462  -1.944  1.00 10.00      A    C  
ATOM   1319  C   VAL   148      -3.326  -0.175  -2.752  1.00 10.00      A    C  
ATOM   1320  O   VAL   148      -2.864  -0.188  -3.896  1.00 10.00      A    O  
ATOM   1321  CB  VAL   148      -2.030  -1.966  -1.562  1.00 10.00      A    C  
ATOM   1322  CG1 VAL   148      -1.269  -0.905  -0.778  1.00 10.00      A    C  
ATOM   1323  CG2 VAL   148      -2.131  -3.255  -0.761  1.00 10.00      A    C  
ATOM   1324  HN  VAL   148      -3.706  -3.228  -3.083  1.00 10.00      A    H  
ATOM   1325  N   ILE   149      -3.765   0.926  -2.157  1.00 10.00      A    N  
ATOM   1326  CA  ILE   149      -3.728   2.220  -2.818  1.00 10.00      A    C  
ATOM   1327  C   ILE   149      -2.327   2.813  -2.749  1.00 10.00      A    C  
ATOM   1328  O   ILE   149      -1.972   3.488  -1.777  1.00 10.00      A    O  
ATOM   1329  CB  ILE   149      -4.737   3.205  -2.189  1.00 10.00      A    C  
ATOM   1330  CG1 ILE   149      -6.096   2.522  -1.992  1.00 10.00      A    C  
ATOM   1331  CG2 ILE   149      -4.886   4.441  -3.068  1.00 10.00      A    C  
ATOM   1332  CD1 ILE   149      -7.080   3.324  -1.171  1.00 10.00      A    C  
ATOM   1333  HN  ILE   149      -4.113   0.868  -1.238  1.00 10.00      A    H  
ATOM   1334  N   GLY   150      -1.530   2.535  -3.771  1.00 10.00      A    N  
ATOM   1335  CA  GLY   150      -0.181   3.050  -3.819  1.00 10.00      A    C  
ATOM   1336  C   GLY   150      -0.141   4.486  -4.298  1.00 10.00      A    C  
ATOM   1337  O   GLY   150      -1.143   5.013  -4.791  1.00 10.00      A    O  
ATOM   1338  HN  GLY   150      -1.864   1.973  -4.504  1.00 10.00      A    H  
ATOM   1339  N   ILE   151       1.017   5.117  -4.167  1.00 10.00      A    N  
ATOM   1340  CA  ILE   151       1.184   6.502  -4.587  1.00 10.00      A    C  
ATOM   1341  C   ILE   151       1.241   6.597  -6.109  1.00 10.00      A    C  
ATOM   1342  O   ILE   151       2.063   5.940  -6.750  1.00 10.00      A    O  
ATOM   1343  CB  ILE   151       2.453   7.136  -3.975  1.00 10.00      A    C  
ATOM   1344  CG1 ILE   151       2.366   7.124  -2.444  1.00 10.00      A    C  
ATOM   1345  CG2 ILE   151       2.652   8.558  -4.489  1.00 10.00      A    C  
ATOM   1346  CD1 ILE   151       3.572   7.726  -1.755  1.00 10.00      A    C  
ATOM   1347  HN  ILE   151       1.783   4.637  -3.792  1.00 10.00      A    H  
ATOM   1348  N   ALA   152       0.352   7.400  -6.677  1.00 10.00      A    N  
ATOM   1349  CA  ALA   152       0.295   7.583  -8.120  1.00 10.00      A    C  
ATOM   1350  C   ALA   152       1.243   8.689  -8.570  1.00 10.00      A    C  
ATOM   1351  O   ALA   152       1.588   9.582  -7.789  1.00 10.00      A    O  
ATOM   1352  CB  ALA   152      -1.129   7.886  -8.563  1.00 10.00      A    C  
ATOM   1353  HN  ALA   152      -0.284   7.883  -6.112  1.00 10.00      A    H  
ATOM   1354  N   GLN   153       1.664   8.615  -9.826  1.00 10.00      A    N  
ATOM   1355  CA  GLN   153       2.571   9.600 -10.398  1.00 10.00      A    C  
ATOM   1356  C   GLN   153       1.918  10.980 -10.425  1.00 10.00      A    C  
ATOM   1357  O   GLN   153       2.421  11.890  -9.729  1.00 10.00      A    O  
ATOM   1358  CB  GLN   153       2.982   9.183 -11.816  1.00 10.00      A    C  
ATOM   1359  CG  GLN   153       3.503   7.757 -11.921  1.00 10.00      A    C  
ATOM   1360  CD  GLN   153       3.570   7.257 -13.354  1.00 10.00      A    C  
ATOM   1361  NE2 GLN   153       4.722   7.412 -13.985  1.00 10.00      A    N  
ATOM   1362  OE1 GLN   153       2.598   6.717 -13.881  1.00 10.00      A    O  
ATOM   1363  OXT GLN   153       0.894  11.141 -11.125  1.00 10.00      A    O1-
ATOM   1364  HN  GLN   153       1.352   7.875 -10.386  1.00 10.00      A    H  
ATOM   1365 HE21 GLN   153       5.465   7.834 -13.501  1.00 10.00      A    H  
ATOM   1366 HE22 GLN   153       4.790   7.099 -14.917  1.00 10.00      A    H  
TER    1367      GLN   153 
ATOM   1368  N   ALA     1       0.006 -11.368  -5.577  1.00 10.00      B    N  
ATOM   1369  CA  ALA     1      -0.129 -10.452  -6.733  1.00 10.00      B    C  
ATOM   1370  C   ALA     1       0.944 -10.749  -7.771  1.00 10.00      B    C  
ATOM   1371  O   ALA     1       1.849 -11.541  -7.519  1.00 10.00      B    O  
ATOM   1372  CB  ALA     1      -0.041  -9.004  -6.272  1.00 10.00      B    C  
ATOM   1373  HT1 ALA     1       0.346 -12.301  -5.898  1.00 10.00      B    H  
ATOM   1374  HT2 ALA     1      -0.912 -11.493  -5.105  1.00 10.00      B    H  
ATOM   1375  HT3 ALA     1       0.688 -10.986  -4.891  1.00 10.00      B    H  
ATOM   1376  N   THR     2       0.836 -10.126  -8.938  1.00 10.00      B    N  
ATOM   1377  CA  THR     2       1.805 -10.350 -10.002  1.00 10.00      B    C  
ATOM   1378  C   THR     2       2.547  -9.068 -10.401  1.00 10.00      B    C  
ATOM   1379  O   THR     2       3.708  -9.116 -10.808  1.00 10.00      B    O  
ATOM   1380  CB  THR     2       1.153 -11.015 -11.240  1.00 10.00      B    C  
ATOM   1381  CG2 THR     2       0.069 -10.129 -11.840  1.00 10.00      B    C  
ATOM   1382  OG1 THR     2       2.147 -11.296 -12.233  1.00 10.00      B    O  
ATOM   1383  HN  THR     2       0.085  -9.521  -9.092  1.00 10.00      B    H  
ATOM   1384  HG1 THR     2       2.992 -11.486 -11.791  1.00 10.00      B    H  
ATOM   1385  N   LYS     3       1.890  -7.922 -10.271  1.00 10.00      B    N  
ATOM   1386  CA  LYS     3       2.507  -6.652 -10.640  1.00 10.00      B    C  
ATOM   1387  C   LYS     3       2.204  -5.573  -9.610  1.00 10.00      B    C  
ATOM   1388  O   LYS     3       1.088  -5.499  -9.085  1.00 10.00      B    O  
ATOM   1389  CB  LYS     3       2.031  -6.200 -12.025  1.00 10.00      B    C  
ATOM   1390  CG  LYS     3       2.447  -7.116 -13.165  1.00 10.00      B    C  
ATOM   1391  CD  LYS     3       1.742  -6.735 -14.453  1.00 10.00      B    C  
ATOM   1392  CE  LYS     3       1.840  -7.840 -15.493  1.00 10.00      B    C  
ATOM   1393  NZ  LYS     3       3.178  -7.891 -16.134  1.00 10.00      B    N1+
ATOM   1394  HN  LYS     3       0.983  -7.924  -9.910  1.00 10.00      B    H  
ATOM   1395  HZ1 LYS     3       3.884  -8.282 -15.466  1.00 10.00      B    H  
ATOM   1396  HZ2 LYS     3       3.476  -6.938 -16.417  1.00 10.00      B    H  
ATOM   1397  HZ3 LYS     3       3.146  -8.497 -16.977  1.00 10.00      B    H  
ATOM   1398  N   ALA     4       3.198  -4.745  -9.325  1.00 10.00      B    N  
ATOM   1399  CA  ALA     4       3.048  -3.663  -8.362  1.00 10.00      B    C  
ATOM   1400  C   ALA     4       3.844  -2.439  -8.805  1.00 10.00      B    C  
ATOM   1401  O   ALA     4       4.790  -2.555  -9.588  1.00 10.00      B    O  
ATOM   1402  CB  ALA     4       3.501  -4.120  -6.985  1.00 10.00      B    C  
ATOM   1403  HN  ALA     4       4.067  -4.864  -9.776  1.00 10.00      B    H  
ATOM   1404  N   VAL     5       3.451  -1.273  -8.314  1.00 10.00      B    N  
ATOM   1405  CA  VAL     5       4.126  -0.026  -8.652  1.00 10.00      B    C  
ATOM   1406  C   VAL     5       4.337   0.812  -7.392  1.00 10.00      B    C  
ATOM   1407  O   VAL     5       3.475   0.859  -6.515  1.00 10.00      B    O  
ATOM   1408  CB  VAL     5       3.334   0.782  -9.711  1.00 10.00      B    C  
ATOM   1409  CG1 VAL     5       1.942   1.142  -9.212  1.00 10.00      B    C  
ATOM   1410  CG2 VAL     5       4.100   2.026 -10.142  1.00 10.00      B    C  
ATOM   1411  HN  VAL     5       2.684  -1.246  -7.694  1.00 10.00      B    H  
ATOM   1412  N   CYS     6       5.491   1.451  -7.292  1.00 10.00      B    N  
ATOM   1413  CA  CYS     6       5.805   2.268  -6.135  1.00 10.00      B    C  
ATOM   1414  C   CYS     6       6.471   3.578  -6.541  1.00 10.00      B    C  
ATOM   1415  O   CYS     6       7.616   3.593  -6.994  1.00 10.00      B    O  
ATOM   1416  CB  CYS     6       6.708   1.492  -5.174  1.00 10.00      B    C  
ATOM   1417  SG  CYS     6       7.132   2.381  -3.660  1.00 10.00      B    S  
ATOM   1418  HN  CYS     6       6.155   1.370  -8.015  1.00 10.00      B    H  
ATOM   1419  HG  CYS     6       8.035   3.300  -3.966  1.00 10.00      B    H  
ATOM   1420  N   VAL     7       5.745   4.674  -6.389  1.00 10.00      B    N  
ATOM   1421  CA  VAL     7       6.276   5.987  -6.717  1.00 10.00      B    C  
ATOM   1422  C   VAL     7       6.787   6.659  -5.449  1.00 10.00      B    C  
ATOM   1423  O   VAL     7       6.004   7.039  -4.577  1.00 10.00      B    O  
ATOM   1424  CB  VAL     7       5.217   6.883  -7.394  1.00 10.00      B    C  
ATOM   1425  CG1 VAL     7       5.819   8.228  -7.780  1.00 10.00      B    C  
ATOM   1426  CG2 VAL     7       4.640   6.188  -8.618  1.00 10.00      B    C  
ATOM   1427  HN  VAL     7       4.832   4.601  -6.043  1.00 10.00      B    H  
ATOM   1428  N   LEU     8       8.101   6.784  -5.348  1.00 10.00      B    N  
ATOM   1429  CA  LEU     8       8.726   7.392  -4.184  1.00 10.00      B    C  
ATOM   1430  C   LEU     8       8.773   8.905  -4.317  1.00 10.00      B    C  
ATOM   1431  O   LEU     8       9.433   9.442  -5.208  1.00 10.00      B    O  
ATOM   1432  CB  LEU     8      10.140   6.844  -3.965  1.00 10.00      B    C  
ATOM   1433  CG  LEU     8      10.247   5.449  -3.343  1.00 10.00      B    C  
ATOM   1434  CD1 LEU     8      10.004   4.373  -4.389  1.00 10.00      B    C  
ATOM   1435  CD2 LEU     8      11.607   5.266  -2.687  1.00 10.00      B    C  
ATOM   1436  HN  LEU     8       8.671   6.475  -6.089  1.00 10.00      B    H  
ATOM   1437  N   LYS     9       8.059   9.581  -3.435  1.00 10.00      B    N  
ATOM   1438  CA  LYS     9       8.023  11.034  -3.424  1.00 10.00      B    C  
ATOM   1439  C   LYS     9       8.526  11.536  -2.082  1.00 10.00      B    C  
ATOM   1440  O   LYS     9       7.827  11.457  -1.073  1.00 10.00      B    O  
ATOM   1441  CB  LYS     9       6.614  11.553  -3.718  1.00 10.00      B    C  
ATOM   1442  CG  LYS     9       6.160  11.284  -5.145  1.00 10.00      B    C  
ATOM   1443  CD  LYS     9       4.767  11.829  -5.414  1.00 10.00      B    C  
ATOM   1444  CE  LYS     9       4.374  11.622  -6.869  1.00 10.00      B    C  
ATOM   1445  NZ  LYS     9       3.007  12.125  -7.163  1.00 10.00      B    N1+
ATOM   1446  HN  LYS     9       7.545   9.085  -2.757  1.00 10.00      B    H  
ATOM   1447  HZ1 LYS     9       2.794  12.013  -8.184  1.00 10.00      B    H  
ATOM   1448  HZ2 LYS     9       2.934  13.133  -6.916  1.00 10.00      B    H  
ATOM   1449  HZ3 LYS     9       2.304  11.593  -6.616  1.00 10.00      B    H  
ATOM   1450  N   GLY    10       9.752  12.029  -2.076  1.00 10.00      B    N  
ATOM   1451  CA  GLY    10      10.350  12.508  -0.853  1.00 10.00      B    C  
ATOM   1452  C   GLY    10       9.978  13.932  -0.520  1.00 10.00      B    C  
ATOM   1453  O   GLY    10       9.170  14.558  -1.209  1.00 10.00      B    O  
ATOM   1454  HN  GLY    10      10.254  12.080  -2.918  1.00 10.00      B    H  
ATOM   1455  N   ASP    11      10.574  14.437   0.548  1.00 10.00      B    N  
ATOM   1456  CA  ASP    11      10.326  15.797   1.000  1.00 10.00      B    C  
ATOM   1457  C   ASP    11      11.255  16.764   0.280  1.00 10.00      B    C  
ATOM   1458  O   ASP    11      10.936  17.937   0.092  1.00 10.00      B    O  
ATOM   1459  CB  ASP    11      10.541  15.892   2.511  1.00 10.00      B    C  
ATOM   1460  CG  ASP    11      10.068  17.210   3.090  1.00 10.00      B    C  
ATOM   1461  OD1 ASP    11      10.923  18.041   3.466  1.00 10.00      B    O  
ATOM   1462  OD2 ASP    11       8.836  17.412   3.185  1.00 10.00      B    O1-
ATOM   1463  HN  ASP    11      11.198  13.872   1.052  1.00 10.00      B    H  
ATOM   1464  N   GLY    12      12.406  16.255  -0.134  1.00 10.00      B    N  
ATOM   1465  CA  GLY    12      13.370  17.074  -0.831  1.00 10.00      B    C  
ATOM   1466  C   GLY    12      13.258  16.921  -2.336  1.00 10.00      B    C  
ATOM   1467  O   GLY    12      12.153  16.799  -2.866  1.00 10.00      B    O  
ATOM   1468  HN  GLY    12      12.597  15.310   0.029  1.00 10.00      B    H  
ATOM   1469  N   PRO    13      14.390  16.921  -3.056  1.00 10.00      B    N  
ATOM   1470  CA  PRO    13      14.403  16.781  -4.515  1.00 10.00      B    C  
ATOM   1471  C   PRO    13      14.457  15.320  -4.960  1.00 10.00      B    C  
ATOM   1472  O   PRO    13      14.464  15.025  -6.157  1.00 10.00      B    O  
ATOM   1473  CB  PRO    13      15.708  17.477  -4.886  1.00 10.00      B    C  
ATOM   1474  CG  PRO    13      16.620  17.179  -3.741  1.00 10.00      B    C  
ATOM   1475  CD  PRO    13      15.752  17.087  -2.510  1.00 10.00      B    C  
ATOM   1476  N   VAL    14      14.488  14.416  -3.991  1.00 10.00      B    N  
ATOM   1477  CA  VAL    14      14.560  12.987  -4.269  1.00 10.00      B    C  
ATOM   1478  C   VAL    14      13.198  12.428  -4.665  1.00 10.00      B    C  
ATOM   1479  O   VAL    14      12.253  12.442  -3.873  1.00 10.00      B    O  
ATOM   1480  CB  VAL    14      15.100  12.199  -3.055  1.00 10.00      B    C  
ATOM   1481  CG1 VAL    14      15.401  10.758  -3.439  1.00 10.00      B    C  
ATOM   1482  CG2 VAL    14      16.337  12.872  -2.481  1.00 10.00      B    C  
ATOM   1483  HN  VAL    14      14.451  14.719  -3.064  1.00 10.00      B    H  
ATOM   1484  N   GLN    15      13.110  11.940  -5.893  1.00 10.00      B    N  
ATOM   1485  CA  GLN    15      11.878  11.362  -6.411  1.00 10.00      B    C  
ATOM   1486  C   GLN    15      12.193  10.299  -7.458  1.00 10.00      B    C  
ATOM   1487  O   GLN    15      13.091  10.475  -8.279  1.00 10.00      B    O  
ATOM   1488  CB  GLN    15      10.970  12.447  -7.003  1.00 10.00      B    C  
ATOM   1489  CG  GLN    15      11.698  13.500  -7.828  1.00 10.00      B    C  
ATOM   1490  CD  GLN    15      10.747  14.421  -8.567  1.00 10.00      B    C  
ATOM   1491  NE2 GLN    15      10.293  15.468  -7.898  1.00 10.00      B    N  
ATOM   1492  OE1 GLN    15      10.424  14.194  -9.733  1.00 10.00      B    O  
ATOM   1493  HN  GLN    15      13.905  11.967  -6.475  1.00 10.00      B    H  
ATOM   1494 HE21 GLN    15      10.592  15.593  -6.976  1.00 10.00      B    H  
ATOM   1495 HE22 GLN    15       9.668  16.071  -8.350  1.00 10.00      B    H  
ATOM   1496  N   GLY    16      11.467   9.192  -7.421  1.00 10.00      B    N  
ATOM   1497  CA  GLY    16      11.706   8.130  -8.375  1.00 10.00      B    C  
ATOM   1498  C   GLY    16      10.564   7.141  -8.436  1.00 10.00      B    C  
ATOM   1499  O   GLY    16       9.804   7.000  -7.480  1.00 10.00      B    O  
ATOM   1500  HN  GLY    16      10.758   9.095  -6.742  1.00 10.00      B    H  
ATOM   1501  N   ILE    17      10.442   6.453  -9.558  1.00 10.00      B    N  
ATOM   1502  CA  ILE    17       9.382   5.473  -9.741  1.00 10.00      B    C  
ATOM   1503  C   ILE    17       9.972   4.072  -9.850  1.00 10.00      B    C  
ATOM   1504  O   ILE    17      10.846   3.821 -10.683  1.00 10.00      B    O  
ATOM   1505  CB  ILE    17       8.533   5.785 -10.992  1.00 10.00      B    C  
ATOM   1506  CG1 ILE    17       7.971   7.208 -10.904  1.00 10.00      B    C  
ATOM   1507  CG2 ILE    17       7.402   4.774 -11.146  1.00 10.00      B    C  
ATOM   1508  CD1 ILE    17       7.326   7.698 -12.182  1.00 10.00      B    C  
ATOM   1509  HN  ILE    17      11.089   6.596 -10.282  1.00 10.00      B    H  
ATOM   1510  N   ILE    18       9.508   3.175  -8.992  1.00 10.00      B    N  
ATOM   1511  CA  ILE    18       9.985   1.800  -8.976  1.00 10.00      B    C  
ATOM   1512  C   ILE    18       8.845   0.848  -9.321  1.00 10.00      B    C  
ATOM   1513  O   ILE    18       7.704   1.060  -8.904  1.00 10.00      B    O  
ATOM   1514  CB  ILE    18      10.548   1.424  -7.585  1.00 10.00      B    C  
ATOM   1515  CG1 ILE    18      11.532   2.490  -7.087  1.00 10.00      B    C  
ATOM   1516  CG2 ILE    18      11.215   0.056  -7.617  1.00 10.00      B    C  
ATOM   1517  CD1 ILE    18      12.741   2.680  -7.979  1.00 10.00      B    C  
ATOM   1518  HN  ILE    18       8.814   3.442  -8.346  1.00 10.00      B    H  
ATOM   1519  N   ASN    19       9.148  -0.192 -10.082  1.00 10.00      B    N  
ATOM   1520  CA  ASN    19       8.140  -1.167 -10.476  1.00 10.00      B    C  
ATOM   1521  C   ASN    19       8.513  -2.565 -10.001  1.00 10.00      B    C  
ATOM   1522  O   ASN    19       9.687  -2.941 -10.007  1.00 10.00      B    O  
ATOM   1523  CB  ASN    19       7.932  -1.157 -11.991  1.00 10.00      B    C  
ATOM   1524  CG  ASN    19       6.846  -0.194 -12.428  1.00 10.00      B    C  
ATOM   1525  ND2 ASN    19       5.640  -0.704 -12.628  1.00 10.00      B    N  
ATOM   1526  OD1 ASN    19       7.090   1.000 -12.593  1.00 10.00      B    O  
ATOM   1527  HN  ASN    19      10.079  -0.312 -10.384  1.00 10.00      B    H  
ATOM   1528 HD21 ASN    19       5.514  -1.664 -12.482  1.00 10.00      B    H  
ATOM   1529 HD22 ASN    19       4.926  -0.102 -12.919  1.00 10.00      B    H  
ATOM   1530  N   PHE    20       7.507  -3.324  -9.585  1.00 10.00      B    N  
ATOM   1531  CA  PHE    20       7.712  -4.682  -9.100  1.00 10.00      B    C  
ATOM   1532  C   PHE    20       6.973  -5.670  -9.996  1.00 10.00      B    C  
ATOM   1533  O   PHE    20       5.767  -5.535 -10.218  1.00 10.00      B    O  
ATOM   1534  CB  PHE    20       7.211  -4.821  -7.657  1.00 10.00      B    C  
ATOM   1535  CG  PHE    20       7.899  -3.917  -6.672  1.00 10.00      B    C  
ATOM   1536  CD1 PHE    20       7.441  -2.629  -6.457  1.00 10.00      B    C  
ATOM   1537  CD2 PHE    20       9.002  -4.358  -5.961  1.00 10.00      B    C  
ATOM   1538  CE1 PHE    20       8.068  -1.796  -5.552  1.00 10.00      B    C  
ATOM   1539  CE2 PHE    20       9.636  -3.529  -5.054  1.00 10.00      B    C  
ATOM   1540  CZ  PHE    20       9.167  -2.246  -4.849  1.00 10.00      B    C  
ATOM   1541  HN  PHE    20       6.591  -2.965  -9.618  1.00 10.00      B    H  
ATOM   1542  N   GLU    21       7.695  -6.652 -10.513  1.00 10.00      B    N  
ATOM   1543  CA  GLU    21       7.101  -7.653 -11.390  1.00 10.00      B    C  
ATOM   1544  C   GLU    21       7.414  -9.063 -10.902  1.00 10.00      B    C  
ATOM   1545  O   GLU    21       8.576  -9.413 -10.691  1.00 10.00      B    O  
ATOM   1546  CB  GLU    21       7.614  -7.464 -12.819  1.00 10.00      B    C  
ATOM   1547  CG  GLU    21       6.530  -7.478 -13.884  1.00 10.00      B    C  
ATOM   1548  CD  GLU    21       6.170  -8.878 -14.339  1.00 10.00      B    C  
ATOM   1549  OE1 GLU    21       5.020  -9.085 -14.777  1.00 10.00      B    O  
ATOM   1550  OE2 GLU    21       7.039  -9.771 -14.283  1.00 10.00      B    O1-
ATOM   1551  HN  GLU    21       8.654  -6.706 -10.304  1.00 10.00      B    H  
ATOM   1552  N   GLN    22       6.372  -9.859 -10.709  1.00 10.00      B    N  
ATOM   1553  CA  GLN    22       6.520 -11.232 -10.255  1.00 10.00      B    C  
ATOM   1554  C   GLN    22       5.543 -12.123 -11.014  1.00 10.00      B    C  
ATOM   1555  O   GLN    22       4.335 -12.077 -10.780  1.00 10.00      B    O  
ATOM   1556  CB  GLN    22       6.255 -11.329  -8.749  1.00 10.00      B    C  
ATOM   1557  CG  GLN    22       6.758 -12.615  -8.114  1.00 10.00      B    C  
ATOM   1558  CD  GLN    22       6.251 -12.816  -6.698  1.00 10.00      B    C  
ATOM   1559  NE2 GLN    22       7.046 -13.472  -5.872  1.00 10.00      B    N  
ATOM   1560  OE1 GLN    22       5.154 -12.383  -6.347  1.00 10.00      B    O  
ATOM   1561  HN  GLN    22       5.466  -9.512 -10.881  1.00 10.00      B    H  
ATOM   1562 HE21 GLN    22       7.916 -13.787  -6.214  1.00 10.00      B    H  
ATOM   1563 HE22 GLN    22       6.736 -13.629  -4.950  1.00 10.00      B    H  
ATOM   1564  N   LYS    23       6.061 -12.927 -11.929  1.00 10.00      B    N  
ATOM   1565  CA  LYS    23       5.218 -13.812 -12.726  1.00 10.00      B    C  
ATOM   1566  C   LYS    23       5.041 -15.173 -12.064  1.00 10.00      B    C  
ATOM   1567  O   LYS    23       4.366 -16.054 -12.602  1.00 10.00      B    O  
ATOM   1568  CB  LYS    23       5.793 -13.981 -14.130  1.00 10.00      B    C  
ATOM   1569  CG  LYS    23       5.794 -12.714 -14.965  1.00 10.00      B    C  
ATOM   1570  CD  LYS    23       6.285 -12.992 -16.374  1.00 10.00      B    C  
ATOM   1571  CE  LYS    23       6.381 -11.715 -17.188  1.00 10.00      B    C  
ATOM   1572  NZ  LYS    23       7.434 -10.807 -16.665  1.00 10.00      B    N1+
ATOM   1573  HN  LYS    23       7.032 -12.921 -12.078  1.00 10.00      B    H  
ATOM   1574  HZ1 LYS    23       8.345 -11.304 -16.627  1.00 10.00      B    H  
ATOM   1575  HZ2 LYS    23       7.186 -10.481 -15.700  1.00 10.00      B    H  
ATOM   1576  HZ3 LYS    23       7.529  -9.979 -17.283  1.00 10.00      B    H  
ATOM   1577  N   GLU    24       5.654 -15.347 -10.906  1.00 10.00      B    N  
ATOM   1578  CA  GLU    24       5.562 -16.598 -10.167  1.00 10.00      B    C  
ATOM   1579  C   GLU    24       5.288 -16.314  -8.701  1.00 10.00      B    C  
ATOM   1580  O   GLU    24       6.047 -15.597  -8.059  1.00 10.00      B    O  
ATOM   1581  CB  GLU    24       6.857 -17.396 -10.312  1.00 10.00      B    C  
ATOM   1582  CG  GLU    24       7.037 -18.045 -11.673  1.00 10.00      B    C  
ATOM   1583  CD  GLU    24       8.448 -18.531 -11.907  1.00 10.00      B    C  
ATOM   1584  OE1 GLU    24       8.811 -19.601 -11.369  1.00 10.00      B    O  
ATOM   1585  OE2 GLU    24       9.197 -17.844 -12.634  1.00 10.00      B    O1-
ATOM   1586  HN  GLU    24       6.180 -14.608 -10.528  1.00 10.00      B    H  
ATOM   1587  N   SER    25       4.215 -16.893  -8.175  1.00 10.00      B    N  
ATOM   1588  CA  SER    25       3.820 -16.696  -6.782  1.00 10.00      B    C  
ATOM   1589  C   SER    25       4.913 -17.113  -5.792  1.00 10.00      B    C  
ATOM   1590  O   SER    25       4.875 -16.744  -4.618  1.00 10.00      B    O  
ATOM   1591  CB  SER    25       2.536 -17.477  -6.514  1.00 10.00      B    C  
ATOM   1592  OG  SER    25       1.861 -17.742  -7.736  1.00 10.00      B    O  
ATOM   1593  HN  SER    25       3.656 -17.468  -8.741  1.00 10.00      B    H  
ATOM   1594  HG  SER    25       0.932 -17.915  -7.558  1.00 10.00      B    H  
ATOM   1595  N   ASN    26       5.878 -17.884  -6.270  1.00 10.00      B    N  
ATOM   1596  CA  ASN    26       6.978 -18.345  -5.435  1.00 10.00      B    C  
ATOM   1597  C   ASN    26       8.317 -18.069  -6.115  1.00 10.00      B    C  
ATOM   1598  O   ASN    26       9.319 -18.721  -5.829  1.00 10.00      B    O  
ATOM   1599  CB  ASN    26       6.831 -19.843  -5.135  1.00 10.00      B    C  
ATOM   1600  CG  ASN    26       7.062 -20.731  -6.348  1.00 10.00      B    C  
ATOM   1601  ND2 ASN    26       7.538 -21.944  -6.110  1.00 10.00      B    N  
ATOM   1602  OD1 ASN    26       6.804 -20.337  -7.489  1.00 10.00      B    O  
ATOM   1603  HN  ASN    26       5.851 -18.153  -7.212  1.00 10.00      B    H  
ATOM   1604 HD21 ASN    26       7.709 -22.202  -5.175  1.00 10.00      B    H  
ATOM   1605 HD22 ASN    26       7.710 -22.534  -6.877  1.00 10.00      B    H  
ATOM   1606  N   GLY    27       8.326 -17.089  -7.009  1.00 10.00      B    N  
ATOM   1607  CA  GLY    27       9.542 -16.753  -7.729  1.00 10.00      B    C  
ATOM   1608  C   GLY    27      10.076 -15.383  -7.365  1.00 10.00      B    C  
ATOM   1609  O   GLY    27       9.382 -14.599  -6.721  1.00 10.00      B    O  
ATOM   1610  HN  GLY    27       7.504 -16.573  -7.166  1.00 10.00      B    H  
ATOM   1611  N   PRO    28      11.313 -15.065  -7.776  1.00 10.00      B    N  
ATOM   1612  CA  PRO    28      11.948 -13.773  -7.485  1.00 10.00      B    C  
ATOM   1613  C   PRO    28      11.214 -12.611  -8.146  1.00 10.00      B    C  
ATOM   1614  O   PRO    28      10.677 -12.741  -9.250  1.00 10.00      B    O  
ATOM   1615  CB  PRO    28      13.355 -13.915  -8.084  1.00 10.00      B    C  
ATOM   1616  CG  PRO    28      13.552 -15.383  -8.245  1.00 10.00      B    C  
ATOM   1617  CD  PRO    28      12.196 -15.939  -8.557  1.00 10.00      B    C  
ATOM   1618  N   VAL    29      11.195 -11.477  -7.467  1.00 10.00      B    N  
ATOM   1619  CA  VAL    29      10.530 -10.293  -7.979  1.00 10.00      B    C  
ATOM   1620  C   VAL    29      11.521  -9.408  -8.725  1.00 10.00      B    C  
ATOM   1621  O   VAL    29      12.622  -9.143  -8.239  1.00 10.00      B    O  
ATOM   1622  CB  VAL    29       9.882  -9.475  -6.841  1.00 10.00      B    C  
ATOM   1623  CG1 VAL    29       9.110  -8.289  -7.395  1.00 10.00      B    C  
ATOM   1624  CG2 VAL    29       8.973 -10.352  -5.999  1.00 10.00      B    C  
ATOM   1625  HN  VAL    29      11.652 -11.431  -6.600  1.00 10.00      B    H  
ATOM   1626  N   LYS    30      11.131  -8.975  -9.913  1.00 10.00      B    N  
ATOM   1627  CA  LYS    30      11.964  -8.104 -10.725  1.00 10.00      B    C  
ATOM   1628  C   LYS    30      11.734  -6.659 -10.305  1.00 10.00      B    C  
ATOM   1629  O   LYS    30      10.666  -6.098 -10.554  1.00 10.00      B    O  
ATOM   1630  CB  LYS    30      11.620  -8.282 -12.205  1.00 10.00      B    C  
ATOM   1631  CG  LYS    30      11.857  -9.687 -12.732  1.00 10.00      B    C  
ATOM   1632  CD  LYS    30      13.337  -9.958 -12.945  1.00 10.00      B    C  
ATOM   1633  CE  LYS    30      13.561 -11.358 -13.487  1.00 10.00      B    C  
ATOM   1634  NZ  LYS    30      14.890 -11.498 -14.138  1.00 10.00      B    N1+
ATOM   1635  HN  LYS    30      10.247  -9.246 -10.255  1.00 10.00      B    H  
ATOM   1636  HZ1 LYS    30      15.051 -10.712 -14.798  1.00 10.00      B    H  
ATOM   1637  HZ2 LYS    30      14.934 -12.391 -14.668  1.00 10.00      B    H  
ATOM   1638  HZ3 LYS    30      15.652 -11.496 -13.416  1.00 10.00      B    H  
ATOM   1639  N   VAL    31      12.718  -6.074  -9.643  1.00 10.00      B    N  
ATOM   1640  CA  VAL    31      12.617  -4.700  -9.176  1.00 10.00      B    C  
ATOM   1641  C   VAL    31      13.472  -3.773 -10.027  1.00 10.00      B    C  
ATOM   1642  O   VAL    31      14.702  -3.853 -10.007  1.00 10.00      B    O  
ATOM   1643  CB  VAL    31      13.070  -4.579  -7.705  1.00 10.00      B    C  
ATOM   1644  CG1 VAL    31      12.795  -3.184  -7.164  1.00 10.00      B    C  
ATOM   1645  CG2 VAL    31      12.390  -5.631  -6.845  1.00 10.00      B    C  
ATOM   1646  HN  VAL    31      13.540  -6.582  -9.455  1.00 10.00      B    H  
ATOM   1647  N   TRP    32      12.817  -2.901 -10.775  1.00 10.00      B    N  
ATOM   1648  CA  TRP    32      13.517  -1.948 -11.618  1.00 10.00      B    C  
ATOM   1649  C   TRP    32      12.920  -0.555 -11.463  1.00 10.00      B    C  
ATOM   1650  O   TRP    32      11.812  -0.400 -10.945  1.00 10.00      B    O  
ATOM   1651  CB  TRP    32      13.530  -2.387 -13.092  1.00 10.00      B    C  
ATOM   1652  CG  TRP    32      12.211  -2.271 -13.798  1.00 10.00      B    C  
ATOM   1653  CD1 TRP    32      11.680  -1.149 -14.369  1.00 10.00      B    C  
ATOM   1654  CD2 TRP    32      11.265  -3.320 -14.027  1.00 10.00      B    C  
ATOM   1655  CE2 TRP    32      10.181  -2.761 -14.730  1.00 10.00      B    C  
ATOM   1656  CE3 TRP    32      11.227  -4.678 -13.701  1.00 10.00      B    C  
ATOM   1657  NE1 TRP    32      10.457  -1.435 -14.924  1.00 10.00      B    N  
ATOM   1658  CZ2 TRP    32       9.073  -3.510 -15.114  1.00 10.00      B    C  
ATOM   1659  CZ3 TRP    32      10.126  -5.419 -14.084  1.00 10.00      B    C  
ATOM   1660  CH2 TRP    32       9.065  -4.835 -14.786  1.00 10.00      B    C  
ATOM   1661  HN  TRP    32      11.834  -2.892 -10.754  1.00 10.00      B    H  
ATOM   1662  HE1 TRP    32       9.877  -0.793 -15.390  1.00 10.00      B    H  
ATOM   1663  N   GLY    33      13.655   0.450 -11.905  1.00 10.00      B    N  
ATOM   1664  CA  GLY    33      13.181   1.814 -11.810  1.00 10.00      B    C  
ATOM   1665  C   GLY    33      14.325   2.803 -11.792  1.00 10.00      B    C  
ATOM   1666  O   GLY    33      15.486   2.420 -11.955  1.00 10.00      B    O  
ATOM   1667  HN  GLY    33      14.536   0.267 -12.293  1.00 10.00      B    H  
ATOM   1668  N   SER    34      14.006   4.075 -11.606  1.00 10.00      B    N  
ATOM   1669  CA  SER    34      15.021   5.116 -11.568  1.00 10.00      B    C  
ATOM   1670  C   SER    34      14.639   6.202 -10.571  1.00 10.00      B    C  
ATOM   1671  O   SER    34      13.510   6.692 -10.576  1.00 10.00      B    O  
ATOM   1672  CB  SER    34      15.215   5.726 -12.959  1.00 10.00      B    C  
ATOM   1673  OG  SER    34      15.467   4.719 -13.924  1.00 10.00      B    O  
ATOM   1674  HN  SER    34      13.063   4.321 -11.483  1.00 10.00      B    H  
ATOM   1675  HG  SER    34      15.615   3.878 -13.474  1.00 10.00      B    H  
ATOM   1676  N   ILE    35      15.580   6.555  -9.708  1.00 10.00      B    N  
ATOM   1677  CA  ILE    35      15.359   7.589  -8.708  1.00 10.00      B    C  
ATOM   1678  C   ILE    35      16.294   8.763  -8.973  1.00 10.00      B    C  
ATOM   1679  O   ILE    35      17.505   8.583  -9.089  1.00 10.00      B    O  
ATOM   1680  CB  ILE    35      15.610   7.060  -7.279  1.00 10.00      B    C  
ATOM   1681  CG1 ILE    35      14.876   5.735  -7.057  1.00 10.00      B    C  
ATOM   1682  CG2 ILE    35      15.171   8.090  -6.244  1.00 10.00      B    C  
ATOM   1683  CD1 ILE    35      15.266   5.026  -5.777  1.00 10.00      B    C  
ATOM   1684  HN  ILE    35      16.453   6.107  -9.746  1.00 10.00      B    H  
ATOM   1685  N   LYS    36      15.730   9.955  -9.081  1.00 10.00      B    N  
ATOM   1686  CA  LYS    36      16.521  11.148  -9.333  1.00 10.00      B    C  
ATOM   1687  C   LYS    36      16.490  12.074  -8.124  1.00 10.00      B    C  
ATOM   1688  O   LYS    36      15.564  12.017  -7.313  1.00 10.00      B    O  
ATOM   1689  CB  LYS    36      16.049  11.871 -10.600  1.00 10.00      B    C  
ATOM   1690  CG  LYS    36      14.595  12.315 -10.572  1.00 10.00      B    C  
ATOM   1691  CD  LYS    36      14.103  12.673 -11.966  1.00 10.00      B    C  
ATOM   1692  CE  LYS    36      12.662  13.156 -11.943  1.00 10.00      B    C  
ATOM   1693  NZ  LYS    36      12.563  14.588 -11.562  1.00 10.00      B    N1+
ATOM   1694  HN  LYS    36      14.755  10.040  -8.968  1.00 10.00      B    H  
ATOM   1695  HZ1 LYS    36      13.259  14.814 -10.821  1.00 10.00      B    H  
ATOM   1696  HZ2 LYS    36      11.608  14.799 -11.201  1.00 10.00      B    H  
ATOM   1697  HZ3 LYS    36      12.747  15.194 -12.387  1.00 10.00      B    H  
ATOM   1698  N   GLY    37      17.506  12.915  -8.002  1.00 10.00      B    N  
ATOM   1699  CA  GLY    37      17.578  13.831  -6.881  1.00 10.00      B    C  
ATOM   1700  C   GLY    37      18.499  13.312  -5.799  1.00 10.00      B    C  
ATOM   1701  O   GLY    37      18.603  13.893  -4.718  1.00 10.00      B    O  
ATOM   1702  HN  GLY    37      18.213  12.919  -8.682  1.00 10.00      B    H  
ATOM   1703  N   LEU    38      19.170  12.210  -6.095  1.00 10.00      B    N  
ATOM   1704  CA  LEU    38      20.094  11.602  -5.155  1.00 10.00      B    C  
ATOM   1705  C   LEU    38      21.518  12.004  -5.494  1.00 10.00      B    C  
ATOM   1706  O   LEU    38      21.794  12.456  -6.605  1.00 10.00      B    O  
ATOM   1707  CB  LEU    38      19.969  10.076  -5.199  1.00 10.00      B    C  
ATOM   1708  CG  LEU    38      18.795   9.468  -4.431  1.00 10.00      B    C  
ATOM   1709  CD1 LEU    38      18.663   7.987  -4.747  1.00 10.00      B    C  
ATOM   1710  CD2 LEU    38      18.968   9.682  -2.934  1.00 10.00      B    C  
ATOM   1711  HN  LEU    38      19.049  11.802  -6.979  1.00 10.00      B    H  
ATOM   1712  N   THR    39      22.414  11.862  -4.534  1.00 10.00      B    N  
ATOM   1713  CA  THR    39      23.808  12.187  -4.747  1.00 10.00      B    C  
ATOM   1714  C   THR    39      24.532  10.980  -5.335  1.00 10.00      B    C  
ATOM   1715  O   THR    39      24.029   9.855  -5.265  1.00 10.00      B    O  
ATOM   1716  CB  THR    39      24.470  12.589  -3.419  1.00 10.00      B    C  
ATOM   1717  CG2 THR    39      24.428  14.101  -3.242  1.00 10.00      B    C  
ATOM   1718  OG1 THR    39      23.762  11.964  -2.334  1.00 10.00      B    O  
ATOM   1719  HN  THR    39      22.132  11.544  -3.653  1.00 10.00      B    H  
ATOM   1720  HG1 THR    39      24.146  12.250  -1.499  1.00 10.00      B    H  
ATOM   1721  N   GLU    40      25.691  11.212  -5.920  1.00 10.00      B    N  
ATOM   1722  CA  GLU    40      26.470  10.137  -6.516  1.00 10.00      B    C  
ATOM   1723  C   GLU    40      26.934   9.149  -5.448  1.00 10.00      B    C  
ATOM   1724  O   GLU    40      27.292   9.545  -4.338  1.00 10.00      B    O  
ATOM   1725  CB  GLU    40      27.678  10.706  -7.258  1.00 10.00      B    C  
ATOM   1726  CG  GLU    40      28.317   9.735  -8.235  1.00 10.00      B    C  
ATOM   1727  CD  GLU    40      29.722  10.144  -8.626  1.00 10.00      B    C  
ATOM   1728  OE1 GLU    40      29.927  11.328  -8.969  1.00 10.00      B    O  
ATOM   1729  OE2 GLU    40      30.631   9.282  -8.590  1.00 10.00      B    O1-
ATOM   1730  HN  GLU    40      26.037  12.132  -5.953  1.00 10.00      B    H  
ATOM   1731  N   GLY    41      26.906   7.869  -5.780  1.00 10.00      B    N  
ATOM   1732  CA  GLY    41      27.337   6.858  -4.842  1.00 10.00      B    C  
ATOM   1733  C   GLY    41      26.254   5.847  -4.541  1.00 10.00      B    C  
ATOM   1734  O   GLY    41      25.257   5.753  -5.263  1.00 10.00      B    O  
ATOM   1735  HN  GLY    41      26.586   7.607  -6.669  1.00 10.00      B    H  
ATOM   1736  N   LEU    42      26.449   5.093  -3.470  1.00 10.00      B    N  
ATOM   1737  CA  LEU    42      25.495   4.074  -3.060  1.00 10.00      B    C  
ATOM   1738  C   LEU    42      24.537   4.616  -2.009  1.00 10.00      B    C  
ATOM   1739  O   LEU    42      24.909   5.461  -1.196  1.00 10.00      B    O  
ATOM   1740  CB  LEU    42      26.229   2.850  -2.503  1.00 10.00      B    C  
ATOM   1741  CG  LEU    42      26.656   1.788  -3.518  1.00 10.00      B    C  
ATOM   1742  CD1 LEU    42      27.753   2.313  -4.428  1.00 10.00      B    C  
ATOM   1743  CD2 LEU    42      27.111   0.525  -2.807  1.00 10.00      B    C  
ATOM   1744  HN  LEU    42      27.261   5.227  -2.936  1.00 10.00      B    H  
ATOM   1745  N   HIS    43      23.300   4.148  -2.042  1.00 10.00      B    N  
ATOM   1746  CA  HIS    43      22.293   4.575  -1.077  1.00 10.00      B    C  
ATOM   1747  C   HIS    43      21.521   3.366  -0.579  1.00 10.00      B    C  
ATOM   1748  O   HIS    43      21.243   2.450  -1.353  1.00 10.00      B    O  
ATOM   1749  CB  HIS    43      21.325   5.593  -1.693  1.00 10.00      B    C  
ATOM   1750  CG  HIS    43      21.978   6.849  -2.174  1.00 10.00      B    C  
ATOM   1751  CD2 HIS    43      22.325   7.242  -3.420  1.00 10.00      B    C  
ATOM   1752  ND1 HIS    43      22.367   7.869  -1.335  1.00 10.00      B    N  
ATOM   1753  CE1 HIS    43      22.917   8.834  -2.040  1.00 10.00      B    C  
ATOM   1754  NE2 HIS    43      22.906   8.480  -3.306  1.00 10.00      B    N  
ATOM   1755  HN  HIS    43      23.055   3.493  -2.733  1.00 10.00      B    H  
ATOM   1756  HD1 HIS    43      22.263   7.882  -0.353  1.00 10.00      B    H  
ATOM   1757  HE2 HIS    43      23.383   8.956  -4.028  1.00 10.00      B    H  
ATOM   1758  N   GLY    44      21.191   3.361   0.704  1.00 10.00      B    N  
ATOM   1759  CA  GLY    44      20.457   2.249   1.281  1.00 10.00      B    C  
ATOM   1760  C   GLY    44      19.021   2.176   0.796  1.00 10.00      B    C  
ATOM   1761  O   GLY    44      18.260   3.134   0.935  1.00 10.00      B    O  
ATOM   1762  HN  GLY    44      21.454   4.121   1.274  1.00 10.00      B    H  
ATOM   1763  N   PHE    45      18.657   1.039   0.227  1.00 10.00      B    N  
ATOM   1764  CA  PHE    45      17.312   0.821  -0.280  1.00 10.00      B    C  
ATOM   1765  C   PHE    45      16.638  -0.257   0.558  1.00 10.00      B    C  
ATOM   1766  O   PHE    45      17.038  -1.421   0.515  1.00 10.00      B    O  
ATOM   1767  CB  PHE    45      17.377   0.382  -1.745  1.00 10.00      B    C  
ATOM   1768  CG  PHE    45      16.226   0.855  -2.586  1.00 10.00      B    C  
ATOM   1769  CD1 PHE    45      15.666   2.104  -2.381  1.00 10.00      B    C  
ATOM   1770  CD2 PHE    45      15.714   0.054  -3.593  1.00 10.00      B    C  
ATOM   1771  CE1 PHE    45      14.616   2.546  -3.162  1.00 10.00      B    C  
ATOM   1772  CE2 PHE    45      14.663   0.488  -4.378  1.00 10.00      B    C  
ATOM   1773  CZ  PHE    45      14.114   1.736  -4.163  1.00 10.00      B    C  
ATOM   1774  HN  PHE    45      19.316   0.310   0.151  1.00 10.00      B    H  
ATOM   1775  N   HIS    46      15.622   0.122   1.324  1.00 10.00      B    N  
ATOM   1776  CA  HIS    46      14.937  -0.832   2.189  1.00 10.00      B    C  
ATOM   1777  C   HIS    46      13.420  -0.704   2.109  1.00 10.00      B    C  
ATOM   1778  O   HIS    46      12.883   0.356   1.779  1.00 10.00      B    O  
ATOM   1779  CB  HIS    46      15.369  -0.635   3.648  1.00 10.00      B    C  
ATOM   1780  CG  HIS    46      16.839  -0.782   3.905  1.00 10.00      B    C  
ATOM   1781  CD2 HIS    46      17.667  -1.820   3.627  1.00 10.00      B    C  
ATOM   1782  ND1 HIS    46      17.557   0.217   4.519  1.00 10.00      B    N  
ATOM   1783  CE1 HIS    46      18.797  -0.232   4.603  1.00 10.00      B    C  
ATOM   1784  NE2 HIS    46      18.913  -1.458   4.076  1.00 10.00      B    N  
ATOM   1785  HN  HIS    46      15.316   1.055   1.300  1.00 10.00      B    H  
ATOM   1786  HE2 HIS    46      19.767  -1.908   3.841  1.00 10.00      B    H  
ATOM   1787  N   VAL    47      12.740  -1.802   2.414  1.00 10.00      B    N  
ATOM   1788  CA  VAL    47      11.286  -1.841   2.432  1.00 10.00      B    C  
ATOM   1789  C   VAL    47      10.841  -1.842   3.889  1.00 10.00      B    C  
ATOM   1790  O   VAL    47      11.044  -2.825   4.612  1.00 10.00      B    O  
ATOM   1791  CB  VAL    47      10.735  -3.106   1.735  1.00 10.00      B    C  
ATOM   1792  CG1 VAL    47       9.218  -3.040   1.619  1.00 10.00      B    C  
ATOM   1793  CG2 VAL    47      11.370  -3.301   0.367  1.00 10.00      B    C  
ATOM   1794  HN  VAL    47      13.239  -2.620   2.640  1.00 10.00      B    H  
ATOM   1795  N   HIS    48      10.253  -0.742   4.321  1.00 10.00      B    N  
ATOM   1796  CA  HIS    48       9.819  -0.607   5.700  1.00 10.00      B    C  
ATOM   1797  C   HIS    48       8.450  -1.231   5.942  1.00 10.00      B    C  
ATOM   1798  O   HIS    48       7.686  -1.474   5.006  1.00 10.00      B    O  
ATOM   1799  CB  HIS    48       9.870   0.851   6.158  1.00 10.00      B    C  
ATOM   1800  CG  HIS    48      11.268   1.371   6.346  1.00 10.00      B    C  
ATOM   1801  CD2 HIS    48      12.209   1.710   5.427  1.00 10.00      B    C  
ATOM   1802  ND1 HIS    48      11.849   1.590   7.575  1.00 10.00      B    N  
ATOM   1803  CE1 HIS    48      13.091   2.046   7.370  1.00 10.00      B    C  
ATOM   1804  NE2 HIS    48      13.361   2.138   6.081  1.00 10.00      B    N  
ATOM   1805  HN  HIS    48      10.084  -0.009   3.692  1.00 10.00      B    H  
ATOM   1806  HD1 HIS    48      11.425   1.441   8.453  1.00 10.00      B    H  
ATOM   1807  N   GLU    49       8.161  -1.489   7.211  1.00 10.00      B    N  
ATOM   1808  CA  GLU    49       6.910  -2.110   7.625  1.00 10.00      B    C  
ATOM   1809  C   GLU    49       5.693  -1.235   7.343  1.00 10.00      B    C  
ATOM   1810  O   GLU    49       4.668  -1.722   6.869  1.00 10.00      B    O  
ATOM   1811  CB  GLU    49       6.970  -2.446   9.117  1.00 10.00      B    C  
ATOM   1812  CG  GLU    49       5.788  -3.254   9.624  1.00 10.00      B    C  
ATOM   1813  CD  GLU    49       5.792  -4.676   9.108  1.00 10.00      B    C  
ATOM   1814  OE1 GLU    49       5.049  -4.968   8.145  1.00 10.00      B    O  
ATOM   1815  OE2 GLU    49       6.534  -5.509   9.673  1.00 10.00      B    O1-
ATOM   1816  HN  GLU    49       8.822  -1.252   7.900  1.00 10.00      B    H  
ATOM   1817  N   PHE    50       5.799   0.051   7.630  1.00 10.00      B    N  
ATOM   1818  CA  PHE    50       4.681   0.953   7.412  1.00 10.00      B    C  
ATOM   1819  C   PHE    50       5.107   2.205   6.659  1.00 10.00      B    C  
ATOM   1820  O   PHE    50       6.287   2.400   6.364  1.00 10.00      B    O  
ATOM   1821  CB  PHE    50       4.022   1.324   8.746  1.00 10.00      B    C  
ATOM   1822  CG  PHE    50       2.515   1.297   8.714  1.00 10.00      B    C  
ATOM   1823  CD1 PHE    50       1.787   2.473   8.629  1.00 10.00      B    C  
ATOM   1824  CD2 PHE    50       1.828   0.093   8.765  1.00 10.00      B    C  
ATOM   1825  CE1 PHE    50       0.404   2.451   8.597  1.00 10.00      B    C  
ATOM   1826  CE2 PHE    50       0.445   0.063   8.734  1.00 10.00      B    C  
ATOM   1827  CZ  PHE    50      -0.266   1.244   8.649  1.00 10.00      B    C  
ATOM   1828  HN  PHE    50       6.646   0.405   7.983  1.00 10.00      B    H  
ATOM   1829  N   GLY    51       4.130   3.036   6.336  1.00 10.00      B    N  
ATOM   1830  CA  GLY    51       4.388   4.270   5.633  1.00 10.00      B    C  
ATOM   1831  C   GLY    51       3.143   5.125   5.596  1.00 10.00      B    C  
ATOM   1832  O   GLY    51       2.168   4.783   4.928  1.00 10.00      B    O  
ATOM   1833  HN  GLY    51       3.208   2.801   6.567  1.00 10.00      B    H  
ATOM   1834  N   ASP    52       3.160   6.226   6.327  1.00 10.00      B    N  
ATOM   1835  CA  ASP    52       2.009   7.113   6.383  1.00 10.00      B    C  
ATOM   1836  C   ASP    52       2.255   8.403   5.613  1.00 10.00      B    C  
ATOM   1837  O   ASP    52       3.235   9.105   5.856  1.00 10.00      B    O  
ATOM   1838  CB  ASP    52       1.637   7.415   7.832  1.00 10.00      B    C  
ATOM   1839  CG  ASP    52       0.493   8.395   7.934  1.00 10.00      B    C  
ATOM   1840  OD1 ASP    52      -0.655   8.013   7.617  1.00 10.00      B    O  
ATOM   1841  OD2 ASP    52       0.739   9.553   8.325  1.00 10.00      B    O1-
ATOM   1842  HN  ASP    52       3.967   6.454   6.836  1.00 10.00      B    H  
ATOM   1843  N   ASN    53       1.352   8.709   4.689  1.00 10.00      B    N  
ATOM   1844  CA  ASN    53       1.462   9.909   3.862  1.00 10.00      B    C  
ATOM   1845  C   ASN    53       1.180  11.179   4.665  1.00 10.00      B    C  
ATOM   1846  O   ASN    53       1.699  12.248   4.340  1.00 10.00      B    O  
ATOM   1847  CB  ASN    53       0.509   9.823   2.661  1.00 10.00      B    C  
ATOM   1848  CG  ASN    53       0.991  10.588   1.432  1.00 10.00      B    C  
ATOM   1849  ND2 ASN    53       1.738  11.665   1.638  1.00 10.00      B    N  
ATOM   1850  OD1 ASN    53       0.683  10.213   0.301  1.00 10.00      B    O  
ATOM   1851  HN  ASN    53       0.591   8.108   4.554  1.00 10.00      B    H  
ATOM   1852 HD21 ASN    53       1.944  11.920   2.566  1.00 10.00      B    H  
ATOM   1853 HD22 ASN    53       2.060  12.159   0.858  1.00 10.00      B    H  
ATOM   1854  N   THR    54       0.365  11.064   5.708  1.00 10.00      B    N  
ATOM   1855  CA  THR    54       0.022  12.210   6.540  1.00 10.00      B    C  
ATOM   1856  C   THR    54       1.265  12.765   7.233  1.00 10.00      B    C  
ATOM   1857  O   THR    54       1.551  13.961   7.148  1.00 10.00      B    O  
ATOM   1858  CB  THR    54      -1.044  11.836   7.589  1.00 10.00      B    C  
ATOM   1859  CG2 THR    54      -1.486  13.058   8.378  1.00 10.00      B    C  
ATOM   1860  OG1 THR    54      -2.181  11.263   6.926  1.00 10.00      B    O  
ATOM   1861  HN  THR    54      -0.008  10.186   5.935  1.00 10.00      B    H  
ATOM   1862  HG1 THR    54      -2.700  11.970   6.516  1.00 10.00      B    H  
ATOM   1863  N   ALA    55       2.000  11.891   7.911  1.00 10.00      B    N  
ATOM   1864  CA  ALA    55       3.219  12.290   8.599  1.00 10.00      B    C  
ATOM   1865  C   ALA    55       4.350  12.502   7.602  1.00 10.00      B    C  
ATOM   1866  O   ALA    55       5.214  13.360   7.796  1.00 10.00      B    O  
ATOM   1867  CB  ALA    55       3.611  11.245   9.630  1.00 10.00      B    C  
ATOM   1868  HN  ALA    55       1.699  10.951   7.967  1.00 10.00      B    H  
ATOM   1869  N   GLY    56       4.343  11.710   6.537  1.00 10.00      B    N  
ATOM   1870  CA  GLY    56       5.361  11.828   5.516  1.00 10.00      B    C  
ATOM   1871  C   GLY    56       6.417  10.752   5.643  1.00 10.00      B    C  
ATOM   1872  O   GLY    56       6.230   9.774   6.369  1.00 10.00      B    O  
ATOM   1873  HN  GLY    56       3.649  11.018   6.455  1.00 10.00      B    H  
ATOM   1874  N   CYS    57       7.542  10.941   4.966  1.00 10.00      B    N  
ATOM   1875  CA  CYS    57       8.636   9.974   5.001  1.00 10.00      B    C  
ATOM   1876  C   CYS    57       9.417  10.052   6.313  1.00 10.00      B    C  
ATOM   1877  O   CYS    57      10.647  10.040   6.321  1.00 10.00      B    O  
ATOM   1878  CB  CYS    57       9.576  10.180   3.810  1.00 10.00      B    C  
ATOM   1879  SG  CYS    57       8.750  10.146   2.185  1.00 10.00      B    S  
ATOM   1880  HN  CYS    57       7.641  11.751   4.423  1.00 10.00      B    H  
ATOM   1881  N   THR    58       8.695  10.125   7.417  1.00 10.00      B    N  
ATOM   1882  CA  THR    58       9.307  10.192   8.726  1.00 10.00      B    C  
ATOM   1883  C   THR    58       8.744   9.096   9.631  1.00 10.00      B    C  
ATOM   1884  O   THR    58       9.283   8.811  10.700  1.00 10.00      B    O  
ATOM   1885  CB  THR    58       9.134  11.595   9.359  1.00 10.00      B    C  
ATOM   1886  CG2 THR    58       7.821  11.718  10.121  1.00 10.00      B    C  
ATOM   1887  OG1 THR    58      10.234  11.877  10.236  1.00 10.00      B    O  
ATOM   1888  HN  THR    58       7.717  10.138   7.346  1.00 10.00      B    H  
ATOM   1889  HG1 THR    58      10.123  11.384  11.060  1.00 10.00      B    H  
ATOM   1890  N   SER    59       7.665   8.471   9.175  1.00 10.00      B    N  
ATOM   1891  CA  SER    59       7.019   7.406   9.921  1.00 10.00      B    C  
ATOM   1892  C   SER    59       6.920   6.152   9.061  1.00 10.00      B    C  
ATOM   1893  O   SER    59       5.950   5.962   8.323  1.00 10.00      B    O  
ATOM   1894  CB  SER    59       5.629   7.854  10.376  1.00 10.00      B    C  
ATOM   1895  OG  SER    59       5.699   9.102  11.043  1.00 10.00      B    O  
ATOM   1896  HN  SER    59       7.292   8.733   8.308  1.00 10.00      B    H  
ATOM   1897  HG  SER    59       5.940   8.955  11.962  1.00 10.00      B    H  
ATOM   1898  N   ALA    60       7.945   5.316   9.138  1.00 10.00      B    N  
ATOM   1899  CA  ALA    60       7.989   4.085   8.365  1.00 10.00      B    C  
ATOM   1900  C   ALA    60       8.236   2.881   9.270  1.00 10.00      B    C  
ATOM   1901  O   ALA    60       7.880   1.749   8.934  1.00 10.00      B    O  
ATOM   1902  CB  ALA    60       9.067   4.179   7.296  1.00 10.00      B    C  
ATOM   1903  HN  ALA    60       8.692   5.533   9.732  1.00 10.00      B    H  
ATOM   1904  N   GLY    61       8.846   3.134  10.419  1.00 10.00      B    N  
ATOM   1905  CA  GLY    61       9.134   2.071  11.358  1.00 10.00      B    C  
ATOM   1906  C   GLY    61      10.333   1.245  10.936  1.00 10.00      B    C  
ATOM   1907  O   GLY    61      11.238   1.756  10.272  1.00 10.00      B    O  
ATOM   1908  HN  GLY    61       9.102   4.054  10.634  1.00 10.00      B    H  
ATOM   1909  N   PRO    62      10.368  -0.041  11.312  1.00 10.00      B    N  
ATOM   1910  CA  PRO    62      11.463  -0.942  10.967  1.00 10.00      B    C  
ATOM   1911  C   PRO    62      11.178  -1.701   9.672  1.00 10.00      B    C  
ATOM   1912  O   PRO    62      10.278  -1.339   8.916  1.00 10.00      B    O  
ATOM   1913  CB  PRO    62      11.447  -1.911  12.147  1.00 10.00      B    C  
ATOM   1914  CG  PRO    62      10.001  -2.024  12.514  1.00 10.00      B    C  
ATOM   1915  CD  PRO    62       9.336  -0.729  12.107  1.00 10.00      B    C  
ATOM   1916  N   HIS    63      11.949  -2.748   9.420  1.00 10.00      B    N  
ATOM   1917  CA  HIS    63      11.772  -3.559   8.222  1.00 10.00      B    C  
ATOM   1918  C   HIS    63      10.960  -4.804   8.548  1.00 10.00      B    C  
ATOM   1919  O   HIS    63      11.027  -5.320   9.665  1.00 10.00      B    O  
ATOM   1920  CB  HIS    63      13.125  -3.995   7.648  1.00 10.00      B    C  
ATOM   1921  CG  HIS    63      14.170  -2.925   7.600  1.00 10.00      B    C  
ATOM   1922  CD2 HIS    63      14.396  -1.989   6.652  1.00 10.00      B    C  
ATOM   1923  ND1 HIS    63      15.110  -2.800   8.593  1.00 10.00      B    N  
ATOM   1924  CE1 HIS    63      15.884  -1.797   8.228  1.00 10.00      B    C  
ATOM   1925  NE2 HIS    63      15.493  -1.273   7.059  1.00 10.00      B    N  
ATOM   1926  HN  HIS    63      12.658  -2.984  10.053  1.00 10.00      B    H  
ATOM   1927  HE2 HIS    63      16.047  -0.711   6.475  1.00 10.00      B    H  
ATOM   1928  N   PHE    64      10.200  -5.278   7.573  1.00 10.00      B    N  
ATOM   1929  CA  PHE    64       9.386  -6.473   7.743  1.00 10.00      B    C  
ATOM   1930  C   PHE    64      10.272  -7.716   7.720  1.00 10.00      B    C  
ATOM   1931  O   PHE    64      11.071  -7.897   6.799  1.00 10.00      B    O  
ATOM   1932  CB  PHE    64       8.337  -6.550   6.627  1.00 10.00      B    C  
ATOM   1933  CG  PHE    64       7.515  -7.813   6.622  1.00 10.00      B    C  
ATOM   1934  CD1 PHE    64       6.592  -8.062   7.625  1.00 10.00      B    C  
ATOM   1935  CD2 PHE    64       7.661  -8.746   5.606  1.00 10.00      B    C  
ATOM   1936  CE1 PHE    64       5.833  -9.218   7.617  1.00 10.00      B    C  
ATOM   1937  CE2 PHE    64       6.906  -9.904   5.593  1.00 10.00      B    C  
ATOM   1938  CZ  PHE    64       5.990 -10.139   6.599  1.00 10.00      B    C  
ATOM   1939  HN  PHE    64      10.181  -4.807   6.714  1.00 10.00      B    H  
ATOM   1940  N   ASN    65      10.145  -8.555   8.741  1.00 10.00      B    N  
ATOM   1941  CA  ASN    65      10.933  -9.780   8.830  1.00 10.00      B    C  
ATOM   1942  C   ASN    65      10.377 -10.727   9.885  1.00 10.00      B    C  
ATOM   1943  O   ASN    65      10.662 -10.580  11.074  1.00 10.00      B    O  
ATOM   1944  CB  ASN    65      12.402  -9.475   9.137  1.00 10.00      B    C  
ATOM   1945  CG  ASN    65      13.284 -10.703   9.014  1.00 10.00      B    C  
ATOM   1946  ND2 ASN    65      14.452 -10.665   9.636  1.00 10.00      B    N  
ATOM   1947  OD1 ASN    65      12.917 -11.679   8.365  1.00 10.00      B    O  
ATOM   1948  HN  ASN    65       9.501  -8.346   9.456  1.00 10.00      B    H  
ATOM   1949 HD21 ASN    65      14.684  -9.861  10.147  1.00 10.00      B    H  
ATOM   1950 HD22 ASN    65      15.055 -11.432   9.532  1.00 10.00      B    H  
ATOM   1951  N   PRO    66       9.594 -11.725   9.458  1.00 10.00      B    N  
ATOM   1952  CA  PRO    66       8.998 -12.706  10.370  1.00 10.00      B    C  
ATOM   1953  C   PRO    66      10.025 -13.724  10.868  1.00 10.00      B    C  
ATOM   1954  O   PRO    66       9.747 -14.505  11.775  1.00 10.00      B    O  
ATOM   1955  CB  PRO    66       7.947 -13.396   9.500  1.00 10.00      B    C  
ATOM   1956  CG  PRO    66       8.482 -13.283   8.114  1.00 10.00      B    C  
ATOM   1957  CD  PRO    66       9.216 -11.973   8.055  1.00 10.00      B    C  
ATOM   1958  N   LEU    67      11.219 -13.698  10.279  1.00 10.00      B    N  
ATOM   1959  CA  LEU    67      12.284 -14.620  10.667  1.00 10.00      B    C  
ATOM   1960  C   LEU    67      12.966 -14.174  11.954  1.00 10.00      B    C  
ATOM   1961  O   LEU    67      13.764 -14.915  12.529  1.00 10.00      B    O  
ATOM   1962  CB  LEU    67      13.320 -14.763   9.546  1.00 10.00      B    C  
ATOM   1963  CG  LEU    67      12.947 -15.673   8.370  1.00 10.00      B    C  
ATOM   1964  CD1 LEU    67      12.373 -16.992   8.863  1.00 10.00      B    C  
ATOM   1965  CD2 LEU    67      11.983 -14.981   7.417  1.00 10.00      B    C  
ATOM   1966  HN  LEU    67      11.381 -13.050   9.558  1.00 10.00      B    H  
ATOM   1967  N   SER    68      12.654 -12.951  12.386  1.00 10.00      B    N  
ATOM   1968  CA  SER    68      13.218 -12.374  13.609  1.00 10.00      B    C  
ATOM   1969  C   SER    68      14.726 -12.138  13.495  1.00 10.00      B    C  
ATOM   1970  O   SER    68      15.404 -11.902  14.496  1.00 10.00      B    O  
ATOM   1971  CB  SER    68      12.898 -13.248  14.827  1.00 10.00      B    C  
ATOM   1972  OG  SER    68      11.525 -13.600  14.856  1.00 10.00      B    O  
ATOM   1973  HN  SER    68      12.009 -12.422  11.871  1.00 10.00      B    H  
ATOM   1974  HG  SER    68      11.428 -14.530  14.614  1.00 10.00      B    H  
ATOM   1975  N   ARG    69      15.241 -12.192  12.272  1.00 10.00      B    N  
ATOM   1976  CA  ARG    69      16.663 -11.985  12.029  1.00 10.00      B    C  
ATOM   1977  C   ARG    69      17.015 -10.504  12.116  1.00 10.00      B    C  
ATOM   1978  O   ARG    69      16.127  -9.645  12.100  1.00 10.00      B    O  
ATOM   1979  CB  ARG    69      17.065 -12.543  10.662  1.00 10.00      B    C  
ATOM   1980  CG  ARG    69      16.889 -14.047  10.516  1.00 10.00      B    C  
ATOM   1981  CD  ARG    69      17.647 -14.801  11.597  1.00 10.00      B    C  
ATOM   1982  NE  ARG    69      18.235 -16.040  11.092  1.00 10.00      B    N  
ATOM   1983  CZ  ARG    69      18.380 -17.149  11.811  1.00 10.00      B    C  
ATOM   1984  NH1 ARG    69      17.980 -17.192  13.078  1.00 10.00      B    N1+
ATOM   1985  NH2 ARG    69      18.935 -18.217  11.260  1.00 10.00      B    N  
ATOM   1986  HN  ARG    69      14.649 -12.375  11.516  1.00 10.00      B    H  
ATOM   1987  HE  ARG    69      18.554 -16.042  10.152  1.00 10.00      B    H  
ATOM   1988 HH11 ARG    69      17.570 -16.387  13.505  1.00 10.00      B    H  
ATOM   1989 HH12 ARG    69      18.087 -18.037  13.613  1.00 10.00      B    H  
ATOM   1990 HH21 ARG    69      19.247 -18.181  10.300  1.00 10.00      B    H  
ATOM   1991 HH22 ARG    69      19.052 -19.060  11.792  1.00 10.00      B    H  
ATOM   1992  N   LYS    70      18.308 -10.213  12.197  1.00 10.00      B    N  
ATOM   1993  CA  LYS    70      18.785  -8.838  12.294  1.00 10.00      B    C  
ATOM   1994  C   LYS    70      18.925  -8.203  10.910  1.00 10.00      B    C  
ATOM   1995  O   LYS    70      18.138  -8.485  10.006  1.00 10.00      B    O  
ATOM   1996  CB  LYS    70      20.112  -8.782  13.061  1.00 10.00      B    C  
ATOM   1997  CG  LYS    70      21.181  -9.734  12.539  1.00 10.00      B    C  
ATOM   1998  CD  LYS    70      22.300  -9.936  13.549  1.00 10.00      B    C  
ATOM   1999  CE  LYS    70      21.767 -10.450  14.880  1.00 10.00      B    C  
ATOM   2000  NZ  LYS    70      21.122 -11.784  14.756  1.00 10.00      B    N1+
ATOM   2001  HN  LYS    70      18.966 -10.948  12.176  1.00 10.00      B    H  
ATOM   2002  HZ1 LYS    70      20.377 -11.890  15.472  1.00 10.00      B    H  
ATOM   2003  HZ2 LYS    70      21.825 -12.536  14.897  1.00 10.00      B    H  
ATOM   2004  HZ3 LYS    70      20.697 -11.899  13.807  1.00 10.00      B    H  
ATOM   2005  N   HIS    71      19.911  -7.329  10.753  1.00 10.00      B    N  
ATOM   2006  CA  HIS    71      20.148  -6.669   9.480  1.00 10.00      B    C  
ATOM   2007  C   HIS    71      21.431  -7.194   8.855  1.00 10.00      B    C  
ATOM   2008  O   HIS    71      22.480  -7.202   9.497  1.00 10.00      B    O  
ATOM   2009  CB  HIS    71      20.227  -5.147   9.664  1.00 10.00      B    C  
ATOM   2010  CG  HIS    71      20.531  -4.391   8.404  1.00 10.00      B    C  
ATOM   2011  CD2 HIS    71      21.450  -3.431   8.148  1.00 10.00      B    C  
ATOM   2012  ND1 HIS    71      19.856  -4.596   7.220  1.00 10.00      B    N  
ATOM   2013  CE1 HIS    71      20.347  -3.797   6.294  1.00 10.00      B    C  
ATOM   2014  NE2 HIS    71      21.311  -3.083   6.831  1.00 10.00      B    N  
ATOM   2015  HN  HIS    71      20.508  -7.139  11.507  1.00 10.00      B    H  
ATOM   2016  HD1 HIS    71      19.126  -5.249   7.070  1.00 10.00      B    H  
ATOM   2017  HE2 HIS    71      21.853  -2.400   6.351  1.00 10.00      B    H  
ATOM   2018  N   GLY    72      21.341  -7.632   7.612  1.00 10.00      B    N  
ATOM   2019  CA  GLY    72      22.499  -8.154   6.924  1.00 10.00      B    C  
ATOM   2020  C   GLY    72      22.445  -7.851   5.446  1.00 10.00      B    C  
ATOM   2021  O   GLY    72      21.541  -7.150   4.988  1.00 10.00      B    O  
ATOM   2022  HN  GLY    72      20.477  -7.595   7.147  1.00 10.00      B    H  
ATOM   2023  N   GLY    73      23.409  -8.372   4.700  1.00 10.00      B    N  
ATOM   2024  CA  GLY    73      23.446  -8.146   3.270  1.00 10.00      B    C  
ATOM   2025  C   GLY    73      22.445  -9.015   2.530  1.00 10.00      B    C  
ATOM   2026  O   GLY    73      21.854  -9.918   3.121  1.00 10.00      B    O  
ATOM   2027  HN  GLY    73      24.101  -8.921   5.124  1.00 10.00      B    H  
ATOM   2028  N   PRO    74      22.242  -8.776   1.225  1.00 10.00      B    N  
ATOM   2029  CA  PRO    74      21.292  -9.549   0.410  1.00 10.00      B    C  
ATOM   2030  C   PRO    74      21.650 -11.033   0.351  1.00 10.00      B    C  
ATOM   2031  O   PRO    74      20.780 -11.888   0.184  1.00 10.00      B    O  
ATOM   2032  CB  PRO    74      21.419  -8.925  -0.985  1.00 10.00      B    C  
ATOM   2033  CG  PRO    74      22.014  -7.578  -0.752  1.00 10.00      B    C  
ATOM   2034  CD  PRO    74      22.911  -7.726   0.442  1.00 10.00      B    C  
ATOM   2035  N   LYS    75      22.932 -11.330   0.502  1.00 10.00      B    N  
ATOM   2036  CA  LYS    75      23.410 -12.707   0.457  1.00 10.00      B    C  
ATOM   2037  C   LYS    75      23.282 -13.379   1.823  1.00 10.00      B    C  
ATOM   2038  O   LYS    75      23.155 -14.602   1.920  1.00 10.00      B    O  
ATOM   2039  CB  LYS    75      24.864 -12.742  -0.030  1.00 10.00      B    C  
ATOM   2040  CG  LYS    75      25.477 -14.134  -0.122  1.00 10.00      B    C  
ATOM   2041  CD  LYS    75      24.708 -15.036  -1.078  1.00 10.00      B    C  
ATOM   2042  CE  LYS    75      24.832 -14.564  -2.518  1.00 10.00      B    C  
ATOM   2043  NZ  LYS    75      24.299 -15.570  -3.472  1.00 10.00      B    N1+
ATOM   2044  HN  LYS    75      23.574 -10.606   0.656  1.00 10.00      B    H  
ATOM   2045  HZ1 LYS    75      24.318 -15.192  -4.442  1.00 10.00      B    H  
ATOM   2046  HZ2 LYS    75      23.319 -15.810  -3.229  1.00 10.00      B    H  
ATOM   2047  HZ3 LYS    75      24.878 -16.433  -3.438  1.00 10.00      B    H  
ATOM   2048  N   ASP    76      23.298 -12.576   2.876  1.00 10.00      B    N  
ATOM   2049  CA  ASP    76      23.194 -13.100   4.233  1.00 10.00      B    C  
ATOM   2050  C   ASP    76      21.771 -13.565   4.518  1.00 10.00      B    C  
ATOM   2051  O   ASP    76      20.817 -13.087   3.902  1.00 10.00      B    O  
ATOM   2052  CB  ASP    76      23.604 -12.036   5.253  1.00 10.00      B    C  
ATOM   2053  CG  ASP    76      24.184 -12.624   6.527  1.00 10.00      B    C  
ATOM   2054  OD1 ASP    76      25.308 -12.219   6.909  1.00 10.00      B    O  
ATOM   2055  OD2 ASP    76      23.534 -13.495   7.144  1.00 10.00      B    O1-
ATOM   2056  HN  ASP    76      23.363 -11.608   2.740  1.00 10.00      B    H  
ATOM   2057  N   GLU    77      21.633 -14.497   5.451  1.00 10.00      B    N  
ATOM   2058  CA  GLU    77      20.328 -15.019   5.819  1.00 10.00      B    C  
ATOM   2059  C   GLU    77      19.804 -14.299   7.056  1.00 10.00      B    C  
ATOM   2060  O   GLU    77      18.617 -14.368   7.376  1.00 10.00      B    O  
ATOM   2061  CB  GLU    77      20.386 -16.534   6.044  1.00 10.00      B    C  
ATOM   2062  CG  GLU    77      21.213 -16.972   7.242  1.00 10.00      B    C  
ATOM   2063  CD  GLU    77      20.368 -17.662   8.290  1.00 10.00      B    C  
ATOM   2064  OE1 GLU    77      19.430 -17.031   8.813  1.00 10.00      B    O  
ATOM   2065  OE2 GLU    77      20.629 -18.845   8.592  1.00 10.00      B    O1-
ATOM   2066  HN  GLU    77      22.432 -14.833   5.914  1.00 10.00      B    H  
ATOM   2067  N   GLU    78      20.698 -13.590   7.735  1.00 10.00      B    N  
ATOM   2068  CA  GLU    78      20.338 -12.842   8.931  1.00 10.00      B    C  
ATOM   2069  C   GLU    78      19.927 -11.421   8.574  1.00 10.00      B    C  
ATOM   2070  O   GLU    78      20.392 -10.453   9.175  1.00 10.00      B    O  
ATOM   2071  CB  GLU    78      21.494 -12.825   9.931  1.00 10.00      B    C  
ATOM   2072  CG  GLU    78      21.467 -13.976  10.920  1.00 10.00      B    C  
ATOM   2073  CD  GLU    78      20.813 -13.611  12.239  1.00 10.00      B    C  
ATOM   2074  OE1 GLU    78      21.061 -14.320  13.237  1.00 10.00      B    O  
ATOM   2075  OE2 GLU    78      20.063 -12.610  12.294  1.00 10.00      B    O1-
ATOM   2076  HN  GLU    78      21.631 -13.565   7.418  1.00 10.00      B    H  
ATOM   2077  N   ARG    79      19.057 -11.305   7.586  1.00 10.00      B    N  
ATOM   2078  CA  ARG    79      18.570 -10.011   7.145  1.00 10.00      B    C  
ATOM   2079  C   ARG    79      17.049  -9.987   7.158  1.00 10.00      B    C  
ATOM   2080  O   ARG    79      16.403 -11.021   7.346  1.00 10.00      B    O  
ATOM   2081  CB  ARG    79      19.096  -9.659   5.745  1.00 10.00      B    C  
ATOM   2082  CG  ARG    79      18.605 -10.571   4.628  1.00 10.00      B    C  
ATOM   2083  CD  ARG    79      18.378  -9.792   3.337  1.00 10.00      B    C  
ATOM   2084  NE  ARG    79      18.548 -10.630   2.147  1.00 10.00      B    N  
ATOM   2085  CZ  ARG    79      17.733 -10.611   1.087  1.00 10.00      B    C  
ATOM   2086  NH1 ARG    79      16.676  -9.812   1.064  1.00 10.00      B    N1+
ATOM   2087  NH2 ARG    79      17.988 -11.386   0.040  1.00 10.00      B    N  
ATOM   2088  HN  ARG    79      18.722 -12.117   7.148  1.00 10.00      B    H  
ATOM   2089  HE  ARG    79      19.323 -11.236   2.136  1.00 10.00      B    H  
ATOM   2090 HH11 ARG    79      16.483  -9.210   1.841  1.00 10.00      B    H  
ATOM   2091 HH12 ARG    79      16.059  -9.805   0.258  1.00 10.00      B    H  
ATOM   2092 HH21 ARG    79      18.794 -11.982   0.038  1.00 10.00      B    H  
ATOM   2093 HH22 ARG    79      17.367 -11.380  -0.761  1.00 10.00      B    H  
ATOM   2094  N   HIS    80      16.480  -8.809   6.970  1.00 10.00      B    N  
ATOM   2095  CA  HIS    80      15.035  -8.660   6.944  1.00 10.00      B    C  
ATOM   2096  C   HIS    80      14.531  -8.896   5.529  1.00 10.00      B    C  
ATOM   2097  O   HIS    80      15.313  -8.909   4.581  1.00 10.00      B    O  
ATOM   2098  CB  HIS    80      14.620  -7.250   7.388  1.00 10.00      B    C  
ATOM   2099  CG  HIS    80      15.248  -6.767   8.661  1.00 10.00      B    C  
ATOM   2100  CD2 HIS    80      15.089  -7.171   9.944  1.00 10.00      B    C  
ATOM   2101  ND1 HIS    80      16.133  -5.714   8.702  1.00 10.00      B    N  
ATOM   2102  CE1 HIS    80      16.494  -5.492   9.953  1.00 10.00      B    C  
ATOM   2103  NE2 HIS    80      15.874  -6.361  10.728  1.00 10.00      B    N  
ATOM   2104  HN  HIS    80      17.052  -8.015   6.836  1.00 10.00      B    H  
ATOM   2105  HD1 HIS    80      16.451  -5.198   7.915  1.00 10.00      B    H  
ATOM   2106  HE2 HIS    80      15.841  -6.318  11.712  1.00 10.00      B    H  
ATOM   2107  N   VAL    81      13.226  -9.065   5.386  1.00 10.00      B    N  
ATOM   2108  CA  VAL    81      12.633  -9.271   4.073  1.00 10.00      B    C  
ATOM   2109  C   VAL    81      12.671  -7.951   3.312  1.00 10.00      B    C  
ATOM   2110  O   VAL    81      12.728  -7.918   2.089  1.00 10.00      B    O  
ATOM   2111  CB  VAL    81      11.175  -9.774   4.181  1.00 10.00      B    C  
ATOM   2112  CG1 VAL    81      10.590 -10.057   2.805  1.00 10.00      B    C  
ATOM   2113  CG2 VAL    81      11.108 -11.020   5.053  1.00 10.00      B    C  
ATOM   2114  HN  VAL    81      12.645  -9.042   6.175  1.00 10.00      B    H  
ATOM   2115  N   GLY    82      12.667  -6.859   4.066  1.00 10.00      B    N  
ATOM   2116  CA  GLY    82      12.715  -5.542   3.467  1.00 10.00      B    C  
ATOM   2117  C   GLY    82      14.138  -5.073   3.221  1.00 10.00      B    C  
ATOM   2118  O   GLY    82      14.355  -3.974   2.714  1.00 10.00      B    O  
ATOM   2119  HN  GLY    82      12.621  -6.950   5.039  1.00 10.00      B    H  
ATOM   2120  N   ASP    83      15.108  -5.905   3.580  1.00 10.00      B    N  
ATOM   2121  CA  ASP    83      16.515  -5.566   3.391  1.00 10.00      B    C  
ATOM   2122  C   ASP    83      16.923  -5.856   1.954  1.00 10.00      B    C  
ATOM   2123  O   ASP    83      17.341  -6.968   1.634  1.00 10.00      B    O  
ATOM   2124  CB  ASP    83      17.412  -6.368   4.348  1.00 10.00      B    C  
ATOM   2125  CG  ASP    83      17.377  -5.892   5.788  1.00 10.00      B    C  
ATOM   2126  OD1 ASP    83      16.641  -4.939   6.103  1.00 10.00      B    O  
ATOM   2127  OD2 ASP    83      18.083  -6.489   6.631  1.00 10.00      B    O1-
ATOM   2128  HN  ASP    83      14.876  -6.776   3.963  1.00 10.00      B    H  
ATOM   2129  N   LEU    84      16.772  -4.866   1.086  1.00 10.00      B    N  
ATOM   2130  CA  LEU    84      17.121  -5.027  -0.320  1.00 10.00      B    C  
ATOM   2131  C   LEU    84      18.621  -4.873  -0.545  1.00 10.00      B    C  
ATOM   2132  O   LEU    84      19.259  -5.733  -1.155  1.00 10.00      B    O  
ATOM   2133  CB  LEU    84      16.345  -4.042  -1.199  1.00 10.00      B    C  
ATOM   2134  CG  LEU    84      14.843  -4.299  -1.341  1.00 10.00      B    C  
ATOM   2135  CD1 LEU    84      14.198  -3.237  -2.220  1.00 10.00      B    C  
ATOM   2136  CD2 LEU    84      14.588  -5.689  -1.905  1.00 10.00      B    C  
ATOM   2137  HN  LEU    84      16.413  -4.010   1.398  1.00 10.00      B    H  
ATOM   2138  N   GLY    85      19.182  -3.773  -0.066  1.00 10.00      B    N  
ATOM   2139  CA  GLY    85      20.602  -3.543  -0.227  1.00 10.00      B    C  
ATOM   2140  C   GLY    85      20.915  -2.110  -0.595  1.00 10.00      B    C  
ATOM   2141  O   GLY    85      20.279  -1.179  -0.100  1.00 10.00      B    O  
ATOM   2142  HN  GLY    85      18.626  -3.105   0.394  1.00 10.00      B    H  
ATOM   2143  N   ASN    86      21.883  -1.931  -1.480  1.00 10.00      B    N  
ATOM   2144  CA  ASN    86      22.289  -0.598  -1.902  1.00 10.00      B    C  
ATOM   2145  C   ASN    86      22.041  -0.375  -3.381  1.00 10.00      B    C  
ATOM   2146  O   ASN    86      22.166  -1.295  -4.191  1.00 10.00      B    O  
ATOM   2147  CB  ASN    86      23.776  -0.370  -1.620  1.00 10.00      B    C  
ATOM   2148  CG  ASN    86      24.068  -0.017  -0.180  1.00 10.00      B    C  
ATOM   2149  ND2 ASN    86      24.491  -1.001   0.598  1.00 10.00      B    N  
ATOM   2150  OD1 ASN    86      23.933   1.136   0.226  1.00 10.00      B    O  
ATOM   2151  HN  ASN    86      22.332  -2.713  -1.863  1.00 10.00      B    H  
ATOM   2152 HD21 ASN    86      24.589  -1.895   0.204  1.00 10.00      B    H  
ATOM   2153 HD22 ASN    86      24.691  -0.796   1.537  1.00 10.00      B    H  
ATOM   2154  N   VAL    87      21.681   0.854  -3.723  1.00 10.00      B    N  
ATOM   2155  CA  VAL    87      21.452   1.237  -5.110  1.00 10.00      B    C  
ATOM   2156  C   VAL    87      22.518   2.239  -5.547  1.00 10.00      B    C  
ATOM   2157  O   VAL    87      22.798   3.212  -4.837  1.00 10.00      B    O  
ATOM   2158  CB  VAL    87      20.043   1.831  -5.339  1.00 10.00      B    C  
ATOM   2159  CG1 VAL    87      18.993   0.732  -5.327  1.00 10.00      B    C  
ATOM   2160  CG2 VAL    87      19.716   2.896  -4.301  1.00 10.00      B    C  
ATOM   2161  HN  VAL    87      21.556   1.525  -3.016  1.00 10.00      B    H  
ATOM   2162  N   THR    88      23.125   1.992  -6.694  1.00 10.00      B    N  
ATOM   2163  CA  THR    88      24.173   2.864  -7.199  1.00 10.00      B    C  
ATOM   2164  C   THR    88      23.606   3.982  -8.070  1.00 10.00      B    C  
ATOM   2165  O   THR    88      22.899   3.728  -9.050  1.00 10.00      B    O  
ATOM   2166  CB  THR    88      25.218   2.064  -8.000  1.00 10.00      B    C  
ATOM   2167  CG2 THR    88      26.552   2.798  -8.015  1.00 10.00      B    C  
ATOM   2168  OG1 THR    88      25.400   0.776  -7.390  1.00 10.00      B    O  
ATOM   2169  HN  THR    88      22.865   1.203  -7.219  1.00 10.00      B    H  
ATOM   2170  HG1 THR    88      26.283   0.727  -7.007  1.00 10.00      B    H  
ATOM   2171  N   ALA    89      23.907   5.218  -7.692  1.00 10.00      B    N  
ATOM   2172  CA  ALA    89      23.449   6.383  -8.434  1.00 10.00      B    C  
ATOM   2173  C   ALA    89      24.539   6.857  -9.386  1.00 10.00      B    C  
ATOM   2174  O   ALA    89      25.731   6.721  -9.092  1.00 10.00      B    O  
ATOM   2175  CB  ALA    89      23.050   7.498  -7.478  1.00 10.00      B    C  
ATOM   2176  HN  ALA    89      24.460   5.352  -6.889  1.00 10.00      B    H  
ATOM   2177  N   ASP    90      24.132   7.399 -10.524  1.00 10.00      B    N  
ATOM   2178  CA  ASP    90      25.076   7.884 -11.524  1.00 10.00      B    C  
ATOM   2179  C   ASP    90      25.708   9.218 -11.112  1.00 10.00      B    C  
ATOM   2180  O   ASP    90      25.412   9.753 -10.044  1.00 10.00      B    O  
ATOM   2181  CB  ASP    90      24.404   7.976 -12.899  1.00 10.00      B    C  
ATOM   2182  CG  ASP    90      23.944   9.373 -13.261  1.00 10.00      B    C  
ATOM   2183  OD1 ASP    90      23.080   9.926 -12.558  1.00 10.00      B    O  
ATOM   2184  OD2 ASP    90      24.456   9.926 -14.257  1.00 10.00      B    O1-
ATOM   2185  HN  ASP    90      23.168   7.472 -10.703  1.00 10.00      B    H  
ATOM   2186  N   LYS    91      26.579   9.746 -11.970  1.00 10.00      B    N  
ATOM   2187  CA  LYS    91      27.275  11.004 -11.703  1.00 10.00      B    C  
ATOM   2188  C   LYS    91      26.320  12.191 -11.560  1.00 10.00      B    C  
ATOM   2189  O   LYS    91      26.581  13.115 -10.784  1.00 10.00      B    O  
ATOM   2190  CB  LYS    91      28.307  11.292 -12.800  1.00 10.00      B    C  
ATOM   2191  CG  LYS    91      27.702  11.563 -14.170  1.00 10.00      B    C  
ATOM   2192  CD  LYS    91      28.717  12.170 -15.122  1.00 10.00      B    C  
ATOM   2193  CE  LYS    91      28.052  12.670 -16.395  1.00 10.00      B    C  
ATOM   2194  NZ  LYS    91      27.138  13.814 -16.136  1.00 10.00      B    N1+
ATOM   2195  HN  LYS    91      26.759   9.275 -12.809  1.00 10.00      B    H  
ATOM   2196  HZ1 LYS    91      27.531  14.427 -15.394  1.00 10.00      B    H  
ATOM   2197  HZ2 LYS    91      26.199  13.472 -15.826  1.00 10.00      B    H  
ATOM   2198  HZ3 LYS    91      27.015  14.374 -17.000  1.00 10.00      B    H  
ATOM   2199  N   ASP    92      25.221  12.169 -12.304  1.00 10.00      B    N  
ATOM   2200  CA  ASP    92      24.254  13.260 -12.262  1.00 10.00      B    C  
ATOM   2201  C   ASP    92      23.338  13.156 -11.052  1.00 10.00      B    C  
ATOM   2202  O   ASP    92      23.047  14.156 -10.396  1.00 10.00      B    O  
ATOM   2203  CB  ASP    92      23.449  13.348 -13.561  1.00 10.00      B    C  
ATOM   2204  CG  ASP    92      24.255  13.944 -14.700  1.00 10.00      B    C  
ATOM   2205  OD1 ASP    92      24.679  15.109 -14.590  1.00 10.00      B    O  
ATOM   2206  OD2 ASP    92      24.485  13.242 -15.710  1.00 10.00      B    O1-
ATOM   2207  HN  ASP    92      25.049  11.396 -12.889  1.00 10.00      B    H  
ATOM   2208  N   GLY    93      22.881  11.951 -10.757  1.00 10.00      B    N  
ATOM   2209  CA  GLY    93      22.019  11.757  -9.608  1.00 10.00      B    C  
ATOM   2210  C   GLY    93      20.871  10.806  -9.869  1.00 10.00      B    C  
ATOM   2211  O   GLY    93      19.863  10.835  -9.158  1.00 10.00      B    O  
ATOM   2212  HN  GLY    93      23.119  11.186 -11.335  1.00 10.00      B    H  
ATOM   2213  N   VAL    94      21.014   9.970 -10.887  1.00 10.00      B    N  
ATOM   2214  CA  VAL    94      19.985   9.001 -11.228  1.00 10.00      B    C  
ATOM   2215  C   VAL    94      20.410   7.608 -10.781  1.00 10.00      B    C  
ATOM   2216  O   VAL    94      21.405   7.065 -11.264  1.00 10.00      B    O  
ATOM   2217  CB  VAL    94      19.695   8.984 -12.744  1.00 10.00      B    C  
ATOM   2218  CG1 VAL    94      18.558   8.025 -13.070  1.00 10.00      B    C  
ATOM   2219  CG2 VAL    94      19.371  10.385 -13.235  1.00 10.00      B    C  
ATOM   2220  HN  VAL    94      21.837  10.004 -11.432  1.00 10.00      B    H  
ATOM   2221  N   ALA    95      19.668   7.045  -9.845  1.00 10.00      B    N  
ATOM   2222  CA  ALA    95      19.963   5.718  -9.334  1.00 10.00      B    C  
ATOM   2223  C   ALA    95      19.198   4.661 -10.117  1.00 10.00      B    C  
ATOM   2224  O   ALA    95      17.966   4.612 -10.069  1.00 10.00      B    O  
ATOM   2225  CB  ALA    95      19.624   5.631  -7.854  1.00 10.00      B    C  
ATOM   2226  HN  ALA    95      18.892   7.537  -9.490  1.00 10.00      B    H  
ATOM   2227  N   ASP    96      19.930   3.836 -10.852  1.00 10.00      B    N  
ATOM   2228  CA  ASP    96      19.323   2.770 -11.639  1.00 10.00      B    C  
ATOM   2229  C   ASP    96      19.019   1.578 -10.747  1.00 10.00      B    C  
ATOM   2230  O   ASP    96      19.926   0.970 -10.171  1.00 10.00      B    O  
ATOM   2231  CB  ASP    96      20.229   2.341 -12.797  1.00 10.00      B    C  
ATOM   2232  CG  ASP    96      19.706   1.113 -13.524  1.00 10.00      B    C  
ATOM   2233  OD1 ASP    96      20.209  -0.001 -13.260  1.00 10.00      B    O  
ATOM   2234  OD2 ASP    96      18.791   1.257 -14.364  1.00 10.00      B    O1-
ATOM   2235  HN  ASP    96      20.903   3.940 -10.860  1.00 10.00      B    H  
ATOM   2236  N   VAL    97      17.746   1.256 -10.627  1.00 10.00      B    N  
ATOM   2237  CA  VAL    97      17.324   0.147  -9.795  1.00 10.00      B    C  
ATOM   2238  C   VAL    97      17.210  -1.138 -10.604  1.00 10.00      B    C  
ATOM   2239  O   VAL    97      16.479  -1.203 -11.593  1.00 10.00      B    O  
ATOM   2240  CB  VAL    97      15.990   0.446  -9.077  1.00 10.00      B    C  
ATOM   2241  CG1 VAL    97      15.580  -0.717  -8.184  1.00 10.00      B    C  
ATOM   2242  CG2 VAL    97      16.109   1.725  -8.261  1.00 10.00      B    C  
ATOM   2243  HN  VAL    97      17.069   1.773 -11.119  1.00 10.00      B    H  
ATOM   2244  N   SER    98      17.968  -2.135 -10.187  1.00 10.00      B    N  
ATOM   2245  CA  SER    98      17.974  -3.442 -10.822  1.00 10.00      B    C  
ATOM   2246  C   SER    98      18.242  -4.499  -9.753  1.00 10.00      B    C  
ATOM   2247  O   SER    98      19.394  -4.819  -9.453  1.00 10.00      B    O  
ATOM   2248  CB  SER    98      19.049  -3.503 -11.916  1.00 10.00      B    C  
ATOM   2249  OG  SER    98      18.870  -2.480 -12.889  1.00 10.00      B    O  
ATOM   2250  HN  SER    98      18.554  -1.989  -9.415  1.00 10.00      B    H  
ATOM   2251  HG  SER    98      19.252  -1.652 -12.561  1.00 10.00      B    H  
ATOM   2252  N   ILE    99      17.175  -5.000  -9.143  1.00 10.00      B    N  
ATOM   2253  CA  ILE    99      17.300  -5.997  -8.089  1.00 10.00      B    C  
ATOM   2254  C   ILE    99      16.373  -7.182  -8.334  1.00 10.00      B    C  
ATOM   2255  O   ILE    99      15.202  -7.010  -8.677  1.00 10.00      B    O  
ATOM   2256  CB  ILE    99      16.971  -5.393  -6.700  1.00 10.00      B    C  
ATOM   2257  CG1 ILE    99      17.729  -4.078  -6.485  1.00 10.00      B    C  
ATOM   2258  CG2 ILE    99      17.295  -6.382  -5.586  1.00 10.00      B    C  
ATOM   2259  CD1 ILE    99      17.295  -3.309  -5.255  1.00 10.00      B    C  
ATOM   2260  HN  ILE    99      16.278  -4.695  -9.414  1.00 10.00      B    H  
ATOM   2261  N   GLU   100      16.909  -8.381  -8.165  1.00 10.00      B    N  
ATOM   2262  CA  GLU   100      16.140  -9.603  -8.336  1.00 10.00      B    C  
ATOM   2263  C   GLU   100      16.266 -10.456  -7.080  1.00 10.00      B    C  
ATOM   2264  O   GLU   100      16.954 -11.479  -7.078  1.00 10.00      B    O  
ATOM   2265  CB  GLU   100      16.647 -10.398  -9.537  1.00 10.00      B    C  
ATOM   2266  CG  GLU   100      16.632  -9.652 -10.857  1.00 10.00      B    C  
ATOM   2267  CD  GLU   100      17.377 -10.411 -11.931  1.00 10.00      B    C  
ATOM   2268  OE1 GLU   100      18.503  -9.996 -12.283  1.00 10.00      B    O  
ATOM   2269  OE2 GLU   100      16.848 -11.435 -12.416  1.00 10.00      B    O1-
ATOM   2270  HN  GLU   100      17.859  -8.448  -7.925  1.00 10.00      B    H  
ATOM   2271  N   ASP   101      15.624 -10.023  -6.006  1.00 10.00      B    N  
ATOM   2272  CA  ASP   101      15.683 -10.757  -4.746  1.00 10.00      B    C  
ATOM   2273  C   ASP   101      14.639 -11.866  -4.712  1.00 10.00      B    C  
ATOM   2274  O   ASP   101      13.546 -11.723  -5.264  1.00 10.00      B    O  
ATOM   2275  CB  ASP   101      15.532  -9.821  -3.540  1.00 10.00      B    C  
ATOM   2276  CG  ASP   101      15.703 -10.539  -2.212  1.00 10.00      B    C  
ATOM   2277  OD1 ASP   101      16.399 -11.578  -2.173  1.00 10.00      B    O  
ATOM   2278  OD2 ASP   101      15.144 -10.074  -1.201  1.00 10.00      B    O1-
ATOM   2279  HN  ASP   101      15.089  -9.204  -6.064  1.00 10.00      B    H  
ATOM   2280  N   SER   102      14.990 -12.974  -4.076  1.00 10.00      B    N  
ATOM   2281  CA  SER   102      14.095 -14.112  -3.971  1.00 10.00      B    C  
ATOM   2282  C   SER   102      13.398 -14.118  -2.616  1.00 10.00      B    C  
ATOM   2283  O   SER   102      12.431 -14.847  -2.406  1.00 10.00      B    O  
ATOM   2284  CB  SER   102      14.887 -15.402  -4.166  1.00 10.00      B    C  
ATOM   2285  OG  SER   102      15.894 -15.221  -5.149  1.00 10.00      B    O  
ATOM   2286  HN  SER   102      15.874 -13.019  -3.649  1.00 10.00      B    H  
ATOM   2287  HG  SER   102      15.784 -14.359  -5.562  1.00 10.00      B    H  
ATOM   2288  N   VAL   103      13.897 -13.297  -1.696  1.00 10.00      B    N  
ATOM   2289  CA  VAL   103      13.317 -13.207  -0.363  1.00 10.00      B    C  
ATOM   2290  C   VAL   103      12.026 -12.398  -0.406  1.00 10.00      B    C  
ATOM   2291  O   VAL   103      11.053 -12.725   0.275  1.00 10.00      B    O  
ATOM   2292  CB  VAL   103      14.306 -12.605   0.659  1.00 10.00      B    C  
ATOM   2293  CG1 VAL   103      13.644 -12.412   2.016  1.00 10.00      B    C  
ATOM   2294  CG2 VAL   103      15.524 -13.505   0.795  1.00 10.00      B    C  
ATOM   2295  HN  VAL   103      14.670 -12.732  -1.923  1.00 10.00      B    H  
ATOM   2296  N   ILE   104      12.025 -11.343  -1.213  1.00 10.00      B    N  
ATOM   2297  CA  ILE   104      10.845 -10.503  -1.368  1.00 10.00      B    C  
ATOM   2298  C   ILE   104       9.855 -11.171  -2.315  1.00 10.00      B    C  
ATOM   2299  O   ILE   104      10.254 -11.831  -3.276  1.00 10.00      B    O  
ATOM   2300  CB  ILE   104      11.197  -9.104  -1.922  1.00 10.00      B    C  
ATOM   2301  CG1 ILE   104      11.967  -9.215  -3.243  1.00 10.00      B    C  
ATOM   2302  CG2 ILE   104      11.989  -8.306  -0.901  1.00 10.00      B    C  
ATOM   2303  CD1 ILE   104      12.110  -7.902  -3.981  1.00 10.00      B    C  
ATOM   2304  HN  ILE   104      12.839 -11.123  -1.712  1.00 10.00      B    H  
ATOM   2305  N   SER   105       8.571 -11.013  -2.038  1.00 10.00      B    N  
ATOM   2306  CA  SER   105       7.545 -11.600  -2.875  1.00 10.00      B    C  
ATOM   2307  C   SER   105       6.292 -10.735  -2.874  1.00 10.00      B    C  
ATOM   2308  O   SER   105       6.082  -9.927  -1.968  1.00 10.00      B    O  
ATOM   2309  CB  SER   105       7.217 -13.015  -2.383  1.00 10.00      B    C  
ATOM   2310  OG  SER   105       6.255 -13.644  -3.214  1.00 10.00      B    O  
ATOM   2311  HN  SER   105       8.305 -10.503  -1.242  1.00 10.00      B    H  
ATOM   2312  HG  SER   105       5.715 -14.247  -2.680  1.00 10.00      B    H  
ATOM   2313  N   LEU   106       5.473 -10.888  -3.903  1.00 10.00      B    N  
ATOM   2314  CA  LEU   106       4.231 -10.138  -4.006  1.00 10.00      B    C  
ATOM   2315  C   LEU   106       3.063 -11.051  -3.661  1.00 10.00      B    C  
ATOM   2316  O   LEU   106       1.898 -10.657  -3.746  1.00 10.00      B    O  
ATOM   2317  CB  LEU   106       4.052  -9.562  -5.416  1.00 10.00      B    C  
ATOM   2318  CG  LEU   106       5.223  -8.749  -5.982  1.00 10.00      B    C  
ATOM   2319  CD1 LEU   106       4.868  -8.179  -7.347  1.00 10.00      B    C  
ATOM   2320  CD2 LEU   106       5.628  -7.634  -5.028  1.00 10.00      B    C  
ATOM   2321  HN  LEU   106       5.707 -11.528  -4.614  1.00 10.00      B    H  
ATOM   2322  N   SER   107       3.392 -12.281  -3.279  1.00 10.00      B    N  
ATOM   2323  CA  SER   107       2.398 -13.278  -2.910  1.00 10.00      B    C  
ATOM   2324  C   SER   107       2.951 -14.185  -1.810  1.00 10.00      B    C  
ATOM   2325  O   SER   107       4.157 -14.418  -1.739  1.00 10.00      B    O  
ATOM   2326  CB  SER   107       2.027 -14.133  -4.129  1.00 10.00      B    C  
ATOM   2327  OG  SER   107       1.882 -13.341  -5.298  1.00 10.00      B    O  
ATOM   2328  HN  SER   107       4.343 -12.527  -3.240  1.00 10.00      B    H  
ATOM   2329  HG  SER   107       2.755 -13.166  -5.677  1.00 10.00      B    H  
ATOM   2330  N   GLY   108       2.073 -14.680  -0.948  1.00 10.00      B    N  
ATOM   2331  CA  GLY   108       2.501 -15.568   0.116  1.00 10.00      B    C  
ATOM   2332  C   GLY   108       2.749 -14.856   1.431  1.00 10.00      B    C  
ATOM   2333  O   GLY   108       2.279 -13.739   1.642  1.00 10.00      B    O  
ATOM   2334  HN  GLY   108       1.127 -14.434  -1.028  1.00 10.00      B    H  
ATOM   2335  N   ASP   109       3.511 -15.504   2.307  1.00 10.00      B    N  
ATOM   2336  CA  ASP   109       3.823 -14.958   3.623  1.00 10.00      B    C  
ATOM   2337  C   ASP   109       4.862 -13.846   3.530  1.00 10.00      B    C  
ATOM   2338  O   ASP   109       4.930 -12.973   4.393  1.00 10.00      B    O  
ATOM   2339  CB  ASP   109       4.336 -16.071   4.538  1.00 10.00      B    C  
ATOM   2340  CG  ASP   109       3.985 -15.841   5.991  1.00 10.00      B    C  
ATOM   2341  OD1 ASP   109       2.810 -16.067   6.362  1.00 10.00      B    O  
ATOM   2342  OD2 ASP   109       4.878 -15.450   6.772  1.00 10.00      B    O1-
ATOM   2343  HN  ASP   109       3.882 -16.377   2.057  1.00 10.00      B    H  
ATOM   2344  N   HIS   110       5.668 -13.887   2.474  1.00 10.00      B    N  
ATOM   2345  CA  HIS   110       6.705 -12.883   2.249  1.00 10.00      B    C  
ATOM   2346  C   HIS   110       6.184 -11.778   1.333  1.00 10.00      B    C  
ATOM   2347  O   HIS   110       6.949 -11.138   0.610  1.00 10.00      B    O  
ATOM   2348  CB  HIS   110       7.943 -13.535   1.622  1.00 10.00      B    C  
ATOM   2349  CG  HIS   110       8.888 -14.157   2.605  1.00 10.00      B    C  
ATOM   2350  CD2 HIS   110       8.648 -14.943   3.683  1.00 10.00      B    C  
ATOM   2351  ND1 HIS   110      10.253 -14.001   2.551  1.00 10.00      B    N  
ATOM   2352  CE1 HIS   110      10.792 -14.685   3.566  1.00 10.00      B    C  
ATOM   2353  NE2 HIS   110       9.858 -15.276   4.288  1.00 10.00      B    N  
ATOM   2354  HN  HIS   110       5.567 -14.618   1.826  1.00 10.00      B    H  
ATOM   2355  HD1 HIS   110      10.747 -13.496   1.864  1.00 10.00      B    H  
ATOM   2356  N   CYS   111       4.877 -11.566   1.375  1.00 10.00      B    N  
ATOM   2357  CA  CYS   111       4.227 -10.555   0.553  1.00 10.00      B    C  
ATOM   2358  C   CYS   111       4.567  -9.144   1.030  1.00 10.00      B    C  
ATOM   2359  O   CYS   111       4.201  -8.745   2.134  1.00 10.00      B    O  
ATOM   2360  CB  CYS   111       2.710 -10.768   0.572  1.00 10.00      B    C  
ATOM   2361  SG  CYS   111       1.780  -9.699  -0.549  1.00 10.00      B    S  
ATOM   2362  HN  CYS   111       4.331 -12.106   1.985  1.00 10.00      B    H  
ATOM   2363  HG  CYS   111       0.489  -9.955  -0.377  1.00 10.00      B    H  
ATOM   2364  N   ILE   112       5.265  -8.386   0.192  1.00 10.00      B    N  
ATOM   2365  CA  ILE   112       5.646  -7.022   0.533  1.00 10.00      B    C  
ATOM   2366  C   ILE   112       4.585  -6.020   0.079  1.00 10.00      B    C  
ATOM   2367  O   ILE   112       4.731  -4.813   0.274  1.00 10.00      B    O  
ATOM   2368  CB  ILE   112       7.017  -6.637  -0.062  1.00 10.00      B    C  
ATOM   2369  CG1 ILE   112       7.022  -6.812  -1.583  1.00 10.00      B    C  
ATOM   2370  CG2 ILE   112       8.125  -7.458   0.582  1.00 10.00      B    C  
ATOM   2371  CD1 ILE   112       8.257  -6.259  -2.261  1.00 10.00      B    C  
ATOM   2372  HN  ILE   112       5.541  -8.761  -0.678  1.00 10.00      B    H  
ATOM   2373  N   ILE   113       3.513  -6.533  -0.517  1.00 10.00      B    N  
ATOM   2374  CA  ILE   113       2.423  -5.691  -0.997  1.00 10.00      B    C  
ATOM   2375  C   ILE   113       1.726  -5.017   0.183  1.00 10.00      B    C  
ATOM   2376  O   ILE   113       1.349  -5.683   1.148  1.00 10.00      B    O  
ATOM   2377  CB  ILE   113       1.393  -6.510  -1.813  1.00 10.00      B    C  
ATOM   2378  CG1 ILE   113       2.036  -7.066  -3.087  1.00 10.00      B    C  
ATOM   2379  CG2 ILE   113       0.163  -5.680  -2.154  1.00 10.00      B    C  
ATOM   2380  CD1 ILE   113       2.506  -5.998  -4.051  1.00 10.00      B    C  
ATOM   2381  HN  ILE   113       3.446  -7.505  -0.623  1.00 10.00      B    H  
ATOM   2382  N   GLY   114       1.582  -3.698   0.108  1.00 10.00      B    N  
ATOM   2383  CA  GLY   114       0.939  -2.955   1.177  1.00 10.00      B    C  
ATOM   2384  C   GLY   114       1.945  -2.196   2.018  1.00 10.00      B    C  
ATOM   2385  O   GLY   114       1.596  -1.250   2.721  1.00 10.00      B    O  
ATOM   2386  HN  GLY   114       1.916  -3.220  -0.680  1.00 10.00      B    H  
ATOM   2387  N   ARG   115       3.202  -2.612   1.937  1.00 10.00      B    N  
ATOM   2388  CA  ARG   115       4.266  -1.974   2.693  1.00 10.00      B    C  
ATOM   2389  C   ARG   115       4.801  -0.743   1.963  1.00 10.00      B    C  
ATOM   2390  O   ARG   115       4.374  -0.438   0.846  1.00 10.00      B    O  
ATOM   2391  CB  ARG   115       5.375  -2.973   3.031  1.00 10.00      B    C  
ATOM   2392  CG  ARG   115       5.269  -3.514   4.450  1.00 10.00      B    C  
ATOM   2393  CD  ARG   115       5.904  -4.885   4.598  1.00 10.00      B    C  
ATOM   2394  NE  ARG   115       5.033  -5.951   4.106  1.00 10.00      B    N  
ATOM   2395  CZ  ARG   115       3.994  -6.448   4.786  1.00 10.00      B    C  
ATOM   2396  NH1 ARG   115       3.733  -6.044   6.025  1.00 10.00      B    N1+
ATOM   2397  NH2 ARG   115       3.236  -7.386   4.236  1.00 10.00      B    N  
ATOM   2398  HN  ARG   115       3.418  -3.366   1.351  1.00 10.00      B    H  
ATOM   2399  HE  ARG   115       5.225  -6.307   3.214  1.00 10.00      B    H  
ATOM   2400 HH11 ARG   115       4.318  -5.358   6.479  1.00 10.00      B    H  
ATOM   2401 HH12 ARG   115       2.936  -6.421   6.523  1.00 10.00      B    H  
ATOM   2402 HH21 ARG   115       3.441  -7.729   3.313  1.00 10.00      B    H  
ATOM   2403 HH22 ARG   115       2.441  -7.758   4.743  1.00 10.00      B    H  
ATOM   2404  N   THR   116       5.728  -0.036   2.589  1.00 10.00      B    N  
ATOM   2405  CA  THR   116       6.279   1.171   1.999  1.00 10.00      B    C  
ATOM   2406  C   THR   116       7.773   1.056   1.707  1.00 10.00      B    C  
ATOM   2407  O   THR   116       8.575   0.735   2.585  1.00 10.00      B    O  
ATOM   2408  CB  THR   116       6.009   2.380   2.915  1.00 10.00      B    C  
ATOM   2409  CG2 THR   116       6.583   3.665   2.333  1.00 10.00      B    C  
ATOM   2410  OG1 THR   116       4.593   2.525   3.078  1.00 10.00      B    O  
ATOM   2411  HN  THR   116       6.052  -0.334   3.466  1.00 10.00      B    H  
ATOM   2412  HG1 THR   116       4.159   1.696   2.856  1.00 10.00      B    H  
ATOM   2413  N   LEU   117       8.131   1.316   0.457  1.00 10.00      B    N  
ATOM   2414  CA  LEU   117       9.518   1.280   0.025  1.00 10.00      B    C  
ATOM   2415  C   LEU   117      10.137   2.644   0.298  1.00 10.00      B    C  
ATOM   2416  O   LEU   117       9.567   3.673  -0.078  1.00 10.00      B    O  
ATOM   2417  CB  LEU   117       9.584   0.950  -1.466  1.00 10.00      B    C  
ATOM   2418  CG  LEU   117      10.971   0.942  -2.112  1.00 10.00      B    C  
ATOM   2419  CD1 LEU   117      11.855  -0.127  -1.487  1.00 10.00      B    C  
ATOM   2420  CD2 LEU   117      10.850   0.729  -3.611  1.00 10.00      B    C  
ATOM   2421  HN  LEU   117       7.436   1.559  -0.196  1.00 10.00      B    H  
ATOM   2422  N   VAL   118      11.282   2.666   0.966  1.00 10.00      B    N  
ATOM   2423  CA  VAL   118      11.921   3.928   1.308  1.00 10.00      B    C  
ATOM   2424  C   VAL   118      13.412   3.937   0.987  1.00 10.00      B    C  
ATOM   2425  O   VAL   118      14.144   3.009   1.337  1.00 10.00      B    O  
ATOM   2426  CB  VAL   118      11.746   4.253   2.809  1.00 10.00      B    C  
ATOM   2427  CG1 VAL   118      12.201   5.668   3.109  1.00 10.00      B    C  
ATOM   2428  CG2 VAL   118      10.309   4.052   3.262  1.00 10.00      B    C  
ATOM   2429  HN  VAL   118      11.714   1.817   1.224  1.00 10.00      B    H  
ATOM   2430  N   VAL   119      13.858   5.002   0.336  1.00 10.00      B    N  
ATOM   2431  CA  VAL   119      15.264   5.155   0.004  1.00 10.00      B    C  
ATOM   2432  C   VAL   119      15.944   5.991   1.088  1.00 10.00      B    C  
ATOM   2433  O   VAL   119      15.380   6.978   1.576  1.00 10.00      B    O  
ATOM   2434  CB  VAL   119      15.482   5.779  -1.396  1.00 10.00      B    C  
ATOM   2435  CG1 VAL   119      14.986   7.215  -1.452  1.00 10.00      B    C  
ATOM   2436  CG2 VAL   119      16.945   5.693  -1.808  1.00 10.00      B    C  
ATOM   2437  HN  VAL   119      13.226   5.711   0.085  1.00 10.00      B    H  
ATOM   2438  N   HIS   120      17.134   5.582   1.484  1.00 10.00      B    N  
ATOM   2439  CA  HIS   120      17.860   6.280   2.528  1.00 10.00      B    C  
ATOM   2440  C   HIS   120      18.926   7.208   1.962  1.00 10.00      B    C  
ATOM   2441  O   HIS   120      19.294   7.112   0.788  1.00 10.00      B    O  
ATOM   2442  CB  HIS   120      18.461   5.290   3.529  1.00 10.00      B    C  
ATOM   2443  CG  HIS   120      17.442   4.605   4.392  1.00 10.00      B    C  
ATOM   2444  CD2 HIS   120      16.547   3.628   4.103  1.00 10.00      B    C  
ATOM   2445  ND1 HIS   120      17.259   4.904   5.728  1.00 10.00      B    N  
ATOM   2446  CE1 HIS   120      16.298   4.143   6.218  1.00 10.00      B    C  
ATOM   2447  NE2 HIS   120      15.849   3.362   5.256  1.00 10.00      B    N  
ATOM   2448  HN  HIS   120      17.544   4.796   1.056  1.00 10.00      B    H  
ATOM   2449  HD1 HIS   120      17.763   5.581   6.244  1.00 10.00      B    H  
ATOM   2450  HE2 HIS   120      15.082   2.746   5.332  1.00 10.00      B    H  
ATOM   2451  N   GLU   121      19.414   8.104   2.811  1.00 10.00      B    N  
ATOM   2452  CA  GLU   121      20.425   9.079   2.423  1.00 10.00      B    C  
ATOM   2453  C   GLU   121      21.807   8.455   2.289  1.00 10.00      B    C  
ATOM   2454  O   GLU   121      22.439   8.543   1.236  1.00 10.00      B    O  
ATOM   2455  CB  GLU   121      20.468  10.241   3.424  1.00 10.00      B    C  
ATOM   2456  CG  GLU   121      20.105   9.851   4.848  1.00 10.00      B    C  
ATOM   2457  CD  GLU   121      20.656  10.804   5.886  1.00 10.00      B    C  
ATOM   2458  OE1 GLU   121      20.655  12.029   5.643  1.00 10.00      B    O  
ATOM   2459  OE2 GLU   121      21.079  10.330   6.962  1.00 10.00      B    O1-
ATOM   2460  HN  GLU   121      19.084   8.107   3.733  1.00 10.00      B    H  
ATOM   2461  N   LYS   122      22.263   7.814   3.351  1.00 10.00      B    N  
ATOM   2462  CA  LYS   122      23.581   7.202   3.363  1.00 10.00      B    C  
ATOM   2463  C   LYS   122      23.555   5.815   2.734  1.00 10.00      B    C  
ATOM   2464  O   LYS   122      22.508   5.339   2.282  1.00 10.00      B    O  
ATOM   2465  CB  LYS   122      24.113   7.105   4.796  1.00 10.00      B    C  
ATOM   2466  CG  LYS   122      23.961   8.372   5.626  1.00 10.00      B    C  
ATOM   2467  CD  LYS   122      24.549   8.183   7.017  1.00 10.00      B    C  
ATOM   2468  CE  LYS   122      24.402   9.439   7.864  1.00 10.00      B    C  
ATOM   2469  NZ  LYS   122      23.092   9.503   8.565  1.00 10.00      B    N1+
ATOM   2470  HN  LYS   122      21.692   7.734   4.145  1.00 10.00      B    H  
ATOM   2471  HZ1 LYS   122      23.083  10.298   9.235  1.00 10.00      B    H  
ATOM   2472  HZ2 LYS   122      22.923   8.616   9.096  1.00 10.00      B    H  
ATOM   2473  HZ3 LYS   122      22.319   9.638   7.874  1.00 10.00      B    H  
ATOM   2474  N   ALA   123      24.716   5.176   2.699  1.00 10.00      B    N  
ATOM   2475  CA  ALA   123      24.840   3.841   2.145  1.00 10.00      B    C  
ATOM   2476  C   ALA   123      24.626   2.808   3.242  1.00 10.00      B    C  
ATOM   2477  O   ALA   123      25.083   2.988   4.374  1.00 10.00      B    O  
ATOM   2478  CB  ALA   123      26.203   3.657   1.497  1.00 10.00      B    C  
ATOM   2479  HN  ALA   123      25.516   5.615   3.065  1.00 10.00      B    H  
ATOM   2480  N   ASP   124      23.933   1.737   2.900  1.00 10.00      B    N  
ATOM   2481  CA  ASP   124      23.642   0.670   3.846  1.00 10.00      B    C  
ATOM   2482  C   ASP   124      24.926  -0.036   4.265  1.00 10.00      B    C  
ATOM   2483  O   ASP   124      25.729  -0.438   3.417  1.00 10.00      B    O  
ATOM   2484  CB  ASP   124      22.663  -0.333   3.218  1.00 10.00      B    C  
ATOM   2485  CG  ASP   124      22.203  -1.424   4.169  1.00 10.00      B    C  
ATOM   2486  OD1 ASP   124      22.573  -1.390   5.361  1.00 10.00      B    O  
ATOM   2487  OD2 ASP   124      21.453  -2.318   3.729  1.00 10.00      B    O1-
ATOM   2488  HN  ASP   124      23.620   1.650   1.971  1.00 10.00      B    H  
ATOM   2489  N   ASP   125      25.112  -0.176   5.573  1.00 10.00      B    N  
ATOM   2490  CA  ASP   125      26.289  -0.833   6.129  1.00 10.00      B    C  
ATOM   2491  C   ASP   125      26.199  -2.337   5.926  1.00 10.00      B    C  
ATOM   2492  O   ASP   125      27.187  -3.054   6.082  1.00 10.00      B    O  
ATOM   2493  CB  ASP   125      26.448  -0.505   7.622  1.00 10.00      B    C  
ATOM   2494  CG  ASP   125      25.684  -1.442   8.549  1.00 10.00      B    C  
ATOM   2495  OD1 ASP   125      24.488  -1.702   8.302  1.00 10.00      B    O  
ATOM   2496  OD2 ASP   125      26.279  -1.919   9.539  1.00 10.00      B    O1-
ATOM   2497  HN  ASP   125      24.420   0.166   6.189  1.00 10.00      B    H  
ATOM   2498  N   LEU   126      24.997  -2.797   5.589  1.00 10.00      B    N  
ATOM   2499  CA  LEU   126      24.728  -4.210   5.342  1.00 10.00      B    C  
ATOM   2500  C   LEU   126      24.825  -5.032   6.623  1.00 10.00      B    C  
ATOM   2501  O   LEU   126      25.045  -6.244   6.582  1.00 10.00      B    O  
ATOM   2502  CB  LEU   126      25.632  -4.778   4.241  1.00 10.00      B    C  
ATOM   2503  CG  LEU   126      25.524  -4.111   2.866  1.00 10.00      B    C  
ATOM   2504  CD1 LEU   126      26.569  -4.676   1.917  1.00 10.00      B    C  
ATOM   2505  CD2 LEU   126      24.125  -4.277   2.288  1.00 10.00      B    C  
ATOM   2506  HN  LEU   126      24.249  -2.155   5.520  1.00 10.00      B    H  
ATOM   2507  N   GLY   127      24.663  -4.358   7.756  1.00 10.00      B    N  
ATOM   2508  CA  GLY   127      24.709  -5.021   9.042  1.00 10.00      B    C  
ATOM   2509  C   GLY   127      26.098  -5.481   9.437  1.00 10.00      B    C  
ATOM   2510  O   GLY   127      26.322  -6.676   9.646  1.00 10.00      B    O  
ATOM   2511  HN  GLY   127      24.519  -3.381   7.718  1.00 10.00      B    H  
ATOM   2512  N   LYS   128      27.032  -4.549   9.541  1.00 10.00      B    N  
ATOM   2513  CA  LYS   128      28.396  -4.891   9.931  1.00 10.00      B    C  
ATOM   2514  C   LYS   128      29.023  -3.828  10.834  1.00 10.00      B    C  
ATOM   2515  O   LYS   128      30.095  -4.041  11.405  1.00 10.00      B    O  
ATOM   2516  CB  LYS   128      29.281  -5.208   8.720  1.00 10.00      B    C  
ATOM   2517  CG  LYS   128      29.570  -4.033   7.803  1.00 10.00      B    C  
ATOM   2518  CD  LYS   128      30.265  -4.500   6.533  1.00 10.00      B    C  
ATOM   2519  CE  LYS   128      30.744  -3.329   5.692  1.00 10.00      B    C  
ATOM   2520  NZ  LYS   128      29.624  -2.638   5.003  1.00 10.00      B    N1+
ATOM   2521  HN  LYS   128      26.801  -3.607   9.353  1.00 10.00      B    H  
ATOM   2522  HZ1 LYS   128      29.500  -3.023   4.045  1.00 10.00      B    H  
ATOM   2523  HZ2 LYS   128      29.820  -1.618   4.929  1.00 10.00      B    H  
ATOM   2524  HZ3 LYS   128      28.736  -2.770   5.535  1.00 10.00      B    H  
ATOM   2525  N   GLY   129      28.350  -2.692  10.963  1.00 10.00      B    N  
ATOM   2526  CA  GLY   129      28.842  -1.622  11.807  1.00 10.00      B    C  
ATOM   2527  C   GLY   129      28.436  -1.827  13.252  1.00 10.00      B    C  
ATOM   2528  O   GLY   129      27.507  -2.583  13.538  1.00 10.00      B    O  
ATOM   2529  HN  GLY   129      27.499  -2.575  10.477  1.00 10.00      B    H  
ATOM   2530  N   GLY   130      29.127  -1.166  14.165  1.00 10.00      B    N  
ATOM   2531  CA  GLY   130      28.814  -1.311  15.573  1.00 10.00      B    C  
ATOM   2532  C   GLY   130      28.339  -0.021  16.204  1.00 10.00      B    C  
ATOM   2533  O   GLY   130      28.671   0.273  17.352  1.00 10.00      B    O  
ATOM   2534  HN  GLY   130      29.857  -0.575  13.885  1.00 10.00      B    H  
ATOM   2535  N   ASN   131      27.567   0.754  15.458  1.00 10.00      B    N  
ATOM   2536  CA  ASN   131      27.051   2.017  15.965  1.00 10.00      B    C  
ATOM   2537  C   ASN   131      25.525   2.038  15.944  1.00 10.00      B    C  
ATOM   2538  O   ASN   131      24.891   1.110  15.434  1.00 10.00      B    O  
ATOM   2539  CB  ASN   131      27.642   3.214  15.206  1.00 10.00      B    C  
ATOM   2540  CG  ASN   131      26.957   3.508  13.883  1.00 10.00      B    C  
ATOM   2541  ND2 ASN   131      26.805   4.786  13.572  1.00 10.00      B    N  
ATOM   2542  OD1 ASN   131      26.557   2.602  13.154  1.00 10.00      B    O  
ATOM   2543  HN  ASN   131      27.333   0.469  14.548  1.00 10.00      B    H  
ATOM   2544 HD21 ASN   131      27.138   5.460  14.206  1.00 10.00      B    H  
ATOM   2545 HD22 ASN   131      26.370   5.008  12.724  1.00 10.00      B    H  
ATOM   2546  N   GLU   132      24.942   3.104  16.489  1.00 10.00      B    N  
ATOM   2547  CA  GLU   132      23.489   3.247  16.558  1.00 10.00      B    C  
ATOM   2548  C   GLU   132      22.822   3.264  15.184  1.00 10.00      B    C  
ATOM   2549  O   GLU   132      21.661   2.881  15.050  1.00 10.00      B    O  
ATOM   2550  CB  GLU   132      23.083   4.466  17.395  1.00 10.00      B    C  
ATOM   2551  CG  GLU   132      23.907   5.722  17.146  1.00 10.00      B    C  
ATOM   2552  CD  GLU   132      23.621   6.367  15.804  1.00 10.00      B    C  
ATOM   2553  OE1 GLU   132      24.583   6.677  15.074  1.00 10.00      B    O  
ATOM   2554  OE2 GLU   132      22.431   6.561  15.474  1.00 10.00      B    O1-
ATOM   2555  HN  GLU   132      25.506   3.812  16.860  1.00 10.00      B    H  
ATOM   2556  N   GLU   133      23.554   3.705  14.168  1.00 10.00      B    N  
ATOM   2557  CA  GLU   133      23.026   3.759  12.808  1.00 10.00      B    C  
ATOM   2558  C   GLU   133      22.604   2.372  12.335  1.00 10.00      B    C  
ATOM   2559  O   GLU   133      21.558   2.213  11.705  1.00 10.00      B    O  
ATOM   2560  CB  GLU   133      24.065   4.343  11.852  1.00 10.00      B    C  
ATOM   2561  CG  GLU   133      23.941   5.839  11.620  1.00 10.00      B    C  
ATOM   2562  CD  GLU   133      22.930   6.188  10.543  1.00 10.00      B    C  
ATOM   2563  OE1 GLU   133      22.169   5.291  10.120  1.00 10.00      B    O  
ATOM   2564  OE2 GLU   133      22.889   7.365  10.124  1.00 10.00      B    O1-
ATOM   2565  HN  GLU   133      24.471   4.008  14.336  1.00 10.00      B    H  
ATOM   2566  N   SER   134      23.420   1.373  12.649  1.00 10.00      B    N  
ATOM   2567  CA  SER   134      23.132  -0.002  12.264  1.00 10.00      B    C  
ATOM   2568  C   SER   134      21.961  -0.566  13.070  1.00 10.00      B    C  
ATOM   2569  O   SER   134      21.213  -1.417  12.586  1.00 10.00      B    O  
ATOM   2570  CB  SER   134      24.379  -0.875  12.427  1.00 10.00      B    C  
ATOM   2571  OG  SER   134      25.479  -0.312  11.731  1.00 10.00      B    O  
ATOM   2572  HN  SER   134      24.242   1.564  13.151  1.00 10.00      B    H  
ATOM   2573  HG  SER   134      25.697  -0.874  10.969  1.00 10.00      B    H  
ATOM   2574  N   THR   135      21.801  -0.081  14.296  1.00 10.00      B    N  
ATOM   2575  CA  THR   135      20.716  -0.528  15.158  1.00 10.00      B    C  
ATOM   2576  C   THR   135      19.397   0.121  14.734  1.00 10.00      B    C  
ATOM   2577  O   THR   135      18.326  -0.468  14.882  1.00 10.00      B    O  
ATOM   2578  CB  THR   135      21.008  -0.178  16.629  1.00 10.00      B    C  
ATOM   2579  CG2 THR   135      20.649  -1.344  17.537  1.00 10.00      B    C  
ATOM   2580  OG1 THR   135      22.405   0.118  16.773  1.00 10.00      B    O  
ATOM   2581  HN  THR   135      22.435   0.587  14.636  1.00 10.00      B    H  
ATOM   2582  HG1 THR   135      22.908  -0.699  16.759  1.00 10.00      B    H  
ATOM   2583  N   LYS   136      19.486   1.337  14.204  1.00 10.00      B    N  
ATOM   2584  CA  LYS   136      18.308   2.061  13.751  1.00 10.00      B    C  
ATOM   2585  C   LYS   136      17.815   1.507  12.423  1.00 10.00      B    C  
ATOM   2586  O   LYS   136      16.618   1.291  12.232  1.00 10.00      B    O  
ATOM   2587  CB  LYS   136      18.617   3.554  13.599  1.00 10.00      B    C  
ATOM   2588  CG  LYS   136      18.746   4.310  14.910  1.00 10.00      B    C  
ATOM   2589  CD  LYS   136      18.999   5.788  14.661  1.00 10.00      B    C  
ATOM   2590  CE  LYS   136      18.964   6.589  15.952  1.00 10.00      B    C  
ATOM   2591  NZ  LYS   136      20.158   6.342  16.799  1.00 10.00      B    N1+
ATOM   2592  HN  LYS   136      20.366   1.759  14.123  1.00 10.00      B    H  
ATOM   2593  HZ1 LYS   136      20.150   5.367  17.156  1.00 10.00      B    H  
ATOM   2594  HZ2 LYS   136      20.164   6.994  17.610  1.00 10.00      B    H  
ATOM   2595  HZ3 LYS   136      21.032   6.489  16.244  1.00 10.00      B    H  
ATOM   2596  N   THR   137      18.744   1.285  11.503  1.00 10.00      B    N  
ATOM   2597  CA  THR   137      18.408   0.766  10.186  1.00 10.00      B    C  
ATOM   2598  C   THR   137      19.587   0.002   9.587  1.00 10.00      B    C  
ATOM   2599  O   THR   137      19.453  -1.157   9.194  1.00 10.00      B    O  
ATOM   2600  CB  THR   137      17.996   1.908   9.225  1.00 10.00      B    C  
ATOM   2601  CG2 THR   137      17.628   1.354   7.857  1.00 10.00      B    C  
ATOM   2602  OG1 THR   137      16.875   2.620   9.767  1.00 10.00      B    O  
ATOM   2603  HN  THR   137      19.684   1.469  11.720  1.00 10.00      B    H  
ATOM   2604  HG1 THR   137      16.547   2.151  10.547  1.00 10.00      B    H  
ATOM   2605  N   GLY   138      20.739   0.656   9.531  1.00 10.00      B    N  
ATOM   2606  CA  GLY   138      21.922   0.032   8.976  1.00 10.00      B    C  
ATOM   2607  C   GLY   138      22.873   1.051   8.386  1.00 10.00      B    C  
ATOM   2608  O   GLY   138      23.303   0.914   7.246  1.00 10.00      B    O  
ATOM   2609  HN  GLY   138      20.792   1.570   9.881  1.00 10.00      B    H  
ATOM   2610  N   ASN   139      23.162   2.098   9.158  1.00 10.00      B    N  
ATOM   2611  CA  ASN   139      24.075   3.170   8.736  1.00 10.00      B    C  
ATOM   2612  C   ASN   139      23.593   3.872   7.468  1.00 10.00      B    C  
ATOM   2613  O   ASN   139      24.346   4.600   6.824  1.00 10.00      B    O  
ATOM   2614  CB  ASN   139      25.500   2.637   8.544  1.00 10.00      B    C  
ATOM   2615  CG  ASN   139      26.570   3.617   8.987  1.00 10.00      B    C  
ATOM   2616  ND2 ASN   139      27.015   3.483  10.226  1.00 10.00      B    N  
ATOM   2617  OD1 ASN   139      27.002   4.481   8.221  1.00 10.00      B    O  
ATOM   2618  HN  ASN   139      22.753   2.154  10.046  1.00 10.00      B    H  
ATOM   2619 HD21 ASN   139      26.633   2.770  10.783  1.00 10.00      B    H  
ATOM   2620 HD22 ASN   139      27.717   4.092  10.534  1.00 10.00      B    H  
ATOM   2621  N   ALA   140      22.328   3.667   7.129  1.00 10.00      B    N  
ATOM   2622  CA  ALA   140      21.749   4.259   5.936  1.00 10.00      B    C  
ATOM   2623  C   ALA   140      21.175   5.642   6.222  1.00 10.00      B    C  
ATOM   2624  O   ALA   140      20.746   6.349   5.309  1.00 10.00      B    O  
ATOM   2625  CB  ALA   140      20.685   3.338   5.367  1.00 10.00      B    C  
ATOM   2626  HN  ALA   140      21.772   3.099   7.697  1.00 10.00      B    H  
ATOM   2627  N   GLY   141      21.170   6.026   7.488  1.00 10.00      B    N  
ATOM   2628  CA  GLY   141      20.655   7.323   7.865  1.00 10.00      B    C  
ATOM   2629  C   GLY   141      19.146   7.408   7.787  1.00 10.00      B    C  
ATOM   2630  O   GLY   141      18.449   6.388   7.812  1.00 10.00      B    O  
ATOM   2631  HN  GLY   141      21.527   5.425   8.181  1.00 10.00      B    H  
ATOM   2632  N   SER   142      18.646   8.627   7.669  1.00 10.00      B    N  
ATOM   2633  CA  SER   142      17.214   8.871   7.605  1.00 10.00      B    C  
ATOM   2634  C   SER   142      16.620   8.498   6.244  1.00 10.00      B    C  
ATOM   2635  O   SER   142      17.281   7.889   5.397  1.00 10.00      B    O  
ATOM   2636  CB  SER   142      16.896  10.329   7.955  1.00 10.00      B    C  
ATOM   2637  OG  SER   142      15.523  10.492   8.278  1.00 10.00      B    O  
ATOM   2638  HN  SER   142      19.264   9.389   7.618  1.00 10.00      B    H  
ATOM   2639  HG  SER   142      15.439  10.754   9.204  1.00 10.00      B    H  
ATOM   2640  N   ARG   143      15.369   8.879   6.046  1.00 10.00      B    N  
ATOM   2641  CA  ARG   143      14.645   8.578   4.823  1.00 10.00      B    C  
ATOM   2642  C   ARG   143      14.519   9.822   3.953  1.00 10.00      B    C  
ATOM   2643  O   ARG   143      14.063  10.864   4.419  1.00 10.00      B    O  
ATOM   2644  CB  ARG   143      13.251   8.063   5.181  1.00 10.00      B    C  
ATOM   2645  CG  ARG   143      13.248   6.944   6.214  1.00 10.00      B    C  
ATOM   2646  CD  ARG   143      12.138   7.135   7.234  1.00 10.00      B    C  
ATOM   2647  NE  ARG   143      12.233   8.432   7.901  1.00 10.00      B    N  
ATOM   2648  CZ  ARG   143      12.653   8.596   9.155  1.00 10.00      B    C  
ATOM   2649  NH1 ARG   143      12.965   7.541   9.898  1.00 10.00      B    N1+
ATOM   2650  NH2 ARG   143      12.736   9.815   9.672  1.00 10.00      B    N  
ATOM   2651  HN  ARG   143      14.920   9.405   6.749  1.00 10.00      B    H  
ATOM   2652  HE  ARG   143      11.976   9.227   7.377  1.00 10.00      B    H  
ATOM   2653 HH11 ARG   143      12.886   6.614   9.521  1.00 10.00      B    H  
ATOM   2654 HH12 ARG   143      13.281   7.666  10.841  1.00 10.00      B    H  
ATOM   2655 HH21 ARG   143      12.486  10.619   9.126  1.00 10.00      B    H  
ATOM   2656 HH22 ARG   143      13.063   9.941  10.613  1.00 10.00      B    H  
ATOM   2657  N   LEU   144      14.916   9.709   2.691  1.00 10.00      B    N  
ATOM   2658  CA  LEU   144      14.839  10.838   1.771  1.00 10.00      B    C  
ATOM   2659  C   LEU   144      13.544  10.817   0.964  1.00 10.00      B    C  
ATOM   2660  O   LEU   144      12.903  11.853   0.778  1.00 10.00      B    O  
ATOM   2661  CB  LEU   144      16.050  10.874   0.838  1.00 10.00      B    C  
ATOM   2662  CG  LEU   144      17.392  11.211   1.490  1.00 10.00      B    C  
ATOM   2663  CD1 LEU   144      18.475  11.361   0.435  1.00 10.00      B    C  
ATOM   2664  CD2 LEU   144      17.282  12.474   2.332  1.00 10.00      B    C  
ATOM   2665  HN  LEU   144      15.269   8.848   2.371  1.00 10.00      B    H  
ATOM   2666  N   ALA   145      13.167   9.639   0.488  1.00 10.00      B    N  
ATOM   2667  CA  ALA   145      11.948   9.479  -0.293  1.00 10.00      B    C  
ATOM   2668  C   ALA   145      11.258   8.171   0.062  1.00 10.00      B    C  
ATOM   2669  O   ALA   145      11.919   7.160   0.306  1.00 10.00      B    O  
ATOM   2670  CB  ALA   145      12.253   9.535  -1.782  1.00 10.00      B    C  
ATOM   2671  HN  ALA   145      13.720   8.851   0.670  1.00 10.00      B    H  
ATOM   2672  N   CYS   146       9.936   8.194   0.092  1.00 10.00      B    N  
ATOM   2673  CA  CYS   146       9.158   7.015   0.429  1.00 10.00      B    C  
ATOM   2674  C   CYS   146       7.965   6.872  -0.510  1.00 10.00      B    C  
ATOM   2675  O   CYS   146       7.544   7.844  -1.139  1.00 10.00      B    O  
ATOM   2676  CB  CYS   146       8.687   7.097   1.885  1.00 10.00      B    C  
ATOM   2677  SG  CYS   146       7.570   8.492   2.262  1.00 10.00      B    S  
ATOM   2678  HN  CYS   146       9.464   9.029  -0.121  1.00 10.00      B    H  
ATOM   2679  N   GLY   147       7.442   5.657  -0.624  1.00 10.00      B    N  
ATOM   2680  CA  GLY   147       6.300   5.421  -1.484  1.00 10.00      B    C  
ATOM   2681  C   GLY   147       5.564   4.145  -1.130  1.00 10.00      B    C  
ATOM   2682  O   GLY   147       6.185   3.142  -0.778  1.00 10.00      B    O  
ATOM   2683  HN  GLY   147       7.844   4.907  -0.130  1.00 10.00      B    H  
ATOM   2684  N   VAL   148       4.238   4.183  -1.206  1.00 10.00      B    N  
ATOM   2685  CA  VAL   148       3.423   3.013  -0.905  1.00 10.00      B    C  
ATOM   2686  C   VAL   148       3.344   2.115  -2.134  1.00 10.00      B    C  
ATOM   2687  O   VAL   148       3.024   2.583  -3.230  1.00 10.00      B    O  
ATOM   2688  CB  VAL   148       1.993   3.405  -0.473  1.00 10.00      B    C  
ATOM   2689  CG1 VAL   148       1.182   2.166  -0.116  1.00 10.00      B    C  
ATOM   2690  CG2 VAL   148       2.029   4.377   0.697  1.00 10.00      B    C  
ATOM   2691  HN  VAL   148       3.798   5.016  -1.474  1.00 10.00      B    H  
ATOM   2692  N   ILE   149       3.638   0.835  -1.948  1.00 10.00      B    N  
ATOM   2693  CA  ILE   149       3.613  -0.128  -3.041  1.00 10.00      B    C  
ATOM   2694  C   ILE   149       2.179  -0.518  -3.388  1.00 10.00      B    C  
ATOM   2695  O   ILE   149       1.573  -1.358  -2.720  1.00 10.00      B    O  
ATOM   2696  CB  ILE   149       4.422  -1.399  -2.695  1.00 10.00      B    C  
ATOM   2697  CG1 ILE   149       5.810  -1.022  -2.164  1.00 10.00      B    C  
ATOM   2698  CG2 ILE   149       4.547  -2.305  -3.915  1.00 10.00      B    C  
ATOM   2699  CD1 ILE   149       6.590  -2.189  -1.594  1.00 10.00      B    C  
ATOM   2700  HN  ILE   149       3.871   0.526  -1.045  1.00 10.00      B    H  
ATOM   2701  N   GLY   150       1.643   0.104  -4.430  1.00 10.00      B    N  
ATOM   2702  CA  GLY   150       0.292  -0.188  -4.858  1.00 10.00      B    C  
ATOM   2703  C   GLY   150       0.264  -1.278  -5.907  1.00 10.00      B    C  
ATOM   2704  O   GLY   150       1.268  -1.528  -6.578  1.00 10.00      B    O  
ATOM   2705  HN  GLY   150       2.180   0.759  -4.926  1.00 10.00      B    H  
ATOM   2706  N   ILE   151      -0.882  -1.923  -6.060  1.00 10.00      B    N  
ATOM   2707  CA  ILE   151      -1.030  -2.999  -7.032  1.00 10.00      B    C  
ATOM   2708  C   ILE   151      -1.247  -2.430  -8.432  1.00 10.00      B    C  
ATOM   2709  O   ILE   151      -1.946  -1.431  -8.600  1.00 10.00      B    O  
ATOM   2710  CB  ILE   151      -2.194  -3.944  -6.658  1.00 10.00      B    C  
ATOM   2711  CG1 ILE   151      -2.046  -4.406  -5.205  1.00 10.00      B    C  
ATOM   2712  CG2 ILE   151      -2.233  -5.145  -7.592  1.00 10.00      B    C  
ATOM   2713  CD1 ILE   151      -3.169  -5.295  -4.718  1.00 10.00      B    C  
ATOM   2714  HN  ILE   151      -1.656  -1.658  -5.517  1.00 10.00      B    H  
ATOM   2715  N   ALA   152      -0.639  -3.063  -9.429  1.00 10.00      B    N  
ATOM   2716  CA  ALA   152      -0.755  -2.610 -10.807  1.00 10.00      B    C  
ATOM   2717  C   ALA   152      -1.754  -3.452 -11.598  1.00 10.00      B    C  
ATOM   2718  O   ALA   152      -2.289  -4.443 -11.096  1.00 10.00      B    O  
ATOM   2719  CB  ALA   152       0.607  -2.613 -11.487  1.00 10.00      B    C  
ATOM   2720  HN  ALA   152      -0.103  -3.863  -9.233  1.00 10.00      B    H  
ATOM   2721  N   GLN   153      -1.992  -3.050 -12.840  1.00 10.00      B    N  
ATOM   2722  CA  GLN   153      -2.925  -3.742 -13.718  1.00 10.00      B    C  
ATOM   2723  C   GLN   153      -2.211  -4.836 -14.499  1.00 10.00      B    C  
ATOM   2724  O   GLN   153      -2.452  -6.027 -14.210  1.00 10.00      B    O  
ATOM   2725  CB  GLN   153      -3.579  -2.755 -14.687  1.00 10.00      B    C  
ATOM   2726  CG  GLN   153      -4.610  -1.846 -14.041  1.00 10.00      B    C  
ATOM   2727  CD  GLN   153      -4.946  -0.643 -14.897  1.00 10.00      B    C  
ATOM   2728  NE2 GLN   153      -5.345   0.441 -14.255  1.00 10.00      B    N  
ATOM   2729  OE1 GLN   153      -4.857  -0.689 -16.126  1.00 10.00      B    O  
ATOM   2730  OXT GLN   153      -1.409  -4.498 -15.391  1.00 10.00      B    O1-
ATOM   2731  HN  GLN   153      -1.511  -2.270 -13.184  1.00 10.00      B    H  
ATOM   2732 HE21 GLN   153      -5.403   0.407 -13.278  1.00 10.00      B    H  
ATOM   2733 HE22 GLN   153      -5.567   1.238 -14.782  1.00 10.00      B    H  
TER    2734      GLN   153
ENDMDL
MODEL        2
ATOM      1  N   ALA     1      -1.664  13.261  -1.966  1.00 10.00      A    N  
ATOM      2  CA  ALA     1      -1.610  12.749  -3.352  1.00 10.00      A    C  
ATOM      3  C   ALA     1      -2.805  13.248  -4.153  1.00 10.00      A    C  
ATOM      4  O   ALA     1      -3.888  13.449  -3.606  1.00 10.00      A    O  
ATOM      5  CB  ALA     1      -1.560  11.228  -3.360  1.00 10.00      A    C  
ATOM      6  HT1 ALA     1      -1.804  14.292  -1.974  1.00 10.00      A    H  
ATOM      7  HT2 ALA     1      -0.777  13.048  -1.472  1.00 10.00      A    H  
ATOM      8  HT3 ALA     1      -2.453  12.821  -1.448  1.00 10.00      A    H  
ATOM      9  N   THR     2      -2.602  13.460  -5.444  1.00 10.00      A    N  
ATOM     10  CA  THR     2      -3.666  13.936  -6.318  1.00 10.00      A    C  
ATOM     11  C   THR     2      -4.274  12.782  -7.117  1.00 10.00      A    C  
ATOM     12  O   THR     2      -5.346  12.919  -7.710  1.00 10.00      A    O  
ATOM     13  CB  THR     2      -3.159  15.040  -7.275  1.00 10.00      A    C  
ATOM     14  CG2 THR     2      -1.995  14.542  -8.116  1.00 10.00      A    C  
ATOM     15  OG1 THR     2      -4.219  15.479  -8.139  1.00 10.00      A    O  
ATOM     16  HN  THR     2      -1.707  13.310  -5.818  1.00 10.00      A    H  
ATOM     17  HG1 THR     2      -4.956  15.808  -7.602  1.00 10.00      A    H  
ATOM     18  N   LYS     3      -3.590  11.647  -7.126  1.00 10.00      A    N  
ATOM     19  CA  LYS     3      -4.061  10.477  -7.854  1.00 10.00      A    C  
ATOM     20  C   LYS     3      -3.567   9.197  -7.204  1.00 10.00      A    C  
ATOM     21  O   LYS     3      -2.512   9.179  -6.566  1.00 10.00      A    O  
ATOM     22  CB  LYS     3      -3.607  10.529  -9.316  1.00 10.00      A    C  
ATOM     23  CG  LYS     3      -4.718  10.871 -10.296  1.00 10.00      A    C  
ATOM     24  CD  LYS     3      -4.176  11.563 -11.537  1.00 10.00      A    C  
ATOM     25  CE  LYS     3      -3.545  12.907 -11.196  1.00 10.00      A    C  
ATOM     26  NZ  LYS     3      -4.471  13.786 -10.434  1.00 10.00      A    N1+
ATOM     27  HN  LYS     3      -2.752  11.586  -6.620  1.00 10.00      A    H  
ATOM     28  HZ1 LYS     3      -4.050  14.728 -10.307  1.00 10.00      A    H  
ATOM     29  HZ2 LYS     3      -4.663  13.381  -9.497  1.00 10.00      A    H  
ATOM     30  HZ3 LYS     3      -5.378  13.890 -10.945  1.00 10.00      A    H  
ATOM     31  N   ALA     4      -4.340   8.135  -7.365  1.00 10.00      A    N  
ATOM     32  CA  ALA     4      -3.997   6.837  -6.808  1.00 10.00      A    C  
ATOM     33  C   ALA     4      -4.654   5.730  -7.618  1.00 10.00      A    C  
ATOM     34  O   ALA     4      -5.658   5.960  -8.299  1.00 10.00      A    O  
ATOM     35  CB  ALA     4      -4.426   6.755  -5.353  1.00 10.00      A    C  
ATOM     36  HN  ALA     4      -5.173   8.226  -7.875  1.00 10.00      A    H  
ATOM     37  N   VAL     5      -4.085   4.536  -7.550  1.00 10.00      A    N  
ATOM     38  CA  VAL     5      -4.617   3.392  -8.272  1.00 10.00      A    C  
ATOM     39  C   VAL     5      -4.702   2.175  -7.356  1.00 10.00      A    C  
ATOM     40  O   VAL     5      -3.744   1.839  -6.659  1.00 10.00      A    O  
ATOM     41  CB  VAL     5      -3.782   3.066  -9.537  1.00 10.00      A    C  
ATOM     42  CG1 VAL     5      -2.313   2.846  -9.202  1.00 10.00      A    C  
ATOM     43  CG2 VAL     5      -4.360   1.875 -10.290  1.00 10.00      A    C  
ATOM     44  HN  VAL     5      -3.287   4.416  -6.991  1.00 10.00      A    H  
ATOM     45  N   CYS     6      -5.862   1.539  -7.337  1.00 10.00      A    N  
ATOM     46  CA  CYS     6      -6.067   0.368  -6.506  1.00 10.00      A    C  
ATOM     47  C   CYS     6      -6.678  -0.767  -7.315  1.00 10.00      A    C  
ATOM     48  O   CYS     6      -7.861  -0.732  -7.659  1.00 10.00      A    O  
ATOM     49  CB  CYS     6      -6.963   0.712  -5.316  1.00 10.00      A    C  
ATOM     50  SG  CYS     6      -7.197  -0.642  -4.143  1.00 10.00      A    S  
ATOM     51  HN  CYS     6      -6.604   1.868  -7.895  1.00 10.00      A    H  
ATOM     52  HG  CYS     6      -8.281  -1.313  -4.506  1.00 10.00      A    H  
ATOM     53  N   VAL     7      -5.866  -1.758  -7.640  1.00 10.00      A    N  
ATOM     54  CA  VAL     7      -6.336  -2.902  -8.398  1.00 10.00      A    C  
ATOM     55  C   VAL     7      -6.562  -4.078  -7.461  1.00 10.00      A    C  
ATOM     56  O   VAL     7      -5.611  -4.681  -6.966  1.00 10.00      A    O  
ATOM     57  CB  VAL     7      -5.342  -3.303  -9.505  1.00 10.00      A    C  
ATOM     58  CG1 VAL     7      -5.917  -4.419 -10.362  1.00 10.00      A    C  
ATOM     59  CG2 VAL     7      -4.986  -2.096 -10.360  1.00 10.00      A    C  
ATOM     60  HN  VAL     7      -4.928  -1.724  -7.360  1.00 10.00      A    H  
ATOM     61  N   LEU     8      -7.823  -4.388  -7.217  1.00 10.00      A    N  
ATOM     62  CA  LEU     8      -8.185  -5.477  -6.330  1.00 10.00      A    C  
ATOM     63  C   LEU     8      -8.001  -6.828  -7.008  1.00 10.00      A    C  
ATOM     64  O   LEU     8      -8.641  -7.119  -8.019  1.00 10.00      A    O  
ATOM     65  CB  LEU     8      -9.626  -5.327  -5.829  1.00 10.00      A    C  
ATOM     66  CG  LEU     8      -9.879  -4.218  -4.800  1.00 10.00      A    C  
ATOM     67  CD1 LEU     8     -10.057  -2.867  -5.481  1.00 10.00      A    C  
ATOM     68  CD2 LEU     8     -11.088  -4.551  -3.937  1.00 10.00      A    C  
ATOM     69  HN  LEU     8      -8.534  -3.871  -7.657  1.00 10.00      A    H  
ATOM     70  N   LYS     9      -7.109  -7.632  -6.452  1.00 10.00      A    N  
ATOM     71  CA  LYS     9      -6.830  -8.965  -6.965  1.00 10.00      A    C  
ATOM     72  C   LYS     9      -6.964  -9.969  -5.822  1.00 10.00      A    C  
ATOM     73  O   LYS     9      -6.180  -9.948  -4.872  1.00 10.00      A    O  
ATOM     74  CB  LYS     9      -5.425  -9.034  -7.579  1.00 10.00      A    C  
ATOM     75  CG  LYS     9      -5.328  -8.503  -9.005  1.00 10.00      A    C  
ATOM     76  CD  LYS     9      -3.913  -8.650  -9.547  1.00 10.00      A    C  
ATOM     77  CE  LYS     9      -3.858  -8.476 -11.060  1.00 10.00      A    C  
ATOM     78  NZ  LYS     9      -3.948  -7.050 -11.474  1.00 10.00      A    N1+
ATOM     79  HN  LYS     9      -6.622  -7.322  -5.658  1.00 10.00      A    H  
ATOM     80  HZ1 LYS     9      -3.686  -6.952 -12.484  1.00 10.00      A    H  
ATOM     81  HZ2 LYS     9      -3.301  -6.461 -10.907  1.00 10.00      A    H  
ATOM     82  HZ3 LYS     9      -4.919  -6.702 -11.349  1.00 10.00      A    H  
ATOM     83  N   GLY    10      -7.973 -10.827  -5.903  1.00 10.00      A    N  
ATOM     84  CA  GLY    10      -8.198 -11.799  -4.854  1.00 10.00      A    C  
ATOM     85  C   GLY    10      -7.972 -13.229  -5.298  1.00 10.00      A    C  
ATOM     86  O   GLY    10      -7.362 -13.481  -6.338  1.00 10.00      A    O  
ATOM     87  HN  GLY    10      -8.561 -10.806  -6.688  1.00 10.00      A    H  
ATOM     88  N   ASP    11      -8.471 -14.164  -4.501  1.00 10.00      A    N  
ATOM     89  CA  ASP    11      -8.330 -15.587  -4.794  1.00 10.00      A    C  
ATOM     90  C   ASP    11      -9.386 -16.043  -5.794  1.00 10.00      A    C  
ATOM     91  O   ASP    11      -9.187 -17.011  -6.531  1.00 10.00      A    O  
ATOM     92  CB  ASP    11      -8.439 -16.404  -3.502  1.00 10.00      A    C  
ATOM     93  CG  ASP    11      -8.413 -17.903  -3.733  1.00 10.00      A    C  
ATOM     94  OD1 ASP    11      -9.474 -18.550  -3.612  1.00 10.00      A    O  
ATOM     95  OD2 ASP    11      -7.325 -18.446  -4.024  1.00 10.00      A    O1-
ATOM     96  HN  ASP    11      -8.946 -13.892  -3.688  1.00 10.00      A    H  
ATOM     97  N   GLY    12     -10.506 -15.332  -5.821  1.00 10.00      A    N  
ATOM     98  CA  GLY    12     -11.580 -15.675  -6.732  1.00 10.00      A    C  
ATOM     99  C   GLY    12     -11.560 -14.830  -7.992  1.00 10.00      A    C  
ATOM    100  O   GLY    12     -10.595 -14.103  -8.237  1.00 10.00      A    O  
ATOM    101  HN  GLY    12     -10.601 -14.564  -5.224  1.00 10.00      A    H  
ATOM    102  N   PRO    13     -12.628 -14.889  -8.805  1.00 10.00      A    N  
ATOM    103  CA  PRO    13     -12.726 -14.125 -10.056  1.00 10.00      A    C  
ATOM    104  C   PRO    13     -13.023 -12.650  -9.802  1.00 10.00      A    C  
ATOM    105  O   PRO    13     -13.112 -11.853 -10.735  1.00 10.00      A    O  
ATOM    106  CB  PRO    13     -13.910 -14.778 -10.769  1.00 10.00      A    C  
ATOM    107  CG  PRO    13     -14.767 -15.288  -9.663  1.00 10.00      A    C  
ATOM    108  CD  PRO    13     -13.826 -15.717  -8.571  1.00 10.00      A    C  
ATOM    109  N   VAL    14     -13.180 -12.303  -8.533  1.00 10.00      A    N  
ATOM    110  CA  VAL    14     -13.463 -10.930  -8.138  1.00 10.00      A    C  
ATOM    111  C   VAL    14     -12.237 -10.056  -8.367  1.00 10.00      A    C  
ATOM    112  O   VAL    14     -11.164 -10.317  -7.815  1.00 10.00      A    O  
ATOM    113  CB  VAL    14     -13.857 -10.851  -6.648  1.00 10.00      A    C  
ATOM    114  CG1 VAL    14     -14.400  -9.470  -6.309  1.00 10.00      A    C  
ATOM    115  CG2 VAL    14     -14.869 -11.932  -6.297  1.00 10.00      A    C  
ATOM    116  HN  VAL    14     -13.099 -12.990  -7.844  1.00 10.00      A    H  
ATOM    117  N   GLN    15     -12.393  -9.034  -9.198  1.00 10.00      A    N  
ATOM    118  CA  GLN    15     -11.305  -8.117  -9.501  1.00 10.00      A    C  
ATOM    119  C   GLN    15     -11.842  -6.807 -10.062  1.00 10.00      A    C  
ATOM    120  O   GLN    15     -12.860  -6.790 -10.758  1.00 10.00      A    O  
ATOM    121  CB  GLN    15     -10.310  -8.746 -10.484  1.00 10.00      A    C  
ATOM    122  CG  GLN    15     -10.942  -9.304 -11.749  1.00 10.00      A    C  
ATOM    123  CD  GLN    15      -9.919  -9.626 -12.821  1.00 10.00      A    C  
ATOM    124  NE2 GLN    15      -8.839  -8.861 -12.864  1.00 10.00      A    N  
ATOM    125  OE1 GLN    15     -10.097 -10.554 -13.606  1.00 10.00      A    O  
ATOM    126  HN  GLN    15     -13.270  -8.893  -9.622  1.00 10.00      A    H  
ATOM    127 HE21 GLN    15      -8.759  -8.137 -12.208  1.00 10.00      A    H  
ATOM    128 HE22 GLN    15      -8.168  -9.045 -13.555  1.00 10.00      A    H  
ATOM    129  N   GLY    16     -11.161  -5.716  -9.752  1.00 10.00      A    N  
ATOM    130  CA  GLY    16     -11.584  -4.420 -10.233  1.00 10.00      A    C  
ATOM    131  C   GLY    16     -10.505  -3.377 -10.063  1.00 10.00      A    C  
ATOM    132  O   GLY    16      -9.682  -3.471  -9.149  1.00 10.00      A    O  
ATOM    133  HN  GLY    16     -10.358  -5.790  -9.189  1.00 10.00      A    H  
ATOM    134  N   ILE    17     -10.500  -2.391 -10.946  1.00 10.00      A    N  
ATOM    135  CA  ILE    17      -9.516  -1.321 -10.896  1.00 10.00      A    C  
ATOM    136  C   ILE    17     -10.183  -0.023 -10.452  1.00 10.00      A    C  
ATOM    137  O   ILE    17     -11.051   0.507 -11.145  1.00 10.00      A    O  
ATOM    138  CB  ILE    17      -8.821  -1.106 -12.263  1.00 10.00      A    C  
ATOM    139  CG1 ILE    17      -8.159  -2.402 -12.748  1.00 10.00      A    C  
ATOM    140  CG2 ILE    17      -7.791   0.012 -12.174  1.00 10.00      A    C  
ATOM    141  CD1 ILE    17      -9.013  -3.213 -13.699  1.00 10.00      A    C  
ATOM    142  HN  ILE    17     -11.185  -2.377 -11.651  1.00 10.00      A    H  
ATOM    143  N   ILE    18      -9.788   0.470  -9.288  1.00 10.00      A    N  
ATOM    144  CA  ILE    18     -10.351   1.697  -8.745  1.00 10.00      A    C  
ATOM    145  C   ILE    18      -9.331   2.827  -8.827  1.00 10.00      A    C  
ATOM    146  O   ILE    18      -8.157   2.641  -8.499  1.00 10.00      A    O  
ATOM    147  CB  ILE    18     -10.787   1.510  -7.273  1.00 10.00      A    C  
ATOM    148  CG1 ILE    18     -11.751   0.324  -7.140  1.00 10.00      A    C  
ATOM    149  CG2 ILE    18     -11.415   2.781  -6.716  1.00 10.00      A    C  
ATOM    150  CD1 ILE    18     -13.038   0.478  -7.925  1.00 10.00      A    C  
ATOM    151  HN  ILE    18      -9.092  -0.004  -8.778  1.00 10.00      A    H  
ATOM    152  N   ASN    19      -9.777   3.986  -9.280  1.00 10.00      A    N  
ATOM    153  CA  ASN    19      -8.908   5.143  -9.403  1.00 10.00      A    C  
ATOM    154  C   ASN    19      -9.396   6.279  -8.518  1.00 10.00      A    C  
ATOM    155  O   ASN    19     -10.598   6.524  -8.412  1.00 10.00      A    O  
ATOM    156  CB  ASN    19      -8.823   5.609 -10.859  1.00 10.00      A    C  
ATOM    157  CG  ASN    19      -7.743   4.894 -11.645  1.00 10.00      A    C  
ATOM    158  ND2 ASN    19      -6.554   4.791 -11.071  1.00 10.00      A    N  
ATOM    159  OD1 ASN    19      -7.970   4.455 -12.774  1.00 10.00      A    O  
ATOM    160  HN  ASN    19     -10.728   4.070  -9.536  1.00 10.00      A    H  
ATOM    161 HD21 ASN    19      -6.433   5.182 -10.176  1.00 10.00      A    H  
ATOM    162 HD22 ASN    19      -5.844   4.330 -11.561  1.00 10.00      A    H  
ATOM    163  N   PHE    20      -8.459   6.965  -7.881  1.00 10.00      A    N  
ATOM    164  CA  PHE    20      -8.786   8.079  -7.000  1.00 10.00      A    C  
ATOM    165  C   PHE    20      -8.240   9.380  -7.575  1.00 10.00      A    C  
ATOM    166  O   PHE    20      -7.039   9.495  -7.829  1.00 10.00      A    O  
ATOM    167  CB  PHE    20      -8.206   7.843  -5.602  1.00 10.00      A    C  
ATOM    168  CG  PHE    20      -8.684   6.581  -4.939  1.00 10.00      A    C  
ATOM    169  CD1 PHE    20      -7.960   5.403  -5.049  1.00 10.00      A    C  
ATOM    170  CD2 PHE    20      -9.860   6.575  -4.210  1.00 10.00      A    C  
ATOM    171  CE1 PHE    20      -8.401   4.242  -4.442  1.00 10.00      A    C  
ATOM    172  CE2 PHE    20     -10.307   5.418  -3.599  1.00 10.00      A    C  
ATOM    173  CZ  PHE    20      -9.578   4.250  -3.717  1.00 10.00      A    C  
ATOM    174  HN  PHE    20      -7.516   6.725  -8.012  1.00 10.00      A    H  
ATOM    175  N   GLU    21      -9.122  10.344  -7.794  1.00 10.00      A    N  
ATOM    176  CA  GLU    21      -8.730  11.631  -8.346  1.00 10.00      A    C  
ATOM    177  C   GLU    21      -9.118  12.758  -7.397  1.00 10.00      A    C  
ATOM    178  O   GLU    21     -10.298  12.936  -7.084  1.00 10.00      A    O  
ATOM    179  CB  GLU    21      -9.421  11.839  -9.696  1.00 10.00      A    C  
ATOM    180  CG  GLU    21      -8.493  12.246 -10.828  1.00 10.00      A    C  
ATOM    181  CD  GLU    21      -8.090  13.705 -10.771  1.00 10.00      A    C  
ATOM    182  OE1 GLU    21      -6.933  14.015 -11.120  1.00 10.00      A    O  
ATOM    183  OE2 GLU    21      -8.926  14.554 -10.396  1.00 10.00      A    O1-
ATOM    184  HN  GLU    21     -10.071  10.183  -7.588  1.00 10.00      A    H  
ATOM    185  N   GLN    22      -8.129  13.510  -6.934  1.00 10.00      A    N  
ATOM    186  CA  GLN    22      -8.383  14.625  -6.036  1.00 10.00      A    C  
ATOM    187  C   GLN    22      -7.767  15.898  -6.594  1.00 10.00      A    C  
ATOM    188  O   GLN    22      -6.542  16.026  -6.673  1.00 10.00      A    O  
ATOM    189  CB  GLN    22      -7.858  14.351  -4.627  1.00 10.00      A    C  
ATOM    190  CG  GLN    22      -8.404  15.315  -3.585  1.00 10.00      A    C  
ATOM    191  CD  GLN    22      -7.844  15.085  -2.194  1.00 10.00      A    C  
ATOM    192  NE2 GLN    22      -8.642  15.383  -1.182  1.00 10.00      A    N  
ATOM    193  OE1 GLN    22      -6.704  14.643  -2.030  1.00 10.00      A    O  
ATOM    194  HN  GLN    22      -7.205  13.318  -7.212  1.00 10.00      A    H  
ATOM    195 HE21 GLN    22      -9.540  15.732  -1.383  1.00 10.00      A    H  
ATOM    196 HE22 GLN    22      -8.306  15.245  -0.266  1.00 10.00      A    H  
ATOM    197  N   LYS    23      -8.620  16.830  -6.991  1.00 10.00      A    N  
ATOM    198  CA  LYS    23      -8.167  18.095  -7.551  1.00 10.00      A    C  
ATOM    199  C   LYS    23      -7.601  19.008  -6.469  1.00 10.00      A    C  
ATOM    200  O   LYS    23      -6.425  19.373  -6.503  1.00 10.00      A    O  
ATOM    201  CB  LYS    23      -9.311  18.794  -8.291  1.00 10.00      A    C  
ATOM    202  CG  LYS    23      -9.758  18.097  -9.570  1.00 10.00      A    C  
ATOM    203  CD  LYS    23      -9.004  18.613 -10.789  1.00 10.00      A    C  
ATOM    204  CE  LYS    23      -7.623  17.988 -10.919  1.00 10.00      A    C  
ATOM    205  NZ  LYS    23      -7.666  16.644 -11.558  1.00 10.00      A    N1+
ATOM    206  HN  LYS    23      -9.581  16.659  -6.908  1.00 10.00      A    H  
ATOM    207  HZ1 LYS    23      -8.292  16.002 -11.016  1.00 10.00      A    H  
ATOM    208  HZ2 LYS    23      -6.713  16.228 -11.585  1.00 10.00      A    H  
ATOM    209  HZ3 LYS    23      -8.023  16.719 -12.530  1.00 10.00      A    H  
ATOM    210  N   GLU    24      -8.441  19.362  -5.509  1.00 10.00      A    N  
ATOM    211  CA  GLU    24      -8.033  20.236  -4.417  1.00 10.00      A    C  
ATOM    212  C   GLU    24      -7.479  19.418  -3.257  1.00 10.00      A    C  
ATOM    213  O   GLU    24      -7.954  18.315  -2.995  1.00 10.00      A    O  
ATOM    214  CB  GLU    24      -9.214  21.091  -3.947  1.00 10.00      A    C  
ATOM    215  CG  GLU    24      -9.893  21.863  -5.066  1.00 10.00      A    C  
ATOM    216  CD  GLU    24     -11.176  22.533  -4.626  1.00 10.00      A    C  
ATOM    217  OE1 GLU    24     -11.242  23.781  -4.655  1.00 10.00      A    O  
ATOM    218  OE2 GLU    24     -12.130  21.813  -4.264  1.00 10.00      A    O1-
ATOM    219  HN  GLU    24      -9.355  19.019  -5.526  1.00 10.00      A    H  
ATOM    220  N   SER    25      -6.485  19.969  -2.566  1.00 10.00      A    N  
ATOM    221  CA  SER    25      -5.846  19.299  -1.433  1.00 10.00      A    C  
ATOM    222  C   SER    25      -6.868  18.850  -0.387  1.00 10.00      A    C  
ATOM    223  O   SER    25      -6.736  17.779   0.210  1.00 10.00      A    O  
ATOM    224  CB  SER    25      -4.821  20.243  -0.807  1.00 10.00      A    C  
ATOM    225  OG  SER    25      -4.718  21.434  -1.575  1.00 10.00      A    O  
ATOM    226  HN  SER    25      -6.161  20.860  -2.825  1.00 10.00      A    H  
ATOM    227  HG  SER    25      -3.859  21.842  -1.420  1.00 10.00      A    H  
ATOM    228  N   ASN    26      -7.880  19.675  -0.161  1.00 10.00      A    N  
ATOM    229  CA  ASN    26      -8.931  19.359   0.799  1.00 10.00      A    C  
ATOM    230  C   ASN    26     -10.278  19.278   0.091  1.00 10.00      A    C  
ATOM    231  O   ASN    26     -11.339  19.461   0.699  1.00 10.00      A    O  
ATOM    232  CB  ASN    26      -8.975  20.404   1.922  1.00 10.00      A    C  
ATOM    233  CG  ASN    26      -9.394  21.786   1.448  1.00 10.00      A    C  
ATOM    234  ND2 ASN    26     -10.112  22.508   2.292  1.00 10.00      A    N  
ATOM    235  OD1 ASN    26      -9.071  22.203   0.334  1.00 10.00      A    O  
ATOM    236  HN  ASN    26      -7.918  20.528  -0.646  1.00 10.00      A    H  
ATOM    237 HD21 ASN    26     -10.332  22.119   3.165  1.00 10.00      A    H  
ATOM    238 HD22 ASN    26     -10.397  23.404   2.009  1.00 10.00      A    H  
ATOM    239  N   GLY    27     -10.226  18.983  -1.201  1.00 10.00      A    N  
ATOM    240  CA  GLY    27     -11.429  18.893  -1.996  1.00 10.00      A    C  
ATOM    241  C   GLY    27     -11.954  17.478  -2.086  1.00 10.00      A    C  
ATOM    242  O   GLY    27     -11.277  16.539  -1.661  1.00 10.00      A    O  
ATOM    243  HN  GLY    27      -9.355  18.798  -1.617  1.00 10.00      A    H  
ATOM    244  N   PRO    28     -13.160  17.303  -2.643  1.00 10.00      A    N  
ATOM    245  CA  PRO    28     -13.791  15.988  -2.789  1.00 10.00      A    C  
ATOM    246  C   PRO    28     -12.998  15.067  -3.706  1.00 10.00      A    C  
ATOM    247  O   PRO    28     -12.491  15.490  -4.750  1.00 10.00      A    O  
ATOM    248  CB  PRO    28     -15.155  16.306  -3.420  1.00 10.00      A    C  
ATOM    249  CG  PRO    28     -15.370  17.756  -3.156  1.00 10.00      A    C  
ATOM    250  CD  PRO    28     -14.009  18.379  -3.176  1.00 10.00      A    C  
ATOM    251  N   VAL    29     -12.900  13.806  -3.313  1.00 10.00      A    N  
ATOM    252  CA  VAL    29     -12.171  12.816  -4.091  1.00 10.00      A    C  
ATOM    253  C   VAL    29     -13.111  12.051  -5.011  1.00 10.00      A    C  
ATOM    254  O   VAL    29     -14.129  11.510  -4.567  1.00 10.00      A    O  
ATOM    255  CB  VAL    29     -11.431  11.809  -3.184  1.00 10.00      A    C  
ATOM    256  CG1 VAL    29     -10.683  10.773  -4.014  1.00 10.00      A    C  
ATOM    257  CG2 VAL    29     -10.477  12.532  -2.254  1.00 10.00      A    C  
ATOM    258  HN  VAL    29     -13.335  13.533  -2.476  1.00 10.00      A    H  
ATOM    259  N   LYS    30     -12.775  12.026  -6.289  1.00 10.00      A    N  
ATOM    260  CA  LYS    30     -13.570  11.316  -7.273  1.00 10.00      A    C  
ATOM    261  C   LYS    30     -13.117   9.866  -7.333  1.00 10.00      A    C  
ATOM    262  O   LYS    30     -11.974   9.577  -7.695  1.00 10.00      A    O  
ATOM    263  CB  LYS    30     -13.425  11.973  -8.646  1.00 10.00      A    C  
ATOM    264  CG  LYS    30     -13.976  13.385  -8.721  1.00 10.00      A    C  
ATOM    265  CD  LYS    30     -13.630  14.043 -10.047  1.00 10.00      A    C  
ATOM    266  CE  LYS    30     -14.351  15.370 -10.215  1.00 10.00      A    C  
ATOM    267  NZ  LYS    30     -15.816  15.194 -10.392  1.00 10.00      A    N1+
ATOM    268  HN  LYS    30     -11.960  12.493  -6.580  1.00 10.00      A    H  
ATOM    269  HZ1 LYS    30     -16.010  14.444 -11.086  1.00 10.00      A    H  
ATOM    270  HZ2 LYS    30     -16.243  16.082 -10.729  1.00 10.00      A    H  
ATOM    271  HZ3 LYS    30     -16.261  14.936  -9.479  1.00 10.00      A    H  
ATOM    272  N   VAL    31     -14.004   8.962  -6.957  1.00 10.00      A    N  
ATOM    273  CA  VAL    31     -13.693   7.545  -6.954  1.00 10.00      A    C  
ATOM    274  C   VAL    31     -14.440   6.834  -8.072  1.00 10.00      A    C  
ATOM    275  O   VAL    31     -15.664   6.686  -8.017  1.00 10.00      A    O  
ATOM    276  CB  VAL    31     -14.054   6.889  -5.603  1.00 10.00      A    C  
ATOM    277  CG1 VAL    31     -13.589   5.442  -5.569  1.00 10.00      A    C  
ATOM    278  CG2 VAL    31     -13.450   7.670  -4.447  1.00 10.00      A    C  
ATOM    279  HN  VAL    31     -14.899   9.256  -6.680  1.00 10.00      A    H  
ATOM    280  N   TRP    32     -13.703   6.411  -9.089  1.00 10.00      A    N  
ATOM    281  CA  TRP    32     -14.298   5.709 -10.212  1.00 10.00      A    C  
ATOM    282  C   TRP    32     -13.577   4.396 -10.497  1.00 10.00      A    C  
ATOM    283  O   TRP    32     -12.413   4.223 -10.128  1.00 10.00      A    O  
ATOM    284  CB  TRP    32     -14.404   6.589 -11.468  1.00 10.00      A    C  
ATOM    285  CG  TRP    32     -13.100   7.095 -12.016  1.00 10.00      A    C  
ATOM    286  CD1 TRP    32     -12.096   6.352 -12.574  1.00 10.00      A    C  
ATOM    287  CD2 TRP    32     -12.671   8.460 -12.085  1.00 10.00      A    C  
ATOM    288  CE2 TRP    32     -11.397   8.466 -12.685  1.00 10.00      A    C  
ATOM    289  CE3 TRP    32     -13.239   9.676 -11.694  1.00 10.00      A    C  
ATOM    290  NE1 TRP    32     -11.071   7.169 -12.977  1.00 10.00      A    N  
ATOM    291  CZ2 TRP    32     -10.682   9.639 -12.907  1.00 10.00      A    C  
ATOM    292  CZ3 TRP    32     -12.528  10.840 -11.915  1.00 10.00      A    C  
ATOM    293  CH2 TRP    32     -11.263  10.812 -12.513  1.00 10.00      A    C  
ATOM    294  HN  TRP    32     -12.732   6.568  -9.080  1.00 10.00      A    H  
ATOM    295  HE1 TRP    32     -10.238   6.869 -13.401  1.00 10.00      A    H  
ATOM    296  N   GLY    33     -14.278   3.474 -11.136  1.00 10.00      A    N  
ATOM    297  CA  GLY    33     -13.702   2.186 -11.463  1.00 10.00      A    C  
ATOM    298  C   GLY    33     -14.774   1.132 -11.641  1.00 10.00      A    C  
ATOM    299  O   GLY    33     -15.919   1.336 -11.244  1.00 10.00      A    O  
ATOM    300  HN  GLY    33     -15.210   3.664 -11.383  1.00 10.00      A    H  
ATOM    301  N   SER    34     -14.413   0.009 -12.236  1.00 10.00      A    N  
ATOM    302  CA  SER    34     -15.365  -1.065 -12.460  1.00 10.00      A    C  
ATOM    303  C   SER    34     -14.881  -2.363 -11.828  1.00 10.00      A    C  
ATOM    304  O   SER    34     -13.738  -2.777 -12.029  1.00 10.00      A    O  
ATOM    305  CB  SER    34     -15.608  -1.254 -13.960  1.00 10.00      A    C  
ATOM    306  OG  SER    34     -15.777  -0.002 -14.606  1.00 10.00      A    O  
ATOM    307  HN  SER    34     -13.485  -0.105 -12.528  1.00 10.00      A    H  
ATOM    308  HG  SER    34     -16.686   0.322 -14.460  1.00 10.00      A    H  
ATOM    309  N   ILE    35     -15.750  -2.981 -11.043  1.00 10.00      A    N  
ATOM    310  CA  ILE    35     -15.437  -4.239 -10.383  1.00 10.00      A    C  
ATOM    311  C   ILE    35     -16.321  -5.333 -10.960  1.00 10.00      A    C  
ATOM    312  O   ILE    35     -17.544  -5.193 -10.989  1.00 10.00      A    O  
ATOM    313  CB  ILE    35     -15.680  -4.166  -8.861  1.00 10.00      A    C  
ATOM    314  CG1 ILE    35     -15.181  -2.833  -8.295  1.00 10.00      A    C  
ATOM    315  CG2 ILE    35     -15.000  -5.333  -8.156  1.00 10.00      A    C  
ATOM    316  CD1 ILE    35     -15.723  -2.513  -6.918  1.00 10.00      A    C  
ATOM    317  HN  ILE    35     -16.639  -2.580 -10.906  1.00 10.00      A    H  
ATOM    318  N   LYS    36     -15.707  -6.407 -11.426  1.00 10.00      A    N  
ATOM    319  CA  LYS    36     -16.454  -7.513 -12.006  1.00 10.00      A    C  
ATOM    320  C   LYS    36     -16.303  -8.776 -11.168  1.00 10.00      A    C  
ATOM    321  O   LYS    36     -15.389  -8.880 -10.344  1.00 10.00      A    O  
ATOM    322  CB  LYS    36     -16.010  -7.771 -13.448  1.00 10.00      A    C  
ATOM    323  CG  LYS    36     -14.587  -8.289 -13.588  1.00 10.00      A    C  
ATOM    324  CD  LYS    36     -14.282  -8.647 -15.031  1.00 10.00      A    C  
ATOM    325  CE  LYS    36     -12.965  -9.393 -15.158  1.00 10.00      A    C  
ATOM    326  NZ  LYS    36     -12.753  -9.904 -16.537  1.00 10.00      A    N1+
ATOM    327  HN  LYS    36     -14.728  -6.466 -11.366  1.00 10.00      A    H  
ATOM    328  HZ1 LYS    36     -13.503 -10.580 -16.789  1.00 10.00      A    H  
ATOM    329  HZ2 LYS    36     -11.835 -10.384 -16.607  1.00 10.00      A    H  
ATOM    330  HZ3 LYS    36     -12.774  -9.119 -17.217  1.00 10.00      A    H  
ATOM    331  N   GLY    37     -17.197  -9.732 -11.386  1.00 10.00      A    N  
ATOM    332  CA  GLY    37     -17.150 -10.970 -10.640  1.00 10.00      A    C  
ATOM    333  C   GLY    37     -17.834 -10.832  -9.300  1.00 10.00      A    C  
ATOM    334  O   GLY    37     -17.474 -11.509  -8.337  1.00 10.00      A    O  
ATOM    335  HN  GLY    37     -17.902  -9.592 -12.053  1.00 10.00      A    H  
ATOM    336  N   LEU    38     -18.823  -9.951  -9.238  1.00 10.00      A    N  
ATOM    337  CA  LEU    38     -19.560  -9.715  -8.009  1.00 10.00      A    C  
ATOM    338  C   LEU    38     -20.994 -10.196  -8.138  1.00 10.00      A    C  
ATOM    339  O   LEU    38     -21.601 -10.080  -9.201  1.00 10.00      A    O  
ATOM    340  CB  LEU    38     -19.552  -8.225  -7.659  1.00 10.00      A    C  
ATOM    341  CG  LEU    38     -18.266  -7.679  -7.037  1.00 10.00      A    C  
ATOM    342  CD1 LEU    38     -18.383  -6.181  -6.809  1.00 10.00      A    C  
ATOM    343  CD2 LEU    38     -17.957  -8.394  -5.730  1.00 10.00      A    C  
ATOM    344  HN  LEU    38     -19.075  -9.454 -10.048  1.00 10.00      A    H  
ATOM    345  N   THR    39     -21.518 -10.752  -7.056  1.00 10.00      A    N  
ATOM    346  CA  THR    39     -22.888 -11.236  -7.024  1.00 10.00      A    C  
ATOM    347  C   THR    39     -23.855 -10.079  -7.270  1.00 10.00      A    C  
ATOM    348  O   THR    39     -23.612  -8.957  -6.821  1.00 10.00      A    O  
ATOM    349  CB  THR    39     -23.183 -11.847  -5.643  1.00 10.00      A    C  
ATOM    350  CG2 THR    39     -23.760 -13.245  -5.790  1.00 10.00      A    C  
ATOM    351  OG1 THR    39     -21.958 -11.912  -4.895  1.00 10.00      A    O  
ATOM    352  HN  THR    39     -20.964 -10.859  -6.257  1.00 10.00      A    H  
ATOM    353  HG1 THR    39     -21.786 -12.827  -4.638  1.00 10.00      A    H  
ATOM    354  N   GLU    40     -24.933 -10.353  -7.990  1.00 10.00      A    N  
ATOM    355  CA  GLU    40     -25.934  -9.337  -8.298  1.00 10.00      A    C  
ATOM    356  C   GLU    40     -26.516  -8.723  -7.025  1.00 10.00      A    C  
ATOM    357  O   GLU    40     -26.990  -9.436  -6.135  1.00 10.00      A    O  
ATOM    358  CB  GLU    40     -27.048  -9.942  -9.153  1.00 10.00      A    C  
ATOM    359  CG  GLU    40     -28.123  -8.959  -9.585  1.00 10.00      A    C  
ATOM    360  CD  GLU    40     -29.349  -9.657 -10.124  1.00 10.00      A    C  
ATOM    361  OE1 GLU    40     -29.602  -9.571 -11.342  1.00 10.00      A    O  
ATOM    362  OE2 GLU    40     -30.066 -10.300  -9.326  1.00 10.00      A    O1-
ATOM    363  HN  GLU    40     -25.059 -11.265  -8.334  1.00 10.00      A    H  
ATOM    364  N   GLY    41     -26.463  -7.400  -6.942  1.00 10.00      A    N  
ATOM    365  CA  GLY    41     -26.988  -6.707  -5.787  1.00 10.00      A    C  
ATOM    366  C   GLY    41     -26.029  -5.661  -5.258  1.00 10.00      A    C  
ATOM    367  O   GLY    41     -25.298  -5.033  -6.027  1.00 10.00      A    O  
ATOM    368  HN  GLY    41     -26.062  -6.889  -7.674  1.00 10.00      A    H  
ATOM    369  N   LEU    42     -26.028  -5.484  -3.945  1.00 10.00      A    N  
ATOM    370  CA  LEU    42     -25.165  -4.505  -3.294  1.00 10.00      A    C  
ATOM    371  C   LEU    42     -24.014  -5.192  -2.571  1.00 10.00      A    C  
ATOM    372  O   LEU    42     -24.111  -6.362  -2.202  1.00 10.00      A    O  
ATOM    373  CB  LEU    42     -25.971  -3.675  -2.289  1.00 10.00      A    C  
ATOM    374  CG  LEU    42     -27.054  -2.763  -2.867  1.00 10.00      A    C  
ATOM    375  CD1 LEU    42     -27.921  -2.196  -1.754  1.00 10.00      A    C  
ATOM    376  CD2 LEU    42     -26.429  -1.645  -3.683  1.00 10.00      A    C  
ATOM    377  HN  LEU    42     -26.621  -6.035  -3.392  1.00 10.00      A    H  
ATOM    378  N   HIS    43     -22.921  -4.468  -2.392  1.00 10.00      A    N  
ATOM    379  CA  HIS    43     -21.749  -4.997  -1.701  1.00 10.00      A    C  
ATOM    380  C   HIS    43     -21.100  -3.901  -0.870  1.00 10.00      A    C  
ATOM    381  O   HIS    43     -21.053  -2.744  -1.296  1.00 10.00      A    O  
ATOM    382  CB  HIS    43     -20.724  -5.563  -2.692  1.00 10.00      A    C  
ATOM    383  CG  HIS    43     -21.185  -6.773  -3.443  1.00 10.00      A    C  
ATOM    384  CD2 HIS    43     -21.737  -6.890  -4.672  1.00 10.00      A    C  
ATOM    385  ND1 HIS    43     -21.108  -8.052  -2.939  1.00 10.00      A    N  
ATOM    386  CE1 HIS    43     -21.595  -8.900  -3.826  1.00 10.00      A    C  
ATOM    387  NE2 HIS    43     -21.984  -8.221  -4.885  1.00 10.00      A    N  
ATOM    388  HN  HIS    43     -22.898  -3.546  -2.731  1.00 10.00      A    H  
ATOM    389  HD1 HIS    43     -20.754  -8.306  -2.056  1.00 10.00      A    H  
ATOM    390  HE2 HIS    43     -22.565  -8.580  -5.601  1.00 10.00      A    H  
ATOM    391  N   GLY    44     -20.613  -4.261   0.311  1.00 10.00      A    N  
ATOM    392  CA  GLY    44     -19.968  -3.293   1.174  1.00 10.00      A    C  
ATOM    393  C   GLY    44     -18.579  -2.933   0.682  1.00 10.00      A    C  
ATOM    394  O   GLY    44     -17.740  -3.814   0.471  1.00 10.00      A    O  
ATOM    395  HN  GLY    44     -20.698  -5.196   0.605  1.00 10.00      A    H  
ATOM    396  N   PHE    45     -18.344  -1.647   0.491  1.00 10.00      A    N  
ATOM    397  CA  PHE    45     -17.053  -1.165   0.021  1.00 10.00      A    C  
ATOM    398  C   PHE    45     -16.461  -0.216   1.056  1.00 10.00      A    C  
ATOM    399  O   PHE    45     -16.977   0.881   1.265  1.00 10.00      A    O  
ATOM    400  CB  PHE    45     -17.225  -0.449  -1.319  1.00 10.00      A    C  
ATOM    401  CG  PHE    45     -16.089  -0.663  -2.276  1.00 10.00      A    C  
ATOM    402  CD1 PHE    45     -15.478  -1.903  -2.385  1.00 10.00      A    C  
ATOM    403  CD2 PHE    45     -15.634   0.376  -3.069  1.00 10.00      A    C  
ATOM    404  CE1 PHE    45     -14.437  -2.101  -3.269  1.00 10.00      A    C  
ATOM    405  CE2 PHE    45     -14.592   0.186  -3.955  1.00 10.00      A    C  
ATOM    406  CZ  PHE    45     -13.993  -1.054  -4.053  1.00 10.00      A    C  
ATOM    407  HN  PHE    45     -19.056  -0.996   0.682  1.00 10.00      A    H  
ATOM    408  N   HIS    46     -15.386  -0.636   1.708  1.00 10.00      A    N  
ATOM    409  CA  HIS    46     -14.770   0.189   2.740  1.00 10.00      A    C  
ATOM    410  C   HIS    46     -13.255   0.222   2.621  1.00 10.00      A    C  
ATOM    411  O   HIS    46     -12.637  -0.721   2.119  1.00 10.00      A    O  
ATOM    412  CB  HIS    46     -15.139  -0.327   4.137  1.00 10.00      A    C  
ATOM    413  CG  HIS    46     -16.602  -0.577   4.348  1.00 10.00      A    C  
ATOM    414  CD2 HIS    46     -17.620   0.308   4.498  1.00 10.00      A    C  
ATOM    415  ND1 HIS    46     -17.101  -1.856   4.420  1.00 10.00      A    N  
ATOM    416  CE1 HIS    46     -18.401  -1.723   4.611  1.00 10.00      A    C  
ATOM    417  NE2 HIS    46     -18.760  -0.436   4.664  1.00 10.00      A    N  
ATOM    418  HN  HIS    46     -14.989  -1.507   1.487  1.00 10.00      A    H  
ATOM    419  HE2 HIS    46     -19.690  -0.095   4.621  1.00 10.00      A    H  
ATOM    420  N   VAL    47     -12.672   1.320   3.084  1.00 10.00      A    N  
ATOM    421  CA  VAL    47     -11.229   1.494   3.084  1.00 10.00      A    C  
ATOM    422  C   VAL    47     -10.745   1.357   4.522  1.00 10.00      A    C  
ATOM    423  O   VAL    47     -10.967   2.245   5.347  1.00 10.00      A    O  
ATOM    424  CB  VAL    47     -10.816   2.881   2.546  1.00 10.00      A    C  
ATOM    425  CG1 VAL    47      -9.320   2.928   2.286  1.00 10.00      A    C  
ATOM    426  CG2 VAL    47     -11.592   3.235   1.288  1.00 10.00      A    C  
ATOM    427  HN  VAL    47     -13.233   2.037   3.443  1.00 10.00      A    H  
ATOM    428  N   HIS    48     -10.100   0.245   4.827  1.00 10.00      A    N  
ATOM    429  CA  HIS    48      -9.625  -0.006   6.180  1.00 10.00      A    C  
ATOM    430  C   HIS    48      -8.282   0.656   6.458  1.00 10.00      A    C  
ATOM    431  O   HIS    48      -7.512   0.925   5.540  1.00 10.00      A    O  
ATOM    432  CB  HIS    48      -9.589  -1.502   6.482  1.00 10.00      A    C  
ATOM    433  CG  HIS    48     -10.953  -2.121   6.583  1.00 10.00      A    C  
ATOM    434  CD2 HIS    48     -11.718  -2.720   5.631  1.00 10.00      A    C  
ATOM    435  ND1 HIS    48     -11.692  -2.168   7.745  1.00 10.00      A    N  
ATOM    436  CE1 HIS    48     -12.854  -2.779   7.471  1.00 10.00      A    C  
ATOM    437  NE2 HIS    48     -12.921  -3.136   6.198  1.00 10.00      A    N  
ATOM    438  HN  HIS    48      -9.920  -0.415   4.122  1.00 10.00      A    H  
ATOM    439  HD1 HIS    48     -11.418  -1.811   8.619  1.00 10.00      A    H  
ATOM    440  N   GLU    49      -8.014   0.905   7.740  1.00 10.00      A    N  
ATOM    441  CA  GLU    49      -6.784   1.565   8.185  1.00 10.00      A    C  
ATOM    442  C   GLU    49      -5.518   0.754   7.890  1.00 10.00      A    C  
ATOM    443  O   GLU    49      -4.463   1.323   7.604  1.00 10.00      A    O  
ATOM    444  CB  GLU    49      -6.868   1.876   9.686  1.00 10.00      A    C  
ATOM    445  CG  GLU    49      -5.605   2.483  10.277  1.00 10.00      A    C  
ATOM    446  CD  GLU    49      -5.801   3.907  10.758  1.00 10.00      A    C  
ATOM    447  OE1 GLU    49      -6.146   4.776   9.934  1.00 10.00      A    O  
ATOM    448  OE2 GLU    49      -5.599   4.159  11.965  1.00 10.00      A    O1-
ATOM    449  HN  GLU    49      -8.673   0.633   8.414  1.00 10.00      A    H  
ATOM    450  N   PHE    50      -5.614  -0.563   7.968  1.00 10.00      A    N  
ATOM    451  CA  PHE    50      -4.456  -1.416   7.726  1.00 10.00      A    C  
ATOM    452  C   PHE    50      -4.012  -1.397   6.269  1.00 10.00      A    C  
ATOM    453  O   PHE    50      -4.832  -1.268   5.357  1.00 10.00      A    O  
ATOM    454  CB  PHE    50      -4.721  -2.850   8.181  1.00 10.00      A    C  
ATOM    455  CG  PHE    50      -4.066  -3.210   9.484  1.00 10.00      A    C  
ATOM    456  CD1 PHE    50      -4.355  -2.504  10.640  1.00 10.00      A    C  
ATOM    457  CD2 PHE    50      -3.158  -4.252   9.552  1.00 10.00      A    C  
ATOM    458  CE1 PHE    50      -3.751  -2.836  11.839  1.00 10.00      A    C  
ATOM    459  CE2 PHE    50      -2.551  -4.589  10.746  1.00 10.00      A    C  
ATOM    460  CZ  PHE    50      -2.848  -3.878  11.893  1.00 10.00      A    C  
ATOM    461  HN  PHE    50      -6.478  -0.973   8.182  1.00 10.00      A    H  
ATOM    462  N   GLY    51      -2.707  -1.521   6.072  1.00 10.00      A    N  
ATOM    463  CA  GLY    51      -2.133  -1.535   4.744  1.00 10.00      A    C  
ATOM    464  C   GLY    51      -1.102  -2.637   4.621  1.00 10.00      A    C  
ATOM    465  O   GLY    51       0.095  -2.403   4.807  1.00 10.00      A    O  
ATOM    466  HN  GLY    51      -2.117  -1.604   6.845  1.00 10.00      A    H  
ATOM    467  N   ASP    52      -1.575  -3.843   4.341  1.00 10.00      A    N  
ATOM    468  CA  ASP    52      -0.710  -5.011   4.208  1.00 10.00      A    C  
ATOM    469  C   ASP    52      -1.467  -6.121   3.491  1.00 10.00      A    C  
ATOM    470  O   ASP    52      -2.698  -6.144   3.511  1.00 10.00      A    O  
ATOM    471  CB  ASP    52      -0.251  -5.498   5.592  1.00 10.00      A    C  
ATOM    472  CG  ASP    52       0.200  -6.947   5.591  1.00 10.00      A    C  
ATOM    473  OD1 ASP    52       1.339  -7.223   5.155  1.00 10.00      A    O  
ATOM    474  OD2 ASP    52      -0.592  -7.824   5.999  1.00 10.00      A    O1-
ATOM    475  HN  ASP    52      -2.541  -3.956   4.198  1.00 10.00      A    H  
ATOM    476  N   ASN    53      -0.741  -7.030   2.849  1.00 10.00      A    N  
ATOM    477  CA  ASN    53      -1.368  -8.132   2.136  1.00 10.00      A    C  
ATOM    478  C   ASN    53      -0.708  -9.472   2.465  1.00 10.00      A    C  
ATOM    479  O   ASN    53      -0.910 -10.458   1.753  1.00 10.00      A    O  
ATOM    480  CB  ASN    53      -1.338  -7.892   0.623  1.00 10.00      A    C  
ATOM    481  CG  ASN    53      -2.662  -8.214  -0.049  1.00 10.00      A    C  
ATOM    482  ND2 ASN    53      -2.937  -9.497  -0.243  1.00 10.00      A    N  
ATOM    483  OD1 ASN    53      -3.434  -7.319  -0.388  1.00 10.00      A    O  
ATOM    484  HN  ASN    53       0.236  -6.956   2.858  1.00 10.00      A    H  
ATOM    485 HD21 ASN    53      -2.280 -10.162   0.055  1.00 10.00      A    H  
ATOM    486 HD22 ASN    53      -3.789  -9.725  -0.669  1.00 10.00      A    H  
ATOM    487  N   THR    54       0.075  -9.518   3.541  1.00 10.00      A    N  
ATOM    488  CA  THR    54       0.747 -10.758   3.928  1.00 10.00      A    C  
ATOM    489  C   THR    54      -0.241 -11.734   4.559  1.00 10.00      A    C  
ATOM    490  O   THR    54      -0.198 -12.939   4.299  1.00 10.00      A    O  
ATOM    491  CB  THR    54       1.942 -10.524   4.876  1.00 10.00      A    C  
ATOM    492  CG2 THR    54       3.082  -9.836   4.144  1.00 10.00      A    C  
ATOM    493  OG1 THR    54       1.538  -9.729   6.001  1.00 10.00      A    O  
ATOM    494  HN  THR    54       0.192  -8.711   4.091  1.00 10.00      A    H  
ATOM    495  HG1 THR    54       1.326  -8.825   5.704  1.00 10.00      A    H  
ATOM    496  N   ALA    55      -1.148 -11.203   5.370  1.00 10.00      A    N  
ATOM    497  CA  ALA    55      -2.159 -12.017   6.031  1.00 10.00      A    C  
ATOM    498  C   ALA    55      -3.418 -12.093   5.173  1.00 10.00      A    C  
ATOM    499  O   ALA    55      -4.524 -12.302   5.679  1.00 10.00      A    O  
ATOM    500  CB  ALA    55      -2.480 -11.452   7.408  1.00 10.00      A    C  
ATOM    501  HN  ALA    55      -1.134 -10.233   5.530  1.00 10.00      A    H  
ATOM    502  N   GLY    56      -3.236 -11.924   3.868  1.00 10.00      A    N  
ATOM    503  CA  GLY    56      -4.346 -11.965   2.944  1.00 10.00      A    C  
ATOM    504  C   GLY    56      -5.181 -10.712   3.040  1.00 10.00      A    C  
ATOM    505  O   GLY    56      -4.649  -9.619   3.207  1.00 10.00      A    O  
ATOM    506  HN  GLY    56      -2.330 -11.758   3.533  1.00 10.00      A    H  
ATOM    507  N   CYS    57      -6.488 -10.870   2.958  1.00 10.00      A    N  
ATOM    508  CA  CYS    57      -7.393  -9.736   3.047  1.00 10.00      A    C  
ATOM    509  C   CYS    57      -7.831  -9.517   4.490  1.00 10.00      A    C  
ATOM    510  O   CYS    57      -8.727  -8.716   4.766  1.00 10.00      A    O  
ATOM    511  CB  CYS    57      -8.614  -9.948   2.149  1.00 10.00      A    C  
ATOM    512  SG  CYS    57      -8.226 -10.374   0.418  1.00 10.00      A    S  
ATOM    513  HN  CYS    57      -6.854 -11.772   2.834  1.00 10.00      A    H  
ATOM    514  N   THR    58      -7.194 -10.240   5.409  1.00 10.00      A    N  
ATOM    515  CA  THR    58      -7.505 -10.130   6.827  1.00 10.00      A    C  
ATOM    516  C   THR    58      -6.944  -8.836   7.410  1.00 10.00      A    C  
ATOM    517  O   THR    58      -7.508  -8.270   8.350  1.00 10.00      A    O  
ATOM    518  CB  THR    58      -6.929 -11.328   7.606  1.00 10.00      A    C  
ATOM    519  CG2 THR    58      -7.727 -11.571   8.878  1.00 10.00      A    C  
ATOM    520  OG1 THR    58      -6.990 -12.497   6.780  1.00 10.00      A    O  
ATOM    521  HN  THR    58      -6.499 -10.869   5.123  1.00 10.00      A    H  
ATOM    522  HG1 THR    58      -6.110 -12.674   6.415  1.00 10.00      A    H  
ATOM    523  N   SER    59      -5.839  -8.369   6.834  1.00 10.00      A    N  
ATOM    524  CA  SER    59      -5.197  -7.142   7.278  1.00 10.00      A    C  
ATOM    525  C   SER    59      -6.078  -5.935   6.966  1.00 10.00      A    C  
ATOM    526  O   SER    59      -5.996  -5.348   5.888  1.00 10.00      A    O  
ATOM    527  CB  SER    59      -3.827  -6.998   6.608  1.00 10.00      A    C  
ATOM    528  OG  SER    59      -3.130  -8.235   6.619  1.00 10.00      A    O  
ATOM    529  HN  SER    59      -5.445  -8.863   6.086  1.00 10.00      A    H  
ATOM    530  HG  SER    59      -2.199  -8.082   6.371  1.00 10.00      A    H  
ATOM    531  N   ALA    60      -6.938  -5.588   7.912  1.00 10.00      A    N  
ATOM    532  CA  ALA    60      -7.848  -4.467   7.744  1.00 10.00      A    C  
ATOM    533  C   ALA    60      -8.000  -3.689   9.044  1.00 10.00      A    C  
ATOM    534  O   ALA    60      -7.817  -2.469   9.078  1.00 10.00      A    O  
ATOM    535  CB  ALA    60      -9.202  -4.967   7.269  1.00 10.00      A    C  
ATOM    536  HN  ALA    60      -6.963  -6.104   8.745  1.00 10.00      A    H  
ATOM    537  N   GLY    61      -8.331  -4.400  10.111  1.00 10.00      A    N  
ATOM    538  CA  GLY    61      -8.508  -3.764  11.397  1.00 10.00      A    C  
ATOM    539  C   GLY    61      -9.903  -3.192  11.556  1.00 10.00      A    C  
ATOM    540  O   GLY    61     -10.863  -3.737  11.001  1.00 10.00      A    O  
ATOM    541  HN  GLY    61      -8.472  -5.366  10.022  1.00 10.00      A    H  
ATOM    542  N   PRO    62     -10.047  -2.093  12.305  1.00 10.00      A    N  
ATOM    543  CA  PRO    62     -11.337  -1.451  12.529  1.00 10.00      A    C  
ATOM    544  C   PRO    62     -11.643  -0.422  11.442  1.00 10.00      A    C  
ATOM    545  O   PRO    62     -11.253  -0.589  10.281  1.00 10.00      A    O  
ATOM    546  CB  PRO    62     -11.119  -0.754  13.872  1.00 10.00      A    C  
ATOM    547  CG  PRO    62      -9.674  -0.374  13.866  1.00 10.00      A    C  
ATOM    548  CD  PRO    62      -8.958  -1.384  13.000  1.00 10.00      A    C  
ATOM    549  N   HIS    63     -12.332   0.643  11.822  1.00 10.00      A    N  
ATOM    550  CA  HIS    63     -12.691   1.698  10.888  1.00 10.00      A    C  
ATOM    551  C   HIS    63     -12.139   3.039  11.355  1.00 10.00      A    C  
ATOM    552  O   HIS    63     -12.132   3.332  12.551  1.00 10.00      A    O  
ATOM    553  CB  HIS    63     -14.208   1.776  10.736  1.00 10.00      A    C  
ATOM    554  CG  HIS    63     -14.675   1.710   9.316  1.00 10.00      A    C  
ATOM    555  CD2 HIS    63     -15.410   0.755   8.694  1.00 10.00      A    C  
ATOM    556  ND1 HIS    63     -14.383   2.708   8.423  1.00 10.00      A    N  
ATOM    557  CE1 HIS    63     -14.943   2.344   7.283  1.00 10.00      A    C  
ATOM    558  NE2 HIS    63     -15.578   1.170   7.398  1.00 10.00      A    N  
ATOM    559  HN  HIS    63     -12.602   0.727  12.761  1.00 10.00      A    H  
ATOM    560  HE2 HIS    63     -16.258   0.831   6.778  1.00 10.00      A    H  
ATOM    561  N   PHE    64     -11.686   3.849  10.409  1.00 10.00      A    N  
ATOM    562  CA  PHE    64     -11.120   5.159  10.716  1.00 10.00      A    C  
ATOM    563  C   PHE    64     -12.217   6.211  10.867  1.00 10.00      A    C  
ATOM    564  O   PHE    64     -13.022   6.418   9.952  1.00 10.00      A    O  
ATOM    565  CB  PHE    64     -10.141   5.568   9.611  1.00 10.00      A    C  
ATOM    566  CG  PHE    64      -9.497   6.911   9.807  1.00 10.00      A    C  
ATOM    567  CD1 PHE    64      -8.608   7.124  10.846  1.00 10.00      A    C  
ATOM    568  CD2 PHE    64      -9.776   7.960   8.945  1.00 10.00      A    C  
ATOM    569  CE1 PHE    64      -8.007   8.356  11.019  1.00 10.00      A    C  
ATOM    570  CE2 PHE    64      -9.180   9.196   9.113  1.00 10.00      A    C  
ATOM    571  CZ  PHE    64      -8.296   9.394  10.153  1.00 10.00      A    C  
ATOM    572  HN  PHE    64     -11.742   3.562   9.472  1.00 10.00      A    H  
ATOM    573  N   ASN    65     -12.251   6.874  12.021  1.00 10.00      A    N  
ATOM    574  CA  ASN    65     -13.251   7.902  12.277  1.00 10.00      A    C  
ATOM    575  C   ASN    65     -12.804   8.871  13.369  1.00 10.00      A    C  
ATOM    576  O   ASN    65     -13.047   8.641  14.553  1.00 10.00      A    O  
ATOM    577  CB  ASN    65     -14.587   7.278  12.671  1.00 10.00      A    C  
ATOM    578  CG  ASN    65     -15.743   8.240  12.493  1.00 10.00      A    C  
ATOM    579  ND2 ASN    65     -16.946   7.705  12.405  1.00 10.00      A    N  
ATOM    580  OD1 ASN    65     -15.563   9.456  12.456  1.00 10.00      A    O  
ATOM    581  HN  ASN    65     -11.586   6.669  12.717  1.00 10.00      A    H  
ATOM    582 HD21 ASN    65     -17.027   6.731  12.465  1.00 10.00      A    H  
ATOM    583 HD22 ASN    65     -17.709   8.303  12.264  1.00 10.00      A    H  
ATOM    584  N   PRO    66     -12.155   9.977  12.984  1.00 10.00      A    N  
ATOM    585  CA  PRO    66     -11.686  10.987  13.936  1.00 10.00      A    C  
ATOM    586  C   PRO    66     -12.830  11.865  14.444  1.00 10.00      A    C  
ATOM    587  O   PRO    66     -12.623  12.763  15.257  1.00 10.00      A    O  
ATOM    588  CB  PRO    66     -10.714  11.821  13.099  1.00 10.00      A    C  
ATOM    589  CG  PRO    66     -11.232  11.709  11.709  1.00 10.00      A    C  
ATOM    590  CD  PRO    66     -11.813  10.326  11.592  1.00 10.00      A    C  
ATOM    591  N   LEU    67     -14.036  11.597  13.960  1.00 10.00      A    N  
ATOM    592  CA  LEU    67     -15.204  12.364  14.361  1.00 10.00      A    C  
ATOM    593  C   LEU    67     -16.006  11.620  15.423  1.00 10.00      A    C  
ATOM    594  O   LEU    67     -17.034  12.110  15.889  1.00 10.00      A    O  
ATOM    595  CB  LEU    67     -16.087  12.669  13.146  1.00 10.00      A    C  
ATOM    596  CG  LEU    67     -15.394  13.337  11.956  1.00 10.00      A    C  
ATOM    597  CD1 LEU    67     -16.374  13.536  10.810  1.00 10.00      A    C  
ATOM    598  CD2 LEU    67     -14.774  14.662  12.371  1.00 10.00      A    C  
ATOM    599  HN  LEU    67     -14.143  10.865  13.314  1.00 10.00      A    H  
ATOM    600  N   SER    68     -15.527  10.431  15.792  1.00 10.00      A    N  
ATOM    601  CA  SER    68     -16.182   9.602  16.802  1.00 10.00      A    C  
ATOM    602  C   SER    68     -17.651   9.336  16.449  1.00 10.00      A    C  
ATOM    603  O   SER    68     -18.548   9.532  17.271  1.00 10.00      A    O  
ATOM    604  CB  SER    68     -16.064  10.255  18.183  1.00 10.00      A    C  
ATOM    605  OG  SER    68     -14.718  10.623  18.462  1.00 10.00      A    O  
ATOM    606  HN  SER    68     -14.702  10.103  15.375  1.00 10.00      A    H  
ATOM    607  HG  SER    68     -14.496  11.420  17.965  1.00 10.00      A    H  
ATOM    608  N   ARG    69     -17.892   8.889  15.224  1.00 10.00      A    N  
ATOM    609  CA  ARG    69     -19.250   8.606  14.770  1.00 10.00      A    C  
ATOM    610  C   ARG    69     -19.455   7.108  14.554  1.00 10.00      A    C  
ATOM    611  O   ARG    69     -18.516   6.319  14.665  1.00 10.00      A    O  
ATOM    612  CB  ARG    69     -19.567   9.376  13.482  1.00 10.00      A    C  
ATOM    613  CG  ARG    69     -19.292  10.870  13.552  1.00 10.00      A    C  
ATOM    614  CD  ARG    69     -20.201  11.572  14.550  1.00 10.00      A    C  
ATOM    615  NE  ARG    69     -19.821  12.972  14.733  1.00 10.00      A    N  
ATOM    616  CZ  ARG    69     -20.519  14.002  14.259  1.00 10.00      A    C  
ATOM    617  NH1 ARG    69     -21.682  13.794  13.645  1.00 10.00      A    N1+
ATOM    618  NH2 ARG    69     -20.067  15.239  14.418  1.00 10.00      A    N  
ATOM    619  HN  ARG    69     -17.140   8.735  14.614  1.00 10.00      A    H  
ATOM    620  HE  ARG    69     -18.983  13.152  15.222  1.00 10.00      A    H  
ATOM    621 HH11 ARG    69     -22.042  12.863  13.544  1.00 10.00      A    H  
ATOM    622 HH12 ARG    69     -22.201  14.573  13.263  1.00 10.00      A    H  
ATOM    623 HH21 ARG    69     -19.199  15.403  14.897  1.00 10.00      A    H  
ATOM    624 HH22 ARG    69     -20.593  16.018  14.065  1.00 10.00      A    H  
ATOM    625  N   LYS    70     -20.683   6.728  14.228  1.00 10.00      A    N  
ATOM    626  CA  LYS    70     -21.032   5.329  14.002  1.00 10.00      A    C  
ATOM    627  C   LYS    70     -20.774   4.920  12.555  1.00 10.00      A    C  
ATOM    628  O   LYS    70     -19.822   5.377  11.922  1.00 10.00      A    O  
ATOM    629  CB  LYS    70     -22.511   5.106  14.330  1.00 10.00      A    C  
ATOM    630  CG  LYS    70     -22.944   5.610  15.693  1.00 10.00      A    C  
ATOM    631  CD  LYS    70     -22.372   4.755  16.807  1.00 10.00      A    C  
ATOM    632  CE  LYS    70     -22.959   5.146  18.149  1.00 10.00      A    C  
ATOM    633  NZ  LYS    70     -22.395   4.332  19.252  1.00 10.00      A    N1+
ATOM    634  HN  LYS    70     -21.378   7.408  14.138  1.00 10.00      A    H  
ATOM    635  HZ1 LYS    70     -21.367   4.485  19.321  1.00 10.00      A    H  
ATOM    636  HZ2 LYS    70     -22.570   3.321  19.075  1.00 10.00      A    H  
ATOM    637  HZ3 LYS    70     -22.836   4.595  20.158  1.00 10.00      A    H  
ATOM    638  N   HIS    71     -21.628   4.039  12.050  1.00 10.00      A    N  
ATOM    639  CA  HIS    71     -21.544   3.554  10.680  1.00 10.00      A    C  
ATOM    640  C   HIS    71     -22.850   3.900   9.981  1.00 10.00      A    C  
ATOM    641  O   HIS    71     -23.925   3.667  10.534  1.00 10.00      A    O  
ATOM    642  CB  HIS    71     -21.341   2.028  10.685  1.00 10.00      A    C  
ATOM    643  CG  HIS    71     -20.967   1.420   9.359  1.00 10.00      A    C  
ATOM    644  CD2 HIS    71     -21.485   1.593   8.118  1.00 10.00      A    C  
ATOM    645  ND1 HIS    71     -19.952   0.496   9.215  1.00 10.00      A    N  
ATOM    646  CE1 HIS    71     -19.867   0.132   7.949  1.00 10.00      A    C  
ATOM    647  NE2 HIS    71     -20.788   0.781   7.263  1.00 10.00      A    N  
ATOM    648  HN  HIS    71     -22.358   3.712  12.617  1.00 10.00      A    H  
ATOM    649  HD1 HIS    71     -19.383   0.145   9.936  1.00 10.00      A    H  
ATOM    650  HE2 HIS    71     -21.091   0.522   6.348  1.00 10.00      A    H  
ATOM    651  N   GLY    72     -22.765   4.464   8.788  1.00 10.00      A    N  
ATOM    652  CA  GLY    72     -23.967   4.824   8.067  1.00 10.00      A    C  
ATOM    653  C   GLY    72     -23.695   5.154   6.618  1.00 10.00      A    C  
ATOM    654  O   GLY    72     -22.658   4.774   6.073  1.00 10.00      A    O  
ATOM    655  HN  GLY    72     -21.879   4.637   8.389  1.00 10.00      A    H  
ATOM    656  N   GLY    73     -24.627   5.864   5.998  1.00 10.00      A    N  
ATOM    657  CA  GLY    73     -24.477   6.234   4.609  1.00 10.00      A    C  
ATOM    658  C   GLY    73     -23.510   7.389   4.428  1.00 10.00      A    C  
ATOM    659  O   GLY    73     -23.226   8.121   5.377  1.00 10.00      A    O  
ATOM    660  HN  GLY    73     -25.422   6.151   6.495  1.00 10.00      A    H  
ATOM    661  N   PRO    74     -22.996   7.578   3.206  1.00 10.00      A    N  
ATOM    662  CA  PRO    74     -22.045   8.654   2.895  1.00 10.00      A    C  
ATOM    663  C   PRO    74     -22.562  10.040   3.274  1.00 10.00      A    C  
ATOM    664  O   PRO    74     -21.778  10.938   3.578  1.00 10.00      A    O  
ATOM    665  CB  PRO    74     -21.879   8.559   1.377  1.00 10.00      A    C  
ATOM    666  CG  PRO    74     -22.216   7.149   1.050  1.00 10.00      A    C  
ATOM    667  CD  PRO    74     -23.283   6.743   2.026  1.00 10.00      A    C  
ATOM    668  N   LYS    75     -23.876  10.216   3.275  1.00 10.00      A    N  
ATOM    669  CA  LYS    75     -24.452  11.507   3.610  1.00 10.00      A    C  
ATOM    670  C   LYS    75     -25.109  11.523   4.989  1.00 10.00      A    C  
ATOM    671  O   LYS    75     -26.076  12.250   5.218  1.00 10.00      A    O  
ATOM    672  CB  LYS    75     -25.413  11.986   2.520  1.00 10.00      A    C  
ATOM    673  CG  LYS    75     -24.905  13.202   1.756  1.00 10.00      A    C  
ATOM    674  CD  LYS    75     -23.541  12.939   1.133  1.00 10.00      A    C  
ATOM    675  CE  LYS    75     -22.859  14.230   0.713  1.00 10.00      A    C  
ATOM    676  NZ  LYS    75     -21.627  13.986  -0.086  1.00 10.00      A    N1+
ATOM    677  HN  LYS    75     -24.469   9.462   3.053  1.00 10.00      A    H  
ATOM    678  HZ1 LYS    75     -21.198  14.892  -0.363  1.00 10.00      A    H  
ATOM    679  HZ2 LYS    75     -21.855  13.446  -0.944  1.00 10.00      A    H  
ATOM    680  HZ3 LYS    75     -20.931  13.445   0.473  1.00 10.00      A    H  
ATOM    681  N   ASP    76     -24.586  10.724   5.910  1.00 10.00      A    N  
ATOM    682  CA  ASP    76     -25.126  10.689   7.265  1.00 10.00      A    C  
ATOM    683  C   ASP    76     -24.150  11.316   8.249  1.00 10.00      A    C  
ATOM    684  O   ASP    76     -22.944  11.346   8.004  1.00 10.00      A    O  
ATOM    685  CB  ASP    76     -25.482   9.268   7.704  1.00 10.00      A    C  
ATOM    686  CG  ASP    76     -26.320   9.261   8.968  1.00 10.00      A    C  
ATOM    687  OD1 ASP    76     -27.550   9.450   8.867  1.00 10.00      A    O  
ATOM    688  OD2 ASP    76     -25.751   9.092  10.071  1.00 10.00      A    O1-
ATOM    689  HN  ASP    76     -23.826  10.145   5.675  1.00 10.00      A    H  
ATOM    690  N   GLU    77     -24.676  11.817   9.357  1.00 10.00      A    N  
ATOM    691  CA  GLU    77     -23.858  12.448  10.378  1.00 10.00      A    C  
ATOM    692  C   GLU    77     -23.012  11.433  11.134  1.00 10.00      A    C  
ATOM    693  O   GLU    77     -21.867  11.712  11.492  1.00 10.00      A    O  
ATOM    694  CB  GLU    77     -24.730  13.232  11.361  1.00 10.00      A    C  
ATOM    695  CG  GLU    77     -24.834  14.715  11.050  1.00 10.00      A    C  
ATOM    696  CD  GLU    77     -23.478  15.385  10.972  1.00 10.00      A    C  
ATOM    697  OE1 GLU    77     -22.833  15.570  12.024  1.00 10.00      A    O  
ATOM    698  OE2 GLU    77     -23.042  15.722   9.852  1.00 10.00      A    O1-
ATOM    699  HN  GLU    77     -25.645  11.760   9.492  1.00 10.00      A    H  
ATOM    700  N   GLU    78     -23.565  10.250  11.359  1.00 10.00      A    N  
ATOM    701  CA  GLU    78     -22.856   9.217  12.094  1.00 10.00      A    C  
ATOM    702  C   GLU    78     -22.314   8.122  11.187  1.00 10.00      A    C  
ATOM    703  O   GLU    78     -22.885   7.038  11.098  1.00 10.00      A    O  
ATOM    704  CB  GLU    78     -23.723   8.617  13.202  1.00 10.00      A    C  
ATOM    705  CG  GLU    78     -23.662   9.376  14.517  1.00 10.00      A    C  
ATOM    706  CD  GLU    78     -24.452  10.663  14.481  1.00 10.00      A    C  
ATOM    707  OE1 GLU    78     -23.831  11.748  14.420  1.00 10.00      A    O  
ATOM    708  OE2 GLU    78     -25.701  10.594  14.515  1.00 10.00      A    O1-
ATOM    709  HN  GLU    78     -24.464  10.057  11.000  1.00 10.00      A    H  
ATOM    710  N   ARG    79     -21.217   8.418  10.512  1.00 10.00      A    N  
ATOM    711  CA  ARG    79     -20.580   7.454   9.628  1.00 10.00      A    C  
ATOM    712  C   ARG    79     -19.067   7.632   9.671  1.00 10.00      A    C  
ATOM    713  O   ARG    79     -18.576   8.656  10.146  1.00 10.00      A    O  
ATOM    714  CB  ARG    79     -21.116   7.568   8.197  1.00 10.00      A    C  
ATOM    715  CG  ARG    79     -20.760   8.858   7.481  1.00 10.00      A    C  
ATOM    716  CD  ARG    79     -19.960   8.570   6.224  1.00 10.00      A    C  
ATOM    717  NE  ARG    79     -19.929   9.712   5.319  1.00 10.00      A    N  
ATOM    718  CZ  ARG    79     -18.885  10.040   4.568  1.00 10.00      A    C  
ATOM    719  NH1 ARG    79     -17.743   9.370   4.674  1.00 10.00      A    N1+
ATOM    720  NH2 ARG    79     -18.994  11.053   3.722  1.00 10.00      A    N  
ATOM    721  HN  ARG    79     -20.823   9.310  10.606  1.00 10.00      A    H  
ATOM    722  HE  ARG    79     -20.750  10.249   5.246  1.00 10.00      A    H  
ATOM    723 HH11 ARG    79     -17.666   8.607   5.327  1.00 10.00      A    H  
ATOM    724 HH12 ARG    79     -16.961   9.614   4.102  1.00 10.00      A    H  
ATOM    725 HH21 ARG    79     -19.861  11.554   3.653  1.00 10.00      A    H  
ATOM    726 HH22 ARG    79     -18.216  11.326   3.138  1.00 10.00      A    H  
ATOM    727  N   HIS    80     -18.332   6.636   9.197  1.00 10.00      A    N  
ATOM    728  CA  HIS    80     -16.873   6.704   9.197  1.00 10.00      A    C  
ATOM    729  C   HIS    80     -16.370   7.393   7.940  1.00 10.00      A    C  
ATOM    730  O   HIS    80     -17.129   7.620   6.997  1.00 10.00      A    O  
ATOM    731  CB  HIS    80     -16.244   5.310   9.273  1.00 10.00      A    C  
ATOM    732  CG  HIS    80     -16.795   4.416  10.335  1.00 10.00      A    C  
ATOM    733  CD2 HIS    80     -16.620   4.415  11.676  1.00 10.00      A    C  
ATOM    734  ND1 HIS    80     -17.615   3.347  10.057  1.00 10.00      A    N  
ATOM    735  CE1 HIS    80     -17.917   2.727  11.178  1.00 10.00      A    C  
ATOM    736  NE2 HIS    80     -17.327   3.355  12.178  1.00 10.00      A    N  
ATOM    737  HN  HIS    80     -18.784   5.841   8.823  1.00 10.00      A    H  
ATOM    738  HD1 HIS    80     -17.942   3.090   9.154  1.00 10.00      A    H  
ATOM    739  HE2 HIS    80     -17.497   3.188  13.128  1.00 10.00      A    H  
ATOM    740  N   VAL    81     -15.083   7.702   7.916  1.00 10.00      A    N  
ATOM    741  CA  VAL    81     -14.487   8.350   6.760  1.00 10.00      A    C  
ATOM    742  C   VAL    81     -14.431   7.364   5.598  1.00 10.00      A    C  
ATOM    743  O   VAL    81     -14.626   7.734   4.443  1.00 10.00      A    O  
ATOM    744  CB  VAL    81     -13.066   8.870   7.069  1.00 10.00      A    C  
ATOM    745  CG1 VAL    81     -12.464   9.579   5.864  1.00 10.00      A    C  
ATOM    746  CG2 VAL    81     -13.088   9.795   8.275  1.00 10.00      A    C  
ATOM    747  HN  VAL    81     -14.518   7.484   8.688  1.00 10.00      A    H  
ATOM    748  N   GLY    82     -14.203   6.099   5.925  1.00 10.00      A    N  
ATOM    749  CA  GLY    82     -14.120   5.068   4.909  1.00 10.00      A    C  
ATOM    750  C   GLY    82     -15.463   4.433   4.591  1.00 10.00      A    C  
ATOM    751  O   GLY    82     -15.522   3.433   3.873  1.00 10.00      A    O  
ATOM    752  HN  GLY    82     -14.087   5.862   6.866  1.00 10.00      A    H  
ATOM    753  N   ASP    83     -16.537   4.999   5.138  1.00 10.00      A    N  
ATOM    754  CA  ASP    83     -17.881   4.484   4.891  1.00 10.00      A    C  
ATOM    755  C   ASP    83     -18.356   4.953   3.522  1.00 10.00      A    C  
ATOM    756  O   ASP    83     -19.059   5.959   3.405  1.00 10.00      A    O  
ATOM    757  CB  ASP    83     -18.870   4.953   5.969  1.00 10.00      A    C  
ATOM    758  CG  ASP    83     -18.872   4.108   7.237  1.00 10.00      A    C  
ATOM    759  OD1 ASP    83     -18.079   3.150   7.338  1.00 10.00      A    O  
ATOM    760  OD2 ASP    83     -19.655   4.423   8.163  1.00 10.00      A    O1-
ATOM    761  HN  ASP    83     -16.426   5.783   5.708  1.00 10.00      A    H  
ATOM    762  N   LEU    84     -17.947   4.236   2.484  1.00 10.00      A    N  
ATOM    763  CA  LEU    84     -18.313   4.585   1.116  1.00 10.00      A    C  
ATOM    764  C   LEU    84     -19.737   4.152   0.791  1.00 10.00      A    C  
ATOM    765  O   LEU    84     -20.319   4.581  -0.209  1.00 10.00      A    O  
ATOM    766  CB  LEU    84     -17.329   3.960   0.126  1.00 10.00      A    C  
ATOM    767  CG  LEU    84     -15.857   4.348   0.300  1.00 10.00      A    C  
ATOM    768  CD1 LEU    84     -14.986   3.586  -0.688  1.00 10.00      A    C  
ATOM    769  CD2 LEU    84     -15.671   5.850   0.135  1.00 10.00      A    C  
ATOM    770  HN  LEU    84     -17.375   3.453   2.642  1.00 10.00      A    H  
ATOM    771  N   GLY    85     -20.291   3.299   1.635  1.00 10.00      A    N  
ATOM    772  CA  GLY    85     -21.639   2.827   1.430  1.00 10.00      A    C  
ATOM    773  C   GLY    85     -21.679   1.500   0.706  1.00 10.00      A    C  
ATOM    774  O   GLY    85     -20.938   0.574   1.043  1.00 10.00      A    O  
ATOM    775  HN  GLY    85     -19.777   2.982   2.404  1.00 10.00      A    H  
ATOM    776  N   ASN    86     -22.525   1.414  -0.310  1.00 10.00      A    N  
ATOM    777  CA  ASN    86     -22.674   0.184  -1.072  1.00 10.00      A    C  
ATOM    778  C   ASN    86     -22.504   0.425  -2.562  1.00 10.00      A    C  
ATOM    779  O   ASN    86     -22.819   1.504  -3.069  1.00 10.00      A    O  
ATOM    780  CB  ASN    86     -24.058  -0.426  -0.832  1.00 10.00      A    C  
ATOM    781  CG  ASN    86     -24.149  -1.222   0.452  1.00 10.00      A    C  
ATOM    782  ND2 ASN    86     -24.648  -0.591   1.504  1.00 10.00      A    N  
ATOM    783  OD1 ASN    86     -23.788  -2.398   0.493  1.00 10.00      A    O  
ATOM    784  HN  ASN    86     -23.051   2.203  -0.564  1.00 10.00      A    H  
ATOM    785 HD21 ASN    86     -24.929   0.338   1.395  1.00 10.00      A    H  
ATOM    786 HD22 ASN    86     -24.717  -1.085   2.355  1.00 10.00      A    H  
ATOM    787  N   VAL    87     -21.990  -0.584  -3.250  1.00 10.00      A    N  
ATOM    788  CA  VAL    87     -21.812  -0.521  -4.692  1.00 10.00      A    C  
ATOM    789  C   VAL    87     -22.823  -1.444  -5.364  1.00 10.00      A    C  
ATOM    790  O   VAL    87     -22.940  -2.617  -5.001  1.00 10.00      A    O  
ATOM    791  CB  VAL    87     -20.376  -0.888  -5.135  1.00 10.00      A    C  
ATOM    792  CG1 VAL    87     -19.420   0.258  -4.839  1.00 10.00      A    C  
ATOM    793  CG2 VAL    87     -19.900  -2.168  -4.467  1.00 10.00      A    C  
ATOM    794  HN  VAL    87     -21.715  -1.396  -2.771  1.00 10.00      A    H  
ATOM    795  N   THR    88     -23.570  -0.908  -6.316  1.00 10.00      A    N  
ATOM    796  CA  THR    88     -24.588  -1.682  -7.005  1.00 10.00      A    C  
ATOM    797  C   THR    88     -24.031  -2.419  -8.219  1.00 10.00      A    C  
ATOM    798  O   THR    88     -23.374  -1.824  -9.075  1.00 10.00      A    O  
ATOM    799  CB  THR    88     -25.756  -0.783  -7.451  1.00 10.00      A    C  
ATOM    800  CG2 THR    88     -27.072  -1.543  -7.386  1.00 10.00      A    C  
ATOM    801  OG1 THR    88     -25.833   0.368  -6.593  1.00 10.00      A    O  
ATOM    802  HN  THR    88     -23.438   0.030  -6.561  1.00 10.00      A    H  
ATOM    803  HG1 THR    88     -25.985   1.158  -7.132  1.00 10.00      A    H  
ATOM    804  N   ALA    89     -24.282  -3.719  -8.269  1.00 10.00      A    N  
ATOM    805  CA  ALA    89     -23.850  -4.548  -9.383  1.00 10.00      A    C  
ATOM    806  C   ALA    89     -25.017  -4.727 -10.344  1.00 10.00      A    C  
ATOM    807  O   ALA    89     -26.173  -4.764  -9.917  1.00 10.00      A    O  
ATOM    808  CB  ALA    89     -23.359  -5.895  -8.880  1.00 10.00      A    C  
ATOM    809  HN  ALA    89     -24.774  -4.141  -7.525  1.00 10.00      A    H  
ATOM    810  N   ASP    90     -24.724  -4.828 -11.630  1.00 10.00      A    N  
ATOM    811  CA  ASP    90     -25.769  -4.979 -12.635  1.00 10.00      A    C  
ATOM    812  C   ASP    90     -26.189  -6.435 -12.837  1.00 10.00      A    C  
ATOM    813  O   ASP    90     -25.796  -7.321 -12.074  1.00 10.00      A    O  
ATOM    814  CB  ASP    90     -25.376  -4.315 -13.966  1.00 10.00      A    C  
ATOM    815  CG  ASP    90     -24.293  -5.049 -14.740  1.00 10.00      A    C  
ATOM    816  OD1 ASP    90     -23.690  -5.999 -14.193  1.00 10.00      A    O  
ATOM    817  OD2 ASP    90     -24.045  -4.673 -15.906  1.00 10.00      A    O1-
ATOM    818  HN  ASP    90     -23.784  -4.806 -11.912  1.00 10.00      A    H  
ATOM    819  N   LYS    91     -26.993  -6.665 -13.874  1.00 10.00      A    N  
ATOM    820  CA  LYS    91     -27.496  -7.999 -14.206  1.00 10.00      A    C  
ATOM    821  C   LYS    91     -26.377  -8.983 -14.537  1.00 10.00      A    C  
ATOM    822  O   LYS    91     -26.564 -10.196 -14.456  1.00 10.00      A    O  
ATOM    823  CB  LYS    91     -28.464  -7.916 -15.391  1.00 10.00      A    C  
ATOM    824  CG  LYS    91     -27.851  -7.301 -16.643  1.00 10.00      A    C  
ATOM    825  CD  LYS    91     -28.789  -7.396 -17.833  1.00 10.00      A    C  
ATOM    826  CE  LYS    91     -28.080  -7.023 -19.127  1.00 10.00      A    C  
ATOM    827  NZ  LYS    91     -26.924  -7.915 -19.411  1.00 10.00      A    N1+
ATOM    828  HN  LYS    91     -27.267  -5.906 -14.430  1.00 10.00      A    H  
ATOM    829  HZ1 LYS    91     -27.189  -8.907 -19.250  1.00 10.00      A    H  
ATOM    830  HZ2 LYS    91     -26.120  -7.677 -18.788  1.00 10.00      A    H  
ATOM    831  HZ3 LYS    91     -26.621  -7.807 -20.401  1.00 10.00      A    H  
ATOM    832  N   ASP    92     -25.220  -8.464 -14.921  1.00 10.00      A    N  
ATOM    833  CA  ASP    92     -24.092  -9.313 -15.268  1.00 10.00      A    C  
ATOM    834  C   ASP    92     -23.200  -9.540 -14.061  1.00 10.00      A    C  
ATOM    835  O   ASP    92     -22.526 -10.565 -13.954  1.00 10.00      A    O  
ATOM    836  CB  ASP    92     -23.284  -8.707 -16.417  1.00 10.00      A    C  
ATOM    837  CG  ASP    92     -24.042  -8.689 -17.728  1.00 10.00      A    C  
ATOM    838  OD1 ASP    92     -24.539  -7.609 -18.119  1.00 10.00      A    O  
ATOM    839  OD2 ASP    92     -24.144  -9.750 -18.379  1.00 10.00      A    O1-
ATOM    840  HN  ASP    92     -25.118  -7.490 -14.961  1.00 10.00      A    H  
ATOM    841  N   GLY    93     -23.203  -8.580 -13.150  1.00 10.00      A    N  
ATOM    842  CA  GLY    93     -22.392  -8.690 -11.956  1.00 10.00      A    C  
ATOM    843  C   GLY    93     -21.242  -7.707 -11.965  1.00 10.00      A    C  
ATOM    844  O   GLY    93     -20.217  -7.930 -11.318  1.00 10.00      A    O  
ATOM    845  HN  GLY    93     -23.759  -7.780 -13.295  1.00 10.00      A    H  
ATOM    846  N   VAL    94     -21.408  -6.619 -12.709  1.00 10.00      A    N  
ATOM    847  CA  VAL    94     -20.376  -5.597 -12.802  1.00 10.00      A    C  
ATOM    848  C   VAL    94     -20.811  -4.328 -12.079  1.00 10.00      A    C  
ATOM    849  O   VAL    94     -21.830  -3.724 -12.422  1.00 10.00      A    O  
ATOM    850  CB  VAL    94     -20.025  -5.267 -14.271  1.00 10.00      A    C  
ATOM    851  CG1 VAL    94     -18.903  -4.238 -14.347  1.00 10.00      A    C  
ATOM    852  CG2 VAL    94     -19.636  -6.530 -15.019  1.00 10.00      A    C  
ATOM    853  HN  VAL    94     -22.251  -6.501 -13.210  1.00 10.00      A    H  
ATOM    854  N   ALA    95     -20.036  -3.939 -11.076  1.00 10.00      A    N  
ATOM    855  CA  ALA    95     -20.325  -2.749 -10.297  1.00 10.00      A    C  
ATOM    856  C   ALA    95     -19.455  -1.597 -10.775  1.00 10.00      A    C  
ATOM    857  O   ALA    95     -18.227  -1.706 -10.797  1.00 10.00      A    O  
ATOM    858  CB  ALA    95     -20.077  -3.016  -8.821  1.00 10.00      A    C  
ATOM    859  HN  ALA    95     -19.233  -4.466 -10.861  1.00 10.00      A    H  
ATOM    860  N   ASP    96     -20.094  -0.509 -11.171  1.00 10.00      A    N  
ATOM    861  CA  ASP    96     -19.375   0.661 -11.651  1.00 10.00      A    C  
ATOM    862  C   ASP    96     -19.395   1.759 -10.599  1.00 10.00      A    C  
ATOM    863  O   ASP    96     -20.444   2.330 -10.295  1.00 10.00      A    O  
ATOM    864  CB  ASP    96     -19.964   1.164 -12.970  1.00 10.00      A    C  
ATOM    865  CG  ASP    96     -18.915   1.777 -13.878  1.00 10.00      A    C  
ATOM    866  OD1 ASP    96     -18.719   3.009 -13.827  1.00 10.00      A    O  
ATOM    867  OD2 ASP    96     -18.291   1.023 -14.659  1.00 10.00      A    O1-
ATOM    868  HN  ASP    96     -21.071  -0.486 -11.129  1.00 10.00      A    H  
ATOM    869  N   VAL    97     -18.231   2.037 -10.044  1.00 10.00      A    N  
ATOM    870  CA  VAL    97     -18.092   3.047  -9.007  1.00 10.00      A    C  
ATOM    871  C   VAL    97     -17.927   4.434  -9.616  1.00 10.00      A    C  
ATOM    872  O   VAL    97     -17.019   4.670 -10.409  1.00 10.00      A    O  
ATOM    873  CB  VAL    97     -16.890   2.751  -8.084  1.00 10.00      A    C  
ATOM    874  CG1 VAL    97     -16.913   3.659  -6.864  1.00 10.00      A    C  
ATOM    875  CG2 VAL    97     -16.880   1.288  -7.663  1.00 10.00      A    C  
ATOM    876  HN  VAL    97     -17.429   1.558 -10.352  1.00 10.00      A    H  
ATOM    877  N   SER    98     -18.829   5.333  -9.253  1.00 10.00      A    N  
ATOM    878  CA  SER    98     -18.800   6.709  -9.729  1.00 10.00      A    C  
ATOM    879  C   SER    98     -19.271   7.629  -8.606  1.00 10.00      A    C  
ATOM    880  O   SER    98     -20.246   8.372  -8.751  1.00 10.00      A    O  
ATOM    881  CB  SER    98     -19.699   6.867 -10.960  1.00 10.00      A    C  
ATOM    882  OG  SER    98     -19.405   5.885 -11.941  1.00 10.00      A    O  
ATOM    883  HN  SER    98     -19.549   5.060  -8.651  1.00 10.00      A    H  
ATOM    884  HG  SER    98     -19.667   6.210 -12.808  1.00 10.00      A    H  
ATOM    885  N   ILE    99     -18.572   7.570  -7.479  1.00 10.00      A    N  
ATOM    886  CA  ILE    99     -18.935   8.361  -6.310  1.00 10.00      A    C  
ATOM    887  C   ILE    99     -17.946   9.503  -6.080  1.00 10.00      A    C  
ATOM    888  O   ILE    99     -16.817   9.474  -6.576  1.00 10.00      A    O  
ATOM    889  CB  ILE    99     -19.008   7.481  -5.037  1.00 10.00      A    C  
ATOM    890  CG1 ILE    99     -19.544   6.086  -5.379  1.00 10.00      A    C  
ATOM    891  CG2 ILE    99     -19.886   8.138  -3.979  1.00 10.00      A    C  
ATOM    892  CD1 ILE    99     -19.456   5.095  -4.237  1.00 10.00      A    C  
ATOM    893  HN  ILE    99     -17.771   6.998  -7.442  1.00 10.00      A    H  
ATOM    894  N   GLU   100     -18.386  10.503  -5.328  1.00 10.00      A    N  
ATOM    895  CA  GLU   100     -17.569  11.660  -5.007  1.00 10.00      A    C  
ATOM    896  C   GLU   100     -18.023  12.245  -3.672  1.00 10.00      A    C  
ATOM    897  O   GLU   100     -19.204  12.551  -3.494  1.00 10.00      A    O  
ATOM    898  CB  GLU   100     -17.703  12.714  -6.108  1.00 10.00      A    C  
ATOM    899  CG  GLU   100     -16.803  13.925  -5.930  1.00 10.00      A    C  
ATOM    900  CD  GLU   100     -17.142  15.039  -6.895  1.00 10.00      A    C  
ATOM    901  OE1 GLU   100     -17.029  14.824  -8.119  1.00 10.00      A    O  
ATOM    902  OE2 GLU   100     -17.530  16.134  -6.438  1.00 10.00      A    O1-
ATOM    903  HN  GLU   100     -19.295  10.458  -4.970  1.00 10.00      A    H  
ATOM    904  N   ASP   101     -17.097  12.379  -2.732  1.00 10.00      A    N  
ATOM    905  CA  ASP   101     -17.420  12.928  -1.418  1.00 10.00      A    C  
ATOM    906  C   ASP   101     -16.281  13.797  -0.892  1.00 10.00      A    C  
ATOM    907  O   ASP   101     -15.123  13.611  -1.271  1.00 10.00      A    O  
ATOM    908  CB  ASP   101     -17.765  11.818  -0.425  1.00 10.00      A    C  
ATOM    909  CG  ASP   101     -18.280  12.362   0.889  1.00 10.00      A    C  
ATOM    910  OD1 ASP   101     -19.424  12.873   0.926  1.00 10.00      A    O  
ATOM    911  OD2 ASP   101     -17.541  12.293   1.892  1.00 10.00      A    O1-
ATOM    912  HN  ASP   101     -16.172  12.112  -2.928  1.00 10.00      A    H  
ATOM    913  N   SER   102     -16.617  14.738  -0.018  1.00 10.00      A    N  
ATOM    914  CA  SER   102     -15.645  15.667   0.539  1.00 10.00      A    C  
ATOM    915  C   SER   102     -14.982  15.168   1.825  1.00 10.00      A    C  
ATOM    916  O   SER   102     -13.962  15.713   2.243  1.00 10.00      A    O  
ATOM    917  CB  SER   102     -16.338  17.002   0.801  1.00 10.00      A    C  
ATOM    918  OG  SER   102     -17.704  16.789   1.126  1.00 10.00      A    O  
ATOM    919  HN  SER   102     -17.555  14.818   0.260  1.00 10.00      A    H  
ATOM    920  HG  SER   102     -18.234  17.516   0.777  1.00 10.00      A    H  
ATOM    921  N   VAL   103     -15.548  14.145   2.459  1.00 10.00      A    N  
ATOM    922  CA  VAL   103     -14.981  13.630   3.705  1.00 10.00      A    C  
ATOM    923  C   VAL   103     -13.704  12.832   3.449  1.00 10.00      A    C  
ATOM    924  O   VAL   103     -12.766  12.861   4.250  1.00 10.00      A    O  
ATOM    925  CB  VAL   103     -16.003  12.796   4.510  1.00 10.00      A    C  
ATOM    926  CG1 VAL   103     -15.368  12.194   5.758  1.00 10.00      A    C  
ATOM    927  CG2 VAL   103     -17.195  13.660   4.894  1.00 10.00      A    C  
ATOM    928  HN  VAL   103     -16.354  13.719   2.081  1.00 10.00      A    H  
ATOM    929  N   ILE   104     -13.672  12.132   2.326  1.00 10.00      A    N  
ATOM    930  CA  ILE   104     -12.510  11.338   1.954  1.00 10.00      A    C  
ATOM    931  C   ILE   104     -11.447  12.229   1.327  1.00 10.00      A    C  
ATOM    932  O   ILE   104     -11.773  13.217   0.669  1.00 10.00      A    O  
ATOM    933  CB  ILE   104     -12.882  10.213   0.962  1.00 10.00      A    C  
ATOM    934  CG1 ILE   104     -13.763  10.754  -0.173  1.00 10.00      A    C  
ATOM    935  CG2 ILE   104     -13.574   9.070   1.687  1.00 10.00      A    C  
ATOM    936  CD1 ILE   104     -14.048   9.745  -1.265  1.00 10.00      A    C  
ATOM    937  HN  ILE   104     -14.440  12.163   1.722  1.00 10.00      A    H  
ATOM    938  N   SER   105     -10.182  11.885   1.529  1.00 10.00      A    N  
ATOM    939  CA  SER   105      -9.092  12.670   0.980  1.00 10.00      A    C  
ATOM    940  C   SER   105      -7.883  11.792   0.684  1.00 10.00      A    C  
ATOM    941  O   SER   105      -7.767  10.677   1.197  1.00 10.00      A    O  
ATOM    942  CB  SER   105      -8.710  13.797   1.945  1.00 10.00      A    C  
ATOM    943  OG  SER   105      -7.720  14.645   1.385  1.00 10.00      A    O  
ATOM    944  HN  SER   105      -9.976  11.086   2.059  1.00 10.00      A    H  
ATOM    945  HG  SER   105      -7.381  15.234   2.075  1.00 10.00      A    H  
ATOM    946  N   LEU   106      -6.998  12.293  -0.164  1.00 10.00      A    N  
ATOM    947  CA  LEU   106      -5.788  11.575  -0.523  1.00 10.00      A    C  
ATOM    948  C   LEU   106      -4.579  12.316   0.029  1.00 10.00      A    C  
ATOM    949  O   LEU   106      -3.435  11.991  -0.287  1.00 10.00      A    O  
ATOM    950  CB  LEU   106      -5.665  11.455  -2.047  1.00 10.00      A    C  
ATOM    951  CG  LEU   106      -6.854  10.845  -2.791  1.00 10.00      A    C  
ATOM    952  CD1 LEU   106      -6.615  10.899  -4.292  1.00 10.00      A    C  
ATOM    953  CD2 LEU   106      -7.096   9.416  -2.335  1.00 10.00      A    C  
ATOM    954  HN  LEU   106      -7.163  13.180  -0.561  1.00 10.00      A    H  
ATOM    955  N   SER   107      -4.850  13.331   0.843  1.00 10.00      A    N  
ATOM    956  CA  SER   107      -3.802  14.138   1.449  1.00 10.00      A    C  
ATOM    957  C   SER   107      -4.245  14.637   2.824  1.00 10.00      A    C  
ATOM    958  O   SER   107      -5.440  14.693   3.116  1.00 10.00      A    O  
ATOM    959  CB  SER   107      -3.482  15.336   0.546  1.00 10.00      A    C  
ATOM    960  OG  SER   107      -3.542  14.977  -0.826  1.00 10.00      A    O  
ATOM    961  HN  SER   107      -5.788  13.544   1.046  1.00 10.00      A    H  
ATOM    962  HG  SER   107      -4.454  15.057  -1.139  1.00 10.00      A    H  
ATOM    963  N   GLY   108      -3.279  14.969   3.672  1.00 10.00      A    N  
ATOM    964  CA  GLY   108      -3.591  15.480   4.993  1.00 10.00      A    C  
ATOM    965  C   GLY   108      -3.875  14.393   6.006  1.00 10.00      A    C  
ATOM    966  O   GLY   108      -3.463  13.246   5.833  1.00 10.00      A    O  
ATOM    967  HN  GLY   108      -2.345  14.855   3.406  1.00 10.00      A    H  
ATOM    968  N   ASP   109      -4.594  14.758   7.062  1.00 10.00      A    N  
ATOM    969  CA  ASP   109      -4.938  13.824   8.133  1.00 10.00      A    C  
ATOM    970  C   ASP   109      -5.938  12.771   7.661  1.00 10.00      A    C  
ATOM    971  O   ASP   109      -6.012  11.675   8.215  1.00 10.00      A    O  
ATOM    972  CB  ASP   109      -5.498  14.584   9.340  1.00 10.00      A    C  
ATOM    973  CG  ASP   109      -5.640  13.718  10.576  1.00 10.00      A    C  
ATOM    974  OD1 ASP   109      -4.607  13.253  11.103  1.00 10.00      A    O  
ATOM    975  OD2 ASP   109      -6.781  13.511  11.037  1.00 10.00      A    O1-
ATOM    976  HN  ASP   109      -4.896  15.691   7.127  1.00 10.00      A    H  
ATOM    977  N   HIS   110      -6.686  13.106   6.616  1.00 10.00      A    N  
ATOM    978  CA  HIS   110      -7.689  12.206   6.057  1.00 10.00      A    C  
ATOM    979  C   HIS   110      -7.125  11.430   4.869  1.00 10.00      A    C  
ATOM    980  O   HIS   110      -7.871  11.000   3.990  1.00 10.00      A    O  
ATOM    981  CB  HIS   110      -8.923  13.003   5.610  1.00 10.00      A    C  
ATOM    982  CG  HIS   110      -9.889  13.328   6.709  1.00 10.00      A    C  
ATOM    983  CD2 HIS   110      -9.668  13.600   8.018  1.00 10.00      A    C  
ATOM    984  ND1 HIS   110     -11.252  13.422   6.529  1.00 10.00      A    N  
ATOM    985  CE1 HIS   110     -11.804  13.735   7.706  1.00 10.00      A    C  
ATOM    986  NE2 HIS   110     -10.884  13.857   8.646  1.00 10.00      A    N  
ATOM    987  HN  HIS   110      -6.553  13.984   6.204  1.00 10.00      A    H  
ATOM    988  HD1 HIS   110     -11.738  13.277   5.679  1.00 10.00      A    H  
ATOM    989  N   CYS   111      -5.809  11.254   4.850  1.00 10.00      A    N  
ATOM    990  CA  CYS   111      -5.139  10.542   3.769  1.00 10.00      A    C  
ATOM    991  C   CYS   111      -5.436   9.043   3.811  1.00 10.00      A    C  
ATOM    992  O   CYS   111      -5.151   8.369   4.799  1.00 10.00      A    O  
ATOM    993  CB  CYS   111      -3.626  10.781   3.835  1.00 10.00      A    C  
ATOM    994  SG  CYS   111      -2.685  10.080   2.456  1.00 10.00      A    S  
ATOM    995  HN  CYS   111      -5.270  11.609   5.589  1.00 10.00      A    H  
ATOM    996  HG  CYS   111      -1.686   9.360   2.963  1.00 10.00      A    H  
ATOM    997  N   ILE   112      -6.022   8.532   2.734  1.00 10.00      A    N  
ATOM    998  CA  ILE   112      -6.343   7.112   2.634  1.00 10.00      A    C  
ATOM    999  C   ILE   112      -5.317   6.374   1.776  1.00 10.00      A    C  
ATOM   1000  O   ILE   112      -5.516   5.217   1.406  1.00 10.00      A    O  
ATOM   1001  CB  ILE   112      -7.764   6.867   2.079  1.00 10.00      A    C  
ATOM   1002  CG1 ILE   112      -7.925   7.473   0.680  1.00 10.00      A    C  
ATOM   1003  CG2 ILE   112      -8.814   7.421   3.033  1.00 10.00      A    C  
ATOM   1004  CD1 ILE   112      -9.219   7.095  -0.010  1.00 10.00      A    C  
ATOM   1005  HN  ILE   112      -6.259   9.129   1.992  1.00 10.00      A    H  
ATOM   1006  N   ILE   113      -4.215   7.048   1.474  1.00 10.00      A    N  
ATOM   1007  CA  ILE   113      -3.154   6.455   0.670  1.00 10.00      A    C  
ATOM   1008  C   ILE   113      -2.354   5.466   1.513  1.00 10.00      A    C  
ATOM   1009  O   ILE   113      -1.940   5.784   2.627  1.00 10.00      A    O  
ATOM   1010  CB  ILE   113      -2.206   7.531   0.094  1.00 10.00      A    C  
ATOM   1011  CG1 ILE   113      -2.983   8.532  -0.768  1.00 10.00      A    C  
ATOM   1012  CG2 ILE   113      -1.080   6.892  -0.707  1.00 10.00      A    C  
ATOM   1013  CD1 ILE   113      -3.693   7.908  -1.949  1.00 10.00      A    C  
ATOM   1014  HN  ILE   113      -4.101   7.959   1.817  1.00 10.00      A    H  
ATOM   1015  N   GLY   114      -2.149   4.268   0.981  1.00 10.00      A    N  
ATOM   1016  CA  GLY   114      -1.412   3.251   1.707  1.00 10.00      A    C  
ATOM   1017  C   GLY   114      -2.336   2.338   2.485  1.00 10.00      A    C  
ATOM   1018  O   GLY   114      -1.893   1.514   3.279  1.00 10.00      A    O  
ATOM   1019  HN  GLY   114      -2.491   4.073   0.083  1.00 10.00      A    H  
ATOM   1020  N   ARG   115      -3.631   2.494   2.257  1.00 10.00      A    N  
ATOM   1021  CA  ARG   115      -4.623   1.680   2.934  1.00 10.00      A    C  
ATOM   1022  C   ARG   115      -5.087   0.544   2.035  1.00 10.00      A    C  
ATOM   1023  O   ARG   115      -4.826   0.548   0.829  1.00 10.00      A    O  
ATOM   1024  CB  ARG   115      -5.812   2.529   3.384  1.00 10.00      A    C  
ATOM   1025  CG  ARG   115      -5.633   3.150   4.758  1.00 10.00      A    C  
ATOM   1026  CD  ARG   115      -4.919   4.488   4.688  1.00 10.00      A    C  
ATOM   1027  NE  ARG   115      -4.048   4.700   5.841  1.00 10.00      A    N  
ATOM   1028  CZ  ARG   115      -4.478   4.868   7.093  1.00 10.00      A    C  
ATOM   1029  NH1 ARG   115      -5.777   4.897   7.367  1.00 10.00      A    N1+
ATOM   1030  NH2 ARG   115      -3.600   5.017   8.075  1.00 10.00      A    N  
ATOM   1031  HN  ARG   115      -3.924   3.167   1.610  1.00 10.00      A    H  
ATOM   1032  HE  ARG   115      -3.065   4.708   5.669  1.00 10.00      A    H  
ATOM   1033 HH11 ARG   115      -6.448   4.799   6.636  1.00 10.00      A    H  
ATOM   1034 HH12 ARG   115      -6.091   5.010   8.327  1.00 10.00      A    H  
ATOM   1035 HH21 ARG   115      -2.610   5.002   7.876  1.00 10.00      A    H  
ATOM   1036 HH22 ARG   115      -3.917   5.149   9.018  1.00 10.00      A    H  
ATOM   1037  N   THR   116      -5.778  -0.423   2.616  1.00 10.00      A    N  
ATOM   1038  CA  THR   116      -6.261  -1.562   1.862  1.00 10.00      A    C  
ATOM   1039  C   THR   116      -7.754  -1.456   1.569  1.00 10.00      A    C  
ATOM   1040  O   THR   116      -8.582  -1.422   2.484  1.00 10.00      A    O  
ATOM   1041  CB  THR   116      -5.975  -2.884   2.606  1.00 10.00      A    C  
ATOM   1042  CG2 THR   116      -6.035  -4.063   1.645  1.00 10.00      A    C  
ATOM   1043  OG1 THR   116      -4.669  -2.822   3.192  1.00 10.00      A    O  
ATOM   1044  HN  THR   116      -5.964  -0.371   3.577  1.00 10.00      A    H  
ATOM   1045  HG1 THR   116      -4.697  -2.242   3.966  1.00 10.00      A    H  
ATOM   1046  N   LEU   117      -8.085  -1.378   0.289  1.00 10.00      A    N  
ATOM   1047  CA  LEU   117      -9.467  -1.310  -0.146  1.00 10.00      A    C  
ATOM   1048  C   LEU   117      -9.961  -2.739  -0.320  1.00 10.00      A    C  
ATOM   1049  O   LEU   117      -9.431  -3.490  -1.138  1.00 10.00      A    O  
ATOM   1050  CB  LEU   117      -9.559  -0.534  -1.464  1.00 10.00      A    C  
ATOM   1051  CG  LEU   117     -10.956  -0.332  -2.057  1.00 10.00      A    C  
ATOM   1052  CD1 LEU   117     -11.869   0.383  -1.069  1.00 10.00      A    C  
ATOM   1053  CD2 LEU   117     -10.866   0.443  -3.362  1.00 10.00      A    C  
ATOM   1054  HN  LEU   117      -7.372  -1.383  -0.388  1.00 10.00      A    H  
ATOM   1055  N   VAL   118     -10.947  -3.128   0.467  1.00 10.00      A    N  
ATOM   1056  CA  VAL   118     -11.453  -4.489   0.408  1.00 10.00      A    C  
ATOM   1057  C   VAL   118     -12.926  -4.546   0.034  1.00 10.00      A    C  
ATOM   1058  O   VAL   118     -13.762  -3.890   0.661  1.00 10.00      A    O  
ATOM   1059  CB  VAL   118     -11.256  -5.212   1.760  1.00 10.00      A    C  
ATOM   1060  CG1 VAL   118     -11.601  -6.687   1.640  1.00 10.00      A    C  
ATOM   1061  CG2 VAL   118      -9.833  -5.033   2.271  1.00 10.00      A    C  
ATOM   1062  HN  VAL   118     -11.351  -2.488   1.095  1.00 10.00      A    H  
ATOM   1063  N   VAL   119     -13.240  -5.337  -0.986  1.00 10.00      A    N  
ATOM   1064  CA  VAL   119     -14.620  -5.514  -1.413  1.00 10.00      A    C  
ATOM   1065  C   VAL   119     -15.238  -6.632  -0.574  1.00 10.00      A    C  
ATOM   1066  O   VAL   119     -14.669  -7.724  -0.449  1.00 10.00      A    O  
ATOM   1067  CB  VAL   119     -14.750  -5.815  -2.928  1.00 10.00      A    C  
ATOM   1068  CG1 VAL   119     -14.002  -7.078  -3.320  1.00 10.00      A    C  
ATOM   1069  CG2 VAL   119     -16.212  -5.899  -3.345  1.00 10.00      A    C  
ATOM   1070  HN  VAL   119     -12.526  -5.829  -1.450  1.00 10.00      A    H  
ATOM   1071  N   HIS   120     -16.377  -6.355   0.030  1.00 10.00      A    N  
ATOM   1072  CA  HIS   120     -17.021  -7.329   0.890  1.00 10.00      A    C  
ATOM   1073  C   HIS   120     -17.974  -8.250   0.148  1.00 10.00      A    C  
ATOM   1074  O   HIS   120     -18.524  -7.895  -0.897  1.00 10.00      A    O  
ATOM   1075  CB  HIS   120     -17.701  -6.645   2.066  1.00 10.00      A    C  
ATOM   1076  CG  HIS   120     -16.736  -6.114   3.082  1.00 10.00      A    C  
ATOM   1077  CD2 HIS   120     -16.183  -4.885   3.227  1.00 10.00      A    C  
ATOM   1078  ND1 HIS   120     -16.227  -6.884   4.103  1.00 10.00      A    N  
ATOM   1079  CE1 HIS   120     -15.402  -6.153   4.834  1.00 10.00      A    C  
ATOM   1080  NE2 HIS   120     -15.357  -4.937   4.324  1.00 10.00      A    N  
ATOM   1081  HN  HIS   120     -16.799  -5.476  -0.109  1.00 10.00      A    H  
ATOM   1082  HD1 HIS   120     -16.447  -7.827   4.273  1.00 10.00      A    H  
ATOM   1083  HE2 HIS   120     -14.926  -4.161   4.748  1.00 10.00      A    H  
ATOM   1084  N   GLU   121     -18.151  -9.437   0.709  1.00 10.00      A    N  
ATOM   1085  CA  GLU   121     -19.014 -10.460   0.141  1.00 10.00      A    C  
ATOM   1086  C   GLU   121     -20.474 -10.017   0.126  1.00 10.00      A    C  
ATOM   1087  O   GLU   121     -21.115 -10.000  -0.923  1.00 10.00      A    O  
ATOM   1088  CB  GLU   121     -18.853 -11.748   0.953  1.00 10.00      A    C  
ATOM   1089  CG  GLU   121     -19.953 -12.780   0.768  1.00 10.00      A    C  
ATOM   1090  CD  GLU   121     -20.362 -13.410   2.083  1.00 10.00      A    C  
ATOM   1091  OE1 GLU   121     -21.438 -14.038   2.135  1.00 10.00      A    O  
ATOM   1092  OE2 GLU   121     -19.619 -13.257   3.077  1.00 10.00      A    O1-
ATOM   1093  HN  GLU   121     -17.685  -9.633   1.551  1.00 10.00      A    H  
ATOM   1094  N   LYS   122     -20.985  -9.646   1.289  1.00 10.00      A    N  
ATOM   1095  CA  LYS   122     -22.369  -9.214   1.411  1.00 10.00      A    C  
ATOM   1096  C   LYS   122     -22.480  -7.697   1.329  1.00 10.00      A    C  
ATOM   1097  O   LYS   122     -21.485  -7.000   1.108  1.00 10.00      A    O  
ATOM   1098  CB  LYS   122     -22.981  -9.720   2.717  1.00 10.00      A    C  
ATOM   1099  CG  LYS   122     -23.096 -11.233   2.812  1.00 10.00      A    C  
ATOM   1100  CD  LYS   122     -23.706 -11.654   4.139  1.00 10.00      A    C  
ATOM   1101  CE  LYS   122     -23.937 -13.155   4.198  1.00 10.00      A    C  
ATOM   1102  NZ  LYS   122     -22.683 -13.909   4.458  1.00 10.00      A    N1+
ATOM   1103  HN  LYS   122     -20.412  -9.649   2.087  1.00 10.00      A    H  
ATOM   1104  HZ1 LYS   122     -22.161 -13.474   5.245  1.00 10.00      A    H  
ATOM   1105  HZ2 LYS   122     -22.075 -13.906   3.605  1.00 10.00      A    H  
ATOM   1106  HZ3 LYS   122     -22.905 -14.893   4.708  1.00 10.00      A    H  
ATOM   1107  N   ALA   123     -23.692  -7.193   1.503  1.00 10.00      A    N  
ATOM   1108  CA  ALA   123     -23.940  -5.758   1.449  1.00 10.00      A    C  
ATOM   1109  C   ALA   123     -23.761  -5.121   2.821  1.00 10.00      A    C  
ATOM   1110  O   ALA   123     -23.872  -5.793   3.847  1.00 10.00      A    O  
ATOM   1111  CB  ALA   123     -25.344  -5.486   0.930  1.00 10.00      A    C  
ATOM   1112  HN  ALA   123     -24.441  -7.803   1.674  1.00 10.00      A    H  
ATOM   1113  N   ASP   124     -23.484  -3.826   2.826  1.00 10.00      A    N  
ATOM   1114  CA  ASP   124     -23.297  -3.074   4.061  1.00 10.00      A    C  
ATOM   1115  C   ASP   124     -24.654  -2.586   4.560  1.00 10.00      A    C  
ATOM   1116  O   ASP   124     -25.358  -1.867   3.847  1.00 10.00      A    O  
ATOM   1117  CB  ASP   124     -22.366  -1.878   3.792  1.00 10.00      A    C  
ATOM   1118  CG  ASP   124     -22.122  -0.973   4.992  1.00 10.00      A    C  
ATOM   1119  OD1 ASP   124     -22.661  -1.236   6.083  1.00 10.00      A    O  
ATOM   1120  OD2 ASP   124     -21.376   0.023   4.840  1.00 10.00      A    O1-
ATOM   1121  HN  ASP   124     -23.414  -3.351   1.966  1.00 10.00      A    H  
ATOM   1122  N   ASP   125     -25.026  -2.993   5.768  1.00 10.00      A    N  
ATOM   1123  CA  ASP   125     -26.302  -2.595   6.351  1.00 10.00      A    C  
ATOM   1124  C   ASP   125     -26.331  -1.116   6.735  1.00 10.00      A    C  
ATOM   1125  O   ASP   125     -27.395  -0.567   7.030  1.00 10.00      A    O  
ATOM   1126  CB  ASP   125     -26.724  -3.503   7.523  1.00 10.00      A    C  
ATOM   1127  CG  ASP   125     -25.870  -3.372   8.775  1.00 10.00      A    C  
ATOM   1128  OD1 ASP   125     -25.737  -2.252   9.305  1.00 10.00      A    O  
ATOM   1129  OD2 ASP   125     -25.358  -4.400   9.260  1.00 10.00      A    O1-
ATOM   1130  HN  ASP   125     -24.429  -3.588   6.281  1.00 10.00      A    H  
ATOM   1131  N   LEU   126     -25.160  -0.477   6.710  1.00 10.00      A    N  
ATOM   1132  CA  LEU   126     -25.024   0.943   7.030  1.00 10.00      A    C  
ATOM   1133  C   LEU   126     -25.391   1.253   8.478  1.00 10.00      A    C  
ATOM   1134  O   LEU   126     -26.052   2.255   8.760  1.00 10.00      A    O  
ATOM   1135  CB  LEU   126     -25.835   1.815   6.063  1.00 10.00      A    C  
ATOM   1136  CG  LEU   126     -25.489   1.692   4.576  1.00 10.00      A    C  
ATOM   1137  CD1 LEU   126     -26.457   2.506   3.733  1.00 10.00      A    C  
ATOM   1138  CD2 LEU   126     -24.057   2.131   4.316  1.00 10.00      A    C  
ATOM   1139  HN  LEU   126     -24.347  -0.988   6.466  1.00 10.00      A    H  
ATOM   1140  N   GLY   127     -24.974   0.383   9.388  1.00 10.00      A    N  
ATOM   1141  CA  GLY   127     -25.243   0.585  10.798  1.00 10.00      A    C  
ATOM   1142  C   GLY   127     -26.712   0.461  11.137  1.00 10.00      A    C  
ATOM   1143  O   GLY   127     -27.272   1.325  11.813  1.00 10.00      A    O  
ATOM   1144  HN  GLY   127     -24.506  -0.429   9.094  1.00 10.00      A    H  
ATOM   1145  N   LYS   128     -27.336  -0.607  10.666  1.00 10.00      A    N  
ATOM   1146  CA  LYS   128     -28.751  -0.848  10.917  1.00 10.00      A    C  
ATOM   1147  C   LYS   128     -29.005  -2.283  11.362  1.00 10.00      A    C  
ATOM   1148  O   LYS   128     -30.110  -2.812  11.200  1.00 10.00      A    O  
ATOM   1149  CB  LYS   128     -29.572  -0.517   9.673  1.00 10.00      A    C  
ATOM   1150  CG  LYS   128     -30.149   0.887   9.680  1.00 10.00      A    C  
ATOM   1151  CD  LYS   128     -30.496   1.356   8.277  1.00 10.00      A    C  
ATOM   1152  CE  LYS   128     -29.284   1.943   7.576  1.00 10.00      A    C  
ATOM   1153  NZ  LYS   128     -28.671   3.056   8.353  1.00 10.00      A    N1+
ATOM   1154  HN  LYS   128     -26.822  -1.264  10.130  1.00 10.00      A    H  
ATOM   1155  HZ1 LYS   128     -29.327   3.382   9.091  1.00 10.00      A    H  
ATOM   1156  HZ2 LYS   128     -28.456   3.853   7.726  1.00 10.00      A    H  
ATOM   1157  HZ3 LYS   128     -27.786   2.738   8.805  1.00 10.00      A    H  
ATOM   1158  N   GLY   129     -27.983  -2.908  11.923  1.00 10.00      A    N  
ATOM   1159  CA  GLY   129     -28.110  -4.268  12.394  1.00 10.00      A    C  
ATOM   1160  C   GLY   129     -27.989  -4.344  13.903  1.00 10.00      A    C  
ATOM   1161  O   GLY   129     -27.465  -3.427  14.537  1.00 10.00      A    O  
ATOM   1162  HN  GLY   129     -27.124  -2.437  12.022  1.00 10.00      A    H  
ATOM   1163  N   GLY   130     -28.461  -5.438  14.481  1.00 10.00      A    N  
ATOM   1164  CA  GLY   130     -28.399  -5.604  15.920  1.00 10.00      A    C  
ATOM   1165  C   GLY   130     -27.208  -6.429  16.357  1.00 10.00      A    C  
ATOM   1166  O   GLY   130     -27.340  -7.330  17.188  1.00 10.00      A    O  
ATOM   1167  HN  GLY   130     -28.854  -6.146  13.924  1.00 10.00      A    H  
ATOM   1168  N   ASN   131     -26.045  -6.123  15.801  1.00 10.00      A    N  
ATOM   1169  CA  ASN   131     -24.822  -6.841  16.132  1.00 10.00      A    C  
ATOM   1170  C   ASN   131     -23.599  -5.956  15.932  1.00 10.00      A    C  
ATOM   1171  O   ASN   131     -23.686  -4.892  15.314  1.00 10.00      A    O  
ATOM   1172  CB  ASN   131     -24.691  -8.142  15.323  1.00 10.00      A    C  
ATOM   1173  CG  ASN   131     -24.451  -7.925  13.841  1.00 10.00      A    C  
ATOM   1174  ND2 ASN   131     -23.809  -8.890  13.199  1.00 10.00      A    N  
ATOM   1175  OD1 ASN   131     -24.843  -6.905  13.272  1.00 10.00      A    O  
ATOM   1176  HN  ASN   131     -26.003  -5.386  15.153  1.00 10.00      A    H  
ATOM   1177 HD21 ASN   131     -23.523  -9.682  13.711  1.00 10.00      A    H  
ATOM   1178 HD22 ASN   131     -23.658  -8.783  12.232  1.00 10.00      A    H  
ATOM   1179  N   GLU   132     -22.465  -6.405  16.451  1.00 10.00      A    N  
ATOM   1180  CA  GLU   132     -21.214  -5.658  16.352  1.00 10.00      A    C  
ATOM   1181  C   GLU   132     -20.751  -5.483  14.909  1.00 10.00      A    C  
ATOM   1182  O   GLU   132     -20.156  -4.462  14.560  1.00 10.00      A    O  
ATOM   1183  CB  GLU   132     -20.111  -6.310  17.199  1.00 10.00      A    C  
ATOM   1184  CG  GLU   132     -20.257  -7.815  17.403  1.00 10.00      A    C  
ATOM   1185  CD  GLU   132     -20.185  -8.600  16.108  1.00 10.00      A    C  
ATOM   1186  OE1 GLU   132     -21.254  -8.952  15.569  1.00 10.00      A    O  
ATOM   1187  OE2 GLU   132     -19.065  -8.859  15.623  1.00 10.00      A    O1-
ATOM   1188  HN  GLU   132     -22.464  -7.271  16.916  1.00 10.00      A    H  
ATOM   1189  N   GLU   133     -21.032  -6.475  14.072  1.00 10.00      A    N  
ATOM   1190  CA  GLU   133     -20.633  -6.426  12.672  1.00 10.00      A    C  
ATOM   1191  C   GLU   133     -21.300  -5.270  11.926  1.00 10.00      A    C  
ATOM   1192  O   GLU   133     -20.770  -4.785  10.930  1.00 10.00      A    O  
ATOM   1193  CB  GLU   133     -20.905  -7.762  11.975  1.00 10.00      A    C  
ATOM   1194  CG  GLU   133     -20.080  -7.977  10.716  1.00 10.00      A    C  
ATOM   1195  CD  GLU   133     -18.624  -7.597  10.912  1.00 10.00      A    C  
ATOM   1196  OE1 GLU   133     -17.899  -8.347  11.598  1.00 10.00      A    O  
ATOM   1197  OE2 GLU   133     -18.210  -6.540  10.394  1.00 10.00      A    O1-
ATOM   1198  HN  GLU   133     -21.504  -7.268  14.411  1.00 10.00      A    H  
ATOM   1199  N   SER   134     -22.445  -4.824  12.422  1.00 10.00      A    N  
ATOM   1200  CA  SER   134     -23.165  -3.720  11.802  1.00 10.00      A    C  
ATOM   1201  C   SER   134     -22.346  -2.434  11.872  1.00 10.00      A    C  
ATOM   1202  O   SER   134     -22.212  -1.709  10.883  1.00 10.00      A    O  
ATOM   1203  CB  SER   134     -24.519  -3.521  12.485  1.00 10.00      A    C  
ATOM   1204  OG  SER   134     -25.247  -2.460  11.893  1.00 10.00      A    O  
ATOM   1205  HN  SER   134     -22.819  -5.249  13.223  1.00 10.00      A    H  
ATOM   1206  HG  SER   134     -25.245  -2.568  10.923  1.00 10.00      A    H  
ATOM   1207  N   THR   135     -21.787  -2.157  13.044  1.00 10.00      A    N  
ATOM   1208  CA  THR   135     -20.981  -0.967  13.231  1.00 10.00      A    C  
ATOM   1209  C   THR   135     -19.625  -1.124  12.549  1.00 10.00      A    C  
ATOM   1210  O   THR   135     -19.005  -0.138  12.144  1.00 10.00      A    O  
ATOM   1211  CB  THR   135     -20.782  -0.666  14.725  1.00 10.00      A    C  
ATOM   1212  CG2 THR   135     -21.450   0.649  15.089  1.00 10.00      A    C  
ATOM   1213  OG1 THR   135     -21.366  -1.725  15.503  1.00 10.00      A    O  
ATOM   1214  HN  THR   135     -21.927  -2.764  13.805  1.00 10.00      A    H  
ATOM   1215  HG1 THR   135     -20.702  -2.072  16.112  1.00 10.00      A    H  
ATOM   1216  N   LYS   136     -19.185  -2.369  12.410  1.00 10.00      A    N  
ATOM   1217  CA  LYS   136     -17.910  -2.674  11.773  1.00 10.00      A    C  
ATOM   1218  C   LYS   136     -17.987  -2.541  10.251  1.00 10.00      A    C  
ATOM   1219  O   LYS   136     -17.816  -1.449   9.711  1.00 10.00      A    O  
ATOM   1220  CB  LYS   136     -17.420  -4.068  12.168  1.00 10.00      A    C  
ATOM   1221  CG  LYS   136     -16.649  -4.124  13.474  1.00 10.00      A    C  
ATOM   1222  CD  LYS   136     -16.191  -5.542  13.776  1.00 10.00      A    C  
ATOM   1223  CE  LYS   136     -17.332  -6.380  14.329  1.00 10.00      A    C  
ATOM   1224  NZ  LYS   136     -17.139  -7.830  14.087  1.00 10.00      A    N1+
ATOM   1225  HN  LYS   136     -19.736  -3.109  12.748  1.00 10.00      A    H  
ATOM   1226  HZ1 LYS   136     -17.809  -8.380  14.672  1.00 10.00      A    H  
ATOM   1227  HZ2 LYS   136     -16.169  -8.107  14.329  1.00 10.00      A    H  
ATOM   1228  HZ3 LYS   136     -17.315  -8.053  13.078  1.00 10.00      A    H  
ATOM   1229  N   THR   137     -18.266  -3.646   9.567  1.00 10.00      A    N  
ATOM   1230  CA  THR   137     -18.342  -3.635   8.111  1.00 10.00      A    C  
ATOM   1231  C   THR   137     -19.785  -3.570   7.615  1.00 10.00      A    C  
ATOM   1232  O   THR   137     -20.035  -3.513   6.414  1.00 10.00      A    O  
ATOM   1233  CB  THR   137     -17.636  -4.861   7.495  1.00 10.00      A    C  
ATOM   1234  CG2 THR   137     -16.194  -4.935   7.975  1.00 10.00      A    C  
ATOM   1235  OG1 THR   137     -18.321  -6.062   7.872  1.00 10.00      A    O  
ATOM   1236  HN  THR   137     -18.418  -4.489  10.049  1.00 10.00      A    H  
ATOM   1237  HG1 THR   137     -18.183  -6.228   8.824  1.00 10.00      A    H  
ATOM   1238  N   GLY   138     -20.723  -3.584   8.548  1.00 10.00      A    N  
ATOM   1239  CA  GLY   138     -22.128  -3.521   8.192  1.00 10.00      A    C  
ATOM   1240  C   GLY   138     -22.673  -4.867   7.758  1.00 10.00      A    C  
ATOM   1241  O   GLY   138     -23.436  -4.949   6.798  1.00 10.00      A    O  
ATOM   1242  HN  GLY   138     -20.462  -3.649   9.491  1.00 10.00      A    H  
ATOM   1243  N   ASN   139     -22.272  -5.923   8.464  1.00 10.00      A    N  
ATOM   1244  CA  ASN   139     -22.717  -7.287   8.154  1.00 10.00      A    C  
ATOM   1245  C   ASN   139     -22.401  -7.647   6.711  1.00 10.00      A    C  
ATOM   1246  O   ASN   139     -23.134  -8.400   6.067  1.00 10.00      A    O  
ATOM   1247  CB  ASN   139     -24.217  -7.466   8.420  1.00 10.00      A    C  
ATOM   1248  CG  ASN   139     -24.526  -7.709   9.878  1.00 10.00      A    C  
ATOM   1249  ND2 ASN   139     -24.985  -6.679  10.565  1.00 10.00      A    N  
ATOM   1250  OD1 ASN   139     -24.367  -8.824  10.382  1.00 10.00      A    O  
ATOM   1251  HN  ASN   139     -21.664  -5.780   9.219  1.00 10.00      A    H  
ATOM   1252 HD21 ASN   139     -25.101  -5.815  10.088  1.00 10.00      A    H  
ATOM   1253 HD22 ASN   139     -25.178  -6.803  11.520  1.00 10.00      A    H  
ATOM   1254  N   ALA   140     -21.283  -7.133   6.226  1.00 10.00      A    N  
ATOM   1255  CA  ALA   140     -20.859  -7.362   4.855  1.00 10.00      A    C  
ATOM   1256  C   ALA   140     -20.234  -8.745   4.661  1.00 10.00      A    C  
ATOM   1257  O   ALA   140     -19.575  -9.003   3.651  1.00 10.00      A    O  
ATOM   1258  CB  ALA   140     -19.907  -6.262   4.428  1.00 10.00      A    C  
ATOM   1259  HN  ALA   140     -20.726  -6.575   6.809  1.00 10.00      A    H  
ATOM   1260  N   GLY   141     -20.451  -9.624   5.632  1.00 10.00      A    N  
ATOM   1261  CA  GLY   141     -19.939 -10.981   5.558  1.00 10.00      A    C  
ATOM   1262  C   GLY   141     -18.430 -11.066   5.548  1.00 10.00      A    C  
ATOM   1263  O   GLY   141     -17.756 -10.485   6.400  1.00 10.00      A    O  
ATOM   1264  HN  GLY   141     -20.966  -9.344   6.415  1.00 10.00      A    H  
ATOM   1265  N   SER   142     -17.902 -11.800   4.579  1.00 10.00      A    N  
ATOM   1266  CA  SER   142     -16.468 -11.988   4.450  1.00 10.00      A    C  
ATOM   1267  C   SER   142     -15.835 -10.958   3.509  1.00 10.00      A    C  
ATOM   1268  O   SER   142     -16.392  -9.879   3.268  1.00 10.00      A    O  
ATOM   1269  CB  SER   142     -16.180 -13.414   3.973  1.00 10.00      A    C  
ATOM   1270  OG  SER   142     -16.993 -13.756   2.862  1.00 10.00      A    O  
ATOM   1271  HN  SER   142     -18.502 -12.240   3.931  1.00 10.00      A    H  
ATOM   1272  HG  SER   142     -17.931 -13.714   3.119  1.00 10.00      A    H  
ATOM   1273  N   ARG   143     -14.659 -11.296   2.992  1.00 10.00      A    N  
ATOM   1274  CA  ARG   143     -13.924 -10.428   2.085  1.00 10.00      A    C  
ATOM   1275  C   ARG   143     -13.568 -11.213   0.827  1.00 10.00      A    C  
ATOM   1276  O   ARG   143     -12.888 -12.233   0.902  1.00 10.00      A    O  
ATOM   1277  CB  ARG   143     -12.658  -9.920   2.780  1.00 10.00      A    C  
ATOM   1278  CG  ARG   143     -12.932  -9.192   4.089  1.00 10.00      A    C  
ATOM   1279  CD  ARG   143     -11.810  -9.392   5.091  1.00 10.00      A    C  
ATOM   1280  NE  ARG   143     -12.219  -9.012   6.443  1.00 10.00      A    N  
ATOM   1281  CZ  ARG   143     -11.431  -8.377   7.314  1.00 10.00      A    C  
ATOM   1282  NH1 ARG   143     -10.181  -8.073   6.985  1.00 10.00      A    N1+
ATOM   1283  NH2 ARG   143     -11.894  -8.050   8.511  1.00 10.00      A    N  
ATOM   1284  HN  ARG   143     -14.276 -12.171   3.215  1.00 10.00      A    H  
ATOM   1285  HE  ARG   143     -13.137  -9.245   6.716  1.00 10.00      A    H  
ATOM   1286 HH11 ARG   143      -9.819  -8.316   6.077  1.00 10.00      A    H  
ATOM   1287 HH12 ARG   143      -9.586  -7.606   7.646  1.00 10.00      A    H  
ATOM   1288 HH21 ARG   143     -12.840  -8.276   8.775  1.00 10.00      A    H  
ATOM   1289 HH22 ARG   143     -11.304  -7.568   9.164  1.00 10.00      A    H  
ATOM   1290  N   LEU   144     -14.032 -10.737  -0.319  1.00 10.00      A    N  
ATOM   1291  CA  LEU   144     -13.793 -11.426  -1.586  1.00 10.00      A    C  
ATOM   1292  C   LEU   144     -12.439 -11.082  -2.200  1.00 10.00      A    C  
ATOM   1293  O   LEU   144     -11.732 -11.961  -2.699  1.00 10.00      A    O  
ATOM   1294  CB  LEU   144     -14.921 -11.134  -2.578  1.00 10.00      A    C  
ATOM   1295  CG  LEU   144     -16.318 -11.608  -2.166  1.00 10.00      A    C  
ATOM   1296  CD1 LEU   144     -17.347 -11.240  -3.221  1.00 10.00      A    C  
ATOM   1297  CD2 LEU   144     -16.325 -13.108  -1.907  1.00 10.00      A    C  
ATOM   1298  HN  LEU   144     -14.540  -9.898  -0.319  1.00 10.00      A    H  
ATOM   1299  N   ALA   145     -12.081  -9.806  -2.175  1.00 10.00      A    N  
ATOM   1300  CA  ALA   145     -10.814  -9.364  -2.739  1.00 10.00      A    C  
ATOM   1301  C   ALA   145     -10.289  -8.139  -2.009  1.00 10.00      A    C  
ATOM   1302  O   ALA   145     -11.066  -7.308  -1.530  1.00 10.00      A    O  
ATOM   1303  CB  ALA   145     -10.966  -9.071  -4.225  1.00 10.00      A    C  
ATOM   1304  HN  ALA   145     -12.679  -9.147  -1.764  1.00 10.00      A    H  
ATOM   1305  N   CYS   146      -8.976  -8.032  -1.929  1.00 10.00      A    N  
ATOM   1306  CA  CYS   146      -8.335  -6.915  -1.262  1.00 10.00      A    C  
ATOM   1307  C   CYS   146      -7.324  -6.258  -2.190  1.00 10.00      A    C  
ATOM   1308  O   CYS   146      -6.746  -6.917  -3.054  1.00 10.00      A    O  
ATOM   1309  CB  CYS   146      -7.651  -7.399   0.020  1.00 10.00      A    C  
ATOM   1310  SG  CYS   146      -6.816  -9.016  -0.129  1.00 10.00      A    S  
ATOM   1311  HN  CYS   146      -8.412  -8.726  -2.331  1.00 10.00      A    H  
ATOM   1312  N   GLY   147      -7.143  -4.957  -2.037  1.00 10.00      A    N  
ATOM   1313  CA  GLY   147      -6.194  -4.244  -2.862  1.00 10.00      A    C  
ATOM   1314  C   GLY   147      -5.565  -3.088  -2.119  1.00 10.00      A    C  
ATOM   1315  O   GLY   147      -6.271  -2.261  -1.543  1.00 10.00      A    O  
ATOM   1316  HN  GLY   147      -7.670  -4.469  -1.366  1.00 10.00      A    H  
ATOM   1317  N   VAL   148      -4.244  -3.039  -2.108  1.00 10.00      A    N  
ATOM   1318  CA  VAL   148      -3.531  -1.967  -1.430  1.00 10.00      A    C  
ATOM   1319  C   VAL   148      -3.413  -0.743  -2.333  1.00 10.00      A    C  
ATOM   1320  O   VAL   148      -2.981  -0.845  -3.485  1.00 10.00      A    O  
ATOM   1321  CB  VAL   148      -2.133  -2.409  -0.942  1.00 10.00      A    C  
ATOM   1322  CG1 VAL   148      -2.263  -3.296   0.287  1.00 10.00      A    C  
ATOM   1323  CG2 VAL   148      -1.374  -3.132  -2.047  1.00 10.00      A    C  
ATOM   1324  HN  VAL   148      -3.735  -3.737  -2.565  1.00 10.00      A    H  
ATOM   1325  N   ILE   149      -3.823   0.403  -1.812  1.00 10.00      A    N  
ATOM   1326  CA  ILE   149      -3.773   1.647  -2.566  1.00 10.00      A    C  
ATOM   1327  C   ILE   149      -2.341   2.160  -2.675  1.00 10.00      A    C  
ATOM   1328  O   ILE   149      -1.847   2.862  -1.786  1.00 10.00      A    O  
ATOM   1329  CB  ILE   149      -4.672   2.735  -1.940  1.00 10.00      A    C  
ATOM   1330  CG1 ILE   149      -6.093   2.200  -1.734  1.00 10.00      A    C  
ATOM   1331  CG2 ILE   149      -4.697   3.977  -2.821  1.00 10.00      A    C  
ATOM   1332  CD1 ILE   149      -6.989   3.128  -0.944  1.00 10.00      A    C  
ATOM   1333  HN  ILE   149      -4.166   0.414  -0.890  1.00 10.00      A    H  
ATOM   1334  N   GLY   150      -1.677   1.784  -3.759  1.00 10.00      A    N  
ATOM   1335  CA  GLY   150      -0.312   2.209  -3.982  1.00 10.00      A    C  
ATOM   1336  C   GLY   150      -0.237   3.654  -4.430  1.00 10.00      A    C  
ATOM   1337  O   GLY   150      -1.228   4.219  -4.903  1.00 10.00      A    O  
ATOM   1338  HN  GLY   150      -2.125   1.212  -4.418  1.00 10.00      A    H  
ATOM   1339  N   ILE   151       0.932   4.255  -4.278  1.00 10.00      A    N  
ATOM   1340  CA  ILE   151       1.126   5.643  -4.669  1.00 10.00      A    C  
ATOM   1341  C   ILE   151       1.313   5.747  -6.177  1.00 10.00      A    C  
ATOM   1342  O   ILE   151       2.178   5.084  -6.751  1.00 10.00      A    O  
ATOM   1343  CB  ILE   151       2.341   6.279  -3.957  1.00 10.00      A    C  
ATOM   1344  CG1 ILE   151       2.178   6.187  -2.438  1.00 10.00      A    C  
ATOM   1345  CG2 ILE   151       2.514   7.731  -4.382  1.00 10.00      A    C  
ATOM   1346  CD1 ILE   151       3.333   6.777  -1.659  1.00 10.00      A    C  
ATOM   1347  HN  ILE   151       1.688   3.748  -3.913  1.00 10.00      A    H  
ATOM   1348  N   ALA   152       0.489   6.567  -6.812  1.00 10.00      A    N  
ATOM   1349  CA  ALA   152       0.562   6.760  -8.250  1.00 10.00      A    C  
ATOM   1350  C   ALA   152       1.493   7.919  -8.590  1.00 10.00      A    C  
ATOM   1351  O   ALA   152       2.124   8.508  -7.703  1.00 10.00      A    O  
ATOM   1352  CB  ALA   152      -0.829   6.998  -8.818  1.00 10.00      A    C  
ATOM   1353  HN  ALA   152      -0.183   7.060  -6.300  1.00 10.00      A    H  
ATOM   1354  N   GLN   153       1.575   8.246  -9.869  1.00 10.00      A    N  
ATOM   1355  CA  GLN   153       2.430   9.327 -10.329  1.00 10.00      A    C  
ATOM   1356  C   GLN   153       1.661  10.641 -10.363  1.00 10.00      A    C  
ATOM   1357  O   GLN   153       1.958  11.521  -9.529  1.00 10.00      A    O  
ATOM   1358  CB  GLN   153       3.012   9.006 -11.706  1.00 10.00      A    C  
ATOM   1359  CG  GLN   153       4.223   8.086 -11.665  1.00 10.00      A    C  
ATOM   1360  CD  GLN   153       4.619   7.575 -13.035  1.00 10.00      A    C  
ATOM   1361  NE2 GLN   153       5.237   6.402 -13.074  1.00 10.00      A    N  
ATOM   1362  OE1 GLN   153       4.380   8.229 -14.050  1.00 10.00      A    O  
ATOM   1363  OXT GLN   153       0.750  10.779 -11.212  1.00 10.00      A    O1-
ATOM   1364  HN  GLN   153       1.025   7.764 -10.521  1.00 10.00      A    H  
ATOM   1365 HE21 GLN   153       5.402   5.939 -12.225  1.00 10.00      A    H  
ATOM   1366 HE22 GLN   153       5.497   6.045 -13.950  1.00 10.00      A    H  
TER    1367      GLN   153 
ATOM   1368  N   ALA     1       1.549 -12.188  -7.076  1.00 10.00      B    N  
ATOM   1369  CA  ALA     1       1.523 -11.094  -8.077  1.00 10.00      B    C  
ATOM   1370  C   ALA     1       2.692 -11.233  -9.037  1.00 10.00      B    C  
ATOM   1371  O   ALA     1       3.801 -11.559  -8.622  1.00 10.00      B    O  
ATOM   1372  CB  ALA     1       1.556  -9.734  -7.393  1.00 10.00      B    C  
ATOM   1373  HT1 ALA     1       2.307 -12.024  -6.380  1.00 10.00      B    H  
ATOM   1374  HT2 ALA     1       1.728 -13.096  -7.552  1.00 10.00      B    H  
ATOM   1375  HT3 ALA     1       0.639 -12.248  -6.580  1.00 10.00      B    H  
ATOM   1376  N   THR     2       2.436 -11.007 -10.317  1.00 10.00      B    N  
ATOM   1377  CA  THR     2       3.477 -11.111 -11.329  1.00 10.00      B    C  
ATOM   1378  C   THR     2       4.158  -9.762 -11.573  1.00 10.00      B    C  
ATOM   1379  O   THR     2       5.313  -9.705 -11.999  1.00 10.00      B    O  
ATOM   1380  CB  THR     2       2.924 -11.697 -12.654  1.00 10.00      B    C  
ATOM   1381  CG2 THR     2       1.935 -10.745 -13.316  1.00 10.00      B    C  
ATOM   1382  OG1 THR     2       3.995 -11.991 -13.563  1.00 10.00      B    O  
ATOM   1383  HN  THR     2       1.520 -10.789 -10.594  1.00 10.00      B    H  
ATOM   1384  HG1 THR     2       4.845 -11.899 -13.106  1.00 10.00      B    H  
ATOM   1385  N   LYS     3       3.451  -8.675 -11.280  1.00 10.00      B    N  
ATOM   1386  CA  LYS     3       3.987  -7.332 -11.483  1.00 10.00      B    C  
ATOM   1387  C   LYS     3       3.470  -6.387 -10.405  1.00 10.00      B    C  
ATOM   1388  O   LYS     3       2.377  -6.586  -9.873  1.00 10.00      B    O  
ATOM   1389  CB  LYS     3       3.591  -6.802 -12.867  1.00 10.00      B    C  
ATOM   1390  CG  LYS     3       4.213  -7.556 -14.032  1.00 10.00      B    C  
ATOM   1391  CD  LYS     3       3.344  -7.462 -15.274  1.00 10.00      B    C  
ATOM   1392  CE  LYS     3       3.749  -8.488 -16.321  1.00 10.00      B    C  
ATOM   1393  NZ  LYS     3       5.016  -8.122 -17.007  1.00 10.00      B    N1+
ATOM   1394  HN  LYS     3       2.557  -8.776 -10.900  1.00 10.00      B    H  
ATOM   1395  HZ1 LYS     3       5.827  -8.594 -16.539  1.00 10.00      B    H  
ATOM   1396  HZ2 LYS     3       5.158  -7.093 -16.971  1.00 10.00      B    H  
ATOM   1397  HZ3 LYS     3       4.985  -8.420 -18.002  1.00 10.00      B    H  
ATOM   1398  N   ALA     4       4.266  -5.372 -10.085  1.00 10.00      B    N  
ATOM   1399  CA  ALA     4       3.900  -4.381  -9.080  1.00 10.00      B    C  
ATOM   1400  C   ALA     4       4.568  -3.044  -9.387  1.00 10.00      B    C  
ATOM   1401  O   ALA     4       5.548  -2.991 -10.131  1.00 10.00      B    O  
ATOM   1402  CB  ALA     4       4.299  -4.862  -7.694  1.00 10.00      B    C  
ATOM   1403  HN  ALA     4       5.135  -5.284 -10.539  1.00 10.00      B    H  
ATOM   1404  N   VAL     5       4.043  -1.971  -8.812  1.00 10.00      B    N  
ATOM   1405  CA  VAL     5       4.594  -0.639  -9.032  1.00 10.00      B    C  
ATOM   1406  C   VAL     5       4.700   0.125  -7.713  1.00 10.00      B    C  
ATOM   1407  O   VAL     5       3.834   0.007  -6.844  1.00 10.00      B    O  
ATOM   1408  CB  VAL     5       3.758   0.166 -10.061  1.00 10.00      B    C  
ATOM   1409  CG1 VAL     5       2.336   0.400  -9.568  1.00 10.00      B    C  
ATOM   1410  CG2 VAL     5       4.438   1.479 -10.424  1.00 10.00      B    C  
ATOM   1411  HN  VAL     5       3.270  -2.074  -8.217  1.00 10.00      B    H  
ATOM   1412  N   CYS     6       5.778   0.883  -7.557  1.00 10.00      B    N  
ATOM   1413  CA  CYS     6       5.996   1.656  -6.348  1.00 10.00      B    C  
ATOM   1414  C   CYS     6       6.572   3.033  -6.671  1.00 10.00      B    C  
ATOM   1415  O   CYS     6       7.727   3.155  -7.082  1.00 10.00      B    O  
ATOM   1416  CB  CYS     6       6.938   0.900  -5.410  1.00 10.00      B    C  
ATOM   1417  SG  CYS     6       7.436   1.818  -3.937  1.00 10.00      B    S  
ATOM   1418  HN  CYS     6       6.453   0.914  -8.276  1.00 10.00      B    H  
ATOM   1419  HG  CYS     6       8.561   2.460  -4.220  1.00 10.00      B    H  
ATOM   1420  N   VAL     7       5.760   4.064  -6.500  1.00 10.00      B    N  
ATOM   1421  CA  VAL     7       6.202   5.427  -6.755  1.00 10.00      B    C  
ATOM   1422  C   VAL     7       6.561   6.103  -5.436  1.00 10.00      B    C  
ATOM   1423  O   VAL     7       5.693   6.358  -4.603  1.00 10.00      B    O  
ATOM   1424  CB  VAL     7       5.126   6.255  -7.489  1.00 10.00      B    C  
ATOM   1425  CG1 VAL     7       5.621   7.670  -7.757  1.00 10.00      B    C  
ATOM   1426  CG2 VAL     7       4.720   5.575  -8.787  1.00 10.00      B    C  
ATOM   1427  HN  VAL     7       4.845   3.908  -6.189  1.00 10.00      B    H  
ATOM   1428  N   LEU     8       7.844   6.372  -5.249  1.00 10.00      B    N  
ATOM   1429  CA  LEU     8       8.323   7.007  -4.031  1.00 10.00      B    C  
ATOM   1430  C   LEU     8       8.016   8.496  -4.045  1.00 10.00      B    C  
ATOM   1431  O   LEU     8       8.512   9.232  -4.899  1.00 10.00      B    O  
ATOM   1432  CB  LEU     8       9.830   6.776  -3.850  1.00 10.00      B    C  
ATOM   1433  CG  LEU     8      10.261   5.407  -3.306  1.00 10.00      B    C  
ATOM   1434  CD1 LEU     8      10.107   4.319  -4.358  1.00 10.00      B    C  
ATOM   1435  CD2 LEU     8      11.690   5.453  -2.790  1.00 10.00      B    C  
ATOM   1436  HN  LEU     8       8.488   6.146  -5.956  1.00 10.00      B    H  
ATOM   1437  N   LYS     9       7.184   8.928  -3.112  1.00 10.00      B    N  
ATOM   1438  CA  LYS     9       6.809  10.329  -3.005  1.00 10.00      B    C  
ATOM   1439  C   LYS     9       7.155  10.858  -1.621  1.00 10.00      B    C  
ATOM   1440  O   LYS     9       6.536  10.473  -0.627  1.00 10.00      B    O  
ATOM   1441  CB  LYS     9       5.313  10.511  -3.272  1.00 10.00      B    C  
ATOM   1442  CG  LYS     9       4.971  10.921  -4.696  1.00 10.00      B    C  
ATOM   1443  CD  LYS     9       3.497  11.282  -4.820  1.00 10.00      B    C  
ATOM   1444  CE  LYS     9       3.182  11.947  -6.152  1.00 10.00      B    C  
ATOM   1445  NZ  LYS     9       3.184  10.981  -7.281  1.00 10.00      B    N1+
ATOM   1446  HN  LYS     9       6.814   8.286  -2.463  1.00 10.00      B    H  
ATOM   1447  HZ1 LYS     9       4.153  10.682  -7.496  1.00 10.00      B    H  
ATOM   1448  HZ2 LYS     9       2.768  11.421  -8.138  1.00 10.00      B    H  
ATOM   1449  HZ3 LYS     9       2.620  10.139  -7.038  1.00 10.00      B    H  
ATOM   1450  N   GLY    10       8.154  11.725  -1.558  1.00 10.00      B    N  
ATOM   1451  CA  GLY    10       8.564  12.293  -0.292  1.00 10.00      B    C  
ATOM   1452  C   GLY    10       8.332  13.785  -0.255  1.00 10.00      B    C  
ATOM   1453  O   GLY    10       8.244  14.425  -1.305  1.00 10.00      B    O  
ATOM   1454  HN  GLY    10       8.611  11.993  -2.383  1.00 10.00      B    H  
ATOM   1455  N   ASP    11       8.240  14.342   0.949  1.00 10.00      B    N  
ATOM   1456  CA  ASP    11       8.018  15.778   1.125  1.00 10.00      B    C  
ATOM   1457  C   ASP    11       9.304  16.563   0.877  1.00 10.00      B    C  
ATOM   1458  O   ASP    11       9.864  17.178   1.786  1.00 10.00      B    O  
ATOM   1459  CB  ASP    11       7.468  16.083   2.523  1.00 10.00      B    C  
ATOM   1460  CG  ASP    11       6.043  16.599   2.491  1.00 10.00      B    C  
ATOM   1461  OD1 ASP    11       5.825  17.741   2.023  1.00 10.00      B    O  
ATOM   1462  OD2 ASP    11       5.130  15.864   2.936  1.00 10.00      B    O1-
ATOM   1463  HN  ASP    11       8.330  13.774   1.743  1.00 10.00      B    H  
ATOM   1464  N   GLY    12       9.773  16.516  -0.360  1.00 10.00      B    N  
ATOM   1465  CA  GLY    12      10.984  17.208  -0.739  1.00 10.00      B    C  
ATOM   1466  C   GLY    12      11.287  17.004  -2.209  1.00 10.00      B    C  
ATOM   1467  O   GLY    12      10.421  16.544  -2.952  1.00 10.00      B    O  
ATOM   1468  HN  GLY    12       9.284  15.991  -1.035  1.00 10.00      B    H  
ATOM   1469  N   PRO    13      12.511  17.316  -2.659  1.00 10.00      B    N  
ATOM   1470  CA  PRO    13      12.903  17.166  -4.065  1.00 10.00      B    C  
ATOM   1471  C   PRO    13      13.403  15.757  -4.385  1.00 10.00      B    C  
ATOM   1472  O   PRO    13      14.284  15.575  -5.228  1.00 10.00      B    O  
ATOM   1473  CB  PRO    13      14.054  18.165  -4.180  1.00 10.00      B    C  
ATOM   1474  CG  PRO    13      14.704  18.135  -2.837  1.00 10.00      B    C  
ATOM   1475  CD  PRO    13      13.614  17.845  -1.836  1.00 10.00      B    C  
ATOM   1476  N   VAL    14      12.830  14.762  -3.718  1.00 10.00      B    N  
ATOM   1477  CA  VAL    14      13.224  13.373  -3.920  1.00 10.00      B    C  
ATOM   1478  C   VAL    14      12.017  12.536  -4.327  1.00 10.00      B    C  
ATOM   1479  O   VAL    14      10.976  12.573  -3.664  1.00 10.00      B    O  
ATOM   1480  CB  VAL    14      13.844  12.762  -2.640  1.00 10.00      B    C  
ATOM   1481  CG1 VAL    14      14.419  11.379  -2.918  1.00 10.00      B    C  
ATOM   1482  CG2 VAL    14      14.908  13.677  -2.053  1.00 10.00      B    C  
ATOM   1483  HN  VAL    14      12.109  14.967  -3.087  1.00 10.00      B    H  
ATOM   1484  N   GLN    15      12.157  11.800  -5.423  1.00 10.00      B    N  
ATOM   1485  CA  GLN    15      11.089  10.942  -5.922  1.00 10.00      B    C  
ATOM   1486  C   GLN    15      11.628   9.963  -6.957  1.00 10.00      B    C  
ATOM   1487  O   GLN    15      12.638  10.236  -7.609  1.00 10.00      B    O  
ATOM   1488  CB  GLN    15       9.944  11.770  -6.518  1.00 10.00      B    C  
ATOM   1489  CG  GLN    15      10.290  12.489  -7.812  1.00 10.00      B    C  
ATOM   1490  CD  GLN    15       9.115  13.255  -8.386  1.00 10.00      B    C  
ATOM   1491  NE2 GLN    15       8.263  13.779  -7.520  1.00 10.00      B    N  
ATOM   1492  OE1 GLN    15       8.981  13.375  -9.603  1.00 10.00      B    O  
ATOM   1493  HN  GLN    15      13.007  11.832  -5.916  1.00 10.00      B    H  
ATOM   1494 HE21 GLN    15       8.433  13.643  -6.560  1.00 10.00      B    H  
ATOM   1495 HE22 GLN    15       7.509  14.294  -7.867  1.00 10.00      B    H  
ATOM   1496  N   GLY    16      10.962   8.828  -7.099  1.00 10.00      B    N  
ATOM   1497  CA  GLY    16      11.395   7.830  -8.057  1.00 10.00      B    C  
ATOM   1498  C   GLY    16      10.358   6.750  -8.268  1.00 10.00      B    C  
ATOM   1499  O   GLY    16       9.642   6.382  -7.338  1.00 10.00      B    O  
ATOM   1500  HN  GLY    16      10.167   8.662  -6.548  1.00 10.00      B    H  
ATOM   1501  N   ILE    17      10.270   6.245  -9.488  1.00 10.00      B    N  
ATOM   1502  CA  ILE    17       9.309   5.200  -9.813  1.00 10.00      B    C  
ATOM   1503  C   ILE    17      10.013   3.854  -9.939  1.00 10.00      B    C  
ATOM   1504  O   ILE    17      10.888   3.679 -10.789  1.00 10.00      B    O  
ATOM   1505  CB  ILE    17       8.540   5.506 -11.120  1.00 10.00      B    C  
ATOM   1506  CG1 ILE    17       7.957   6.921 -11.083  1.00 10.00      B    C  
ATOM   1507  CG2 ILE    17       7.433   4.485 -11.342  1.00 10.00      B    C  
ATOM   1508  CD1 ILE    17       8.542   7.847 -12.126  1.00 10.00      B    C  
ATOM   1509  HN  ILE    17      10.877   6.572 -10.187  1.00 10.00      B    H  
ATOM   1510  N   ILE    18       9.641   2.918  -9.077  1.00 10.00      B    N  
ATOM   1511  CA  ILE    18      10.225   1.583  -9.086  1.00 10.00      B    C  
ATOM   1512  C   ILE    18       9.201   0.574  -9.599  1.00 10.00      B    C  
ATOM   1513  O   ILE    18       8.028   0.620  -9.218  1.00 10.00      B    O  
ATOM   1514  CB  ILE    18      10.692   1.163  -7.671  1.00 10.00      B    C  
ATOM   1515  CG1 ILE    18      11.633   2.216  -7.069  1.00 10.00      B    C  
ATOM   1516  CG2 ILE    18      11.359  -0.205  -7.692  1.00 10.00      B    C  
ATOM   1517  CD1 ILE    18      12.912   2.427  -7.849  1.00 10.00      B    C  
ATOM   1518  HN  ILE    18       8.941   3.125  -8.417  1.00 10.00      B    H  
ATOM   1519  N   ASN    19       9.642  -0.328 -10.464  1.00 10.00      B    N  
ATOM   1520  CA  ASN    19       8.762  -1.341 -11.031  1.00 10.00      B    C  
ATOM   1521  C   ASN    19       9.229  -2.731 -10.620  1.00 10.00      B    C  
ATOM   1522  O   ASN    19      10.423  -3.031 -10.672  1.00 10.00      B    O  
ATOM   1523  CB  ASN    19       8.728  -1.233 -12.559  1.00 10.00      B    C  
ATOM   1524  CG  ASN    19       7.548  -1.963 -13.180  1.00 10.00      B    C  
ATOM   1525  ND2 ASN    19       7.709  -3.254 -13.441  1.00 10.00      B    N  
ATOM   1526  OD1 ASN    19       6.496  -1.371 -13.422  1.00 10.00      B    O  
ATOM   1527  HN  ASN    19      10.594  -0.323 -10.721  1.00 10.00      B    H  
ATOM   1528 HD21 ASN    19       8.573  -3.669 -13.229  1.00 10.00      B    H  
ATOM   1529 HD22 ASN    19       6.956  -3.743 -13.833  1.00 10.00      B    H  
ATOM   1530  N   PHE    20       8.287  -3.570 -10.207  1.00 10.00      B    N  
ATOM   1531  CA  PHE    20       8.599  -4.927  -9.785  1.00 10.00      B    C  
ATOM   1532  C   PHE    20       8.037  -5.930 -10.782  1.00 10.00      B    C  
ATOM   1533  O   PHE    20       6.870  -5.841 -11.170  1.00 10.00      B    O  
ATOM   1534  CB  PHE    20       8.019  -5.204  -8.396  1.00 10.00      B    C  
ATOM   1535  CG  PHE    20       8.537  -4.296  -7.317  1.00 10.00      B    C  
ATOM   1536  CD1 PHE    20       7.888  -3.108  -7.022  1.00 10.00      B    C  
ATOM   1537  CD2 PHE    20       9.672  -4.630  -6.598  1.00 10.00      B    C  
ATOM   1538  CE1 PHE    20       8.359  -2.272  -6.029  1.00 10.00      B    C  
ATOM   1539  CE2 PHE    20      10.150  -3.797  -5.603  1.00 10.00      B    C  
ATOM   1540  CZ  PHE    20       9.493  -2.615  -5.319  1.00 10.00      B    C  
ATOM   1541  HN  PHE    20       7.349  -3.272 -10.197  1.00 10.00      B    H  
ATOM   1542  N   GLU    21       8.861  -6.876 -11.197  1.00 10.00      B    N  
ATOM   1543  CA  GLU    21       8.436  -7.888 -12.150  1.00 10.00      B    C  
ATOM   1544  C   GLU    21       8.939  -9.262 -11.733  1.00 10.00      B    C  
ATOM   1545  O   GLU    21      10.140  -9.462 -11.546  1.00 10.00      B    O  
ATOM   1546  CB  GLU    21       8.962  -7.534 -13.542  1.00 10.00      B    C  
ATOM   1547  CG  GLU    21       7.933  -7.660 -14.651  1.00 10.00      B    C  
ATOM   1548  CD  GLU    21       8.072  -8.947 -15.432  1.00 10.00      B    C  
ATOM   1549  OE1 GLU    21       7.069  -9.403 -16.016  1.00 10.00      B    O  
ATOM   1550  OE2 GLU    21       9.185  -9.507 -15.478  1.00 10.00      B    O1-
ATOM   1551  HN  GLU    21       9.785  -6.894 -10.863  1.00 10.00      B    H  
ATOM   1552  N   GLN    22       8.017 -10.200 -11.573  1.00 10.00      B    N  
ATOM   1553  CA  GLN    22       8.363 -11.562 -11.183  1.00 10.00      B    C  
ATOM   1554  C   GLN    22       7.770 -12.555 -12.177  1.00 10.00      B    C  
ATOM   1555  O   GLN    22       6.568 -12.526 -12.451  1.00 10.00      B    O  
ATOM   1556  CB  GLN    22       7.858 -11.867  -9.771  1.00 10.00      B    C  
ATOM   1557  CG  GLN    22       8.401 -13.159  -9.183  1.00 10.00      B    C  
ATOM   1558  CD  GLN    22       7.870 -13.449  -7.788  1.00 10.00      B    C  
ATOM   1559  NE2 GLN    22       8.681 -14.101  -6.971  1.00 10.00      B    N  
ATOM   1560  OE1 GLN    22       6.744 -13.085  -7.443  1.00 10.00      B    O  
ATOM   1561  HN  GLN    22       7.071  -9.975 -11.732  1.00 10.00      B    H  
ATOM   1562 HE21 GLN    22       9.574 -14.357  -7.303  1.00 10.00      B    H  
ATOM   1563 HE22 GLN    22       8.359 -14.311  -6.065  1.00 10.00      B    H  
ATOM   1564  N   LYS    23       8.615 -13.430 -12.708  1.00 10.00      B    N  
ATOM   1565  CA  LYS    23       8.178 -14.424 -13.683  1.00 10.00      B    C  
ATOM   1566  C   LYS    23       7.396 -15.561 -13.036  1.00 10.00      B    C  
ATOM   1567  O   LYS    23       6.186 -15.678 -13.225  1.00 10.00      B    O  
ATOM   1568  CB  LYS    23       9.367 -14.975 -14.475  1.00 10.00      B    C  
ATOM   1569  CG  LYS    23       9.588 -14.294 -15.817  1.00 10.00      B    C  
ATOM   1570  CD  LYS    23      10.172 -12.901 -15.651  1.00 10.00      B    C  
ATOM   1571  CE  LYS    23      10.135 -12.127 -16.961  1.00 10.00      B    C  
ATOM   1572  NZ  LYS    23       8.805 -11.504 -17.199  1.00 10.00      B    N1+
ATOM   1573  HN  LYS    23       9.557 -13.407 -12.440  1.00 10.00      B    H  
ATOM   1574  HZ1 LYS    23       8.777 -11.069 -18.145  1.00 10.00      B    H  
ATOM   1575  HZ2 LYS    23       8.623 -10.761 -16.484  1.00 10.00      B    H  
ATOM   1576  HZ3 LYS    23       8.057 -12.219 -17.136  1.00 10.00      B    H  
ATOM   1577  N   GLU    24       8.091 -16.405 -12.287  1.00 10.00      B    N  
ATOM   1578  CA  GLU    24       7.456 -17.533 -11.621  1.00 10.00      B    C  
ATOM   1579  C   GLU    24       6.885 -17.101 -10.279  1.00 10.00      B    C  
ATOM   1580  O   GLU    24       7.251 -16.049  -9.757  1.00 10.00      B    O  
ATOM   1581  CB  GLU    24       8.458 -18.673 -11.423  1.00 10.00      B    C  
ATOM   1582  CG  GLU    24       9.357 -18.933 -12.617  1.00 10.00      B    C  
ATOM   1583  CD  GLU    24      10.805 -18.625 -12.313  1.00 10.00      B    C  
ATOM   1584  OE1 GLU    24      11.506 -19.515 -11.783  1.00 10.00      B    O  
ATOM   1585  OE2 GLU    24      11.248 -17.493 -12.591  1.00 10.00      B    O1-
ATOM   1586  HN  GLU    24       9.055 -16.266 -12.178  1.00 10.00      B    H  
ATOM   1587  N   SER    25       6.005 -17.924  -9.714  1.00 10.00      B    N  
ATOM   1588  CA  SER    25       5.381 -17.625  -8.429  1.00 10.00      B    C  
ATOM   1589  C   SER    25       6.424 -17.504  -7.313  1.00 10.00      B    C  
ATOM   1590  O   SER    25       6.206 -16.817  -6.316  1.00 10.00      B    O  
ATOM   1591  CB  SER    25       4.350 -18.704  -8.087  1.00 10.00      B    C  
ATOM   1592  OG  SER    25       3.565 -19.037  -9.224  1.00 10.00      B    O  
ATOM   1593  HN  SER    25       5.757 -18.755 -10.179  1.00 10.00      B    H  
ATOM   1594  HG  SER    25       2.922 -18.334  -9.387  1.00 10.00      B    H  
ATOM   1595  N   ASN    26       7.551 -18.184  -7.484  1.00 10.00      B    N  
ATOM   1596  CA  ASN    26       8.633 -18.138  -6.508  1.00 10.00      B    C  
ATOM   1597  C   ASN    26       9.967 -17.916  -7.208  1.00 10.00      B    C  
ATOM   1598  O   ASN    26      11.021 -18.340  -6.729  1.00 10.00      B    O  
ATOM   1599  CB  ASN    26       8.669 -19.416  -5.654  1.00 10.00      B    C  
ATOM   1600  CG  ASN    26       8.841 -20.686  -6.469  1.00 10.00      B    C  
ATOM   1601  ND2 ASN    26      10.082 -21.108  -6.671  1.00 10.00      B    N  
ATOM   1602  OD1 ASN    26       7.862 -21.289  -6.911  1.00 10.00      B    O  
ATOM   1603  HN  ASN    26       7.655 -18.737  -8.286  1.00 10.00      B    H  
ATOM   1604 HD21 ASN    26      10.820 -20.581  -6.291  1.00 10.00      B    H  
ATOM   1605 HD22 ASN    26      10.216 -21.926  -7.194  1.00 10.00      B    H  
ATOM   1606  N   GLY    27       9.912 -17.231  -8.343  1.00 10.00      B    N  
ATOM   1607  CA  GLY    27      11.111 -16.959  -9.108  1.00 10.00      B    C  
ATOM   1608  C   GLY    27      11.752 -15.642  -8.712  1.00 10.00      B    C  
ATOM   1609  O   GLY    27      11.209 -14.920  -7.877  1.00 10.00      B    O  
ATOM   1610  HN  GLY    27       9.047 -16.884  -8.652  1.00 10.00      B    H  
ATOM   1611  N   PRO    28      12.910 -15.307  -9.298  1.00 10.00      B    N  
ATOM   1612  CA  PRO    28      13.622 -14.060  -8.993  1.00 10.00      B    C  
ATOM   1613  C   PRO    28      12.821 -12.824  -9.397  1.00 10.00      B    C  
ATOM   1614  O   PRO    28      12.252 -12.767 -10.490  1.00 10.00      B    O  
ATOM   1615  CB  PRO    28      14.908 -14.163  -9.825  1.00 10.00      B    C  
ATOM   1616  CG  PRO    28      14.594 -15.146 -10.899  1.00 10.00      B    C  
ATOM   1617  CD  PRO    28      13.617 -16.117 -10.304  1.00 10.00      B    C  
ATOM   1618  N   VAL    29      12.776 -11.844  -8.509  1.00 10.00      B    N  
ATOM   1619  CA  VAL    29      12.053 -10.614  -8.767  1.00 10.00      B    C  
ATOM   1620  C   VAL    29      12.997  -9.560  -9.328  1.00 10.00      B    C  
ATOM   1621  O   VAL    29      14.039  -9.264  -8.740  1.00 10.00      B    O  
ATOM   1622  CB  VAL    29      11.384 -10.063  -7.491  1.00 10.00      B    C  
ATOM   1623  CG1 VAL    29      10.511  -8.859  -7.817  1.00 10.00      B    C  
ATOM   1624  CG2 VAL    29      10.568 -11.143  -6.803  1.00 10.00      B    C  
ATOM   1625  HN  VAL    29      13.251 -11.952  -7.654  1.00 10.00      B    H  
ATOM   1626  N   LYS    30      12.633  -9.012 -10.472  1.00 10.00      B    N  
ATOM   1627  CA  LYS    30      13.427  -7.987 -11.119  1.00 10.00      B    C  
ATOM   1628  C   LYS    30      12.994  -6.615 -10.622  1.00 10.00      B    C  
ATOM   1629  O   LYS    30      11.869  -6.181 -10.876  1.00 10.00      B    O  
ATOM   1630  CB  LYS    30      13.255  -8.072 -12.635  1.00 10.00      B    C  
ATOM   1631  CG  LYS    30      13.587  -9.436 -13.219  1.00 10.00      B    C  
ATOM   1632  CD  LYS    30      13.065  -9.568 -14.639  1.00 10.00      B    C  
ATOM   1633  CE  LYS    30      13.529 -10.865 -15.281  1.00 10.00      B    C  
ATOM   1634  NZ  LYS    30      14.926 -10.777 -15.783  1.00 10.00      B    N1+
ATOM   1635  HN  LYS    30      11.794  -9.305 -10.897  1.00 10.00      B    H  
ATOM   1636  HZ1 LYS    30      14.982 -10.099 -16.566  1.00 10.00      B    H  
ATOM   1637  HZ2 LYS    30      15.244 -11.708 -16.125  1.00 10.00      B    H  
ATOM   1638  HZ3 LYS    30      15.567 -10.462 -15.020  1.00 10.00      B    H  
ATOM   1639  N   VAL    31      13.872  -5.955  -9.886  1.00 10.00      B    N  
ATOM   1640  CA  VAL    31      13.577  -4.638  -9.346  1.00 10.00      B    C  
ATOM   1641  C   VAL    31      14.367  -3.569 -10.089  1.00 10.00      B    C  
ATOM   1642  O   VAL    31      15.600  -3.554 -10.049  1.00 10.00      B    O  
ATOM   1643  CB  VAL    31      13.915  -4.564  -7.841  1.00 10.00      B    C  
ATOM   1644  CG1 VAL    31      13.522  -3.214  -7.260  1.00 10.00      B    C  
ATOM   1645  CG2 VAL    31      13.237  -5.694  -7.083  1.00 10.00      B    C  
ATOM   1646  HN  VAL    31      14.744  -6.363  -9.693  1.00 10.00      B    H  
ATOM   1647  N   TRP    32      13.657  -2.691 -10.784  1.00 10.00      B    N  
ATOM   1648  CA  TRP    32      14.296  -1.614 -11.522  1.00 10.00      B    C  
ATOM   1649  C   TRP    32      13.516  -0.314 -11.369  1.00 10.00      B    C  
ATOM   1650  O   TRP    32      12.336  -0.328 -11.016  1.00 10.00      B    O  
ATOM   1651  CB  TRP    32      14.509  -1.981 -13.001  1.00 10.00      B    C  
ATOM   1652  CG  TRP    32      13.280  -1.929 -13.861  1.00 10.00      B    C  
ATOM   1653  CD1 TRP    32      12.763  -0.833 -14.494  1.00 10.00      B    C  
ATOM   1654  CD2 TRP    32      12.427  -3.027 -14.207  1.00 10.00      B    C  
ATOM   1655  CE2 TRP    32      11.410  -2.517 -15.040  1.00 10.00      B    C  
ATOM   1656  CE3 TRP    32      12.421  -4.389 -13.889  1.00 10.00      B    C  
ATOM   1657  NE1 TRP    32      11.637  -1.176 -15.198  1.00 10.00      B    N  
ATOM   1658  CZ2 TRP    32      10.405  -3.324 -15.563  1.00 10.00      B    C  
ATOM   1659  CZ3 TRP    32      11.421  -5.185 -14.409  1.00 10.00      B    C  
ATOM   1660  CH2 TRP    32      10.426  -4.651 -15.235  1.00 10.00      B    C  
ATOM   1661  HN  TRP    32      12.677  -2.766 -10.797  1.00 10.00      B    H  
ATOM   1662  HE1 TRP    32      11.088  -0.559 -15.730  1.00 10.00      B    H  
ATOM   1663  N   GLY    33      14.182   0.801 -11.621  1.00 10.00      B    N  
ATOM   1664  CA  GLY    33      13.537   2.093 -11.504  1.00 10.00      B    C  
ATOM   1665  C   GLY    33      14.540   3.225 -11.498  1.00 10.00      B    C  
ATOM   1666  O   GLY    33      15.744   2.990 -11.432  1.00 10.00      B    O  
ATOM   1667  HN  GLY    33      15.126   0.750 -11.888  1.00 10.00      B    H  
ATOM   1668  N   SER    34      14.052   4.453 -11.570  1.00 10.00      B    N  
ATOM   1669  CA  SER    34      14.924   5.618 -11.572  1.00 10.00      B    C  
ATOM   1670  C   SER    34      14.476   6.642 -10.535  1.00 10.00      B    C  
ATOM   1671  O   SER    34      13.360   7.165 -10.603  1.00 10.00      B    O  
ATOM   1672  CB  SER    34      14.951   6.254 -12.964  1.00 10.00      B    C  
ATOM   1673  OG  SER    34      15.126   5.271 -13.973  1.00 10.00      B    O  
ATOM   1674  HN  SER    34      13.081   4.579 -11.619  1.00 10.00      B    H  
ATOM   1675  HG  SER    34      14.642   4.468 -13.730  1.00 10.00      B    H  
ATOM   1676  N   ILE    35      15.344   6.917  -9.572  1.00 10.00      B    N  
ATOM   1677  CA  ILE    35      15.046   7.882  -8.522  1.00 10.00      B    C  
ATOM   1678  C   ILE    35      15.901   9.131  -8.709  1.00 10.00      B    C  
ATOM   1679  O   ILE    35      17.106   9.032  -8.940  1.00 10.00      B    O  
ATOM   1680  CB  ILE    35      15.309   7.288  -7.119  1.00 10.00      B    C  
ATOM   1681  CG1 ILE    35      14.621   5.927  -6.976  1.00 10.00      B    C  
ATOM   1682  CG2 ILE    35      14.829   8.240  -6.032  1.00 10.00      B    C  
ATOM   1683  CD1 ILE    35      14.987   5.180  -5.710  1.00 10.00      B    C  
ATOM   1684  HN  ILE    35      16.215   6.463  -9.570  1.00 10.00      B    H  
ATOM   1685  N   LYS    36      15.275  10.297  -8.625  1.00 10.00      B    N  
ATOM   1686  CA  LYS    36      15.986  11.556  -8.792  1.00 10.00      B    C  
ATOM   1687  C   LYS    36      15.982  12.354  -7.493  1.00 10.00      B    C  
ATOM   1688  O   LYS    36      15.100  12.174  -6.646  1.00 10.00      B    O  
ATOM   1689  CB  LYS    36      15.369  12.381  -9.928  1.00 10.00      B    C  
ATOM   1690  CG  LYS    36      14.041  13.043  -9.581  1.00 10.00      B    C  
ATOM   1691  CD  LYS    36      13.488  13.827 -10.760  1.00 10.00      B    C  
ATOM   1692  CE  LYS    36      12.289  14.670 -10.350  1.00 10.00      B    C  
ATOM   1693  NZ  LYS    36      12.693  15.917  -9.649  1.00 10.00      B    N1+
ATOM   1694  HN  LYS    36      14.312  10.314  -8.429  1.00 10.00      B    H  
ATOM   1695  HZ1 LYS    36      11.851  16.481  -9.399  1.00 10.00      B    H  
ATOM   1696  HZ2 LYS    36      13.307  16.489 -10.260  1.00 10.00      B    H  
ATOM   1697  HZ3 LYS    36      13.211  15.689  -8.779  1.00 10.00      B    H  
ATOM   1698  N   GLY    37      16.966  13.230  -7.342  1.00 10.00      B    N  
ATOM   1699  CA  GLY    37      17.057  14.042  -6.144  1.00 10.00      B    C  
ATOM   1700  C   GLY    37      17.870  13.373  -5.058  1.00 10.00      B    C  
ATOM   1701  O   GLY    37      17.771  13.729  -3.885  1.00 10.00      B    O  
ATOM   1702  HN  GLY    37      17.641  13.323  -8.050  1.00 10.00      B    H  
ATOM   1703  N   LEU    38      18.677  12.397  -5.448  1.00 10.00      B    N  
ATOM   1704  CA  LEU    38      19.513  11.678  -4.501  1.00 10.00      B    C  
ATOM   1705  C   LEU    38      20.962  12.124  -4.615  1.00 10.00      B    C  
ATOM   1706  O   LEU    38      21.520  12.177  -5.708  1.00 10.00      B    O  
ATOM   1707  CB  LEU    38      19.416  10.165  -4.722  1.00 10.00      B    C  
ATOM   1708  CG  LEU    38      18.127   9.489  -4.259  1.00 10.00      B    C  
ATOM   1709  CD1 LEU    38      18.188   7.994  -4.520  1.00 10.00      B    C  
ATOM   1710  CD2 LEU    38      17.885   9.760  -2.782  1.00 10.00      B    C  
ATOM   1711  HN  LEU    38      18.716  12.161  -6.401  1.00 10.00      B    H  
ATOM   1712  N   THR    39      21.563  12.449  -3.481  1.00 10.00      B    N  
ATOM   1713  CA  THR    39      22.950  12.879  -3.440  1.00 10.00      B    C  
ATOM   1714  C   THR    39      23.853  11.798  -4.029  1.00 10.00      B    C  
ATOM   1715  O   THR    39      23.649  10.607  -3.773  1.00 10.00      B    O  
ATOM   1716  CB  THR    39      23.365  13.140  -1.986  1.00 10.00      B    C  
ATOM   1717  CG2 THR    39      23.378  14.633  -1.697  1.00 10.00      B    C  
ATOM   1718  OG1 THR    39      22.416  12.497  -1.118  1.00 10.00      B    O  
ATOM   1719  HN  THR    39      21.059  12.406  -2.643  1.00 10.00      B    H  
ATOM   1720  HG1 THR    39      22.708  12.588  -0.200  1.00 10.00      B    H  
ATOM   1721  N   GLU    40      24.827  12.218  -4.829  1.00 10.00      B    N  
ATOM   1722  CA  GLU    40      25.762  11.294  -5.466  1.00 10.00      B    C  
ATOM   1723  C   GLU    40      26.400  10.361  -4.444  1.00 10.00      B    C  
ATOM   1724  O   GLU    40      26.868  10.796  -3.389  1.00 10.00      B    O  
ATOM   1725  CB  GLU    40      26.838  12.067  -6.228  1.00 10.00      B    C  
ATOM   1726  CG  GLU    40      27.757  11.204  -7.074  1.00 10.00      B    C  
ATOM   1727  CD  GLU    40      28.888  12.001  -7.686  1.00 10.00      B    C  
ATOM   1728  OE1 GLU    40      29.592  12.709  -6.934  1.00 10.00      B    O  
ATOM   1729  OE2 GLU    40      29.087  11.920  -8.914  1.00 10.00      B    O1-
ATOM   1730  HN  GLU    40      24.926  13.180  -4.991  1.00 10.00      B    H  
ATOM   1731  N   GLY    41      26.401   9.076  -4.760  1.00 10.00      B    N  
ATOM   1732  CA  GLY    41      26.967   8.093  -3.868  1.00 10.00      B    C  
ATOM   1733  C   GLY    41      26.040   6.914  -3.683  1.00 10.00      B    C  
ATOM   1734  O   GLY    41      25.217   6.625  -4.554  1.00 10.00      B    O  
ATOM   1735  HN  GLY    41      26.016   8.791  -5.614  1.00 10.00      B    H  
ATOM   1736  N   LEU    42      26.159   6.243  -2.551  1.00 10.00      B    N  
ATOM   1737  CA  LEU    42      25.327   5.087  -2.259  1.00 10.00      B    C  
ATOM   1738  C   LEU    42      24.217   5.456  -1.284  1.00 10.00      B    C  
ATOM   1739  O   LEU    42      24.409   6.288  -0.398  1.00 10.00      B    O  
ATOM   1740  CB  LEU    42      26.170   3.939  -1.695  1.00 10.00      B    C  
ATOM   1741  CG  LEU    42      26.900   3.059  -2.716  1.00 10.00      B    C  
ATOM   1742  CD1 LEU    42      28.043   3.816  -3.377  1.00 10.00      B    C  
ATOM   1743  CD2 LEU    42      27.410   1.787  -2.059  1.00 10.00      B    C  
ATOM   1744  HN  LEU    42      26.817   6.537  -1.889  1.00 10.00      B    H  
ATOM   1745  N   HIS    43      23.050   4.854  -1.471  1.00 10.00      B    N  
ATOM   1746  CA  HIS    43      21.905   5.104  -0.602  1.00 10.00      B    C  
ATOM   1747  C   HIS    43      21.262   3.791  -0.177  1.00 10.00      B    C  
ATOM   1748  O   HIS    43      21.070   2.893  -1.001  1.00 10.00      B    O  
ATOM   1749  CB  HIS    43      20.864   5.988  -1.298  1.00 10.00      B    C  
ATOM   1750  CG  HIS    43      21.254   7.429  -1.392  1.00 10.00      B    C  
ATOM   1751  CD2 HIS    43      21.968   8.088  -2.331  1.00 10.00      B    C  
ATOM   1752  ND1 HIS    43      20.907   8.370  -0.449  1.00 10.00      B    N  
ATOM   1753  CE1 HIS    43      21.388   9.545  -0.807  1.00 10.00      B    C  
ATOM   1754  NE2 HIS    43      22.037   9.399  -1.945  1.00 10.00      B    N  
ATOM   1755  HN  HIS    43      22.954   4.223  -2.217  1.00 10.00      B    H  
ATOM   1756  HD1 HIS    43      20.376   8.200   0.365  1.00 10.00      B    H  
ATOM   1757  HE2 HIS    43      22.628  10.078  -2.350  1.00 10.00      B    H  
ATOM   1758  N   GLY    44      20.944   3.687   1.106  1.00 10.00      B    N  
ATOM   1759  CA  GLY    44      20.326   2.485   1.632  1.00 10.00      B    C  
ATOM   1760  C   GLY    44      18.912   2.290   1.124  1.00 10.00      B    C  
ATOM   1761  O   GLY    44      18.059   3.169   1.279  1.00 10.00      B    O  
ATOM   1762  HN  GLY    44      21.146   4.435   1.711  1.00 10.00      B    H  
ATOM   1763  N   PHE    45      18.666   1.143   0.510  1.00 10.00      B    N  
ATOM   1764  CA  PHE    45      17.354   0.815  -0.024  1.00 10.00      B    C  
ATOM   1765  C   PHE    45      16.802  -0.393   0.719  1.00 10.00      B    C  
ATOM   1766  O   PHE    45      17.350  -1.493   0.617  1.00 10.00      B    O  
ATOM   1767  CB  PHE    45      17.470   0.504  -1.518  1.00 10.00      B    C  
ATOM   1768  CG  PHE    45      16.338   1.033  -2.351  1.00 10.00      B    C  
ATOM   1769  CD1 PHE    45      15.743   2.247  -2.046  1.00 10.00      B    C  
ATOM   1770  CD2 PHE    45      15.875   0.319  -3.444  1.00 10.00      B    C  
ATOM   1771  CE1 PHE    45      14.708   2.739  -2.817  1.00 10.00      B    C  
ATOM   1772  CE2 PHE    45      14.840   0.803  -4.218  1.00 10.00      B    C  
ATOM   1773  CZ  PHE    45      14.256   2.015  -3.903  1.00 10.00      B    C  
ATOM   1774  HN  PHE    45      19.394   0.482   0.419  1.00 10.00      B    H  
ATOM   1775  N   HIS    46      15.727  -0.193   1.474  1.00 10.00      B    N  
ATOM   1776  CA  HIS    46      15.138  -1.280   2.250  1.00 10.00      B    C  
ATOM   1777  C   HIS    46      13.615  -1.270   2.186  1.00 10.00      B    C  
ATOM   1778  O   HIS    46      12.992  -0.225   1.985  1.00 10.00      B    O  
ATOM   1779  CB  HIS    46      15.572  -1.187   3.720  1.00 10.00      B    C  
ATOM   1780  CG  HIS    46      17.055  -1.183   3.946  1.00 10.00      B    C  
ATOM   1781  CD2 HIS    46      17.961  -2.178   3.764  1.00 10.00      B    C  
ATOM   1782  ND1 HIS    46      17.703  -0.061   4.409  1.00 10.00      B    N  
ATOM   1783  CE1 HIS    46      18.979  -0.395   4.497  1.00 10.00      B    C  
ATOM   1784  NE2 HIS    46      19.182  -1.663   4.119  1.00 10.00      B    N  
ATOM   1785  HN  HIS    46      15.316   0.698   1.503  1.00 10.00      B    H  
ATOM   1786  HE2 HIS    46      20.063  -2.071   3.919  1.00 10.00      B    H  
ATOM   1787  N   VAL    47      13.029  -2.451   2.351  1.00 10.00      B    N  
ATOM   1788  CA  VAL    47      11.581  -2.609   2.359  1.00 10.00      B    C  
ATOM   1789  C   VAL    47      11.129  -2.729   3.810  1.00 10.00      B    C  
ATOM   1790  O   VAL    47      11.556  -3.637   4.525  1.00 10.00      B    O  
ATOM   1791  CB  VAL    47      11.135  -3.869   1.585  1.00 10.00      B    C  
ATOM   1792  CG1 VAL    47       9.617  -3.939   1.501  1.00 10.00      B    C  
ATOM   1793  CG2 VAL    47      11.749  -3.896   0.193  1.00 10.00      B    C  
ATOM   1794  HN  VAL    47      13.595  -3.246   2.477  1.00 10.00      B    H  
ATOM   1795  N   HIS    48      10.274  -1.816   4.241  1.00 10.00      B    N  
ATOM   1796  CA  HIS    48       9.806  -1.810   5.622  1.00 10.00      B    C  
ATOM   1797  C   HIS    48       8.591  -2.709   5.850  1.00 10.00      B    C  
ATOM   1798  O   HIS    48       8.185  -3.467   4.965  1.00 10.00      B    O  
ATOM   1799  CB  HIS    48       9.557  -0.383   6.114  1.00 10.00      B    C  
ATOM   1800  CG  HIS    48      10.817   0.397   6.363  1.00 10.00      B    C  
ATOM   1801  CD2 HIS    48      11.674   0.986   5.487  1.00 10.00      B    C  
ATOM   1802  ND1 HIS    48      11.329   0.653   7.616  1.00 10.00      B    N  
ATOM   1803  CE1 HIS    48      12.451   1.368   7.469  1.00 10.00      B    C  
ATOM   1804  NE2 HIS    48      12.707   1.599   6.193  1.00 10.00      B    N  
ATOM   1805  HN  HIS    48       9.936  -1.139   3.614  1.00 10.00      B    H  
ATOM   1806  HD1 HIS    48      10.939   0.357   8.475  1.00 10.00      B    H  
ATOM   1807  N   GLU    49       8.027  -2.622   7.050  1.00 10.00      B    N  
ATOM   1808  CA  GLU    49       6.879  -3.436   7.438  1.00 10.00      B    C  
ATOM   1809  C   GLU    49       5.552  -2.934   6.869  1.00 10.00      B    C  
ATOM   1810  O   GLU    49       5.024  -3.499   5.913  1.00 10.00      B    O  
ATOM   1811  CB  GLU    49       6.791  -3.524   8.965  1.00 10.00      B    C  
ATOM   1812  CG  GLU    49       7.507  -4.720   9.573  1.00 10.00      B    C  
ATOM   1813  CD  GLU    49       6.683  -5.986   9.502  1.00 10.00      B    C  
ATOM   1814  OE1 GLU    49       5.755  -6.140  10.325  1.00 10.00      B    O  
ATOM   1815  OE2 GLU    49       6.954  -6.828   8.620  1.00 10.00      B    O1-
ATOM   1816  HN  GLU    49       8.401  -1.991   7.703  1.00 10.00      B    H  
ATOM   1817  N   PHE    50       5.026  -1.868   7.459  1.00 10.00      B    N  
ATOM   1818  CA  PHE    50       3.738  -1.318   7.048  1.00 10.00      B    C  
ATOM   1819  C   PHE    50       3.798  -0.619   5.694  1.00 10.00      B    C  
ATOM   1820  O   PHE    50       4.857  -0.159   5.259  1.00 10.00      B    O  
ATOM   1821  CB  PHE    50       3.194  -0.368   8.115  1.00 10.00      B    C  
ATOM   1822  CG  PHE    50       1.757  -0.620   8.465  1.00 10.00      B    C  
ATOM   1823  CD1 PHE    50       0.754   0.197   7.973  1.00 10.00      B    C  
ATOM   1824  CD2 PHE    50       1.409  -1.683   9.284  1.00 10.00      B    C  
ATOM   1825  CE1 PHE    50      -0.571  -0.036   8.292  1.00 10.00      B    C  
ATOM   1826  CE2 PHE    50       0.087  -1.922   9.607  1.00 10.00      B    C  
ATOM   1827  CZ  PHE    50      -0.905  -1.099   9.110  1.00 10.00      B    C  
ATOM   1828  HN  PHE    50       5.528  -1.424   8.176  1.00 10.00      B    H  
ATOM   1829  N   GLY    51       2.648  -0.557   5.030  1.00 10.00      B    N  
ATOM   1830  CA  GLY    51       2.558   0.088   3.734  1.00 10.00      B    C  
ATOM   1831  C   GLY    51       1.568   1.234   3.732  1.00 10.00      B    C  
ATOM   1832  O   GLY    51       0.772   1.369   2.808  1.00 10.00      B    O  
ATOM   1833  HN  GLY    51       1.846  -0.969   5.418  1.00 10.00      B    H  
ATOM   1834  N   ASP    52       1.633   2.068   4.763  1.00 10.00      B    N  
ATOM   1835  CA  ASP    52       0.728   3.207   4.895  1.00 10.00      B    C  
ATOM   1836  C   ASP    52       1.455   4.512   4.585  1.00 10.00      B    C  
ATOM   1837  O   ASP    52       2.639   4.659   4.892  1.00 10.00      B    O  
ATOM   1838  CB  ASP    52       0.138   3.244   6.312  1.00 10.00      B    C  
ATOM   1839  CG  ASP    52      -0.765   4.434   6.564  1.00 10.00      B    C  
ATOM   1840  OD1 ASP    52      -0.792   4.932   7.714  1.00 10.00      B    O  
ATOM   1841  OD2 ASP    52      -1.466   4.866   5.633  1.00 10.00      B    O1-
ATOM   1842  HN  ASP    52       2.321   1.929   5.445  1.00 10.00      B    H  
ATOM   1843  N   ASN    53       0.747   5.459   3.984  1.00 10.00      B    N  
ATOM   1844  CA  ASN    53       1.334   6.743   3.632  1.00 10.00      B    C  
ATOM   1845  C   ASN    53       0.451   7.889   4.112  1.00 10.00      B    C  
ATOM   1846  O   ASN    53      -0.103   8.650   3.317  1.00 10.00      B    O  
ATOM   1847  CB  ASN    53       1.577   6.843   2.122  1.00 10.00      B    C  
ATOM   1848  CG  ASN    53       2.522   7.973   1.749  1.00 10.00      B    C  
ATOM   1849  ND2 ASN    53       3.814   7.744   1.926  1.00 10.00      B    N  
ATOM   1850  OD1 ASN    53       2.096   9.043   1.308  1.00 10.00      B    O  
ATOM   1851  HN  ASN    53      -0.207   5.298   3.791  1.00 10.00      B    H  
ATOM   1852 HD21 ASN    53       4.085   6.874   2.287  1.00 10.00      B    H  
ATOM   1853 HD22 ASN    53       4.446   8.454   1.694  1.00 10.00      B    H  
ATOM   1854  N   THR    54       0.294   7.982   5.421  1.00 10.00      B    N  
ATOM   1855  CA  THR    54      -0.505   9.036   6.021  1.00 10.00      B    C  
ATOM   1856  C   THR    54       0.386  10.197   6.443  1.00 10.00      B    C  
ATOM   1857  O   THR    54       0.427  11.243   5.792  1.00 10.00      B    O  
ATOM   1858  CB  THR    54      -1.249   8.510   7.256  1.00 10.00      B    C  
ATOM   1859  CG2 THR    54      -2.577   7.898   6.851  1.00 10.00      B    C  
ATOM   1860  OG1 THR    54      -0.434   7.523   7.910  1.00 10.00      B    O  
ATOM   1861  HN  THR    54       0.709   7.308   6.002  1.00 10.00      B    H  
ATOM   1862  HG1 THR    54      -0.769   6.634   7.698  1.00 10.00      B    H  
ATOM   1863  N   ALA    55       1.122   9.993   7.525  1.00 10.00      B    N  
ATOM   1864  CA  ALA    55       2.020  11.010   8.043  1.00 10.00      B    C  
ATOM   1865  C   ALA    55       3.410  10.850   7.437  1.00 10.00      B    C  
ATOM   1866  O   ALA    55       4.410  10.740   8.152  1.00 10.00      B    O  
ATOM   1867  CB  ALA    55       2.081  10.941   9.562  1.00 10.00      B    C  
ATOM   1868  HN  ALA    55       1.056   9.128   7.988  1.00 10.00      B    H  
ATOM   1869  N   GLY    56       3.465  10.820   6.114  1.00 10.00      B    N  
ATOM   1870  CA  GLY    56       4.729  10.681   5.424  1.00 10.00      B    C  
ATOM   1871  C   GLY    56       5.280   9.273   5.513  1.00 10.00      B    C  
ATOM   1872  O   GLY    56       4.543   8.298   5.373  1.00 10.00      B    O  
ATOM   1873  HN  GLY    56       2.632  10.880   5.599  1.00 10.00      B    H  
ATOM   1874  N   CYS    57       6.572   9.166   5.780  1.00 10.00      B    N  
ATOM   1875  CA  CYS    57       7.230   7.869   5.872  1.00 10.00      B    C  
ATOM   1876  C   CYS    57       7.340   7.397   7.319  1.00 10.00      B    C  
ATOM   1877  O   CYS    57       8.252   6.649   7.669  1.00 10.00      B    O  
ATOM   1878  CB  CYS    57       8.617   7.936   5.232  1.00 10.00      B    C  
ATOM   1879  SG  CYS    57       8.647   8.763   3.608  1.00 10.00      B    S  
ATOM   1880  HN  CYS    57       7.102   9.980   5.910  1.00 10.00      B    H  
ATOM   1881  N   THR    58       6.404   7.831   8.152  1.00 10.00      B    N  
ATOM   1882  CA  THR    58       6.402   7.449   9.556  1.00 10.00      B    C  
ATOM   1883  C   THR    58       5.752   6.078   9.745  1.00 10.00      B    C  
ATOM   1884  O   THR    58       6.165   5.296  10.604  1.00 10.00      B    O  
ATOM   1885  CB  THR    58       5.670   8.499  10.414  1.00 10.00      B    C  
ATOM   1886  CG2 THR    58       6.026   8.331  11.882  1.00 10.00      B    C  
ATOM   1887  OG1 THR    58       6.064   9.810   9.984  1.00 10.00      B    O  
ATOM   1888  HN  THR    58       5.702   8.424   7.815  1.00 10.00      B    H  
ATOM   1889  HG1 THR    58       5.403  10.158   9.370  1.00 10.00      B    H  
ATOM   1890  N   SER    59       4.760   5.780   8.919  1.00 10.00      B    N  
ATOM   1891  CA  SER    59       4.053   4.507   8.994  1.00 10.00      B    C  
ATOM   1892  C   SER    59       4.824   3.403   8.264  1.00 10.00      B    C  
ATOM   1893  O   SER    59       4.289   2.726   7.388  1.00 10.00      B    O  
ATOM   1894  CB  SER    59       2.657   4.666   8.394  1.00 10.00      B    C  
ATOM   1895  OG  SER    59       2.109   5.937   8.716  1.00 10.00      B    O  
ATOM   1896  HN  SER    59       4.487   6.432   8.240  1.00 10.00      B    H  
ATOM   1897  HG  SER    59       1.147   5.900   8.630  1.00 10.00      B    H  
ATOM   1898  N   ALA    60       6.084   3.225   8.635  1.00 10.00      B    N  
ATOM   1899  CA  ALA    60       6.931   2.216   8.015  1.00 10.00      B    C  
ATOM   1900  C   ALA    60       7.205   1.060   8.973  1.00 10.00      B    C  
ATOM   1901  O   ALA    60       6.878  -0.094   8.686  1.00 10.00      B    O  
ATOM   1902  CB  ALA    60       8.235   2.844   7.549  1.00 10.00      B    C  
ATOM   1903  HN  ALA    60       6.451   3.786   9.353  1.00 10.00      B    H  
ATOM   1904  N   GLY    61       7.802   1.379  10.113  1.00 10.00      B    N  
ATOM   1905  CA  GLY    61       8.115   0.363  11.100  1.00 10.00      B    C  
ATOM   1906  C   GLY    61       9.444  -0.319  10.820  1.00 10.00      B    C  
ATOM   1907  O   GLY    61      10.266   0.214  10.071  1.00 10.00      B    O  
ATOM   1908  HN  GLY    61       8.040   2.311  10.284  1.00 10.00      B    H  
ATOM   1909  N   PRO    62       9.684  -1.503  11.405  1.00 10.00      B    N  
ATOM   1910  CA  PRO    62      10.931  -2.246  11.208  1.00 10.00      B    C  
ATOM   1911  C   PRO    62      10.884  -3.115   9.951  1.00 10.00      B    C  
ATOM   1912  O   PRO    62      10.208  -2.778   8.978  1.00 10.00      B    O  
ATOM   1913  CB  PRO    62      10.983  -3.125  12.457  1.00 10.00      B    C  
ATOM   1914  CG  PRO    62       9.552  -3.411  12.769  1.00 10.00      B    C  
ATOM   1915  CD  PRO    62       8.758  -2.214  12.305  1.00 10.00      B    C  
ATOM   1916  N   HIS    63      11.607  -4.228   9.978  1.00 10.00      B    N  
ATOM   1917  CA  HIS    63      11.646  -5.148   8.846  1.00 10.00      B    C  
ATOM   1918  C   HIS    63      10.979  -6.465   9.218  1.00 10.00      B    C  
ATOM   1919  O   HIS    63      10.943  -6.837  10.393  1.00 10.00      B    O  
ATOM   1920  CB  HIS    63      13.097  -5.436   8.437  1.00 10.00      B    C  
ATOM   1921  CG  HIS    63      13.853  -4.260   7.899  1.00 10.00      B    C  
ATOM   1922  CD2 HIS    63      13.416  -3.221   7.145  1.00 10.00      B    C  
ATOM   1923  ND1 HIS    63      15.201  -4.117   8.125  1.00 10.00      B    N  
ATOM   1924  CE1 HIS    63      15.555  -3.005   7.508  1.00 10.00      B    C  
ATOM   1925  NE2 HIS    63      14.507  -2.427   6.901  1.00 10.00      B    N  
ATOM   1926  HN  HIS    63      12.119  -4.442  10.783  1.00 10.00      B    H  
ATOM   1927  HE2 HIS    63      14.560  -1.732   6.213  1.00 10.00      B    H  
ATOM   1928  N   PHE    64      10.457  -7.169   8.220  1.00 10.00      B    N  
ATOM   1929  CA  PHE    64       9.813  -8.458   8.444  1.00 10.00      B    C  
ATOM   1930  C   PHE    64      10.866  -9.481   8.869  1.00 10.00      B    C  
ATOM   1931  O   PHE    64      11.749  -9.834   8.084  1.00 10.00      B    O  
ATOM   1932  CB  PHE    64       9.107  -8.925   7.166  1.00 10.00      B    C  
ATOM   1933  CG  PHE    64       8.191 -10.103   7.355  1.00 10.00      B    C  
ATOM   1934  CD1 PHE    64       7.285 -10.137   8.404  1.00 10.00      B    C  
ATOM   1935  CD2 PHE    64       8.236 -11.176   6.480  1.00 10.00      B    C  
ATOM   1936  CE1 PHE    64       6.440 -11.217   8.574  1.00 10.00      B    C  
ATOM   1937  CE2 PHE    64       7.395 -12.259   6.644  1.00 10.00      B    C  
ATOM   1938  CZ  PHE    64       6.496 -12.280   7.694  1.00 10.00      B    C  
ATOM   1939  HN  PHE    64      10.497  -6.808   7.311  1.00 10.00      B    H  
ATOM   1940  N   ASN    65      10.783  -9.934  10.112  1.00 10.00      B    N  
ATOM   1941  CA  ASN    65      11.749 -10.890  10.636  1.00 10.00      B    C  
ATOM   1942  C   ASN    65      11.073 -12.011  11.423  1.00 10.00      B    C  
ATOM   1943  O   ASN    65      11.076 -12.008  12.653  1.00 10.00      B    O  
ATOM   1944  CB  ASN    65      12.764 -10.161  11.520  1.00 10.00      B    C  
ATOM   1945  CG  ASN    65      13.903 -11.052  11.963  1.00 10.00      B    C  
ATOM   1946  ND2 ASN    65      14.552 -10.683  13.058  1.00 10.00      B    N  
ATOM   1947  OD1 ASN    65      14.203 -12.060  11.323  1.00 10.00      B    O  
ATOM   1948  HN  ASN    65      10.060  -9.616  10.694  1.00 10.00      B    H  
ATOM   1949 HD21 ASN    65      14.257  -9.870  13.519  1.00 10.00      B    H  
ATOM   1950 HD22 ASN    65      15.306 -11.232  13.361  1.00 10.00      B    H  
ATOM   1951  N   PRO    66      10.482 -12.990  10.722  1.00 10.00      B    N  
ATOM   1952  CA  PRO    66       9.801 -14.115  11.357  1.00 10.00      B    C  
ATOM   1953  C   PRO    66      10.728 -15.314  11.567  1.00 10.00      B    C  
ATOM   1954  O   PRO    66      10.302 -16.363  12.051  1.00 10.00      B    O  
ATOM   1955  CB  PRO    66       8.732 -14.457  10.323  1.00 10.00      B    C  
ATOM   1956  CG  PRO    66       9.373 -14.153   9.007  1.00 10.00      B    C  
ATOM   1957  CD  PRO    66      10.399 -13.070   9.251  1.00 10.00      B    C  
ATOM   1958  N   LEU    67      11.997 -15.161  11.203  1.00 10.00      B    N  
ATOM   1959  CA  LEU    67      12.963 -16.248  11.352  1.00 10.00      B    C  
ATOM   1960  C   LEU    67      14.107 -15.871  12.288  1.00 10.00      B    C  
ATOM   1961  O   LEU    67      15.091 -16.603  12.395  1.00 10.00      B    O  
ATOM   1962  CB  LEU    67      13.513 -16.691   9.990  1.00 10.00      B    C  
ATOM   1963  CG  LEU    67      12.707 -17.757   9.235  1.00 10.00      B    C  
ATOM   1964  CD1 LEU    67      12.217 -18.839  10.184  1.00 10.00      B    C  
ATOM   1965  CD2 LEU    67      11.549 -17.136   8.472  1.00 10.00      B    C  
ATOM   1966  HN  LEU    67      12.285 -14.305  10.825  1.00 10.00      B    H  
ATOM   1967  N   SER    68      13.964 -14.734  12.959  1.00 10.00      B    N  
ATOM   1968  CA  SER    68      14.981 -14.243  13.890  1.00 10.00      B    C  
ATOM   1969  C   SER    68      16.352 -14.106  13.221  1.00 10.00      B    C  
ATOM   1970  O   SER    68      17.306 -14.798  13.575  1.00 10.00      B    O  
ATOM   1971  CB  SER    68      15.069 -15.135  15.130  1.00 10.00      B    C  
ATOM   1972  OG  SER    68      13.791 -15.321  15.719  1.00 10.00      B    O  
ATOM   1973  HN  SER    68      13.149 -14.207  12.829  1.00 10.00      B    H  
ATOM   1974  HG  SER    68      13.111 -15.258  15.036  1.00 10.00      B    H  
ATOM   1975  N   ARG    69      16.432 -13.223  12.238  1.00 10.00      B    N  
ATOM   1976  CA  ARG    69      17.674 -12.977  11.519  1.00 10.00      B    C  
ATOM   1977  C   ARG    69      18.187 -11.573  11.827  1.00 10.00      B    C  
ATOM   1978  O   ARG    69      17.547 -10.818  12.563  1.00 10.00      B    O  
ATOM   1979  CB  ARG    69      17.460 -13.126  10.009  1.00 10.00      B    C  
ATOM   1980  CG  ARG    69      16.818 -14.440   9.586  1.00 10.00      B    C  
ATOM   1981  CD  ARG    69      17.649 -15.637  10.018  1.00 10.00      B    C  
ATOM   1982  NE  ARG    69      17.234 -16.856   9.331  1.00 10.00      B    N  
ATOM   1983  CZ  ARG    69      17.996 -17.512   8.458  1.00 10.00      B    C  
ATOM   1984  NH1 ARG    69      19.263 -17.161   8.279  1.00 10.00      B    N1+
ATOM   1985  NH2 ARG    69      17.505 -18.554   7.805  1.00 10.00      B    N  
ATOM   1986  HN  ARG    69      15.626 -12.723  11.980  1.00 10.00      B    H  
ATOM   1987  HE  ARG    69      16.328 -17.187   9.511  1.00 10.00      B    H  
ATOM   1988 HH11 ARG    69      19.663 -16.397   8.808  1.00 10.00      B    H  
ATOM   1989 HH12 ARG    69      19.836 -17.653   7.604  1.00 10.00      B    H  
ATOM   1990 HH21 ARG    69      16.566 -18.856   7.968  1.00 10.00      B    H  
ATOM   1991 HH22 ARG    69      18.079 -19.038   7.126  1.00 10.00      B    H  
ATOM   1992  N   LYS    70      19.339 -11.232  11.269  1.00 10.00      B    N  
ATOM   1993  CA  LYS    70      19.938  -9.919  11.471  1.00 10.00      B    C  
ATOM   1994  C   LYS    70      20.146  -9.211  10.130  1.00 10.00      B    C  
ATOM   1995  O   LYS    70      19.477  -9.525   9.150  1.00 10.00      B    O  
ATOM   1996  CB  LYS    70      21.262 -10.053  12.227  1.00 10.00      B    C  
ATOM   1997  CG  LYS    70      22.250 -11.027  11.602  1.00 10.00      B    C  
ATOM   1998  CD  LYS    70      23.287 -11.489  12.612  1.00 10.00      B    C  
ATOM   1999  CE  LYS    70      22.637 -12.180  13.801  1.00 10.00      B    C  
ATOM   2000  NZ  LYS    70      22.018 -13.480  13.433  1.00 10.00      B    N1+
ATOM   2001  HN  LYS    70      19.805 -11.888  10.707  1.00 10.00      B    H  
ATOM   2002  HZ1 LYS    70      21.368 -13.788  14.185  1.00 10.00      B    H  
ATOM   2003  HZ2 LYS    70      22.754 -14.206  13.313  1.00 10.00      B    H  
ATOM   2004  HZ3 LYS    70      21.480 -13.393  12.537  1.00 10.00      B    H  
ATOM   2005  N   HIS    71      21.049  -8.239  10.098  1.00 10.00      B    N  
ATOM   2006  CA  HIS    71      21.338  -7.509   8.868  1.00 10.00      B    C  
ATOM   2007  C   HIS    71      22.630  -8.035   8.255  1.00 10.00      B    C  
ATOM   2008  O   HIS    71      23.666  -8.061   8.915  1.00 10.00      B    O  
ATOM   2009  CB  HIS    71      21.466  -6.005   9.147  1.00 10.00      B    C  
ATOM   2010  CG  HIS    71      21.232  -5.127   7.948  1.00 10.00      B    C  
ATOM   2011  CD2 HIS    71      21.633  -5.249   6.658  1.00 10.00      B    C  
ATOM   2012  ND1 HIS    71      20.516  -3.950   8.010  1.00 10.00      B    N  
ATOM   2013  CE1 HIS    71      20.480  -3.398   6.813  1.00 10.00      B    C  
ATOM   2014  NE2 HIS    71      21.153  -4.161   5.973  1.00 10.00      B    N  
ATOM   2015  HN  HIS    71      21.537  -8.007  10.919  1.00 10.00      B    H  
ATOM   2016  HD1 HIS    71      20.114  -3.557   8.818  1.00 10.00      B    H  
ATOM   2017  HE2 HIS    71      21.497  -3.847   5.097  1.00 10.00      B    H  
ATOM   2018  N   GLY    72      22.555  -8.463   7.004  1.00 10.00      B    N  
ATOM   2019  CA  GLY    72      23.727  -8.979   6.328  1.00 10.00      B    C  
ATOM   2020  C   GLY    72      23.838  -8.453   4.915  1.00 10.00      B    C  
ATOM   2021  O   GLY    72      23.393  -7.343   4.624  1.00 10.00      B    O  
ATOM   2022  HN  GLY    72      21.697  -8.429   6.531  1.00 10.00      B    H  
ATOM   2023  N   GLY    73      24.427  -9.247   4.035  1.00 10.00      B    N  
ATOM   2024  CA  GLY    73      24.578  -8.838   2.655  1.00 10.00      B    C  
ATOM   2025  C   GLY    73      23.322  -9.100   1.845  1.00 10.00      B    C  
ATOM   2026  O   GLY    73      22.507  -9.942   2.227  1.00 10.00      B    O  
ATOM   2027  HN  GLY    73      24.758 -10.121   4.324  1.00 10.00      B    H  
ATOM   2028  N   PRO    74      23.138  -8.397   0.716  1.00 10.00      B    N  
ATOM   2029  CA  PRO    74      21.960  -8.564  -0.148  1.00 10.00      B    C  
ATOM   2030  C   PRO    74      21.781 -10.007  -0.617  1.00 10.00      B    C  
ATOM   2031  O   PRO    74      20.667 -10.525  -0.652  1.00 10.00      B    O  
ATOM   2032  CB  PRO    74      22.254  -7.653  -1.341  1.00 10.00      B    C  
ATOM   2033  CG  PRO    74      23.219  -6.648  -0.816  1.00 10.00      B    C  
ATOM   2034  CD  PRO    74      24.059  -7.372   0.197  1.00 10.00      B    C  
ATOM   2035  N   LYS    75      22.881 -10.660  -0.968  1.00 10.00      B    N  
ATOM   2036  CA  LYS    75      22.829 -12.041  -1.427  1.00 10.00      B    C  
ATOM   2037  C   LYS    75      23.182 -13.012  -0.306  1.00 10.00      B    C  
ATOM   2038  O   LYS    75      23.558 -14.156  -0.556  1.00 10.00      B    O  
ATOM   2039  CB  LYS    75      23.740 -12.254  -2.639  1.00 10.00      B    C  
ATOM   2040  CG  LYS    75      22.989 -12.407  -3.957  1.00 10.00      B    C  
ATOM   2041  CD  LYS    75      22.020 -11.254  -4.182  1.00 10.00      B    C  
ATOM   2042  CE  LYS    75      21.090 -11.524  -5.355  1.00 10.00      B    C  
ATOM   2043  NZ  LYS    75      20.065 -10.456  -5.502  1.00 10.00      B    N1+
ATOM   2044  HN  LYS    75      23.748 -10.203  -0.917  1.00 10.00      B    H  
ATOM   2045  HZ1 LYS    75      19.409 -10.467  -4.686  1.00 10.00      B    H  
ATOM   2046  HZ2 LYS    75      19.517 -10.602  -6.375  1.00 10.00      B    H  
ATOM   2047  HZ3 LYS    75      20.525  -9.527  -5.551  1.00 10.00      B    H  
ATOM   2048  N   ASP    76      23.054 -12.553   0.930  1.00 10.00      B    N  
ATOM   2049  CA  ASP    76      23.353 -13.387   2.086  1.00 10.00      B    C  
ATOM   2050  C   ASP    76      22.064 -13.999   2.621  1.00 10.00      B    C  
ATOM   2051  O   ASP    76      20.976 -13.484   2.367  1.00 10.00      B    O  
ATOM   2052  CB  ASP    76      24.056 -12.566   3.175  1.00 10.00      B    C  
ATOM   2053  CG  ASP    76      24.590 -13.406   4.321  1.00 10.00      B    C  
ATOM   2054  OD1 ASP    76      24.766 -12.861   5.430  1.00 10.00      B    O  
ATOM   2055  OD2 ASP    76      24.843 -14.614   4.115  1.00 10.00      B    O1-
ATOM   2056  HN  ASP    76      22.737 -11.636   1.072  1.00 10.00      B    H  
ATOM   2057  N   GLU    77      22.190 -15.096   3.349  1.00 10.00      B    N  
ATOM   2058  CA  GLU    77      21.033 -15.781   3.905  1.00 10.00      B    C  
ATOM   2059  C   GLU    77      20.670 -15.198   5.269  1.00 10.00      B    C  
ATOM   2060  O   GLU    77      19.507 -15.203   5.670  1.00 10.00      B    O  
ATOM   2061  CB  GLU    77      21.307 -17.287   4.002  1.00 10.00      B    C  
ATOM   2062  CG  GLU    77      20.061 -18.154   4.114  1.00 10.00      B    C  
ATOM   2063  CD  GLU    77      19.858 -18.707   5.507  1.00 10.00      B    C  
ATOM   2064  OE1 GLU    77      20.677 -18.407   6.401  1.00 10.00      B    O  
ATOM   2065  OE2 GLU    77      18.876 -19.448   5.724  1.00 10.00      B    O1-
ATOM   2066  HN  GLU    77      23.088 -15.449   3.530  1.00 10.00      B    H  
ATOM   2067  N   GLU    78      21.669 -14.668   5.962  1.00 10.00      B    N  
ATOM   2068  CA  GLU    78      21.461 -14.084   7.277  1.00 10.00      B    C  
ATOM   2069  C   GLU    78      21.183 -12.585   7.168  1.00 10.00      B    C  
ATOM   2070  O   GLU    78      21.996 -11.753   7.571  1.00 10.00      B    O  
ATOM   2071  CB  GLU    78      22.673 -14.360   8.176  1.00 10.00      B    C  
ATOM   2072  CG  GLU    78      22.496 -13.963   9.636  1.00 10.00      B    C  
ATOM   2073  CD  GLU    78      21.217 -14.490  10.250  1.00 10.00      B    C  
ATOM   2074  OE1 GLU    78      20.766 -15.582   9.851  1.00 10.00      B    O  
ATOM   2075  OE2 GLU    78      20.669 -13.812  11.147  1.00 10.00      B    O1-
ATOM   2076  HN  GLU    78      22.570 -14.664   5.577  1.00 10.00      B    H  
ATOM   2077  N   ARG    79      20.030 -12.249   6.605  1.00 10.00      B    N  
ATOM   2078  CA  ARG    79      19.634 -10.856   6.443  1.00 10.00      B    C  
ATOM   2079  C   ARG    79      18.117 -10.714   6.505  1.00 10.00      B    C  
ATOM   2080  O   ARG    79      17.403 -11.711   6.599  1.00 10.00      B    O  
ATOM   2081  CB  ARG    79      20.189 -10.268   5.141  1.00 10.00      B    C  
ATOM   2082  CG  ARG    79      19.634 -10.888   3.866  1.00 10.00      B    C  
ATOM   2083  CD  ARG    79      19.049  -9.816   2.963  1.00 10.00      B    C  
ATOM   2084  NE  ARG    79      18.949 -10.239   1.567  1.00 10.00      B    N  
ATOM   2085  CZ  ARG    79      17.848 -10.112   0.826  1.00 10.00      B    C  
ATOM   2086  NH1 ARG    79      16.718  -9.681   1.376  1.00 10.00      B    N1+
ATOM   2087  NH2 ARG    79      17.885 -10.430  -0.462  1.00 10.00      B    N  
ATOM   2088  HN  ARG    79      19.425 -12.958   6.290  1.00 10.00      B    H  
ATOM   2089  HE  ARG    79      19.761 -10.600   1.148  1.00 10.00      B    H  
ATOM   2090 HH11 ARG    79      16.690  -9.449   2.352  1.00 10.00      B    H  
ATOM   2091 HH12 ARG    79      15.895  -9.568   0.814  1.00 10.00      B    H  
ATOM   2092 HH21 ARG    79      18.742 -10.756  -0.872  1.00 10.00      B    H  
ATOM   2093 HH22 ARG    79      17.061 -10.350  -1.039  1.00 10.00      B    H  
ATOM   2094  N   HIS    80      17.624  -9.482   6.468  1.00 10.00      B    N  
ATOM   2095  CA  HIS    80      16.184  -9.251   6.514  1.00 10.00      B    C  
ATOM   2096  C   HIS    80      15.591  -9.419   5.128  1.00 10.00      B    C  
ATOM   2097  O   HIS    80      16.282  -9.253   4.124  1.00 10.00      B    O  
ATOM   2098  CB  HIS    80      15.836  -7.844   7.015  1.00 10.00      B    C  
ATOM   2099  CG  HIS    80      16.567  -7.381   8.234  1.00 10.00      B    C  
ATOM   2100  CD2 HIS    80      16.601  -7.867   9.498  1.00 10.00      B    C  
ATOM   2101  ND1 HIS    80      17.353  -6.254   8.236  1.00 10.00      B    N  
ATOM   2102  CE1 HIS    80      17.836  -6.059   9.444  1.00 10.00      B    C  
ATOM   2103  NE2 HIS    80      17.398  -7.023  10.232  1.00 10.00      B    N  
ATOM   2104  HN  HIS    80      18.243  -8.711   6.399  1.00 10.00      B    H  
ATOM   2105  HD1 HIS    80      17.546  -5.686   7.442  1.00 10.00      B    H  
ATOM   2106  HE2 HIS    80      17.727  -7.197  11.141  1.00 10.00      B    H  
ATOM   2107  N   VAL    81      14.303  -9.718   5.076  1.00 10.00      B    N  
ATOM   2108  CA  VAL    81      13.613  -9.883   3.807  1.00 10.00      B    C  
ATOM   2109  C   VAL    81      13.589  -8.557   3.046  1.00 10.00      B    C  
ATOM   2110  O   VAL    81      13.583  -8.531   1.819  1.00 10.00      B    O  
ATOM   2111  CB  VAL    81      12.164 -10.381   4.014  1.00 10.00      B    C  
ATOM   2112  CG1 VAL    81      11.510 -10.719   2.681  1.00 10.00      B    C  
ATOM   2113  CG2 VAL    81      12.136 -11.582   4.950  1.00 10.00      B    C  
ATOM   2114  HN  VAL    81      13.805  -9.839   5.912  1.00 10.00      B    H  
ATOM   2115  N   GLY    82      13.624  -7.457   3.792  1.00 10.00      B    N  
ATOM   2116  CA  GLY    82      13.587  -6.140   3.183  1.00 10.00      B    C  
ATOM   2117  C   GLY    82      14.958  -5.540   2.918  1.00 10.00      B    C  
ATOM   2118  O   GLY    82      15.051  -4.407   2.451  1.00 10.00      B    O  
ATOM   2119  HN  GLY    82      13.679  -7.540   4.765  1.00 10.00      B    H  
ATOM   2120  N   ASP    83      16.021  -6.282   3.214  1.00 10.00      B    N  
ATOM   2121  CA  ASP    83      17.379  -5.784   2.987  1.00 10.00      B    C  
ATOM   2122  C   ASP    83      17.722  -5.890   1.507  1.00 10.00      B    C  
ATOM   2123  O   ASP    83      18.223  -6.917   1.054  1.00 10.00      B    O  
ATOM   2124  CB  ASP    83      18.418  -6.575   3.799  1.00 10.00      B    C  
ATOM   2125  CG  ASP    83      18.397  -6.314   5.296  1.00 10.00      B    C  
ATOM   2126  OD1 ASP    83      17.798  -5.311   5.739  1.00 10.00      B    O  
ATOM   2127  OD2 ASP    83      18.980  -7.134   6.045  1.00 10.00      B    O1-
ATOM   2128  HN  ASP    83      15.896  -7.179   3.580  1.00 10.00      B    H  
ATOM   2129  N   LEU    84      17.432  -4.840   0.749  1.00 10.00      B    N  
ATOM   2130  CA  LEU    84      17.714  -4.843  -0.681  1.00 10.00      B    C  
ATOM   2131  C   LEU    84      19.185  -4.565  -0.960  1.00 10.00      B    C  
ATOM   2132  O   LEU    84      19.850  -5.336  -1.651  1.00 10.00      B    O  
ATOM   2133  CB  LEU    84      16.826  -3.845  -1.426  1.00 10.00      B    C  
ATOM   2134  CG  LEU    84      15.339  -4.190  -1.508  1.00 10.00      B    C  
ATOM   2135  CD1 LEU    84      14.591  -3.117  -2.284  1.00 10.00      B    C  
ATOM   2136  CD2 LEU    84      15.138  -5.559  -2.148  1.00 10.00      B    C  
ATOM   2137  HN  LEU    84      17.019  -4.051   1.161  1.00 10.00      B    H  
ATOM   2138  N   GLY    85      19.691  -3.461  -0.431  1.00 10.00      B    N  
ATOM   2139  CA  GLY    85      21.082  -3.127  -0.640  1.00 10.00      B    C  
ATOM   2140  C   GLY    85      21.329  -1.637  -0.732  1.00 10.00      B    C  
ATOM   2141  O   GLY    85      20.625  -0.841  -0.107  1.00 10.00      B    O  
ATOM   2142  HN  GLY    85      19.115  -2.865   0.099  1.00 10.00      B    H  
ATOM   2143  N   ASN    86      22.322  -1.261  -1.530  1.00 10.00      B    N  
ATOM   2144  CA  ASN    86      22.692   0.138  -1.694  1.00 10.00      B    C  
ATOM   2145  C   ASN    86      22.605   0.556  -3.154  1.00 10.00      B    C  
ATOM   2146  O   ASN    86      23.231  -0.054  -4.020  1.00 10.00      B    O  
ATOM   2147  CB  ASN    86      24.125   0.356  -1.195  1.00 10.00      B    C  
ATOM   2148  CG  ASN    86      24.205   0.668   0.285  1.00 10.00      B    C  
ATOM   2149  ND2 ASN    86      25.190   0.090   0.961  1.00 10.00      B    N  
ATOM   2150  OD1 ASN    86      23.393   1.421   0.816  1.00 10.00      B    O  
ATOM   2151  HN  ASN    86      22.813  -1.943  -2.031  1.00 10.00      B    H  
ATOM   2152 HD21 ASN    86      25.806  -0.498   0.474  1.00 10.00      B    H  
ATOM   2153 HD22 ASN    86      25.258   0.268   1.925  1.00 10.00      B    H  
ATOM   2154  N   VAL    87      21.826   1.593  -3.426  1.00 10.00      B    N  
ATOM   2155  CA  VAL    87      21.685   2.097  -4.785  1.00 10.00      B    C  
ATOM   2156  C   VAL    87      22.708   3.198  -5.043  1.00 10.00      B    C  
ATOM   2157  O   VAL    87      23.049   3.956  -4.135  1.00 10.00      B    O  
ATOM   2158  CB  VAL    87      20.261   2.619  -5.083  1.00 10.00      B    C  
ATOM   2159  CG1 VAL    87      19.270   1.467  -5.126  1.00 10.00      B    C  
ATOM   2160  CG2 VAL    87      19.832   3.658  -4.056  1.00 10.00      B    C  
ATOM   2161  HN  VAL    87      21.342   2.037  -2.692  1.00 10.00      B    H  
ATOM   2162  N   THR    88      23.207   3.278  -6.266  1.00 10.00      B    N  
ATOM   2163  CA  THR    88      24.201   4.285  -6.609  1.00 10.00      B    C  
ATOM   2164  C   THR    88      23.592   5.430  -7.420  1.00 10.00      B    C  
ATOM   2165  O   THR    88      22.915   5.202  -8.424  1.00 10.00      B    O  
ATOM   2166  CB  THR    88      25.374   3.659  -7.388  1.00 10.00      B    C  
ATOM   2167  CG2 THR    88      26.568   4.603  -7.408  1.00 10.00      B    C  
ATOM   2168  OG1 THR    88      25.754   2.430  -6.755  1.00 10.00      B    O  
ATOM   2169  HN  THR    88      22.902   2.650  -6.956  1.00 10.00      B    H  
ATOM   2170  HG1 THR    88      25.172   2.264  -6.008  1.00 10.00      B    H  
ATOM   2171  N   ALA    89      23.825   6.654  -6.965  1.00 10.00      B    N  
ATOM   2172  CA  ALA    89      23.323   7.838  -7.650  1.00 10.00      B    C  
ATOM   2173  C   ALA    89      24.464   8.531  -8.383  1.00 10.00      B    C  
ATOM   2174  O   ALA    89      25.594   8.565  -7.891  1.00 10.00      B    O  
ATOM   2175  CB  ALA    89      22.669   8.789  -6.659  1.00 10.00      B    C  
ATOM   2176  HN  ALA    89      24.357   6.768  -6.144  1.00 10.00      B    H  
ATOM   2177  N   ASP    90      24.165   9.080  -9.550  1.00 10.00      B    N  
ATOM   2178  CA  ASP    90      25.171   9.758 -10.360  1.00 10.00      B    C  
ATOM   2179  C   ASP    90      25.365  11.217  -9.938  1.00 10.00      B    C  
ATOM   2180  O   ASP    90      24.722  11.703  -9.001  1.00 10.00      B    O  
ATOM   2181  CB  ASP    90      24.800   9.673 -11.846  1.00 10.00      B    C  
ATOM   2182  CG  ASP    90      24.007  10.874 -12.323  1.00 10.00      B    C  
ATOM   2183  OD1 ASP    90      22.838  11.030 -11.911  1.00 10.00      B    O  
ATOM   2184  OD2 ASP    90      24.565  11.689 -13.087  1.00 10.00      B    O1-
ATOM   2185  HN  ASP    90      23.241   9.030  -9.880  1.00 10.00      B    H  
ATOM   2186  N   LYS    91      26.252  11.911 -10.651  1.00 10.00      B    N  
ATOM   2187  CA  LYS    91      26.566  13.314 -10.382  1.00 10.00      B    C  
ATOM   2188  C   LYS    91      25.335  14.214 -10.488  1.00 10.00      B    C  
ATOM   2189  O   LYS    91      25.247  15.243  -9.813  1.00 10.00      B    O  
ATOM   2190  CB  LYS    91      27.671  13.809 -11.324  1.00 10.00      B    C  
ATOM   2191  CG  LYS    91      27.504  13.379 -12.776  1.00 10.00      B    C  
ATOM   2192  CD  LYS    91      26.898  14.484 -13.628  1.00 10.00      B    C  
ATOM   2193  CE  LYS    91      26.580  13.990 -15.032  1.00 10.00      B    C  
ATOM   2194  NZ  LYS    91      25.289  13.253 -15.089  1.00 10.00      B    N1+
ATOM   2195  HN  LYS    91      26.714  11.463 -11.389  1.00 10.00      B    H  
ATOM   2196  HZ1 LYS    91      25.230  12.700 -15.967  1.00 10.00      B    H  
ATOM   2197  HZ2 LYS    91      24.489  13.925 -15.058  1.00 10.00      B    H  
ATOM   2198  HZ3 LYS    91      25.206  12.598 -14.277  1.00 10.00      B    H  
ATOM   2199  N   ASP    92      24.385  13.818 -11.328  1.00 10.00      B    N  
ATOM   2200  CA  ASP    92      23.161  14.588 -11.523  1.00 10.00      B    C  
ATOM   2201  C   ASP    92      22.172  14.332 -10.396  1.00 10.00      B    C  
ATOM   2202  O   ASP    92      21.251  15.119 -10.165  1.00 10.00      B    O  
ATOM   2203  CB  ASP    92      22.515  14.254 -12.866  1.00 10.00      B    C  
ATOM   2204  CG  ASP    92      22.667  15.367 -13.876  1.00 10.00      B    C  
ATOM   2205  OD1 ASP    92      23.571  15.280 -14.732  1.00 10.00      B    O
[truncated: 1,813,760 more chars]
