# Supplementary material for: Thermal fluctuations of immature SOD1 lead to separate folding and misfolding pathways
Source: eLife. 2015 Jun 23;4:e07296. doi: 10.7554/eLife.07296 (PMC4475725; doi:10.7554/eLife.07296)
Supplement: Supplementary file 3. — Coordinates for the conformationally excited state corresponding to the asymmetric non-native dimer 2 (process IV); ten structural models with the lowest HADDOCK scores. DOI: http://dx.doi.org/10.7554/eLife.07296.026 [file elife07296s003.pdb]

MODEL        1
ATOM      1  N   ALA     1     -26.082  -5.033  10.364  1.00 10.00      A    N  
ATOM      2  CA  ALA     1     -26.416  -3.591  10.456  1.00 10.00      A    C  
ATOM      3  C   ALA     1     -27.218  -3.151   9.239  1.00 10.00      A    C  
ATOM      4  O   ALA     1     -27.307  -3.880   8.251  1.00 10.00      A    O  
ATOM      5  CB  ALA     1     -25.153  -2.757  10.586  1.00 10.00      A    C  
ATOM      6  HT1 ALA     1     -25.271  -5.176   9.729  1.00 10.00      A    H  
ATOM      7  HT2 ALA     1     -26.893  -5.563   9.988  1.00 10.00      A    H  
ATOM      8  HT3 ALA     1     -25.846  -5.410  11.303  1.00 10.00      A    H  
ATOM      9  N   THR     2     -27.806  -1.967   9.313  1.00 10.00      A    N  
ATOM     10  CA  THR     2     -28.601  -1.446   8.211  1.00 10.00      A    C  
ATOM     11  C   THR     2     -27.948  -0.218   7.567  1.00 10.00      A    C  
ATOM     12  O   THR     2     -28.168   0.071   6.392  1.00 10.00      A    O  
ATOM     13  CB  THR     2     -30.054  -1.135   8.648  1.00 10.00      A    C  
ATOM     14  CG2 THR     2     -30.124   0.117   9.515  1.00 10.00      A    C  
ATOM     15  OG1 THR     2     -30.895  -0.970   7.497  1.00 10.00      A    O  
ATOM     16  HN  THR     2     -27.717  -1.434  10.136  1.00 10.00      A    H  
ATOM     17  HG1 THR     2     -30.476  -1.394   6.729  1.00 10.00      A    H  
ATOM     18  N   LYS     3     -27.137   0.497   8.337  1.00 10.00      A    N  
ATOM     19  CA  LYS     3     -26.455   1.688   7.837  1.00 10.00      A    C  
ATOM     20  C   LYS     3     -25.021   1.739   8.355  1.00 10.00      A    C  
ATOM     21  O   LYS     3     -24.701   1.111   9.367  1.00 10.00      A    O  
ATOM     22  CB  LYS     3     -27.196   2.963   8.264  1.00 10.00      A    C  
ATOM     23  CG  LYS     3     -28.604   3.104   7.706  1.00 10.00      A    C  
ATOM     24  CD  LYS     3     -29.229   4.422   8.134  1.00 10.00      A    C  
ATOM     25  CE  LYS     3     -30.749   4.343   8.152  1.00 10.00      A    C  
ATOM     26  NZ  LYS     3     -31.357   4.676   6.835  1.00 10.00      A    N1+
ATOM     27  HN  LYS     3     -26.990   0.220   9.265  1.00 10.00      A    H  
ATOM     28  HZ1 LYS     3     -30.963   4.064   6.083  1.00 10.00      A    H  
ATOM     29  HZ2 LYS     3     -31.167   5.668   6.592  1.00 10.00      A    H  
ATOM     30  HZ3 LYS     3     -32.387   4.535   6.873  1.00 10.00      A    H  
ATOM     31  N   ALA     4     -24.165   2.474   7.654  1.00 10.00      A    N  
ATOM     32  CA  ALA     4     -22.769   2.617   8.039  1.00 10.00      A    C  
ATOM     33  C   ALA     4     -22.186   3.903   7.460  1.00 10.00      A    C  
ATOM     34  O   ALA     4     -22.759   4.500   6.542  1.00 10.00      A    O  
ATOM     35  CB  ALA     4     -21.964   1.415   7.574  1.00 10.00      A    C  
ATOM     36  HN  ALA     4     -24.479   2.927   6.840  1.00 10.00      A    H  
ATOM     37  N   VAL     5     -21.045   4.316   7.992  1.00 10.00      A    N  
ATOM     38  CA  VAL     5     -20.374   5.528   7.541  1.00 10.00      A    C  
ATOM     39  C   VAL     5     -18.864   5.423   7.767  1.00 10.00      A    C  
ATOM     40  O   VAL     5     -18.411   4.940   8.809  1.00 10.00      A    O  
ATOM     41  CB  VAL     5     -20.932   6.790   8.249  1.00 10.00      A    C  
ATOM     42  CG1 VAL     5     -20.831   6.671   9.763  1.00 10.00      A    C  
ATOM     43  CG2 VAL     5     -20.237   8.049   7.755  1.00 10.00      A    C  
ATOM     44  HN  VAL     5     -20.633   3.785   8.708  1.00 10.00      A    H  
ATOM     45  N   CYS     6     -18.089   5.855   6.781  1.00 10.00      A    N  
ATOM     46  CA  CYS     6     -16.639   5.813   6.873  1.00 10.00      A    C  
ATOM     47  C   CYS     6     -16.030   7.133   6.407  1.00 10.00      A    C  
ATOM     48  O   CYS     6     -16.314   7.604   5.304  1.00 10.00      A    O  
ATOM     49  CB  CYS     6     -16.081   4.652   6.046  1.00 10.00      A    C  
ATOM     50  SG  CYS     6     -14.311   4.351   6.274  1.00 10.00      A    S  
ATOM     51  HN  CYS     6     -18.507   6.214   5.964  1.00 10.00      A    H  
ATOM     52  HG  CYS     6     -13.684   5.518   6.206  1.00 10.00      A    H  
ATOM     53  N   VAL     7     -15.207   7.731   7.259  1.00 10.00      A    N  
ATOM     54  CA  VAL     7     -14.545   8.989   6.937  1.00 10.00      A    C  
ATOM     55  C   VAL     7     -13.086   8.718   6.596  1.00 10.00      A    C  
ATOM     56  O   VAL     7     -12.351   8.135   7.395  1.00 10.00      A    O  
ATOM     57  CB  VAL     7     -14.614   9.991   8.113  1.00 10.00      A    C  
ATOM     58  CG1 VAL     7     -13.982  11.322   7.731  1.00 10.00      A    C  
ATOM     59  CG2 VAL     7     -16.053  10.192   8.559  1.00 10.00      A    C  
ATOM     60  HN  VAL     7     -15.029   7.309   8.126  1.00 10.00      A    H  
ATOM     61  N   LEU     8     -12.676   9.125   5.407  1.00 10.00      A    N  
ATOM     62  CA  LEU     8     -11.308   8.913   4.961  1.00 10.00      A    C  
ATOM     63  C   LEU     8     -10.406  10.058   5.401  1.00 10.00      A    C  
ATOM     64  O   LEU     8     -10.722  11.232   5.191  1.00 10.00      A    O  
ATOM     65  CB  LEU     8     -11.248   8.730   3.442  1.00 10.00      A    C  
ATOM     66  CG  LEU     8     -11.985   7.510   2.880  1.00 10.00      A    C  
ATOM     67  CD1 LEU     8     -11.823   7.435   1.371  1.00 10.00      A    C  
ATOM     68  CD2 LEU     8     -11.494   6.229   3.537  1.00 10.00      A    C  
ATOM     69  HN  LEU     8     -13.307   9.596   4.817  1.00 10.00      A    H  
ATOM     70  N   LYS     9      -9.286   9.707   6.015  1.00 10.00      A    N  
ATOM     71  CA  LYS     9      -8.330  10.689   6.500  1.00 10.00      A    C  
ATOM     72  C   LYS     9      -6.917  10.292   6.095  1.00 10.00      A    C  
ATOM     73  O   LYS     9      -6.656   9.126   5.793  1.00 10.00      A    O  
ATOM     74  CB  LYS     9      -8.415  10.790   8.025  1.00 10.00      A    C  
ATOM     75  CG  LYS     9      -9.631  11.546   8.538  1.00 10.00      A    C  
ATOM     76  CD  LYS     9     -10.067  11.039   9.906  1.00 10.00      A    C  
ATOM     77  CE  LYS     9      -8.972  11.209  10.952  1.00 10.00      A    C  
ATOM     78  NZ  LYS     9      -8.651  12.639  11.207  1.00 10.00      A    N1+
ATOM     79  HN  LYS     9      -9.088   8.756   6.136  1.00 10.00      A    H  
ATOM     80  HZ1 LYS     9      -8.224  12.745  12.149  1.00 10.00      A    H  
ATOM     81  HZ2 LYS     9      -9.515  13.217  11.166  1.00 10.00      A    H  
ATOM     82  HZ3 LYS     9      -7.975  12.988  10.495  1.00 10.00      A    H  
ATOM     83  N   GLY    10      -6.009  11.256   6.098  1.00 10.00      A    N  
ATOM     84  CA  GLY    10      -4.638  10.976   5.729  1.00 10.00      A    C  
ATOM     85  C   GLY    10      -3.784  12.222   5.702  1.00 10.00      A    C  
ATOM     86  O   GLY    10      -4.301  13.335   5.781  1.00 10.00      A    O  
ATOM     87  HN  GLY    10      -6.269  12.168   6.351  1.00 10.00      A    H  
ATOM     88  N   ASP    11      -2.476  12.035   5.583  1.00 10.00      A    N  
ATOM     89  CA  ASP    11      -1.537  13.150   5.548  1.00 10.00      A    C  
ATOM     90  C   ASP    11      -1.376  13.682   4.130  1.00 10.00      A    C  
ATOM     91  O   ASP    11      -0.288  13.652   3.556  1.00 10.00      A    O  
ATOM     92  CB  ASP    11      -0.176  12.725   6.110  1.00 10.00      A    C  
ATOM     93  CG  ASP    11      -0.036  13.027   7.587  1.00 10.00      A    C  
ATOM     94  OD1 ASP    11       0.480  14.113   7.931  1.00 10.00      A    O  
ATOM     95  OD2 ASP    11      -0.447  12.186   8.413  1.00 10.00      A    O1-
ATOM     96  HN  ASP    11      -2.130  11.123   5.513  1.00 10.00      A    H  
ATOM     97  N   GLY    12      -2.472  14.159   3.566  1.00 10.00      A    N  
ATOM     98  CA  GLY    12      -2.446  14.685   2.220  1.00 10.00      A    C  
ATOM     99  C   GLY    12      -3.692  15.481   1.915  1.00 10.00      A    C  
ATOM    100  O   GLY    12      -4.430  15.843   2.832  1.00 10.00      A    O  
ATOM    101  HN  GLY    12      -3.313  14.166   4.077  1.00 10.00      A    H  
ATOM    102  N   PRO    13      -3.954  15.774   0.636  1.00 10.00      A    N  
ATOM    103  CA  PRO    13      -5.131  16.536   0.226  1.00 10.00      A    C  
ATOM    104  C   PRO    13      -6.343  15.638  -0.015  1.00 10.00      A    C  
ATOM    105  O   PRO    13      -7.431  16.117  -0.338  1.00 10.00      A    O  
ATOM    106  CB  PRO    13      -4.672  17.159  -1.091  1.00 10.00      A    C  
ATOM    107  CG  PRO    13      -3.728  16.156  -1.671  1.00 10.00      A    C  
ATOM    108  CD  PRO    13      -3.110  15.406  -0.517  1.00 10.00      A    C  
ATOM    109  N   VAL    14      -6.147  14.337   0.152  1.00 10.00      A    N  
ATOM    110  CA  VAL    14      -7.210  13.367  -0.055  1.00 10.00      A    C  
ATOM    111  C   VAL    14      -8.079  13.235   1.190  1.00 10.00      A    C  
ATOM    112  O   VAL    14      -7.606  12.823   2.247  1.00 10.00      A    O  
ATOM    113  CB  VAL    14      -6.651  11.980  -0.437  1.00 10.00      A    C  
ATOM    114  CG1 VAL    14      -7.775  11.045  -0.862  1.00 10.00      A    C  
ATOM    115  CG2 VAL    14      -5.607  12.100  -1.536  1.00 10.00      A    C  
ATOM    116  HN  VAL    14      -5.266  14.023   0.432  1.00 10.00      A    H  
ATOM    117  N   GLN    15      -9.347  13.594   1.053  1.00 10.00      A    N  
ATOM    118  CA  GLN    15     -10.294  13.521   2.156  1.00 10.00      A    C  
ATOM    119  C   GLN    15     -11.709  13.333   1.618  1.00 10.00      A    C  
ATOM    120  O   GLN    15     -12.018  13.770   0.507  1.00 10.00      A    O  
ATOM    121  CB  GLN    15     -10.207  14.787   3.020  1.00 10.00      A    C  
ATOM    122  CG  GLN    15     -10.420  16.088   2.256  1.00 10.00      A    C  
ATOM    123  CD  GLN    15      -9.850  17.300   2.974  1.00 10.00      A    C  
ATOM    124  NE2 GLN    15      -9.796  17.238   4.294  1.00 10.00      A    N  
ATOM    125  OE1 GLN    15      -9.465  18.287   2.345  1.00 10.00      A    O  
ATOM    126  HN  GLN    15      -9.657  13.919   0.178  1.00 10.00      A    H  
ATOM    127 HE21 GLN    15     -10.125  16.428   4.735  1.00 10.00      A    H  
ATOM    128 HE22 GLN    15      -9.425  18.004   4.778  1.00 10.00      A    H  
ATOM    129  N   GLY    16     -12.563  12.672   2.390  1.00 10.00      A    N  
ATOM    130  CA  GLY    16     -13.926  12.452   1.950  1.00 10.00      A    C  
ATOM    131  C   GLY    16     -14.704  11.554   2.888  1.00 10.00      A    C  
ATOM    132  O   GLY    16     -14.128  10.922   3.775  1.00 10.00      A    O  
ATOM    133  HN  GLY    16     -12.268  12.328   3.261  1.00 10.00      A    H  
ATOM    134  N   ILE    17     -16.013  11.492   2.685  1.00 10.00      A    N  
ATOM    135  CA  ILE    17     -16.885  10.673   3.516  1.00 10.00      A    C  
ATOM    136  C   ILE    17     -17.712   9.729   2.648  1.00 10.00      A    C  
ATOM    137  O   ILE    17     -18.244  10.130   1.609  1.00 10.00      A    O  
ATOM    138  CB  ILE    17     -17.837  11.551   4.358  1.00 10.00      A    C  
ATOM    139  CG1 ILE    17     -17.051  12.646   5.083  1.00 10.00      A    C  
ATOM    140  CG2 ILE    17     -18.609  10.701   5.359  1.00 10.00      A    C  
ATOM    141  CD1 ILE    17     -17.908  13.783   5.589  1.00 10.00      A    C  
ATOM    142  HN  ILE    17     -16.407  12.004   1.947  1.00 10.00      A    H  
ATOM    143  N   ILE    18     -17.799   8.476   3.070  1.00 10.00      A    N  
ATOM    144  CA  ILE    18     -18.559   7.466   2.346  1.00 10.00      A    C  
ATOM    145  C   ILE    18     -19.614   6.856   3.265  1.00 10.00      A    C  
ATOM    146  O   ILE    18     -19.335   6.554   4.427  1.00 10.00      A    O  
ATOM    147  CB  ILE    18     -17.638   6.338   1.822  1.00 10.00      A    C  
ATOM    148  CG1 ILE    18     -16.504   6.907   0.961  1.00 10.00      A    C  
ATOM    149  CG2 ILE    18     -18.432   5.291   1.050  1.00 10.00      A    C  
ATOM    150  CD1 ILE    18     -16.970   7.584  -0.312  1.00 10.00      A    C  
ATOM    151  HN  ILE    18     -17.337   8.218   3.901  1.00 10.00      A    H  
ATOM    152  N   ASN    19     -20.822   6.688   2.751  1.00 10.00      A    N  
ATOM    153  CA  ASN    19     -21.911   6.113   3.529  1.00 10.00      A    C  
ATOM    154  C   ASN    19     -22.383   4.801   2.912  1.00 10.00      A    C  
ATOM    155  O   ASN    19     -22.386   4.645   1.691  1.00 10.00      A    O  
ATOM    156  CB  ASN    19     -23.083   7.091   3.650  1.00 10.00      A    C  
ATOM    157  CG  ASN    19     -23.008   7.963   4.891  1.00 10.00      A    C  
ATOM    158  ND2 ASN    19     -23.330   7.391   6.041  1.00 10.00      A    N  
ATOM    159  OD1 ASN    19     -22.669   9.145   4.820  1.00 10.00      A    O  
ATOM    160  HN  ASN    19     -20.986   6.947   1.814  1.00 10.00      A    H  
ATOM    161 HD21 ASN    19     -23.598   6.447   6.031  1.00 10.00      A    H  
ATOM    162 HD22 ASN    19     -23.278   7.932   6.860  1.00 10.00      A    H  
ATOM    163  N   PHE    20     -22.781   3.867   3.763  1.00 10.00      A    N  
ATOM    164  CA  PHE    20     -23.256   2.565   3.316  1.00 10.00      A    C  
ATOM    165  C   PHE    20     -24.665   2.316   3.845  1.00 10.00      A    C  
ATOM    166  O   PHE    20     -24.963   2.632   4.997  1.00 10.00      A    O  
ATOM    167  CB  PHE    20     -22.326   1.453   3.821  1.00 10.00      A    C  
ATOM    168  CG  PHE    20     -20.863   1.670   3.539  1.00 10.00      A    C  
ATOM    169  CD1 PHE    20     -20.046   2.268   4.485  1.00 10.00      A    C  
ATOM    170  CD2 PHE    20     -20.304   1.274   2.333  1.00 10.00      A    C  
ATOM    171  CE1 PHE    20     -18.700   2.465   4.236  1.00 10.00      A    C  
ATOM    172  CE2 PHE    20     -18.958   1.469   2.078  1.00 10.00      A    C  
ATOM    173  CZ  PHE    20     -18.155   2.066   3.031  1.00 10.00      A    C  
ATOM    174  HN  PHE    20     -22.768   4.062   4.725  1.00 10.00      A    H  
ATOM    175  N   GLU    21     -25.527   1.762   3.004  1.00 10.00      A    N  
ATOM    176  CA  GLU    21     -26.898   1.467   3.400  1.00 10.00      A    C  
ATOM    177  C   GLU    21     -27.339   0.093   2.912  1.00 10.00      A    C  
ATOM    178  O   GLU    21     -27.239  -0.219   1.725  1.00 10.00      A    O  
ATOM    179  CB  GLU    21     -27.868   2.533   2.891  1.00 10.00      A    C  
ATOM    180  CG  GLU    21     -28.337   3.504   3.963  1.00 10.00      A    C  
ATOM    181  CD  GLU    21     -29.787   3.903   3.787  1.00 10.00      A    C  
ATOM    182  OE1 GLU    21     -30.633   3.446   4.585  1.00 10.00      A    O  
ATOM    183  OE2 GLU    21     -30.092   4.663   2.844  1.00 10.00      A    O1-
ATOM    184  HN  GLU    21     -25.234   1.549   2.089  1.00 10.00      A    H  
ATOM    185  N   GLN    22     -27.828  -0.715   3.839  1.00 10.00      A    N  
ATOM    186  CA  GLN    22     -28.307  -2.049   3.530  1.00 10.00      A    C  
ATOM    187  C   GLN    22     -29.706  -2.229   4.110  1.00 10.00      A    C  
ATOM    188  O   GLN    22     -29.893  -2.208   5.326  1.00 10.00      A    O  
ATOM    189  CB  GLN    22     -27.352  -3.104   4.094  1.00 10.00      A    C  
ATOM    190  CG  GLN    22     -27.476  -4.456   3.419  1.00 10.00      A    C  
ATOM    191  CD  GLN    22     -26.558  -5.507   4.013  1.00 10.00      A    C  
ATOM    192  NE2 GLN    22     -26.155  -6.466   3.194  1.00 10.00      A    N  
ATOM    193  OE1 GLN    22     -26.211  -5.461   5.195  1.00 10.00      A    O  
ATOM    194  HN  GLN    22     -27.875  -0.398   4.772  1.00 10.00      A    H  
ATOM    195 HE21 GLN    22     -26.467  -6.441   2.258  1.00 10.00      A    H  
ATOM    196 HE22 GLN    22     -25.563  -7.167   3.552  1.00 10.00      A    H  
ATOM    197  N   LYS    23     -30.688  -2.385   3.236  1.00 10.00      A    N  
ATOM    198  CA  LYS    23     -32.075  -2.547   3.660  1.00 10.00      A    C  
ATOM    199  C   LYS    23     -32.403  -4.008   3.965  1.00 10.00      A    C  
ATOM    200  O   LYS    23     -33.362  -4.308   4.680  1.00 10.00      A    O  
ATOM    201  CB  LYS    23     -33.033  -1.985   2.606  1.00 10.00      A    C  
ATOM    202  CG  LYS    23     -33.260  -0.478   2.686  1.00 10.00      A    C  
ATOM    203  CD  LYS    23     -32.044   0.308   2.216  1.00 10.00      A    C  
ATOM    204  CE  LYS    23     -32.392   1.766   1.950  1.00 10.00      A    C  
ATOM    205  NZ  LYS    23     -32.716   2.506   3.197  1.00 10.00      A    N1+
ATOM    206  HN  LYS    23     -30.477  -2.399   2.277  1.00 10.00      A    H  
ATOM    207  HZ1 LYS    23     -31.839   2.820   3.674  1.00 10.00      A    H  
ATOM    208  HZ2 LYS    23     -33.248   1.900   3.848  1.00 10.00      A    H  
ATOM    209  HZ3 LYS    23     -33.292   3.342   2.975  1.00 10.00      A    H  
ATOM    210  N   GLU    24     -31.607  -4.914   3.415  1.00 10.00      A    N  
ATOM    211  CA  GLU    24     -31.800  -6.344   3.634  1.00 10.00      A    C  
ATOM    212  C   GLU    24     -30.518  -6.969   4.162  1.00 10.00      A    C  
ATOM    213  O   GLU    24     -29.440  -6.688   3.648  1.00 10.00      A    O  
ATOM    214  CB  GLU    24     -32.205  -7.035   2.333  1.00 10.00      A    C  
ATOM    215  CG  GLU    24     -33.516  -6.550   1.745  1.00 10.00      A    C  
ATOM    216  CD  GLU    24     -33.872  -7.281   0.473  1.00 10.00      A    C  
ATOM    217  OE1 GLU    24     -33.399  -6.867  -0.605  1.00 10.00      A    O  
ATOM    218  OE2 GLU    24     -34.622  -8.280   0.545  1.00 10.00      A    O1-
ATOM    219  HN  GLU    24     -30.868  -4.616   2.845  1.00 10.00      A    H  
ATOM    220  N   SER    25     -30.645  -7.828   5.169  1.00 10.00      A    N  
ATOM    221  CA  SER    25     -29.493  -8.491   5.781  1.00 10.00      A    C  
ATOM    222  C   SER    25     -28.623  -9.197   4.741  1.00 10.00      A    C  
ATOM    223  O   SER    25     -27.402  -9.275   4.885  1.00 10.00      A    O  
ATOM    224  CB  SER    25     -29.969  -9.481   6.843  1.00 10.00      A    C  
ATOM    225  OG  SER    25     -31.092  -8.958   7.534  1.00 10.00      A    O  
ATOM    226  HN  SER    25     -31.541  -8.029   5.516  1.00 10.00      A    H  
ATOM    227  HG  SER    25     -31.778  -9.634   7.588  1.00 10.00      A    H  
ATOM    228  N   ASN    26     -29.257  -9.717   3.698  1.00 10.00      A    N  
ATOM    229  CA  ASN    26     -28.536 -10.393   2.626  1.00 10.00      A    C  
ATOM    230  C   ASN    26     -28.820  -9.725   1.286  1.00 10.00      A    C  
ATOM    231  O   ASN    26     -28.959 -10.394   0.260  1.00 10.00      A    O  
ATOM    232  CB  ASN    26     -28.864 -11.890   2.567  1.00 10.00      A    C  
ATOM    233  CG  ASN    26     -30.350 -12.187   2.563  1.00 10.00      A    C  
ATOM    234  ND2 ASN    26     -30.975 -12.092   1.401  1.00 10.00      A    N  
ATOM    235  OD1 ASN    26     -30.934 -12.499   3.601  1.00 10.00      A    O  
ATOM    236  HN  ASN    26     -30.237  -9.645   3.649  1.00 10.00      A    H  
ATOM    237 HD21 ASN    26     -30.449 -11.837   0.613  1.00 10.00      A    H  
ATOM    238 HD22 ASN    26     -31.938 -12.269   1.378  1.00 10.00      A    H  
ATOM    239  N   GLY    27     -28.909  -8.402   1.308  1.00 10.00      A    N  
ATOM    240  CA  GLY    27     -29.174  -7.653   0.096  1.00 10.00      A    C  
ATOM    241  C   GLY    27     -28.011  -6.757  -0.290  1.00 10.00      A    C  
ATOM    242  O   GLY    27     -27.094  -6.557   0.511  1.00 10.00      A    O  
ATOM    243  HN  GLY    27     -28.782  -7.924   2.158  1.00 10.00      A    H  
ATOM    244  N   PRO    28     -28.025  -6.205  -1.516  1.00 10.00      A    N  
ATOM    245  CA  PRO    28     -26.960  -5.321  -2.009  1.00 10.00      A    C  
ATOM    246  C   PRO    28     -26.842  -4.052  -1.169  1.00 10.00      A    C  
ATOM    247  O   PRO    28     -27.847  -3.409  -0.847  1.00 10.00      A    O  
ATOM    248  CB  PRO    28     -27.403  -4.974  -3.437  1.00 10.00      A    C  
ATOM    249  CG  PRO    28     -28.389  -6.029  -3.800  1.00 10.00      A    C  
ATOM    250  CD  PRO    28     -29.078  -6.403  -2.521  1.00 10.00      A    C  
ATOM    251  N   VAL    29     -25.611  -3.696  -0.830  1.00 10.00      A    N  
ATOM    252  CA  VAL    29     -25.343  -2.520  -0.017  1.00 10.00      A    C  
ATOM    253  C   VAL    29     -25.081  -1.305  -0.897  1.00 10.00      A    C  
ATOM    254  O   VAL    29     -24.301  -1.373  -1.850  1.00 10.00      A    O  
ATOM    255  CB  VAL    29     -24.117  -2.738   0.899  1.00 10.00      A    C  
ATOM    256  CG1 VAL    29     -23.925  -1.566   1.850  1.00 10.00      A    C  
ATOM    257  CG2 VAL    29     -24.238  -4.042   1.669  1.00 10.00      A    C  
ATOM    258  HN  VAL    29     -24.855  -4.234  -1.152  1.00 10.00      A    H  
ATOM    259  N   LYS    30     -25.748  -0.204  -0.580  1.00 10.00      A    N  
ATOM    260  CA  LYS    30     -25.575   1.035  -1.321  1.00 10.00      A    C  
ATOM    261  C   LYS    30     -24.322   1.749  -0.840  1.00 10.00      A    C  
ATOM    262  O   LYS    30     -24.174   2.020   0.353  1.00 10.00      A    O  
ATOM    263  CB  LYS    30     -26.784   1.955  -1.135  1.00 10.00      A    C  
ATOM    264  CG  LYS    30     -28.062   1.465  -1.792  1.00 10.00      A    C  
ATOM    265  CD  LYS    30     -29.164   2.501  -1.652  1.00 10.00      A    C  
ATOM    266  CE  LYS    30     -30.441   2.061  -2.343  1.00 10.00      A    C  
ATOM    267  NZ  LYS    30     -31.486   3.116  -2.284  1.00 10.00      A    N1+
ATOM    268  HN  LYS    30     -26.371  -0.225   0.181  1.00 10.00      A    H  
ATOM    269  HZ1 LYS    30     -31.434   3.622  -1.377  1.00 10.00      A    H  
ATOM    270  HZ2 LYS    30     -32.430   2.687  -2.371  1.00 10.00      A    H  
ATOM    271  HZ3 LYS    30     -31.354   3.798  -3.058  1.00 10.00      A    H  
ATOM    272  N   VAL    31     -23.422   2.030  -1.764  1.00 10.00      A    N  
ATOM    273  CA  VAL    31     -22.180   2.717  -1.443  1.00 10.00      A    C  
ATOM    274  C   VAL    31     -22.146   4.070  -2.139  1.00 10.00      A    C  
ATOM    275  O   VAL    31     -21.950   4.148  -3.354  1.00 10.00      A    O  
ATOM    276  CB  VAL    31     -20.948   1.896  -1.882  1.00 10.00      A    C  
ATOM    277  CG1 VAL    31     -19.663   2.548  -1.397  1.00 10.00      A    C  
ATOM    278  CG2 VAL    31     -21.045   0.465  -1.380  1.00 10.00      A    C  
ATOM    279  HN  VAL    31     -23.597   1.768  -2.697  1.00 10.00      A    H  
ATOM    280  N   TRP    32     -22.352   5.133  -1.379  1.00 10.00      A    N  
ATOM    281  CA  TRP    32     -22.344   6.467  -1.950  1.00 10.00      A    C  
ATOM    282  C   TRP    32     -21.529   7.437  -1.103  1.00 10.00      A    C  
ATOM    283  O   TRP    32     -21.245   7.175   0.067  1.00 10.00      A    O  
ATOM    284  CB  TRP    32     -23.771   6.981  -2.188  1.00 10.00      A    C  
ATOM    285  CG  TRP    32     -24.448   7.543  -0.973  1.00 10.00      A    C  
ATOM    286  CD1 TRP    32     -24.493   8.856  -0.595  1.00 10.00      A    C  
ATOM    287  CD2 TRP    32     -25.187   6.818   0.015  1.00 10.00      A    C  
ATOM    288  CE2 TRP    32     -25.642   7.754   0.966  1.00 10.00      A    C  
ATOM    289  CE3 TRP    32     -25.507   5.470   0.192  1.00 10.00      A    C  
ATOM    290  NE1 TRP    32     -25.202   8.989   0.573  1.00 10.00      A    N  
ATOM    291  CZ2 TRP    32     -26.398   7.384   2.072  1.00 10.00      A    C  
ATOM    292  CZ3 TRP    32     -26.258   5.106   1.291  1.00 10.00      A    C  
ATOM    293  CH2 TRP    32     -26.696   6.059   2.216  1.00 10.00      A    C  
ATOM    294  HN  TRP    32     -22.506   5.019  -0.413  1.00 10.00      A    H  
ATOM    295  HE1 TRP    32     -25.369   9.836   1.048  1.00 10.00      A    H  
ATOM    296  N   GLY    33     -21.154   8.550  -1.704  1.00 10.00      A    N  
ATOM    297  CA  GLY    33     -20.370   9.546  -1.013  1.00 10.00      A    C  
ATOM    298  C   GLY    33     -19.536  10.341  -1.987  1.00 10.00      A    C  
ATOM    299  O   GLY    33     -19.735  10.244  -3.200  1.00 10.00      A    O  
ATOM    300  HN  GLY    33     -21.412   8.702  -2.642  1.00 10.00      A    H  
ATOM    301  N   SER    34     -18.609  11.127  -1.475  1.00 10.00      A    N  
ATOM    302  CA  SER    34     -17.749  11.931  -2.324  1.00 10.00      A    C  
ATOM    303  C   SER    34     -16.393  12.168  -1.668  1.00 10.00      A    C  
ATOM    304  O   SER    34     -16.314  12.579  -0.510  1.00 10.00      A    O  
ATOM    305  CB  SER    34     -18.429  13.262  -2.673  1.00 10.00      A    C  
ATOM    306  OG  SER    34     -19.636  13.042  -3.394  1.00 10.00      A    O  
ATOM    307  HN  SER    34     -18.498  11.172  -0.499  1.00 10.00      A    H  
ATOM    308  HG  SER    34     -19.793  12.088  -3.469  1.00 10.00      A    H  
ATOM    309  N   ILE    35     -15.332  11.874  -2.402  1.00 10.00      A    N  
ATOM    310  CA  ILE    35     -13.976  12.068  -1.907  1.00 10.00      A    C  
ATOM    311  C   ILE    35     -13.223  13.019  -2.827  1.00 10.00      A    C  
ATOM    312  O   ILE    35     -13.388  12.971  -4.042  1.00 10.00      A    O  
ATOM    313  CB  ILE    35     -13.204  10.734  -1.790  1.00 10.00      A    C  
ATOM    314  CG1 ILE    35     -13.336   9.915  -3.081  1.00 10.00      A    C  
ATOM    315  CG2 ILE    35     -13.701   9.940  -0.589  1.00 10.00      A    C  
ATOM    316  CD1 ILE    35     -12.457   8.682  -3.129  1.00 10.00      A    C  
ATOM    317  HN  ILE    35     -15.462  11.519  -3.312  1.00 10.00      A    H  
ATOM    318  N   LYS    36     -12.407  13.883  -2.255  1.00 10.00      A    N  
ATOM    319  CA  LYS    36     -11.658  14.843  -3.047  1.00 10.00      A    C  
ATOM    320  C   LYS    36     -10.175  14.784  -2.728  1.00 10.00      A    C  
ATOM    321  O   LYS    36      -9.768  14.173  -1.740  1.00 10.00      A    O  
ATOM    322  CB  LYS    36     -12.195  16.260  -2.828  1.00 10.00      A    C  
ATOM    323  CG  LYS    36     -12.132  16.731  -1.385  1.00 10.00      A    C  
ATOM    324  CD  LYS    36     -12.691  18.132  -1.248  1.00 10.00      A    C  
ATOM    325  CE  LYS    36     -12.663  18.604   0.192  1.00 10.00      A    C  
ATOM    326  NZ  LYS    36     -13.255  19.957   0.332  1.00 10.00      A    N1+
ATOM    327  HN  LYS    36     -12.286  13.865  -1.279  1.00 10.00      A    H  
ATOM    328  HZ1 LYS    36     -12.654  20.662  -0.137  1.00 10.00      A    H  
ATOM    329  HZ2 LYS    36     -13.340  20.205   1.339  1.00 10.00      A    H  
ATOM    330  HZ3 LYS    36     -14.200  19.982  -0.096  1.00 10.00      A    H  
ATOM    331  N   GLY    37      -9.376  15.419  -3.575  1.00 10.00      A    N  
ATOM    332  CA  GLY    37      -7.940  15.435  -3.380  1.00 10.00      A    C  
ATOM    333  C   GLY    37      -7.230  14.513  -4.346  1.00 10.00      A    C  
ATOM    334  O   GLY    37      -6.020  14.310  -4.254  1.00 10.00      A    O  
ATOM    335  HN  GLY    37      -9.768  15.881  -4.345  1.00 10.00      A    H  
ATOM    336  N   LEU    38      -7.986  13.960  -5.281  1.00 10.00      A    N  
ATOM    337  CA  LEU    38      -7.433  13.051  -6.267  1.00 10.00      A    C  
ATOM    338  C   LEU    38      -7.479  13.681  -7.650  1.00 10.00      A    C  
ATOM    339  O   LEU    38      -8.354  14.494  -7.937  1.00 10.00      A    O  
ATOM    340  CB  LEU    38      -8.208  11.733  -6.265  1.00 10.00      A    C  
ATOM    341  CG  LEU    38      -8.067  10.871  -5.010  1.00 10.00      A    C  
ATOM    342  CD1 LEU    38      -9.089   9.745  -5.018  1.00 10.00      A    C  
ATOM    343  CD2 LEU    38      -6.657  10.310  -4.906  1.00 10.00      A    C  
ATOM    344  HN  LEU    38      -8.940  14.182  -5.319  1.00 10.00      A    H  
ATOM    345  N   THR    39      -6.529  13.312  -8.493  1.00 10.00      A    N  
ATOM    346  CA  THR    39      -6.455  13.829  -9.849  1.00 10.00      A    C  
ATOM    347  C   THR    39      -7.589  13.260 -10.701  1.00 10.00      A    C  
ATOM    348  O   THR    39      -8.189  12.244 -10.345  1.00 10.00      A    O  
ATOM    349  CB  THR    39      -5.108  13.431 -10.476  1.00 10.00      A    C  
ATOM    350  CG2 THR    39      -4.163  14.624 -10.515  1.00 10.00      A    C  
ATOM    351  OG1 THR    39      -4.522  12.385  -9.683  1.00 10.00      A    O  
ATOM    352  HN  THR    39      -5.847  12.673  -8.198  1.00 10.00      A    H  
ATOM    353  HG1 THR    39      -3.733  12.048 -10.127  1.00 10.00      A    H  
ATOM    354  N   GLU    40      -7.880  13.917 -11.815  1.00 10.00      A    N  
ATOM    355  CA  GLU    40      -8.935  13.470 -12.718  1.00 10.00      A    C  
ATOM    356  C   GLU    40      -8.626  12.074 -13.250  1.00 10.00      A    C  
ATOM    357  O   GLU    40      -7.515  11.811 -13.713  1.00 10.00      A    O  
ATOM    358  CB  GLU    40      -9.067  14.450 -13.887  1.00 10.00      A    C  
ATOM    359  CG  GLU    40     -10.093  14.047 -14.934  1.00 10.00      A    C  
ATOM    360  CD  GLU    40      -9.816  14.673 -16.281  1.00 10.00      A    C  
ATOM    361  OE1 GLU    40     -10.522  15.635 -16.650  1.00 10.00      A    O  
ATOM    362  OE2 GLU    40      -8.884  14.212 -16.978  1.00 10.00      A    O1-
ATOM    363  HN  GLU    40      -7.374  14.727 -12.038  1.00 10.00      A    H  
ATOM    364  N   GLY    41      -9.605  11.185 -13.176  1.00 10.00      A    N  
ATOM    365  CA  GLY    41      -9.410   9.834 -13.657  1.00 10.00      A    C  
ATOM    366  C   GLY    41      -9.901   8.788 -12.676  1.00 10.00      A    C  
ATOM    367  O   GLY    41     -10.472   9.119 -11.634  1.00 10.00      A    O  
ATOM    368  HN  GLY    41     -10.472  11.449 -12.795  1.00 10.00      A    H  
ATOM    369  N   LEU    42      -9.679   7.526 -13.013  1.00 10.00      A    N  
ATOM    370  CA  LEU    42     -10.095   6.415 -12.170  1.00 10.00      A    C  
ATOM    371  C   LEU    42      -9.074   6.154 -11.067  1.00 10.00      A    C  
ATOM    372  O   LEU    42      -7.871   6.328 -11.266  1.00 10.00      A    O  
ATOM    373  CB  LEU    42     -10.280   5.149 -13.014  1.00 10.00      A    C  
ATOM    374  CG  LEU    42     -11.414   5.173 -14.042  1.00 10.00      A    C  
ATOM    375  CD1 LEU    42     -11.366   3.931 -14.916  1.00 10.00      A    C  
ATOM    376  CD2 LEU    42     -12.762   5.285 -13.350  1.00 10.00      A    C  
ATOM    377  HN  LEU    42      -9.221   7.335 -13.858  1.00 10.00      A    H  
ATOM    378  N   HIS    43      -9.562   5.763  -9.898  1.00 10.00      A    N  
ATOM    379  CA  HIS    43      -8.701   5.461  -8.761  1.00 10.00      A    C  
ATOM    380  C   HIS    43      -9.185   4.190  -8.081  1.00 10.00      A    C  
ATOM    381  O   HIS    43     -10.392   3.989  -7.935  1.00 10.00      A    O  
ATOM    382  CB  HIS    43      -8.695   6.621  -7.758  1.00 10.00      A    C  
ATOM    383  CG  HIS    43      -8.197   7.912  -8.327  1.00 10.00      A    C  
ATOM    384  CD2 HIS    43      -8.867   9.008  -8.749  1.00 10.00      A    C  
ATOM    385  ND1 HIS    43      -6.861   8.190  -8.514  1.00 10.00      A    N  
ATOM    386  CE1 HIS    43      -6.732   9.398  -9.028  1.00 10.00      A    C  
ATOM    387  NE2 HIS    43      -7.933   9.914  -9.180  1.00 10.00      A    N  
ATOM    388  HN  HIS    43     -10.536   5.675  -9.792  1.00 10.00      A    H  
ATOM    389  HD1 HIS    43      -6.109   7.584  -8.306  1.00 10.00      A    H  
ATOM    390  HE2 HIS    43      -8.131  10.753  -9.666  1.00 10.00      A    H  
ATOM    391  N   GLY    44      -8.253   3.336  -7.682  1.00 10.00      A    N  
ATOM    392  CA  GLY    44      -8.616   2.087  -7.032  1.00 10.00      A    C  
ATOM    393  C   GLY    44      -9.329   2.287  -5.707  1.00 10.00      A    C  
ATOM    394  O   GLY    44      -8.906   3.098  -4.885  1.00 10.00      A    O  
ATOM    395  HN  GLY    44      -7.307   3.552  -7.833  1.00 10.00      A    H  
ATOM    396  N   PHE    45     -10.405   1.544  -5.507  1.00 10.00      A    N  
ATOM    397  CA  PHE    45     -11.185   1.625  -4.281  1.00 10.00      A    C  
ATOM    398  C   PHE    45     -11.449   0.216  -3.768  1.00 10.00      A    C  
ATOM    399  O   PHE    45     -12.147  -0.561  -4.422  1.00 10.00      A    O  
ATOM    400  CB  PHE    45     -12.515   2.330  -4.567  1.00 10.00      A    C  
ATOM    401  CG  PHE    45     -12.972   3.265  -3.486  1.00 10.00      A    C  
ATOM    402  CD1 PHE    45     -12.095   4.186  -2.934  1.00 10.00      A    C  
ATOM    403  CD2 PHE    45     -14.278   3.228  -3.028  1.00 10.00      A    C  
ATOM    404  CE1 PHE    45     -12.514   5.053  -1.946  1.00 10.00      A    C  
ATOM    405  CE2 PHE    45     -14.702   4.093  -2.040  1.00 10.00      A    C  
ATOM    406  CZ  PHE    45     -13.818   5.008  -1.498  1.00 10.00      A    C  
ATOM    407  HN  PHE    45     -10.693   0.919  -6.213  1.00 10.00      A    H  
ATOM    408  N   HIS    46     -10.883  -0.120  -2.611  1.00 10.00      A    N  
ATOM    409  CA  HIS    46     -11.057  -1.453  -2.038  1.00 10.00      A    C  
ATOM    410  C   HIS    46     -11.213  -1.393  -0.523  1.00 10.00      A    C  
ATOM    411  O   HIS    46     -10.920  -0.377   0.105  1.00 10.00      A    O  
ATOM    412  CB  HIS    46      -9.858  -2.354  -2.374  1.00 10.00      A    C  
ATOM    413  CG  HIS    46      -9.566  -2.491  -3.836  1.00 10.00      A    C  
ATOM    414  CD2 HIS    46     -10.287  -3.105  -4.808  1.00 10.00      A    C  
ATOM    415  ND1 HIS    46      -8.438  -1.938  -4.391  1.00 10.00      A    N  
ATOM    416  CE1 HIS    46      -8.496  -2.222  -5.678  1.00 10.00      A    C  
ATOM    417  NE2 HIS    46      -9.596  -2.926  -5.981  1.00 10.00      A    N  
ATOM    418  HN  HIS    46     -10.344   0.544  -2.125  1.00 10.00      A    H  
ATOM    419  HE2 HIS    46      -9.966  -3.043  -6.880  1.00 10.00      A    H  
ATOM    420  N   VAL    47     -11.683  -2.490   0.051  1.00 10.00      A    N  
ATOM    421  CA  VAL    47     -11.861  -2.601   1.491  1.00 10.00      A    C  
ATOM    422  C   VAL    47     -10.904  -3.665   2.023  1.00 10.00      A    C  
ATOM    423  O   VAL    47     -10.876  -4.789   1.519  1.00 10.00      A    O  
ATOM    424  CB  VAL    47     -13.307  -3.004   1.855  1.00 10.00      A    C  
ATOM    425  CG1 VAL    47     -13.526  -2.925   3.358  1.00 10.00      A    C  
ATOM    426  CG2 VAL    47     -14.318  -2.137   1.120  1.00 10.00      A    C  
ATOM    427  HN  VAL    47     -11.923  -3.257  -0.518  1.00 10.00      A    H  
ATOM    428  N   HIS    48     -10.108  -3.313   3.021  1.00 10.00      A    N  
ATOM    429  CA  HIS    48      -9.145  -4.254   3.586  1.00 10.00      A    C  
ATOM    430  C   HIS    48      -9.699  -4.955   4.820  1.00 10.00      A    C  
ATOM    431  O   HIS    48     -10.880  -4.816   5.145  1.00 10.00      A    O  
ATOM    432  CB  HIS    48      -7.812  -3.560   3.895  1.00 10.00      A    C  
ATOM    433  CG  HIS    48      -6.987  -3.262   2.678  1.00 10.00      A    C  
ATOM    434  CD2 HIS    48      -5.744  -2.726   2.574  1.00 10.00      A    C  
ATOM    435  ND1 HIS    48      -7.404  -3.497   1.385  1.00 10.00      A    N  
ATOM    436  CE1 HIS    48      -6.422  -3.117   0.557  1.00 10.00      A    C  
ATOM    437  NE2 HIS    48      -5.392  -2.637   1.229  1.00 10.00      A    N  
ATOM    438  HN  HIS    48     -10.175  -2.405   3.398  1.00 10.00      A    H  
ATOM    439  HD1 HIS    48      -8.269  -3.881   1.116  1.00 10.00      A    H  
ATOM    440  N   GLU    49      -8.846  -5.714   5.496  1.00 10.00      A    N  
ATOM    441  CA  GLU    49      -9.251  -6.442   6.693  1.00 10.00      A    C  
ATOM    442  C   GLU    49      -9.511  -5.482   7.850  1.00 10.00      A    C  
ATOM    443  O   GLU    49     -10.656  -5.290   8.259  1.00 10.00      A    O  
ATOM    444  CB  GLU    49      -8.195  -7.486   7.072  1.00 10.00      A    C  
ATOM    445  CG  GLU    49      -8.677  -8.548   8.052  1.00 10.00      A    C  
ATOM    446  CD  GLU    49      -9.950  -9.235   7.597  1.00 10.00      A    C  
ATOM    447  OE1 GLU    49     -10.115  -9.442   6.377  1.00 10.00      A    O  
ATOM    448  OE2 GLU    49     -10.797  -9.557   8.455  1.00 10.00      A    O1-
ATOM    449  HN  GLU    49      -7.921  -5.789   5.182  1.00 10.00      A    H  
ATOM    450  N   PHE    50      -8.448  -4.870   8.362  1.00 10.00      A    N  
ATOM    451  CA  PHE    50      -8.559  -3.918   9.461  1.00 10.00      A    C  
ATOM    452  C   PHE    50      -7.250  -3.157   9.639  1.00 10.00      A    C  
ATOM    453  O   PHE    50      -6.206  -3.577   9.132  1.00 10.00      A    O  
ATOM    454  CB  PHE    50      -8.972  -4.611  10.771  1.00 10.00      A    C  
ATOM    455  CG  PHE    50      -7.846  -5.251  11.542  1.00 10.00      A    C  
ATOM    456  CD1 PHE    50      -7.302  -4.622  12.654  1.00 10.00      A    C  
ATOM    457  CD2 PHE    50      -7.337  -6.481  11.164  1.00 10.00      A    C  
ATOM    458  CE1 PHE    50      -6.274  -5.208  13.370  1.00 10.00      A    C  
ATOM    459  CE2 PHE    50      -6.309  -7.072  11.875  1.00 10.00      A    C  
ATOM    460  CZ  PHE    50      -5.777  -6.436  12.980  1.00 10.00      A    C  
ATOM    461  HN  PHE    50      -7.562  -5.062   7.994  1.00 10.00      A    H  
ATOM    462  N   GLY    51      -7.317  -2.039  10.345  1.00 10.00      A    N  
ATOM    463  CA  GLY    51      -6.143  -1.234  10.594  1.00 10.00      A    C  
ATOM    464  C   GLY    51      -6.347  -0.337  11.794  1.00 10.00      A    C  
ATOM    465  O   GLY    51      -7.386   0.313  11.917  1.00 10.00      A    O  
ATOM    466  HN  GLY    51      -8.180  -1.748  10.702  1.00 10.00      A    H  
ATOM    467  N   ASP    52      -5.366  -0.304  12.680  1.00 10.00      A    N  
ATOM    468  CA  ASP    52      -5.453   0.515  13.881  1.00 10.00      A    C  
ATOM    469  C   ASP    52      -5.016   1.950  13.599  1.00 10.00      A    C  
ATOM    470  O   ASP    52      -4.265   2.205  12.660  1.00 10.00      A    O  
ATOM    471  CB  ASP    52      -4.614  -0.097  15.007  1.00 10.00      A    C  
ATOM    472  CG  ASP    52      -4.558   0.774  16.247  1.00 10.00      A    C  
ATOM    473  OD1 ASP    52      -5.620   1.255  16.691  1.00 10.00      A    O  
ATOM    474  OD2 ASP    52      -3.448   0.993  16.773  1.00 10.00      A    O1-
ATOM    475  HN  ASP    52      -4.557  -0.832  12.518  1.00 10.00      A    H  
ATOM    476  N   ASN    53      -5.495   2.880  14.417  1.00 10.00      A    N  
ATOM    477  CA  ASN    53      -5.164   4.293  14.265  1.00 10.00      A    C  
ATOM    478  C   ASN    53      -3.737   4.561  14.731  1.00 10.00      A    C  
ATOM    479  O   ASN    53      -2.985   5.295  14.089  1.00 10.00      A    O  
ATOM    480  CB  ASN    53      -6.142   5.149  15.079  1.00 10.00      A    C  
ATOM    481  CG  ASN    53      -5.886   6.642  14.949  1.00 10.00      A    C  
ATOM    482  ND2 ASN    53      -6.038   7.364  16.045  1.00 10.00      A    N  
ATOM    483  OD1 ASN    53      -5.559   7.140  13.874  1.00 10.00      A    O  
ATOM    484  HN  ASN    53      -6.076   2.602  15.157  1.00 10.00      A    H  
ATOM    485 HD21 ASN    53      -6.309   6.908  16.872  1.00 10.00      A    H  
ATOM    486 HD22 ASN    53      -5.866   8.329  15.992  1.00 10.00      A    H  
ATOM    487  N   THR    54      -3.366   3.952  15.850  1.00 10.00      A    N  
ATOM    488  CA  THR    54      -2.037   4.124  16.414  1.00 10.00      A    C  
ATOM    489  C   THR    54      -0.997   3.308  15.647  1.00 10.00      A    C  
ATOM    490  O   THR    54       0.073   3.812  15.308  1.00 10.00      A    O  
ATOM    491  CB  THR    54      -2.016   3.718  17.900  1.00 10.00      A    C  
ATOM    492  CG2 THR    54      -1.747   4.926  18.784  1.00 10.00      A    C  
ATOM    493  OG1 THR    54      -3.289   3.148  18.253  1.00 10.00      A    O  
ATOM    494  HN  THR    54      -4.006   3.369  16.312  1.00 10.00      A    H  
ATOM    495  HG1 THR    54      -3.404   2.307  17.776  1.00 10.00      A    H  
ATOM    496  N   ALA    55      -1.313   2.044  15.387  1.00 10.00      A    N  
ATOM    497  CA  ALA    55      -0.403   1.169  14.661  1.00 10.00      A    C  
ATOM    498  C   ALA    55      -0.383   1.508  13.175  1.00 10.00      A    C  
ATOM    499  O   ALA    55       0.588   2.075  12.675  1.00 10.00      A    O  
ATOM    500  CB  ALA    55      -0.767  -0.292  14.884  1.00 10.00      A    C  
ATOM    501  HN  ALA    55      -2.177   1.688  15.702  1.00 10.00      A    H  
ATOM    502  N   GLY    56      -1.456   1.163  12.480  1.00 10.00      A    N  
ATOM    503  CA  GLY    56      -1.547   1.432  11.062  1.00 10.00      A    C  
ATOM    504  C   GLY    56      -2.303   0.338  10.341  1.00 10.00      A    C  
ATOM    505  O   GLY    56      -2.571  -0.719  10.915  1.00 10.00      A    O  
ATOM    506  HN  GLY    56      -2.199   0.716  12.933  1.00 10.00      A    H  
ATOM    507  N   CYS    57      -2.654   0.586   9.092  1.00 10.00      A    N  
ATOM    508  CA  CYS    57      -3.381  -0.390   8.294  1.00 10.00      A    C  
ATOM    509  C   CYS    57      -2.453  -1.079   7.299  1.00 10.00      A    C  
ATOM    510  O   CYS    57      -2.589  -0.920   6.087  1.00 10.00      A    O  
ATOM    511  CB  CYS    57      -4.556   0.277   7.574  1.00 10.00      A    C  
ATOM    512  SG  CYS    57      -4.262   2.017   7.112  1.00 10.00      A    S  
ATOM    513  HN  CYS    57      -2.429   1.453   8.695  1.00 10.00      A    H  
ATOM    514  N   THR    58      -1.489  -1.818   7.823  1.00 10.00      A    N  
ATOM    515  CA  THR    58      -0.536  -2.533   6.989  1.00 10.00      A    C  
ATOM    516  C   THR    58      -0.561  -4.027   7.299  1.00 10.00      A    C  
ATOM    517  O   THR    58      -0.857  -4.852   6.436  1.00 10.00      A    O  
ATOM    518  CB  THR    58       0.892  -1.993   7.202  1.00 10.00      A    C  
ATOM    519  CG2 THR    58       1.097  -0.698   6.431  1.00 10.00      A    C  
ATOM    520  OG1 THR    58       1.113  -1.753   8.601  1.00 10.00      A    O  
ATOM    521  HN  THR    58      -1.410  -1.879   8.797  1.00 10.00      A    H  
ATOM    522  HG1 THR    58       1.932  -2.187   8.872  1.00 10.00      A    H  
ATOM    523  N   SER    59      -0.260  -4.368   8.542  1.00 10.00      A    N  
ATOM    524  CA  SER    59      -0.241  -5.756   8.967  1.00 10.00      A    C  
ATOM    525  C   SER    59      -1.618  -6.222   9.423  1.00 10.00      A    C  
ATOM    526  O   SER    59      -1.983  -6.080  10.591  1.00 10.00      A    O  
ATOM    527  CB  SER    59       0.801  -5.968  10.063  1.00 10.00      A    C  
ATOM    528  OG  SER    59       2.100  -5.687   9.574  1.00 10.00      A    O  
ATOM    529  HN  SER    59      -0.041  -3.666   9.191  1.00 10.00      A    H  
ATOM    530  HG  SER    59       2.257  -4.733   9.602  1.00 10.00      A    H  
ATOM    531  N   ALA    60      -2.390  -6.748   8.482  1.00 10.00      A    N  
ATOM    532  CA  ALA    60      -3.723  -7.253   8.780  1.00 10.00      A    C  
ATOM    533  C   ALA    60      -3.638  -8.625   9.439  1.00 10.00      A    C  
ATOM    534  O   ALA    60      -4.436  -8.958  10.310  1.00 10.00      A    O  
ATOM    535  CB  ALA    60      -4.554  -7.326   7.509  1.00 10.00      A    C  
ATOM    536  HN  ALA    60      -2.064  -6.777   7.557  1.00 10.00      A    H  
ATOM    537  N   GLY    61      -2.656  -9.412   9.020  1.00 10.00      A    N  
ATOM    538  CA  GLY    61      -2.477 -10.737   9.577  1.00 10.00      A    C  
ATOM    539  C   GLY    61      -2.964 -11.818   8.633  1.00 10.00      A    C  
ATOM    540  O   GLY    61      -2.374 -12.024   7.570  1.00 10.00      A    O  
ATOM    541  HN  GLY    61      -2.053  -9.094   8.320  1.00 10.00      A    H  
ATOM    542  N   PRO    62      -4.041 -12.528   8.997  1.00 10.00      A    N  
ATOM    543  CA  PRO    62      -4.603 -13.593   8.164  1.00 10.00      A    C  
ATOM    544  C   PRO    62      -5.349 -13.031   6.960  1.00 10.00      A    C  
ATOM    545  O   PRO    62      -5.714 -11.855   6.938  1.00 10.00      A    O  
ATOM    546  CB  PRO    62      -5.581 -14.294   9.109  1.00 10.00      A    C  
ATOM    547  CG  PRO    62      -5.994 -13.236  10.073  1.00 10.00      A    C  
ATOM    548  CD  PRO    62      -4.798 -12.344  10.250  1.00 10.00      A    C  
ATOM    549  N   HIS    63      -5.590 -13.877   5.969  1.00 10.00      A    N  
ATOM    550  CA  HIS    63      -6.288 -13.455   4.765  1.00 10.00      A    C  
ATOM    551  C   HIS    63      -7.710 -13.999   4.758  1.00 10.00      A    C  
ATOM    552  O   HIS    63      -7.924 -15.190   4.999  1.00 10.00      A    O  
ATOM    553  CB  HIS    63      -5.540 -13.948   3.523  1.00 10.00      A    C  
ATOM    554  CG  HIS    63      -5.674 -13.046   2.339  1.00 10.00      A    C  
ATOM    555  CD2 HIS    63      -4.837 -12.075   1.904  1.00 10.00      A    C  
ATOM    556  ND1 HIS    63      -6.760 -13.113   1.500  1.00 10.00      A    N  
ATOM    557  CE1 HIS    63      -6.561 -12.187   0.581  1.00 10.00      A    C  
ATOM    558  NE2 HIS    63      -5.409 -11.532   0.783  1.00 10.00      A    N  
ATOM    559  HN  HIS    63      -5.301 -14.812   6.053  1.00 10.00      A    H  
ATOM    560  HE2 HIS    63      -5.164 -10.661   0.387  1.00 10.00      A    H  
ATOM    561  N   PHE    64      -8.680 -13.131   4.500  1.00 10.00      A    N  
ATOM    562  CA  PHE    64     -10.072 -13.546   4.451  1.00 10.00      A    C  
ATOM    563  C   PHE    64     -10.482 -13.871   3.018  1.00 10.00      A    C  
ATOM    564  O   PHE    64     -10.988 -13.014   2.288  1.00 10.00      A    O  
ATOM    565  CB  PHE    64     -10.987 -12.476   5.051  1.00 10.00      A    C  
ATOM    566  CG  PHE    64     -12.442 -12.856   5.061  1.00 10.00      A    C  
ATOM    567  CD1 PHE    64     -12.873 -13.998   5.715  1.00 10.00      A    C  
ATOM    568  CD2 PHE    64     -13.379 -12.068   4.410  1.00 10.00      A    C  
ATOM    569  CE1 PHE    64     -14.210 -14.348   5.720  1.00 10.00      A    C  
ATOM    570  CE2 PHE    64     -14.717 -12.412   4.412  1.00 10.00      A    C  
ATOM    571  CZ  PHE    64     -15.133 -13.554   5.067  1.00 10.00      A    C  
ATOM    572  HN  PHE    64      -8.454 -12.191   4.339  1.00 10.00      A    H  
ATOM    573  N   ASN    65     -10.239 -15.105   2.611  1.00 10.00      A    N  
ATOM    574  CA  ASN    65     -10.587 -15.545   1.268  1.00 10.00      A    C  
ATOM    575  C   ASN    65     -10.922 -17.036   1.256  1.00 10.00      A    C  
ATOM    576  O   ASN    65     -10.204 -17.842   0.664  1.00 10.00      A    O  
ATOM    577  CB  ASN    65      -9.434 -15.242   0.306  1.00 10.00      A    C  
ATOM    578  CG  ASN    65      -9.775 -15.506  -1.146  1.00 10.00      A    C  
ATOM    579  ND2 ASN    65      -8.749 -15.682  -1.965  1.00 10.00      A    N  
ATOM    580  OD1 ASN    65     -10.945 -15.550  -1.531  1.00 10.00      A    O  
ATOM    581  HN  ASN    65      -9.803 -15.737   3.225  1.00 10.00      A    H  
ATOM    582 HD21 ASN    65      -7.844 -15.637  -1.591  1.00 10.00      A    H  
ATOM    583 HD22 ASN    65      -8.934 -15.829  -2.920  1.00 10.00      A    H  
ATOM    584  N   PRO    66     -12.036 -17.424   1.901  1.00 10.00      A    N  
ATOM    585  CA  PRO    66     -12.463 -18.820   1.979  1.00 10.00      A    C  
ATOM    586  C   PRO    66     -13.136 -19.281   0.690  1.00 10.00      A    C  
ATOM    587  O   PRO    66     -13.581 -20.422   0.578  1.00 10.00      A    O  
ATOM    588  CB  PRO    66     -13.473 -18.833   3.140  1.00 10.00      A    C  
ATOM    589  CG  PRO    66     -13.477 -17.445   3.697  1.00 10.00      A    C  
ATOM    590  CD  PRO    66     -12.975 -16.547   2.607  1.00 10.00      A    C  
ATOM    591  N   LEU    67     -13.214 -18.380  -0.279  1.00 10.00      A    N  
ATOM    592  CA  LEU    67     -13.822 -18.690  -1.562  1.00 10.00      A    C  
ATOM    593  C   LEU    67     -12.746 -18.950  -2.606  1.00 10.00      A    C  
ATOM    594  O   LEU    67     -13.045 -19.355  -3.729  1.00 10.00      A    O  
ATOM    595  CB  LEU    67     -14.743 -17.555  -2.026  1.00 10.00      A    C  
ATOM    596  CG  LEU    67     -16.195 -17.593  -1.534  1.00 10.00      A    C  
ATOM    597  CD1 LEU    67     -16.822 -18.959  -1.775  1.00 10.00      A    C  
ATOM    598  CD2 LEU    67     -16.290 -17.194  -0.070  1.00 10.00      A    C  
ATOM    599  HN  LEU    67     -12.851 -17.484  -0.126  1.00 10.00      A    H  
ATOM    600  N   SER    68     -11.491 -18.715  -2.218  1.00 10.00      A    N  
ATOM    601  CA  SER    68     -10.352 -18.912  -3.108  1.00 10.00      A    C  
ATOM    602  C   SER    68     -10.470 -18.032  -4.354  1.00 10.00      A    C  
ATOM    603  O   SER    68     -10.024 -18.396  -5.445  1.00 10.00      A    O  
ATOM    604  CB  SER    68     -10.223 -20.391  -3.482  1.00 10.00      A    C  
ATOM    605  OG  SER    68     -10.339 -21.213  -2.328  1.00 10.00      A    O  
ATOM    606  HN  SER    68     -11.325 -18.412  -1.304  1.00 10.00      A    H  
ATOM    607  HG  SER    68      -9.564 -21.784  -2.265  1.00 10.00      A    H  
ATOM    608  N   ARG    69     -11.068 -16.863  -4.174  1.00 10.00      A    N  
ATOM    609  CA  ARG    69     -11.260 -15.924  -5.266  1.00 10.00      A    C  
ATOM    610  C   ARG    69     -10.031 -15.044  -5.423  1.00 10.00      A    C  
ATOM    611  O   ARG    69      -9.314 -14.790  -4.456  1.00 10.00      A    O  
ATOM    612  CB  ARG    69     -12.490 -15.047  -5.008  1.00 10.00      A    C  
ATOM    613  CG  ARG    69     -13.818 -15.789  -4.991  1.00 10.00      A    C  
ATOM    614  CD  ARG    69     -14.184 -16.316  -6.370  1.00 10.00      A    C  
ATOM    615  NE  ARG    69     -15.596 -16.685  -6.450  1.00 10.00      A    N  
ATOM    616  CZ  ARG    69     -16.184 -17.170  -7.545  1.00 10.00      A    C  
ATOM    617  NH1 ARG    69     -15.492 -17.333  -8.666  1.00 10.00      A    N1+
ATOM    618  NH2 ARG    69     -17.473 -17.481  -7.519  1.00 10.00      A    N  
ATOM    619  HN  ARG    69     -11.372 -16.617  -3.275  1.00 10.00      A    H  
ATOM    620  HE  ARG    69     -16.142 -16.559  -5.639  1.00 10.00      A    H  
ATOM    621 HH11 ARG    69     -14.512 -17.092  -8.702  1.00 10.00      A    H  
ATOM    622 HH12 ARG    69     -15.942 -17.691  -9.487  1.00 10.00      A    H  
ATOM    623 HH21 ARG    69     -18.004 -17.356  -6.676  1.00 10.00      A    H  
ATOM    624 HH22 ARG    69     -17.928 -17.833  -8.344  1.00 10.00      A    H  
ATOM    625  N   LYS    70      -9.778 -14.592  -6.637  1.00 10.00      A    N  
ATOM    626  CA  LYS    70      -8.634 -13.735  -6.894  1.00 10.00      A    C  
ATOM    627  C   LYS    70      -9.047 -12.270  -6.962  1.00 10.00      A    C  
ATOM    628  O   LYS    70      -9.523 -11.714  -5.976  1.00 10.00      A    O  
ATOM    629  CB  LYS    70      -7.843 -14.173  -8.135  1.00 10.00      A    C  
ATOM    630  CG  LYS    70      -8.651 -14.915  -9.190  1.00 10.00      A    C  
ATOM    631  CD  LYS    70      -8.048 -16.283  -9.482  1.00 10.00      A    C  
ATOM    632  CE  LYS    70      -8.260 -17.257  -8.328  1.00 10.00      A    C  
ATOM    633  NZ  LYS    70      -9.656 -17.771  -8.272  1.00 10.00      A    N1+
ATOM    634  HN  LYS    70     -10.383 -14.833  -7.379  1.00 10.00      A    H  
ATOM    635  HZ1 LYS    70      -9.803 -18.326  -7.402  1.00 10.00      A    H  
ATOM    636  HZ2 LYS    70      -9.846 -18.380  -9.092  1.00 10.00      A    H  
ATOM    637  HZ3 LYS    70     -10.334 -16.977  -8.284  1.00 10.00      A    H  
ATOM    638  N   HIS    71      -8.889 -11.651  -8.121  1.00 10.00      A    N  
ATOM    639  CA  HIS    71      -9.244 -10.252  -8.280  1.00 10.00      A    C  
ATOM    640  C   HIS    71      -9.923 -10.037  -9.622  1.00 10.00      A    C  
ATOM    641  O   HIS    71      -9.514 -10.619 -10.630  1.00 10.00      A    O  
ATOM    642  CB  HIS    71      -7.986  -9.386  -8.162  1.00 10.00      A    C  
ATOM    643  CG  HIS    71      -8.228  -7.912  -8.040  1.00 10.00      A    C  
ATOM    644  CD2 HIS    71      -7.584  -6.869  -8.609  1.00 10.00      A    C  
ATOM    645  ND1 HIS    71      -9.209  -7.359  -7.244  1.00 10.00      A    N  
ATOM    646  CE1 HIS    71      -9.153  -6.042  -7.331  1.00 10.00      A    C  
ATOM    647  NE2 HIS    71      -8.175  -5.722  -8.154  1.00 10.00      A    N  
ATOM    648  HN  HIS    71      -8.532 -12.145  -8.891  1.00 10.00      A    H  
ATOM    649  HD1 HIS    71      -9.849  -7.861  -6.676  1.00 10.00      A    H  
ATOM    650  HE2 HIS    71      -7.983  -4.805  -8.488  1.00 10.00      A    H  
ATOM    651  N   GLY    72     -10.965  -9.221  -9.622  1.00 10.00      A    N  
ATOM    652  CA  GLY    72     -11.688  -8.939 -10.840  1.00 10.00      A    C  
ATOM    653  C   GLY    72     -12.479  -7.656 -10.722  1.00 10.00      A    C  
ATOM    654  O   GLY    72     -12.245  -6.863  -9.806  1.00 10.00      A    O  
ATOM    655  HN  GLY    72     -11.252  -8.805  -8.783  1.00 10.00      A    H  
ATOM    656  N   GLY    73     -13.419  -7.455 -11.632  1.00 10.00      A    N  
ATOM    657  CA  GLY    73     -14.230  -6.258 -11.603  1.00 10.00      A    C  
ATOM    658  C   GLY    73     -15.466  -6.426 -10.741  1.00 10.00      A    C  
ATOM    659  O   GLY    73     -15.823  -7.550 -10.380  1.00 10.00      A    O  
ATOM    660  HN  GLY    73     -13.573  -8.131 -12.324  1.00 10.00      A    H  
ATOM    661  N   PRO    74     -16.152  -5.322 -10.403  1.00 10.00      A    N  
ATOM    662  CA  PRO    74     -17.363  -5.362  -9.569  1.00 10.00      A    C  
ATOM    663  C   PRO    74     -18.518  -6.071 -10.270  1.00 10.00      A    C  
ATOM    664  O   PRO    74     -19.512  -6.437  -9.643  1.00 10.00      A    O  
ATOM    665  CB  PRO    74     -17.709  -3.884  -9.363  1.00 10.00      A    C  
ATOM    666  CG  PRO    74     -17.052  -3.177 -10.498  1.00 10.00      A    C  
ATOM    667  CD  PRO    74     -15.798  -3.948 -10.795  1.00 10.00      A    C  
ATOM    668  N   LYS    75     -18.372  -6.273 -11.575  1.00 10.00      A    N  
ATOM    669  CA  LYS    75     -19.395  -6.938 -12.366  1.00 10.00      A    C  
ATOM    670  C   LYS    75     -19.079  -8.421 -12.509  1.00 10.00      A    C  
ATOM    671  O   LYS    75     -19.659  -9.118 -13.342  1.00 10.00      A    O  
ATOM    672  CB  LYS    75     -19.525  -6.276 -13.739  1.00 10.00      A    C  
ATOM    673  CG  LYS    75     -20.846  -5.550 -13.946  1.00 10.00      A    C  
ATOM    674  CD  LYS    75     -20.857  -4.771 -15.254  1.00 10.00      A    C  
ATOM    675  CE  LYS    75     -20.252  -3.385 -15.087  1.00 10.00      A    C  
ATOM    676  NZ  LYS    75     -20.477  -2.530 -16.284  1.00 10.00      A    N1+
ATOM    677  HN  LYS    75     -17.546  -5.973 -12.015  1.00 10.00      A    H  
ATOM    678  HZ1 LYS    75     -21.468  -2.593 -16.589  1.00 10.00      A    H  
ATOM    679  HZ2 LYS    75     -19.867  -2.841 -17.066  1.00 10.00      A    H  
ATOM    680  HZ3 LYS    75     -20.255  -1.536 -16.065  1.00 10.00      A    H  
ATOM    681  N   ASP    76     -18.151  -8.893 -11.687  1.00 10.00      A    N  
ATOM    682  CA  ASP    76     -17.751 -10.291 -11.699  1.00 10.00      A    C  
ATOM    683  C   ASP    76     -17.844 -10.874 -10.294  1.00 10.00      A    C  
ATOM    684  O   ASP    76     -17.879 -10.138  -9.307  1.00 10.00      A    O  
ATOM    685  CB  ASP    76     -16.322 -10.440 -12.229  1.00 10.00      A    C  
ATOM    686  CG  ASP    76     -16.082 -11.768 -12.924  1.00 10.00      A    C  
ATOM    687  OD1 ASP    76     -15.526 -11.761 -14.043  1.00 10.00      A    O  
ATOM    688  OD2 ASP    76     -16.448 -12.824 -12.360  1.00 10.00      A    O1-
ATOM    689  HN  ASP    76     -17.724  -8.281 -11.049  1.00 10.00      A    H  
ATOM    690  N   GLU    77     -17.883 -12.192 -10.216  1.00 10.00      A    N  
ATOM    691  CA  GLU    77     -17.967 -12.893  -8.945  1.00 10.00      A    C  
ATOM    692  C   GLU    77     -16.565 -13.294  -8.500  1.00 10.00      A    C  
ATOM    693  O   GLU    77     -16.309 -13.526  -7.319  1.00 10.00      A    O  
ATOM    694  CB  GLU    77     -18.847 -14.138  -9.103  1.00 10.00      A    C  
ATOM    695  CG  GLU    77     -19.291 -14.772  -7.797  1.00 10.00      A    C  
ATOM    696  CD  GLU    77     -20.161 -13.855  -6.967  1.00 10.00      A    C  
ATOM    697  OE1 GLU    77     -20.007 -13.845  -5.727  1.00 10.00      A    O  
ATOM    698  OE2 GLU    77     -21.010 -13.143  -7.550  1.00 10.00      A    O1-
ATOM    699  HN  GLU    77     -17.833 -12.716 -11.047  1.00 10.00      A    H  
ATOM    700  N   GLU    78     -15.657 -13.352  -9.464  1.00 10.00      A    N  
ATOM    701  CA  GLU    78     -14.274 -13.718  -9.202  1.00 10.00      A    C  
ATOM    702  C   GLU    78     -13.495 -12.524  -8.650  1.00 10.00      A    C  
ATOM    703  O   GLU    78     -12.774 -11.847  -9.379  1.00 10.00      A    O  
ATOM    704  CB  GLU    78     -13.625 -14.243 -10.486  1.00 10.00      A    C  
ATOM    705  CG  GLU    78     -12.250 -14.863 -10.303  1.00 10.00      A    C  
ATOM    706  CD  GLU    78     -12.238 -15.969  -9.273  1.00 10.00      A    C  
ATOM    707  OE1 GLU    78     -12.978 -16.959  -9.439  1.00 10.00      A    O  
ATOM    708  OE2 GLU    78     -11.476 -15.861  -8.293  1.00 10.00      A    O1-
ATOM    709  HN  GLU    78     -15.927 -13.139 -10.385  1.00 10.00      A    H  
ATOM    710  N   ARG    79     -13.680 -12.258  -7.363  1.00 10.00      A    N  
ATOM    711  CA  ARG    79     -13.005 -11.156  -6.688  1.00 10.00      A    C  
ATOM    712  C   ARG    79     -13.120 -11.324  -5.180  1.00 10.00      A    C  
ATOM    713  O   ARG    79     -13.858 -12.188  -4.704  1.00 10.00      A    O  
ATOM    714  CB  ARG    79     -13.618  -9.814  -7.104  1.00 10.00      A    C  
ATOM    715  CG  ARG    79     -15.122  -9.723  -6.896  1.00 10.00      A    C  
ATOM    716  CD  ARG    79     -15.630  -8.313  -7.145  1.00 10.00      A    C  
ATOM    717  NE  ARG    79     -17.076  -8.285  -7.358  1.00 10.00      A    N  
ATOM    718  CZ  ARG    79     -17.929  -7.587  -6.611  1.00 10.00      A    C  
ATOM    719  NH1 ARG    79     -17.492  -6.830  -5.614  1.00 10.00      A    N1+
ATOM    720  NH2 ARG    79     -19.225  -7.634  -6.877  1.00 10.00      A    N  
ATOM    721  HN  ARG    79     -14.303 -12.815  -6.847  1.00 10.00      A    H  
ATOM    722  HE  ARG    79     -17.429  -8.828  -8.103  1.00 10.00      A    H  
ATOM    723 HH11 ARG    79     -16.510  -6.766  -5.420  1.00 10.00      A    H  
ATOM    724 HH12 ARG    79     -18.151  -6.325  -5.032  1.00 10.00      A    H  
ATOM    725 HH21 ARG    79     -19.566  -8.191  -7.637  1.00 10.00      A    H  
ATOM    726 HH22 ARG    79     -19.878  -7.104  -6.310  1.00 10.00      A    H  
ATOM    727  N   HIS    80     -12.398 -10.505  -4.428  1.00 10.00      A    N  
ATOM    728  CA  HIS    80     -12.449 -10.577  -2.972  1.00 10.00      A    C  
ATOM    729  C   HIS    80     -13.721  -9.915  -2.467  1.00 10.00      A    C  
ATOM    730  O   HIS    80     -14.410  -9.221  -3.216  1.00 10.00      A    O  
ATOM    731  CB  HIS    80     -11.238  -9.897  -2.322  1.00 10.00      A    C  
ATOM    732  CG  HIS    80      -9.906 -10.289  -2.882  1.00 10.00      A    C  
ATOM    733  CD2 HIS    80      -9.208 -11.448  -2.803  1.00 10.00      A    C  
ATOM    734  ND1 HIS    80      -9.118  -9.419  -3.594  1.00 10.00      A    N  
ATOM    735  CE1 HIS    80      -7.996 -10.020  -3.928  1.00 10.00      A    C  
ATOM    736  NE2 HIS    80      -8.021 -11.253  -3.463  1.00 10.00      A    N  
ATOM    737  HN  HIS    80     -11.829  -9.825  -4.861  1.00 10.00      A    H  
ATOM    738  HD1 HIS    80      -9.360  -8.490  -3.842  1.00 10.00      A    H  
ATOM    739  HE2 HIS    80      -7.429 -11.971  -3.772  1.00 10.00      A    H  
ATOM    740  N   VAL    81     -14.017 -10.115  -1.192  1.00 10.00      A    N  
ATOM    741  CA  VAL    81     -15.208  -9.537  -0.583  1.00 10.00      A    C  
ATOM    742  C   VAL    81     -15.147  -8.009  -0.596  1.00 10.00      A    C  
ATOM    743  O   VAL    81     -16.153  -7.341  -0.807  1.00 10.00      A    O  
ATOM    744  CB  VAL    81     -15.389 -10.031   0.871  1.00 10.00      A    C  
ATOM    745  CG1 VAL    81     -16.689  -9.506   1.467  1.00 10.00      A    C  
ATOM    746  CG2 VAL    81     -15.347 -11.552   0.930  1.00 10.00      A    C  
ATOM    747  HN  VAL    81     -13.428 -10.674  -0.647  1.00 10.00      A    H  
ATOM    748  N   GLY    82     -13.951  -7.466  -0.400  1.00 10.00      A    N  
ATOM    749  CA  GLY    82     -13.787  -6.025  -0.376  1.00 10.00      A    C  
ATOM    750  C   GLY    82     -13.295  -5.455  -1.691  1.00 10.00      A    C  
ATOM    751  O   GLY    82     -12.731  -4.360  -1.725  1.00 10.00      A    O  
ATOM    752  HN  GLY    82     -13.177  -8.047  -0.277  1.00 10.00      A    H  
ATOM    753  N   ASP    83     -13.504  -6.185  -2.775  1.00 10.00      A    N  
ATOM    754  CA  ASP    83     -13.073  -5.726  -4.091  1.00 10.00      A    C  
ATOM    755  C   ASP    83     -14.153  -4.859  -4.723  1.00 10.00      A    C  
ATOM    756  O   ASP    83     -15.021  -5.361  -5.437  1.00 10.00      A    O  
ATOM    757  CB  ASP    83     -12.761  -6.909  -5.015  1.00 10.00      A    C  
ATOM    758  CG  ASP    83     -11.369  -7.488  -4.838  1.00 10.00      A    C  
ATOM    759  OD1 ASP    83     -10.641  -7.074  -3.914  1.00 10.00      A    O  
ATOM    760  OD2 ASP    83     -10.993  -8.382  -5.629  1.00 10.00      A    O1-
ATOM    761  HN  ASP    83     -13.970  -7.043  -2.694  1.00 10.00      A    H  
ATOM    762  N   LEU    84     -14.107  -3.561  -4.445  1.00 10.00      A    N  
ATOM    763  CA  LEU    84     -15.091  -2.631  -4.987  1.00 10.00      A    C  
ATOM    764  C   LEU    84     -14.814  -2.318  -6.455  1.00 10.00      A    C  
ATOM    765  O   LEU    84     -15.632  -2.610  -7.323  1.00 10.00      A    O  
ATOM    766  CB  LEU    84     -15.156  -1.348  -4.154  1.00 10.00      A    C  
ATOM    767  CG  LEU    84     -15.656  -1.506  -2.716  1.00 10.00      A    C  
ATOM    768  CD1 LEU    84     -15.604  -0.176  -1.982  1.00 10.00      A    C  
ATOM    769  CD2 LEU    84     -17.067  -2.081  -2.694  1.00 10.00      A    C  
ATOM    770  HN  LEU    84     -13.398  -3.222  -3.862  1.00 10.00      A    H  
ATOM    771  N   GLY    85     -13.664  -1.718  -6.736  1.00 10.00      A    N  
ATOM    772  CA  GLY    85     -13.326  -1.400  -8.110  1.00 10.00      A    C  
ATOM    773  C   GLY    85     -12.546  -0.111  -8.249  1.00 10.00      A    C  
ATOM    774  O   GLY    85     -11.523   0.077  -7.591  1.00 10.00      A    O  
ATOM    775  HN  GLY    85     -13.047  -1.480  -6.007  1.00 10.00      A    H  
ATOM    776  N   ASN    86     -13.033   0.778  -9.108  1.00 10.00      A    N  
ATOM    777  CA  ASN    86     -12.379   2.058  -9.356  1.00 10.00      A    C  
ATOM    778  C   ASN    86     -13.392   3.197  -9.305  1.00 10.00      A    C  
ATOM    779  O   ASN    86     -14.498   3.078  -9.836  1.00 10.00      A    O  
ATOM    780  CB  ASN    86     -11.700   2.056 -10.735  1.00 10.00      A    C  
ATOM    781  CG  ASN    86     -10.354   1.351 -10.764  1.00 10.00      A    C  
ATOM    782  ND2 ASN    86     -10.349   0.090 -11.179  1.00 10.00      A    N  
ATOM    783  OD1 ASN    86      -9.325   1.942 -10.443  1.00 10.00      A    O  
ATOM    784  HN  ASN    86     -13.868   0.576  -9.579  1.00 10.00      A    H  
ATOM    785 HD21 ASN    86     -11.201  -0.316 -11.437  1.00 10.00      A    H  
ATOM    786 HD22 ASN    86      -9.486  -0.384 -11.222  1.00 10.00      A    H  
ATOM    787  N   VAL    87     -13.017   4.293  -8.660  1.00 10.00      A    N  
ATOM    788  CA  VAL    87     -13.887   5.460  -8.563  1.00 10.00      A    C  
ATOM    789  C   VAL    87     -13.494   6.500  -9.608  1.00 10.00      A    C  
ATOM    790  O   VAL    87     -12.310   6.683  -9.902  1.00 10.00      A    O  
ATOM    791  CB  VAL    87     -13.878   6.098  -7.155  1.00 10.00      A    C  
ATOM    792  CG1 VAL    87     -14.694   5.259  -6.184  1.00 10.00      A    C  
ATOM    793  CG2 VAL    87     -12.457   6.284  -6.644  1.00 10.00      A    C  
ATOM    794  HN  VAL    87     -12.127   4.322  -8.242  1.00 10.00      A    H  
ATOM    795  N   THR    88     -14.484   7.169 -10.169  1.00 10.00      A    N  
ATOM    796  CA  THR    88     -14.244   8.171 -11.195  1.00 10.00      A    C  
ATOM    797  C   THR    88     -14.147   9.579 -10.605  1.00 10.00      A    C  
ATOM    798  O   THR    88     -15.130  10.120 -10.092  1.00 10.00      A    O  
ATOM    799  CB  THR    88     -15.367   8.132 -12.247  1.00 10.00      A    C  
ATOM    800  CG2 THR    88     -14.863   8.648 -13.586  1.00 10.00      A    C  
ATOM    801  OG1 THR    88     -15.828   6.776 -12.403  1.00 10.00      A    O  
ATOM    802  HN  THR    88     -15.406   6.980  -9.897  1.00 10.00      A    H  
ATOM    803  HG1 THR    88     -16.491   6.743 -13.105  1.00 10.00      A    H  
ATOM    804  N   ALA    89     -12.957  10.166 -10.675  1.00 10.00      A    N  
ATOM    805  CA  ALA    89     -12.739  11.513 -10.157  1.00 10.00      A    C  
ATOM    806  C   ALA    89     -12.960  12.552 -11.252  1.00 10.00      A    C  
ATOM    807  O   ALA    89     -12.555  12.353 -12.398  1.00 10.00      A    O  
ATOM    808  CB  ALA    89     -11.346  11.644  -9.561  1.00 10.00      A    C  
ATOM    809  HN  ALA    89     -12.206   9.684 -11.090  1.00 10.00      A    H  
ATOM    810  N   ASP    90     -13.599  13.656 -10.886  1.00 10.00      A    N  
ATOM    811  CA  ASP    90     -13.897  14.729 -11.830  1.00 10.00      A    C  
ATOM    812  C   ASP    90     -12.692  15.647 -12.056  1.00 10.00      A    C  
ATOM    813  O   ASP    90     -11.643  15.469 -11.437  1.00 10.00      A    O  
ATOM    814  CB  ASP    90     -15.120  15.526 -11.356  1.00 10.00      A    C  
ATOM    815  CG  ASP    90     -14.775  16.859 -10.719  1.00 10.00      A    C  
ATOM    816  OD1 ASP    90     -14.245  16.873  -9.590  1.00 10.00      A    O  
ATOM    817  OD2 ASP    90     -15.032  17.904 -11.356  1.00 10.00      A    O1-
ATOM    818  HN  ASP    90     -13.882  13.756  -9.948  1.00 10.00      A    H  
ATOM    819  N   LYS    91     -12.856  16.626 -12.948  1.00 10.00      A    N  
ATOM    820  CA  LYS    91     -11.794  17.578 -13.274  1.00 10.00      A    C  
ATOM    821  C   LYS    91     -11.304  18.348 -12.050  1.00 10.00      A    C  
ATOM    822  O   LYS    91     -10.105  18.579 -11.898  1.00 10.00      A    O  
ATOM    823  CB  LYS    91     -12.259  18.567 -14.352  1.00 10.00      A    C  
ATOM    824  CG  LYS    91     -13.623  19.194 -14.085  1.00 10.00      A    C  
ATOM    825  CD  LYS    91     -13.627  20.694 -14.363  1.00 10.00      A    C  
ATOM    826  CE  LYS    91     -12.926  21.471 -13.256  1.00 10.00      A    C  
ATOM    827  NZ  LYS    91     -13.260  22.923 -13.281  1.00 10.00      A    N1+
ATOM    828  HN  LYS    91     -13.722  16.709 -13.402  1.00 10.00      A    H  
ATOM    829  HZ1 LYS    91     -12.714  23.428 -12.553  1.00 10.00      A    H  
ATOM    830  HZ2 LYS    91     -14.276  23.061 -13.091  1.00 10.00      A    H  
ATOM    831  HZ3 LYS    91     -13.034  23.330 -14.213  1.00 10.00      A    H  
ATOM    832  N   ASP    92     -12.230  18.745 -11.181  1.00 10.00      A    N  
ATOM    833  CA  ASP    92     -11.877  19.502  -9.983  1.00 10.00      A    C  
ATOM    834  C   ASP    92     -11.106  18.630  -9.002  1.00 10.00      A    C  
ATOM    835  O   ASP    92     -10.268  19.116  -8.240  1.00 10.00      A    O  
ATOM    836  CB  ASP    92     -13.123  20.093  -9.318  1.00 10.00      A    C  
ATOM    837  CG  ASP    92     -12.793  21.183  -8.314  1.00 10.00      A    C  
ATOM    838  OD1 ASP    92     -12.480  22.317  -8.740  1.00 10.00      A    O  
ATOM    839  OD2 ASP    92     -12.849  20.917  -7.096  1.00 10.00      A    O1-
ATOM    840  HN  ASP    92     -13.176  18.511 -11.340  1.00 10.00      A    H  
ATOM    841  N   GLY    93     -11.387  17.337  -9.032  1.00 10.00      A    N  
ATOM    842  CA  GLY    93     -10.703  16.412  -8.157  1.00 10.00      A    C  
ATOM    843  C   GLY    93     -11.636  15.724  -7.188  1.00 10.00      A    C  
ATOM    844  O   GLY    93     -11.193  15.178  -6.174  1.00 10.00      A    O  
ATOM    845  HN  GLY    93     -12.071  17.007  -9.656  1.00 10.00      A    H  
ATOM    846  N   VAL    94     -12.926  15.763  -7.482  1.00 10.00      A    N  
ATOM    847  CA  VAL    94     -13.914  15.135  -6.631  1.00 10.00      A    C  
ATOM    848  C   VAL    94     -14.409  13.838  -7.263  1.00 10.00      A    C  
ATOM    849  O   VAL    94     -14.902  13.828  -8.390  1.00 10.00      A    O  
ATOM    850  CB  VAL    94     -15.115  16.065  -6.366  1.00 10.00      A    C  
ATOM    851  CG1 VAL    94     -16.021  15.469  -5.301  1.00 10.00      A    C  
ATOM    852  CG2 VAL    94     -14.643  17.452  -5.951  1.00 10.00      A    C  
ATOM    853  HN  VAL    94     -13.226  16.229  -8.301  1.00 10.00      A    H  
ATOM    854  N   ALA    95     -14.247  12.746  -6.541  1.00 10.00      A    N  
ATOM    855  CA  ALA    95     -14.684  11.446  -7.014  1.00 10.00      A    C  
ATOM    856  C   ALA    95     -16.070  11.135  -6.468  1.00 10.00      A    C  
ATOM    857  O   ALA    95     -16.241  10.913  -5.265  1.00 10.00      A    O  
ATOM    858  CB  ALA    95     -13.690  10.365  -6.616  1.00 10.00      A    C  
ATOM    859  HN  ALA    95     -13.826  12.818  -5.654  1.00 10.00      A    H  
ATOM    860  N   ASP    96     -17.054  11.151  -7.348  1.00 10.00      A    N  
ATOM    861  CA  ASP    96     -18.430  10.875  -6.963  1.00 10.00      A    C  
ATOM    862  C   ASP    96     -18.647   9.377  -6.814  1.00 10.00      A    C  
ATOM    863  O   ASP    96     -18.459   8.614  -7.764  1.00 10.00      A    O  
ATOM    864  CB  ASP    96     -19.401  11.454  -7.991  1.00 10.00      A    C  
ATOM    865  CG  ASP    96     -20.853  11.229  -7.621  1.00 10.00      A    C  
ATOM    866  OD1 ASP    96     -21.614  10.727  -8.476  1.00 10.00      A    O  
ATOM    867  OD2 ASP    96     -21.247  11.575  -6.488  1.00 10.00      A    O1-
ATOM    868  HN  ASP    96     -16.853  11.346  -8.287  1.00 10.00      A    H  
ATOM    869  N   VAL    97     -19.026   8.960  -5.618  1.00 10.00      A    N  
ATOM    870  CA  VAL    97     -19.259   7.553  -5.342  1.00 10.00      A    C  
ATOM    871  C   VAL    97     -20.752   7.260  -5.315  1.00 10.00      A    C  
ATOM    872  O   VAL    97     -21.503   7.876  -4.559  1.00 10.00      A    O  
ATOM    873  CB  VAL    97     -18.614   7.116  -4.006  1.00 10.00      A    C  
ATOM    874  CG1 VAL    97     -18.754   5.614  -3.803  1.00 10.00      A    C  
ATOM    875  CG2 VAL    97     -17.148   7.525  -3.962  1.00 10.00      A    C  
ATOM    876  HN  VAL    97     -19.166   9.619  -4.900  1.00 10.00      A    H  
ATOM    877  N   SER    98     -21.175   6.341  -6.165  1.00 10.00      A    N  
ATOM    878  CA  SER    98     -22.574   5.956  -6.252  1.00 10.00      A    C  
ATOM    879  C   SER    98     -22.690   4.580  -6.898  1.00 10.00      A    C  
ATOM    880  O   SER    98     -22.970   4.462  -8.093  1.00 10.00      A    O  
ATOM    881  CB  SER    98     -23.361   6.999  -7.058  1.00 10.00      A    C  
ATOM    882  OG  SER    98     -24.761   6.770  -6.989  1.00 10.00      A    O  
ATOM    883  HN  SER    98     -20.527   5.913  -6.760  1.00 10.00      A    H  
ATOM    884  HG  SER    98     -25.054   6.354  -7.813  1.00 10.00      A    H  
ATOM    885  N   ILE    99     -22.443   3.546  -6.108  1.00 10.00      A    N  
ATOM    886  CA  ILE    99     -22.508   2.176  -6.597  1.00 10.00      A    C  
ATOM    887  C   ILE    99     -23.266   1.285  -5.622  1.00 10.00      A    C  
ATOM    888  O   ILE    99     -23.574   1.690  -4.502  1.00 10.00      A    O  
ATOM    889  CB  ILE    99     -21.102   1.579  -6.834  1.00 10.00      A    C  
ATOM    890  CG1 ILE    99     -20.193   1.823  -5.623  1.00 10.00      A    C  
ATOM    891  CG2 ILE    99     -20.482   2.140  -8.105  1.00 10.00      A    C  
ATOM    892  CD1 ILE    99     -18.876   1.080  -5.681  1.00 10.00      A    C  
ATOM    893  HN  ILE    99     -22.229   3.706  -5.160  1.00 10.00      A    H  
ATOM    894  N   GLU   100     -23.562   0.074  -6.059  1.00 10.00      A    N  
ATOM    895  CA  GLU   100     -24.276  -0.890  -5.240  1.00 10.00      A    C  
ATOM    896  C   GLU   100     -23.705  -2.279  -5.495  1.00 10.00      A    C  
ATOM    897  O   GLU   100     -23.765  -2.782  -6.617  1.00 10.00      A    O  
ATOM    898  CB  GLU   100     -25.766  -0.851  -5.587  1.00 10.00      A    C  
ATOM    899  CG  GLU   100     -26.658  -1.660  -4.665  1.00 10.00      A    C  
ATOM    900  CD  GLU   100     -28.122  -1.533  -5.029  1.00 10.00      A    C  
ATOM    901  OE1 GLU   100     -28.824  -0.706  -4.410  1.00 10.00      A    O  
ATOM    902  OE2 GLU   100     -28.578  -2.251  -5.942  1.00 10.00      A    O1-
ATOM    903  HN  GLU   100     -23.295  -0.182  -6.967  1.00 10.00      A    H  
ATOM    904  N   ASP   101     -23.134  -2.886  -4.467  1.00 10.00      A    N  
ATOM    905  CA  ASP   101     -22.542  -4.213  -4.606  1.00 10.00      A    C  
ATOM    906  C   ASP   101     -23.336  -5.261  -3.837  1.00 10.00      A    C  
ATOM    907  O   ASP   101     -23.943  -4.965  -2.808  1.00 10.00      A    O  
ATOM    908  CB  ASP   101     -21.071  -4.221  -4.167  1.00 10.00      A    C  
ATOM    909  CG  ASP   101     -20.379  -5.539  -4.465  1.00 10.00      A    C  
ATOM    910  OD1 ASP   101     -20.855  -6.279  -5.354  1.00 10.00      A    O  
ATOM    911  OD2 ASP   101     -19.362  -5.846  -3.815  1.00 10.00      A    O1-
ATOM    912  HN  ASP   101     -23.124  -2.442  -3.591  1.00 10.00      A    H  
ATOM    913  N   SER   102     -23.314  -6.484  -4.341  1.00 10.00      A    N  
ATOM    914  CA  SER   102     -24.035  -7.584  -3.726  1.00 10.00      A    C  
ATOM    915  C   SER   102     -23.090  -8.514  -2.968  1.00 10.00      A    C  
ATOM    916  O   SER   102     -23.537  -9.399  -2.238  1.00 10.00      A    O  
ATOM    917  CB  SER   102     -24.803  -8.361  -4.795  1.00 10.00      A    C  
ATOM    918  OG  SER   102     -25.510  -7.475  -5.650  1.00 10.00      A    O  
ATOM    919  HN  SER   102     -22.778  -6.653  -5.147  1.00 10.00      A    H  
ATOM    920  HG  SER   102     -24.902  -6.815  -6.004  1.00 10.00      A    H  
ATOM    921  N   VAL   103     -21.785  -8.324  -3.150  1.00 10.00      A    N  
ATOM    922  CA  VAL   103     -20.792  -9.150  -2.464  1.00 10.00      A    C  
ATOM    923  C   VAL   103     -20.586  -8.664  -1.031  1.00 10.00      A    C  
ATOM    924  O   VAL   103     -20.549  -9.463  -0.092  1.00 10.00      A    O  
ATOM    925  CB  VAL   103     -19.438  -9.174  -3.211  1.00 10.00      A    C  
ATOM    926  CG1 VAL   103     -18.364  -9.859  -2.377  1.00 10.00      A    C  
ATOM    927  CG2 VAL   103     -19.584  -9.878  -4.547  1.00 10.00      A    C  
ATOM    928  HN  VAL   103     -21.481  -7.613  -3.759  1.00 10.00      A    H  
ATOM    929  N   ILE   104     -20.442  -7.354  -0.874  1.00 10.00      A    N  
ATOM    930  CA  ILE   104     -20.253  -6.759   0.442  1.00 10.00      A    C  
ATOM    931  C   ILE   104     -21.553  -6.788   1.239  1.00 10.00      A    C  
ATOM    932  O   ILE   104     -22.639  -6.869   0.664  1.00 10.00      A    O  
ATOM    933  CB  ILE   104     -19.760  -5.299   0.349  1.00 10.00      A    C  
ATOM    934  CG1 ILE   104     -20.745  -4.444  -0.459  1.00 10.00      A    C  
ATOM    935  CG2 ILE   104     -18.364  -5.240  -0.256  1.00 10.00      A    C  
ATOM    936  CD1 ILE   104     -20.445  -2.961  -0.417  1.00 10.00      A    C  
ATOM    937  HN  ILE   104     -20.455  -6.773  -1.664  1.00 10.00      A    H  
ATOM    938  N   SER   105     -21.441  -6.722   2.556  1.00 10.00      A    N  
ATOM    939  CA  SER   105     -22.612  -6.740   3.412  1.00 10.00      A    C  
ATOM    940  C   SER   105     -22.309  -6.103   4.765  1.00 10.00      A    C  
ATOM    941  O   SER   105     -21.159  -6.067   5.207  1.00 10.00      A    O  
ATOM    942  CB  SER   105     -23.109  -8.180   3.591  1.00 10.00      A    C  
ATOM    943  OG  SER   105     -24.331  -8.224   4.309  1.00 10.00      A    O  
ATOM    944  HN  SER   105     -20.552  -6.671   2.963  1.00 10.00      A    H  
ATOM    945  HG  SER   105     -24.323  -8.989   4.906  1.00 10.00      A    H  
ATOM    946  N   LEU   106     -23.341  -5.581   5.411  1.00 10.00      A    N  
ATOM    947  CA  LEU   106     -23.191  -4.962   6.720  1.00 10.00      A    C  
ATOM    948  C   LEU   106     -23.618  -5.951   7.796  1.00 10.00      A    C  
ATOM    949  O   LEU   106     -23.650  -5.629   8.986  1.00 10.00      A    O  
ATOM    950  CB  LEU   106     -24.037  -3.688   6.818  1.00 10.00      A    C  
ATOM    951  CG  LEU   106     -23.784  -2.611   5.759  1.00 10.00      A    C  
ATOM    952  CD1 LEU   106     -24.705  -1.421   5.978  1.00 10.00      A    C  
ATOM    953  CD2 LEU   106     -22.331  -2.168   5.773  1.00 10.00      A    C  
ATOM    954  HN  LEU   106     -24.233  -5.613   4.997  1.00 10.00      A    H  
ATOM    955  N   SER   107     -23.962  -7.155   7.354  1.00 10.00      A    N  
ATOM    956  CA  SER   107     -24.399  -8.224   8.243  1.00 10.00      A    C  
ATOM    957  C   SER   107     -23.984  -9.579   7.667  1.00 10.00      A    C  
ATOM    958  O   SER   107     -23.942  -9.749   6.448  1.00 10.00      A    O  
ATOM    959  CB  SER   107     -25.928  -8.186   8.383  1.00 10.00      A    C  
ATOM    960  OG  SER   107     -26.442  -6.878   8.164  1.00 10.00      A    O  
ATOM    961  HN  SER   107     -23.919  -7.332   6.392  1.00 10.00      A    H  
ATOM    962  HG  SER   107     -26.328  -6.640   7.233  1.00 10.00      A    H  
ATOM    963  N   GLY   108     -23.656 -10.528   8.535  1.00 10.00      A    N  
ATOM    964  CA  GLY   108     -23.278 -11.851   8.075  1.00 10.00      A    C  
ATOM    965  C   GLY   108     -21.781 -12.092   8.074  1.00 10.00      A    C  
ATOM    966  O   GLY   108     -21.023 -11.374   8.729  1.00 10.00      A    O  
ATOM    967  HN  GLY   108     -23.669 -10.331   9.496  1.00 10.00      A    H  
ATOM    968  N   ASP   109     -21.365 -13.107   7.325  1.00 10.00      A    N  
ATOM    969  CA  ASP   109     -19.958 -13.481   7.217  1.00 10.00      A    C  
ATOM    970  C   ASP   109     -19.192 -12.458   6.386  1.00 10.00      A    C  
ATOM    971  O   ASP   109     -18.007 -12.210   6.614  1.00 10.00      A    O  
ATOM    972  CB  ASP   109     -19.835 -14.877   6.592  1.00 10.00      A    C  
ATOM    973  CG  ASP   109     -18.417 -15.422   6.595  1.00 10.00      A    C  
ATOM    974  OD1 ASP   109     -17.787 -15.464   7.676  1.00 10.00      A    O  
ATOM    975  OD2 ASP   109     -17.938 -15.841   5.520  1.00 10.00      A    O1-
ATOM    976  HN  ASP   109     -22.030 -13.625   6.822  1.00 10.00      A    H  
ATOM    977  N   HIS   110     -19.887 -11.844   5.437  1.00 10.00      A    N  
ATOM    978  CA  HIS   110     -19.287 -10.836   4.570  1.00 10.00      A    C  
ATOM    979  C   HIS   110     -19.448  -9.445   5.170  1.00 10.00      A    C  
ATOM    980  O   HIS   110     -19.647  -8.465   4.455  1.00 10.00      A    O  
ATOM    981  CB  HIS   110     -19.926 -10.879   3.184  1.00 10.00      A    C  
ATOM    982  CG  HIS   110     -19.380 -11.948   2.294  1.00 10.00      A    C  
ATOM    983  CD2 HIS   110     -18.712 -13.090   2.599  1.00 10.00      A    C  
ATOM    984  ND1 HIS   110     -19.499 -11.931   0.925  1.00 10.00      A    N  
ATOM    985  CE1 HIS   110     -18.915 -13.035   0.445  1.00 10.00      A    C  
ATOM    986  NE2 HIS   110     -18.421 -13.775   1.423  1.00 10.00      A    N  
ATOM    987  HN  HIS   110     -20.835 -12.076   5.315  1.00 10.00      A    H  
ATOM    988  HD1 HIS   110     -19.932 -11.224   0.392  1.00 10.00      A    H  
ATOM    989  N   CYS   111     -19.355  -9.372   6.489  1.00 10.00      A    N  
ATOM    990  CA  CYS   111     -19.499  -8.114   7.199  1.00 10.00      A    C  
ATOM    991  C   CYS   111     -18.311  -7.191   6.949  1.00 10.00      A    C  
ATOM    992  O   CYS   111     -17.152  -7.569   7.163  1.00 10.00      A    O  
ATOM    993  CB  CYS   111     -19.662  -8.373   8.699  1.00 10.00      A    C  
ATOM    994  SG  CYS   111     -19.964  -6.892   9.693  1.00 10.00      A    S  
ATOM    995  HN  CYS   111     -19.174 -10.190   7.000  1.00 10.00      A    H  
ATOM    996  HG  CYS   111     -18.953  -6.756  10.543  1.00 10.00      A    H  
ATOM    997  N   ILE   112     -18.602  -5.989   6.470  1.00 10.00      A    N  
ATOM    998  CA  ILE   112     -17.567  -5.001   6.220  1.00 10.00      A    C  
ATOM    999  C   ILE   112     -17.494  -3.997   7.365  1.00 10.00      A    C  
ATOM   1000  O   ILE   112     -16.667  -3.088   7.356  1.00 10.00      A    O  
ATOM   1001  CB  ILE   112     -17.762  -4.268   4.877  1.00 10.00      A    C  
ATOM   1002  CG1 ILE   112     -19.113  -3.550   4.840  1.00 10.00      A    C  
ATOM   1003  CG2 ILE   112     -17.638  -5.247   3.720  1.00 10.00      A    C  
ATOM   1004  CD1 ILE   112     -19.285  -2.631   3.650  1.00 10.00      A    C  
ATOM   1005  HN  ILE   112     -19.538  -5.771   6.256  1.00 10.00      A    H  
ATOM   1006  N   ILE   113     -18.364  -4.179   8.353  1.00 10.00      A    N  
ATOM   1007  CA  ILE   113     -18.399  -3.300   9.517  1.00 10.00      A    C  
ATOM   1008  C   ILE   113     -17.151  -3.521  10.364  1.00 10.00      A    C  
ATOM   1009  O   ILE   113     -16.912  -4.625  10.854  1.00 10.00      A    O  
ATOM   1010  CB  ILE   113     -19.653  -3.555  10.385  1.00 10.00      A    C  
ATOM   1011  CG1 ILE   113     -20.930  -3.264   9.591  1.00 10.00      A    C  
ATOM   1012  CG2 ILE   113     -19.616  -2.729  11.667  1.00 10.00      A    C  
ATOM   1013  CD1 ILE   113     -21.098  -1.810   9.201  1.00 10.00      A    C  
ATOM   1014  HN  ILE   113     -18.987  -4.932   8.305  1.00 10.00      A    H  
ATOM   1015  N   GLY   114     -16.354  -2.475  10.512  1.00 10.00      A    N  
ATOM   1016  CA  GLY   114     -15.138  -2.572  11.290  1.00 10.00      A    C  
ATOM   1017  C   GLY   114     -13.920  -2.662  10.398  1.00 10.00      A    C  
ATOM   1018  O   GLY   114     -12.784  -2.629  10.869  1.00 10.00      A    O  
ATOM   1019  HN  GLY   114     -16.585  -1.627  10.075  1.00 10.00      A    H  
ATOM   1020  N   ARG   115     -14.160  -2.770   9.100  1.00 10.00      A    N  
ATOM   1021  CA  ARG   115     -13.085  -2.866   8.129  1.00 10.00      A    C  
ATOM   1022  C   ARG   115     -12.623  -1.480   7.708  1.00 10.00      A    C  
ATOM   1023  O   ARG   115     -13.327  -0.491   7.917  1.00 10.00      A    O  
ATOM   1024  CB  ARG   115     -13.530  -3.676   6.916  1.00 10.00      A    C  
ATOM   1025  CG  ARG   115     -13.896  -5.108   7.255  1.00 10.00      A    C  
ATOM   1026  CD  ARG   115     -14.186  -5.927   6.010  1.00 10.00      A    C  
ATOM   1027  NE  ARG   115     -14.289  -7.348   6.330  1.00 10.00      A    N  
ATOM   1028  CZ  ARG   115     -13.252  -8.183   6.308  1.00 10.00      A    C  
ATOM   1029  NH1 ARG   115     -12.075  -7.772   5.860  1.00 10.00      A    N1+
ATOM   1030  NH2 ARG   115     -13.391  -9.435   6.720  1.00 10.00      A    N  
ATOM   1031  HN  ARG   115     -15.091  -2.777   8.784  1.00 10.00      A    H  
ATOM   1032  HE  ARG   115     -15.168  -7.682   6.621  1.00 10.00      A    H  
ATOM   1033 HH11 ARG   115     -11.958  -6.835   5.531  1.00 10.00      A    H  
ATOM   1034 HH12 ARG   115     -11.282  -8.406   5.866  1.00 10.00      A    H  
ATOM   1035 HH21 ARG   115     -14.275  -9.766   7.045  1.00 10.00      A    H  
ATOM   1036 HH22 ARG   115     -12.593 -10.049   6.729  1.00 10.00      A    H  
ATOM   1037  N   THR   116     -11.449  -1.412   7.108  1.00 10.00      A    N  
ATOM   1038  CA  THR   116     -10.893  -0.143   6.680  1.00 10.00      A    C  
ATOM   1039  C   THR   116     -10.990   0.044   5.169  1.00 10.00      A    C  
ATOM   1040  O   THR   116     -10.521  -0.795   4.394  1.00 10.00      A    O  
ATOM   1041  CB  THR   116      -9.421  -0.031   7.114  1.00 10.00      A    C  
ATOM   1042  CG2 THR   116      -8.988   1.426   7.182  1.00 10.00      A    C  
ATOM   1043  OG1 THR   116      -9.271  -0.629   8.409  1.00 10.00      A    O  
ATOM   1044  HN  THR   116     -10.944  -2.234   6.944  1.00 10.00      A    H  
ATOM   1045  HG1 THR   116     -10.131  -0.679   8.839  1.00 10.00      A    H  
ATOM   1046  N   LEU   117     -11.616   1.142   4.766  1.00 10.00      A    N  
ATOM   1047  CA  LEU   117     -11.763   1.479   3.359  1.00 10.00      A    C  
ATOM   1048  C   LEU   117     -10.444   2.063   2.867  1.00 10.00      A    C  
ATOM   1049  O   LEU   117      -9.901   2.980   3.483  1.00 10.00      A    O  
ATOM   1050  CB  LEU   117     -12.891   2.501   3.193  1.00 10.00      A    C  
ATOM   1051  CG  LEU   117     -13.319   2.833   1.764  1.00 10.00      A    C  
ATOM   1052  CD1 LEU   117     -13.802   1.583   1.045  1.00 10.00      A    C  
ATOM   1053  CD2 LEU   117     -14.404   3.899   1.776  1.00 10.00      A    C  
ATOM   1054  HN  LEU   117     -11.988   1.750   5.436  1.00 10.00      A    H  
ATOM   1055  N   VAL   118      -9.924   1.528   1.771  1.00 10.00      A    N  
ATOM   1056  CA  VAL   118      -8.649   1.983   1.245  1.00 10.00      A    C  
ATOM   1057  C   VAL   118      -8.753   2.535  -0.173  1.00 10.00      A    C  
ATOM   1058  O   VAL   118      -9.153   1.832  -1.107  1.00 10.00      A    O  
ATOM   1059  CB  VAL   118      -7.588   0.858   1.292  1.00 10.00      A    C  
ATOM   1060  CG1 VAL   118      -6.329   1.251   0.531  1.00 10.00      A    C  
ATOM   1061  CG2 VAL   118      -7.249   0.512   2.735  1.00 10.00      A    C  
ATOM   1062  HN  VAL   118     -10.411   0.816   1.299  1.00 10.00      A    H  
ATOM   1063  N   VAL   119      -8.388   3.801  -0.317  1.00 10.00      A    N  
ATOM   1064  CA  VAL   119      -8.389   4.462  -1.609  1.00 10.00      A    C  
ATOM   1065  C   VAL   119      -6.974   4.410  -2.185  1.00 10.00      A    C  
ATOM   1066  O   VAL   119      -5.994   4.601  -1.464  1.00 10.00      A    O  
ATOM   1067  CB  VAL   119      -8.888   5.926  -1.511  1.00 10.00      A    C  
ATOM   1068  CG1 VAL   119      -8.040   6.749  -0.552  1.00 10.00      A    C  
ATOM   1069  CG2 VAL   119      -8.949   6.579  -2.884  1.00 10.00      A    C  
ATOM   1070  HN  VAL   119      -8.104   4.305   0.471  1.00 10.00      A    H  
ATOM   1071  N   HIS   120      -6.861   4.109  -3.465  1.00 10.00      A    N  
ATOM   1072  CA  HIS   120      -5.558   4.009  -4.102  1.00 10.00      A    C  
ATOM   1073  C   HIS   120      -5.296   5.199  -5.011  1.00 10.00      A    C  
ATOM   1074  O   HIS   120      -6.196   5.670  -5.706  1.00 10.00      A    O  
ATOM   1075  CB  HIS   120      -5.440   2.708  -4.903  1.00 10.00      A    C  
ATOM   1076  CG  HIS   120      -5.683   1.455  -4.115  1.00 10.00      A    C  
ATOM   1077  CD2 HIS   120      -6.836   0.876  -3.709  1.00 10.00      A    C  
ATOM   1078  ND1 HIS   120      -4.673   0.626  -3.684  1.00 10.00      A    N  
ATOM   1079  CE1 HIS   120      -5.196  -0.408  -3.053  1.00 10.00      A    C  
ATOM   1080  NE2 HIS   120      -6.510  -0.285  -3.053  1.00 10.00      A    N  
ATOM   1081  HN  HIS   120      -7.675   3.958  -4.001  1.00 10.00      A    H  
ATOM   1082  HD1 HIS   120      -3.705   0.772  -3.822  1.00 10.00      A    H  
ATOM   1083  HE2 HIS   120      -7.132  -1.038  -2.925  1.00 10.00      A    H  
ATOM   1084  N   GLU   121      -4.061   5.685  -4.987  1.00 10.00      A    N  
ATOM   1085  CA  GLU   121      -3.660   6.812  -5.819  1.00 10.00      A    C  
ATOM   1086  C   GLU   121      -3.792   6.464  -7.304  1.00 10.00      A    C  
ATOM   1087  O   GLU   121      -4.502   7.138  -8.046  1.00 10.00      A    O  
ATOM   1088  CB  GLU   121      -2.230   7.238  -5.465  1.00 10.00      A    C  
ATOM   1089  CG  GLU   121      -1.532   8.087  -6.513  1.00 10.00      A    C  
ATOM   1090  CD  GLU   121      -0.393   7.344  -7.178  1.00 10.00      A    C  
ATOM   1091  OE1 GLU   121       0.270   7.924  -8.063  1.00 10.00      A    O  
ATOM   1092  OE2 GLU   121      -0.156   6.169  -6.823  1.00 10.00      A    O1-
ATOM   1093  HN  GLU   121      -3.406   5.283  -4.382  1.00 10.00      A    H  
ATOM   1094  N   LYS   122      -3.118   5.405  -7.726  1.00 10.00      A    N  
ATOM   1095  CA  LYS   122      -3.179   4.965  -9.112  1.00 10.00      A    C  
ATOM   1096  C   LYS   122      -4.441   4.153  -9.369  1.00 10.00      A    C  
ATOM   1097  O   LYS   122      -5.146   3.767  -8.430  1.00 10.00      A    O  
ATOM   1098  CB  LYS   122      -1.941   4.142  -9.474  1.00 10.00      A    C  
ATOM   1099  CG  LYS   122      -0.695   4.977  -9.689  1.00 10.00      A    C  
ATOM   1100  CD  LYS   122       0.555   4.117  -9.716  1.00 10.00      A    C  
ATOM   1101  CE  LYS   122       1.802   4.977  -9.816  1.00 10.00      A    C  
ATOM   1102  NZ  LYS   122       1.947   5.882  -8.647  1.00 10.00      A    N1+
ATOM   1103  HN  LYS   122      -2.551   4.921  -7.098  1.00 10.00      A    H  
ATOM   1104  HZ1 LYS   122       2.779   6.492  -8.765  1.00 10.00      A    H  
ATOM   1105  HZ2 LYS   122       2.060   5.326  -7.773  1.00 10.00      A    H  
ATOM   1106  HZ3 LYS   122       1.098   6.489  -8.546  1.00 10.00      A    H  
ATOM   1107  N   ALA   123      -4.721   3.901 -10.639  1.00 10.00      A    N  
ATOM   1108  CA  ALA   123      -5.893   3.129 -11.027  1.00 10.00      A    C  
ATOM   1109  C   ALA   123      -5.628   1.642 -10.843  1.00 10.00      A    C  
ATOM   1110  O   ALA   123      -4.481   1.197 -10.896  1.00 10.00      A    O  
ATOM   1111  CB  ALA   123      -6.276   3.428 -12.468  1.00 10.00      A    C  
ATOM   1112  HN  ALA   123      -4.116   4.233 -11.338  1.00 10.00      A    H  
ATOM   1113  N   ASP   124      -6.684   0.879 -10.615  1.00 10.00      A    N  
ATOM   1114  CA  ASP   124      -6.548  -0.557 -10.418  1.00 10.00      A    C  
ATOM   1115  C   ASP   124      -6.825  -1.312 -11.712  1.00 10.00      A    C  
ATOM   1116  O   ASP   124      -7.899  -1.171 -12.305  1.00 10.00      A    O  
ATOM   1117  CB  ASP   124      -7.480  -1.042  -9.307  1.00 10.00      A    C  
ATOM   1118  CG  ASP   124      -7.068  -2.388  -8.749  1.00 10.00      A    C  
ATOM   1119  OD1 ASP   124      -7.627  -3.415  -9.187  1.00 10.00      A    O  
ATOM   1120  OD2 ASP   124      -6.184  -2.424  -7.865  1.00 10.00      A    O1-
ATOM   1121  HN  ASP   124      -7.580   1.290 -10.583  1.00 10.00      A    H  
ATOM   1122  N   ASP   125      -5.844  -2.101 -12.145  1.00 10.00      A    N  
ATOM   1123  CA  ASP   125      -5.950  -2.894 -13.375  1.00 10.00      A    C  
ATOM   1124  C   ASP   125      -7.083  -3.920 -13.302  1.00 10.00      A    C  
ATOM   1125  O   ASP   125      -7.609  -4.349 -14.336  1.00 10.00      A    O  
ATOM   1126  CB  ASP   125      -4.608  -3.581 -13.680  1.00 10.00      A    C  
ATOM   1127  CG  ASP   125      -4.740  -4.868 -14.474  1.00 10.00      A    C  
ATOM   1128  OD1 ASP   125      -4.682  -5.954 -13.863  1.00 10.00      A    O  
ATOM   1129  OD2 ASP   125      -4.909  -4.799 -15.712  1.00 10.00      A    O1-
ATOM   1130  HN  ASP   125      -5.010  -2.141 -11.627  1.00 10.00      A    H  
ATOM   1131  N   LEU   126      -7.454  -4.286 -12.075  1.00 10.00      A    N  
ATOM   1132  CA  LEU   126      -8.520  -5.256 -11.806  1.00 10.00      A    C  
ATOM   1133  C   LEU   126      -8.026  -6.701 -11.791  1.00 10.00      A    C  
ATOM   1134  O   LEU   126      -8.788  -7.614 -11.485  1.00 10.00      A    O  
ATOM   1135  CB  LEU   126      -9.769  -5.075 -12.681  1.00 10.00      A    C  
ATOM   1136  CG  LEU   126     -10.558  -3.779 -12.469  1.00 10.00      A    C  
ATOM   1137  CD1 LEU   126     -11.758  -3.724 -13.401  1.00 10.00      A    C  
ATOM   1138  CD2 LEU   126     -10.996  -3.643 -11.018  1.00 10.00      A    C  
ATOM   1139  HN  LEU   126      -6.995  -3.875 -11.309  1.00 10.00      A    H  
ATOM   1140  N   GLY   127      -6.751  -6.905 -12.102  1.00 10.00      A    N  
ATOM   1141  CA  GLY   127      -6.190  -8.244 -12.076  1.00 10.00      A    C  
ATOM   1142  C   GLY   127      -6.244  -8.943 -13.417  1.00 10.00      A    C  
ATOM   1143  O   GLY   127      -6.819 -10.024 -13.537  1.00 10.00      A    O  
ATOM   1144  HN  GLY   127      -6.191  -6.144 -12.375  1.00 10.00      A    H  
ATOM   1145  N   LYS   128      -5.639  -8.331 -14.422  1.00 10.00      A    N  
ATOM   1146  CA  LYS   128      -5.615  -8.901 -15.761  1.00 10.00      A    C  
ATOM   1147  C   LYS   128      -4.179  -9.153 -16.210  1.00 10.00      A    C  
ATOM   1148  O   LYS   128      -3.893  -9.220 -17.409  1.00 10.00      A    O  
ATOM   1149  CB  LYS   128      -6.305  -7.964 -16.758  1.00 10.00      A    C  
ATOM   1150  CG  LYS   128      -7.621  -7.374 -16.270  1.00 10.00      A    C  
ATOM   1151  CD  LYS   128      -8.355  -6.646 -17.388  1.00 10.00      A    C  
ATOM   1152  CE  LYS   128      -7.464  -5.628 -18.090  1.00 10.00      A    C  
ATOM   1153  NZ  LYS   128      -7.034  -4.528 -17.186  1.00 10.00      A    N1+
ATOM   1154  HN  LYS   128      -5.195  -7.459 -14.259  1.00 10.00      A    H  
ATOM   1155  HZ1 LYS   128      -7.830  -4.212 -16.596  1.00 10.00      A    H  
ATOM   1156  HZ2 LYS   128      -6.692  -3.721 -17.744  1.00 10.00      A    H  
ATOM   1157  HZ3 LYS   128      -6.258  -4.853 -16.563  1.00 10.00      A    H  
ATOM   1158  N   GLY   129      -3.278  -9.288 -15.247  1.00 10.00      A    N  
ATOM   1159  CA  GLY   129      -1.885  -9.528 -15.562  1.00 10.00      A    C  
ATOM   1160  C   GLY   129      -1.487 -10.973 -15.338  1.00 10.00      A    C  
ATOM   1161  O   GLY   129      -2.308 -11.792 -14.927  1.00 10.00      A    O  
ATOM   1162  HN  GLY   129      -3.564  -9.239 -14.309  1.00 10.00      A    H  
ATOM   1163  N   GLY   130      -0.229 -11.286 -15.609  1.00 10.00      A    N  
ATOM   1164  CA  GLY   130       0.261 -12.637 -15.426  1.00 10.00      A    C  
ATOM   1165  C   GLY   130       1.140 -12.755 -14.201  1.00 10.00      A    C  
ATOM   1166  O   GLY   130       1.802 -13.774 -13.995  1.00 10.00      A    O  
ATOM   1167  HN  GLY   130       0.378 -10.592 -15.936  1.00 10.00      A    H  
ATOM   1168  N   ASN   131       1.152 -11.707 -13.388  1.00 10.00      A    N  
ATOM   1169  CA  ASN   131       1.952 -11.685 -12.171  1.00 10.00      A    C  
ATOM   1170  C   ASN   131       1.125 -12.143 -10.971  1.00 10.00      A    C  
ATOM   1171  O   ASN   131      -0.076 -12.397 -11.098  1.00 10.00      A    O  
ATOM   1172  CB  ASN   131       2.540 -10.289 -11.926  1.00 10.00      A    C  
ATOM   1173  CG  ASN   131       1.490  -9.193 -11.819  1.00 10.00      A    C  
ATOM   1174  ND2 ASN   131       1.861  -7.979 -12.182  1.00 10.00      A    N  
ATOM   1175  OD1 ASN   131       0.357  -9.435 -11.412  1.00 10.00      A    O  
ATOM   1176  HN  ASN   131       0.603 -10.925 -13.610  1.00 10.00      A    H  
ATOM   1177 HD21 ASN   131       2.783  -7.849 -12.497  1.00 10.00      A    H  
ATOM   1178 HD22 ASN   131       1.204  -7.256 -12.123  1.00 10.00      A    H  
ATOM   1179  N   GLU   132       1.763 -12.231  -9.809  1.00 10.00      A    N  
ATOM   1180  CA  GLU   132       1.078 -12.661  -8.593  1.00 10.00      A    C  
ATOM   1181  C   GLU   132       0.192 -11.555  -8.017  1.00 10.00      A    C  
ATOM   1182  O   GLU   132      -0.675 -11.816  -7.180  1.00 10.00      A    O  
ATOM   1183  CB  GLU   132       2.077 -13.173  -7.544  1.00 10.00      A    C  
ATOM   1184  CG  GLU   132       3.128 -12.162  -7.102  1.00 10.00      A    C  
ATOM   1185  CD  GLU   132       2.689 -11.333  -5.910  1.00 10.00      A    C  
ATOM   1186  OE1 GLU   132       2.318 -10.159  -6.104  1.00 10.00      A    O  
ATOM   1187  OE2 GLU   132       2.707 -11.855  -4.775  1.00 10.00      A    O1-
ATOM   1188  HN  GLU   132       2.715 -12.010  -9.768  1.00 10.00      A    H  
ATOM   1189  N   GLU   133       0.413 -10.326  -8.474  1.00 10.00      A    N  
ATOM   1190  CA  GLU   133      -0.360  -9.179  -8.011  1.00 10.00      A    C  
ATOM   1191  C   GLU   133      -1.829  -9.337  -8.379  1.00 10.00      A    C  
ATOM   1192  O   GLU   133      -2.709  -9.088  -7.559  1.00 10.00      A    O  
ATOM   1193  CB  GLU   133       0.193  -7.885  -8.618  1.00 10.00      A    C  
ATOM   1194  CG  GLU   133      -0.499  -6.615  -8.143  1.00 10.00      A    C  
ATOM   1195  CD  GLU   133      -0.062  -6.188  -6.757  1.00 10.00      A    C  
ATOM   1196  OE1 GLU   133      -0.402  -6.890  -5.780  1.00 10.00      A    O  
ATOM   1197  OE2 GLU   133       0.617  -5.145  -6.644  1.00 10.00      A    O1-
ATOM   1198  HN  GLU   133       1.120 -10.185  -9.134  1.00 10.00      A    H  
ATOM   1199  N   SER   134      -2.072  -9.795  -9.604  1.00 10.00      A    N  
ATOM   1200  CA  SER   134      -3.426  -9.988 -10.130  1.00 10.00      A    C  
ATOM   1201  C   SER   134      -4.308 -10.858  -9.226  1.00 10.00      A    C  
ATOM   1202  O   SER   134      -5.532 -10.825  -9.332  1.00 10.00      A    O  
ATOM   1203  CB  SER   134      -3.358 -10.597 -11.531  1.00 10.00      A    C  
ATOM   1204  OG  SER   134      -2.235 -10.108 -12.245  1.00 10.00      A    O  
ATOM   1205  HN  SER   134      -1.310 -10.001 -10.187  1.00 10.00      A    H  
ATOM   1206  HG  SER   134      -1.465 -10.651 -12.040  1.00 10.00      A    H  
ATOM   1207  N   THR   135      -3.688 -11.631  -8.346  1.00 10.00      A    N  
ATOM   1208  CA  THR   135      -4.429 -12.497  -7.437  1.00 10.00      A    C  
ATOM   1209  C   THR   135      -4.960 -11.715  -6.234  1.00 10.00      A    C  
ATOM   1210  O   THR   135      -5.785 -12.218  -5.468  1.00 10.00      A    O  
ATOM   1211  CB  THR   135      -3.550 -13.657  -6.933  1.00 10.00      A    C  
ATOM   1212  CG2 THR   135      -4.328 -14.963  -6.951  1.00 10.00      A    C  
ATOM   1213  OG1 THR   135      -2.393 -13.783  -7.773  1.00 10.00      A    O  
ATOM   1214  HN  THR   135      -2.710 -11.624  -8.309  1.00 10.00      A    H  
ATOM   1215  HG1 THR   135      -1.696 -13.197  -7.441  1.00 10.00      A    H  
ATOM   1216  N   LYS   136      -4.497 -10.479  -6.080  1.00 10.00      A    N  
ATOM   1217  CA  LYS   136      -4.911  -9.638  -4.963  1.00 10.00      A    C  
ATOM   1218  C   LYS   136      -5.319  -8.233  -5.412  1.00 10.00      A    C  
ATOM   1219  O   LYS   136      -6.504  -7.919  -5.484  1.00 10.00      A    O  
ATOM   1220  CB  LYS   136      -3.823  -9.577  -3.887  1.00 10.00      A    C  
ATOM   1221  CG  LYS   136      -2.404  -9.566  -4.434  1.00 10.00      A    C  
ATOM   1222  CD  LYS   136      -1.388  -9.829  -3.341  1.00 10.00      A    C  
ATOM   1223  CE  LYS   136      -0.021 -10.132  -3.924  1.00 10.00      A    C  
ATOM   1224  NZ  LYS   136       0.642  -8.924  -4.484  1.00 10.00      A    N1+
ATOM   1225  HN  LYS   136      -3.864 -10.115  -6.742  1.00 10.00      A    H  
ATOM   1226  HZ1 LYS   136      -0.043  -8.344  -5.026  1.00 10.00      A    H  
ATOM   1227  HZ2 LYS   136       1.418  -9.212  -5.124  1.00 10.00      A    H  
ATOM   1228  HZ3 LYS   136       1.039  -8.344  -3.720  1.00 10.00      A    H  
ATOM   1229  N   THR   137      -4.340  -7.402  -5.718  1.00 10.00      A    N  
ATOM   1230  CA  THR   137      -4.596  -6.037  -6.138  1.00 10.00      A    C  
ATOM   1231  C   THR   137      -4.354  -5.877  -7.637  1.00 10.00      A    C  
ATOM   1232  O   THR   137      -3.887  -6.798  -8.300  1.00 10.00      A    O  
ATOM   1233  CB  THR   137      -3.663  -5.078  -5.375  1.00 10.00      A    C  
ATOM   1234  CG2 THR   137      -4.467  -4.139  -4.487  1.00 10.00      A    C  
ATOM   1235  OG1 THR   137      -2.762  -5.849  -4.562  1.00 10.00      A    O  
ATOM   1236  HN  THR   137      -3.413  -7.709  -5.654  1.00 10.00      A    H  
ATOM   1237  HG1 THR   137      -1.853  -5.732  -4.880  1.00 10.00      A    H  
ATOM   1238  N   GLY   138      -4.691  -4.716  -8.178  1.00 10.00      A    N  
ATOM   1239  CA  GLY   138      -4.477  -4.474  -9.588  1.00 10.00      A    C  
ATOM   1240  C   GLY   138      -3.267  -3.596  -9.814  1.00 10.00      A    C  
ATOM   1241  O   GLY   138      -3.226  -2.820 -10.767  1.00 10.00      A    O  
ATOM   1242  HN  GLY   138      -5.105  -4.015  -7.621  1.00 10.00      A    H  
ATOM   1243  N   ASN   139      -2.291  -3.721  -8.910  1.00 10.00      A    N  
ATOM   1244  CA  ASN   139      -1.047  -2.950  -8.962  1.00 10.00      A    C  
ATOM   1245  C   ASN   139      -1.323  -1.449  -8.911  1.00 10.00      A    C  
ATOM   1246  O   ASN   139      -0.586  -0.641  -9.480  1.00 10.00      A    O  
ATOM   1247  CB  ASN   139      -0.213  -3.323 -10.196  1.00 10.00      A    C  
ATOM   1248  CG  ASN   139       1.286  -3.233  -9.955  1.00 10.00      A    C  
ATOM   1249  ND2 ASN   139       1.747  -3.741  -8.819  1.00 10.00      A    N  
ATOM   1250  OD1 ASN   139       2.031  -2.723 -10.793  1.00 10.00      A    O  
ATOM   1251  HN  ASN   139      -2.410  -4.364  -8.182  1.00 10.00      A    H  
ATOM   1252 HD21 ASN   139       1.103  -4.146  -8.188  1.00 10.00      A    H  
ATOM   1253 HD22 ASN   139       2.711  -3.697  -8.652  1.00 10.00      A    H  
ATOM   1254  N   ALA   140      -2.388  -1.085  -8.205  1.00 10.00      A    N  
ATOM   1255  CA  ALA   140      -2.784   0.311  -8.062  1.00 10.00      A    C  
ATOM   1256  C   ALA   140      -1.897   1.043  -7.055  1.00 10.00      A    C  
ATOM   1257  O   ALA   140      -0.799   0.592  -6.735  1.00 10.00      A    O  
ATOM   1258  CB  ALA   140      -4.239   0.388  -7.632  1.00 10.00      A    C  
ATOM   1259  HN  ALA   140      -2.927  -1.778  -7.774  1.00 10.00      A    H  
ATOM   1260  N   GLY   141      -2.384   2.176  -6.558  1.00 10.00      A    N  
ATOM   1261  CA  GLY   141      -1.633   2.955  -5.588  1.00 10.00      A    C  
ATOM   1262  C   GLY   141      -1.673   2.340  -4.200  1.00 10.00      A    C  
ATOM   1263  O   GLY   141      -2.058   1.184  -4.035  1.00 10.00      A    O  
ATOM   1264  HN  GLY   141      -3.263   2.488  -6.857  1.00 10.00      A    H  
ATOM   1265  N   SER   142      -1.307   3.117  -3.197  1.00 10.00      A    N  
ATOM   1266  CA  SER   142      -1.286   2.632  -1.829  1.00 10.00      A    C  
ATOM   1267  C   SER   142      -2.496   3.123  -1.035  1.00 10.00      A    C  
ATOM   1268  O   SER   142      -3.573   2.529  -1.106  1.00 10.00      A    O  
ATOM   1269  CB  SER   142       0.008   3.102  -1.170  1.00 10.00      A    C  
ATOM   1270  OG  SER   142       0.277   4.441  -1.554  1.00 10.00      A    O  
ATOM   1271  HN  SER   142      -1.024   4.039  -3.378  1.00 10.00      A    H  
ATOM   1272  HG  SER   142       1.229   4.618  -1.485  1.00 10.00      A    H  
ATOM   1273  N   ARG   143      -2.297   4.220  -0.303  1.00 10.00      A    N  
ATOM   1274  CA  ARG   143      -3.327   4.829   0.537  1.00 10.00      A    C  
ATOM   1275  C   ARG   143      -2.709   6.003   1.299  1.00 10.00      A    C  
ATOM   1276  O   ARG   143      -1.749   6.616   0.820  1.00 10.00      A    O  
ATOM   1277  CB  ARG   143      -3.907   3.800   1.524  1.00 10.00      A    C  
ATOM   1278  CG  ARG   143      -2.894   3.201   2.490  1.00 10.00      A    C  
ATOM   1279  CD  ARG   143      -3.411   1.913   3.105  1.00 10.00      A    C  
ATOM   1280  NE  ARG   143      -3.317   0.789   2.170  1.00 10.00      A    N  
ATOM   1281  CZ  ARG   143      -2.508  -0.256   2.343  1.00 10.00      A    C  
ATOM   1282  NH1 ARG   143      -1.782  -0.360   3.449  1.00 10.00      A    N1+
ATOM   1283  NH2 ARG   143      -2.448  -1.213   1.425  1.00 10.00      A    N  
ATOM   1284  HN  ARG   143      -1.413   4.653  -0.339  1.00 10.00      A    H  
ATOM   1285  HE  ARG   143      -3.877   0.831   1.365  1.00 10.00      A    H  
ATOM   1286 HH11 ARG   143      -1.844   0.341   4.164  1.00 10.00      A    H  
ATOM   1287 HH12 ARG   143      -1.159  -1.146   3.577  1.00 10.00      A    H  
ATOM   1288 HH21 ARG   143      -3.016  -1.158   0.603  1.00 10.00      A    H  
ATOM   1289 HH22 ARG   143      -1.830  -1.994   1.549  1.00 10.00      A    H  
ATOM   1290  N   LEU   144      -3.255   6.310   2.472  1.00 10.00      A    N  
ATOM   1291  CA  LEU   144      -2.742   7.394   3.298  1.00 10.00      A    C  
ATOM   1292  C   LEU   144      -2.684   6.988   4.770  1.00 10.00      A    C  
ATOM   1293  O   LEU   144      -1.699   6.412   5.223  1.00 10.00      A    O  
ATOM   1294  CB  LEU   144      -3.562   8.671   3.112  1.00 10.00      A    C  
ATOM   1295  CG  LEU   144      -2.950   9.719   2.182  1.00 10.00      A    C  
ATOM   1296  CD1 LEU   144      -3.878  10.914   2.033  1.00 10.00      A    C  
ATOM   1297  CD2 LEU   144      -1.587  10.158   2.701  1.00 10.00      A    C  
ATOM   1298  HN  LEU   144      -4.026   5.792   2.794  1.00 10.00      A    H  
ATOM   1299  N   ALA   145      -3.750   7.267   5.508  1.00 10.00      A    N  
ATOM   1300  CA  ALA   145      -3.804   6.929   6.927  1.00 10.00      A    C  
ATOM   1301  C   ALA   145      -5.109   6.219   7.260  1.00 10.00      A    C  
ATOM   1302  O   ALA   145      -5.973   6.055   6.400  1.00 10.00      A    O  
ATOM   1303  CB  ALA   145      -3.635   8.174   7.786  1.00 10.00      A    C  
ATOM   1304  HN  ALA   145      -4.525   7.695   5.088  1.00 10.00      A    H  
ATOM   1305  N   CYS   146      -5.250   5.799   8.505  1.00 10.00      A    N  
ATOM   1306  CA  CYS   146      -6.448   5.104   8.942  1.00 10.00      A    C  
ATOM   1307  C   CYS   146      -6.775   5.452  10.388  1.00 10.00      A    C  
ATOM   1308  O   CYS   146      -5.924   5.962  11.119  1.00 10.00      A    O  
ATOM   1309  CB  CYS   146      -6.269   3.593   8.773  1.00 10.00      A    C  
ATOM   1310  SG  CYS   146      -4.534   3.037   8.849  1.00 10.00      A    S  
ATOM   1311  HN  CYS   146      -4.531   5.959   9.152  1.00 10.00      A    H  
ATOM   1312  N   GLY   147      -8.012   5.199  10.789  1.00 10.00      A    N  
ATOM   1313  CA  GLY   147      -8.428   5.488  12.145  1.00 10.00      A    C  
ATOM   1314  C   GLY   147      -9.727   4.795  12.488  1.00 10.00      A    C  
ATOM   1315  O   GLY   147     -10.646   4.758  11.670  1.00 10.00      A    O  
ATOM   1316  HN  GLY   147      -8.655   4.811  10.159  1.00 10.00      A    H  
ATOM   1317  N   VAL   148      -9.805   4.237  13.688  1.00 10.00      A    N  
ATOM   1318  CA  VAL   148     -11.006   3.536  14.127  1.00 10.00      A    C  
ATOM   1319  C   VAL   148     -11.992   4.513  14.759  1.00 10.00      A    C  
ATOM   1320  O   VAL   148     -11.787   4.981  15.880  1.00 10.00      A    O  
ATOM   1321  CB  VAL   148     -10.681   2.410  15.131  1.00 10.00      A    C  
ATOM   1322  CG1 VAL   148     -11.908   1.545  15.386  1.00 10.00      A    C  
ATOM   1323  CG2 VAL   148      -9.520   1.562  14.630  1.00 10.00      A    C  
ATOM   1324  HN  VAL   148      -9.041   4.302  14.296  1.00 10.00      A    H  
ATOM   1325  N   ILE   149     -13.050   4.828  14.028  1.00 10.00      A    N  
ATOM   1326  CA  ILE   149     -14.070   5.751  14.512  1.00 10.00      A    C  
ATOM   1327  C   ILE   149     -14.908   5.099  15.608  1.00 10.00      A    C  
ATOM   1328  O   ILE   149     -15.603   4.111  15.363  1.00 10.00      A    O  
ATOM   1329  CB  ILE   149     -15.001   6.217  13.370  1.00 10.00      A    C  
ATOM   1330  CG1 ILE   149     -14.178   6.724  12.180  1.00 10.00      A    C  
ATOM   1331  CG2 ILE   149     -15.952   7.302  13.866  1.00 10.00      A    C  
ATOM   1332  CD1 ILE   149     -14.991   6.965  10.925  1.00 10.00      A    C  
ATOM   1333  HN  ILE   149     -13.149   4.430  13.138  1.00 10.00      A    H  
ATOM   1334  N   GLY   150     -14.824   5.641  16.813  1.00 10.00      A    N  
ATOM   1335  CA  GLY   150     -15.584   5.102  17.922  1.00 10.00      A    C  
ATOM   1336  C   GLY   150     -16.529   6.126  18.516  1.00 10.00      A    C  
ATOM   1337  O   GLY   150     -16.737   7.197  17.940  1.00 10.00      A    O  
ATOM   1338  HN  GLY   150     -14.239   6.417  16.954  1.00 10.00      A    H  
ATOM   1339  N   ILE   151     -17.091   5.806  19.669  1.00 10.00      A    N  
ATOM   1340  CA  ILE   151     -18.017   6.701  20.346  1.00 10.00      A    C  
ATOM   1341  C   ILE   151     -17.255   7.594  21.322  1.00 10.00      A    C  
ATOM   1342  O   ILE   151     -16.592   7.100  22.234  1.00 10.00      A    O  
ATOM   1343  CB  ILE   151     -19.089   5.903  21.121  1.00 10.00      A    C  
ATOM   1344  CG1 ILE   151     -19.710   4.834  20.217  1.00 10.00      A    C  
ATOM   1345  CG2 ILE   151     -20.165   6.837  21.656  1.00 10.00      A    C  
ATOM   1346  CD1 ILE   151     -20.603   3.856  20.949  1.00 10.00      A    C  
ATOM   1347  HN  ILE   151     -16.868   4.948  20.089  1.00 10.00      A    H  
ATOM   1348  N   ALA   152     -17.339   8.901  21.120  1.00 10.00      A    N  
ATOM   1349  CA  ALA   152     -16.652   9.850  21.986  1.00 10.00      A    C  
ATOM   1350  C   ALA   152     -17.651  10.721  22.739  1.00 10.00      A    C  
ATOM   1351  O   ALA   152     -18.845  10.709  22.436  1.00 10.00      A    O  
ATOM   1352  CB  ALA   152     -15.688  10.705  21.178  1.00 10.00      A    C  
ATOM   1353  HN  ALA   152     -17.879   9.239  20.376  1.00 10.00      A    H  
ATOM   1354  N   GLN   153     -17.159  11.474  23.717  1.00 10.00      A    N  
ATOM   1355  CA  GLN   153     -18.010  12.347  24.512  1.00 10.00      A    C  
ATOM   1356  C   GLN   153     -18.262  13.660  23.783  1.00 10.00      A    C  
ATOM   1357  O   GLN   153     -19.421  14.123  23.770  1.00 10.00      A    O  
ATOM   1358  CB  GLN   153     -17.391  12.608  25.887  1.00 10.00      A    C  
ATOM   1359  CG  GLN   153     -18.269  13.436  26.815  1.00 10.00      A    C  
ATOM   1360  CD  GLN   153     -17.730  13.504  28.231  1.00 10.00      A    C  
ATOM   1361  NE2 GLN   153     -18.627  13.629  29.198  1.00 10.00      A    N  
ATOM   1362  OE1 GLN   153     -16.521  13.450  28.452  1.00 10.00      A    O  
ATOM   1363  OXT GLN   153     -17.301  14.215  23.212  1.00 10.00      A    O1-
ATOM   1364  HN  GLN   153     -16.197  11.451  23.899  1.00 10.00      A    H  
ATOM   1365 HE21 GLN   153     -19.575  13.669  28.946  1.00 10.00      A    H  
ATOM   1366 HE22 GLN   153     -18.308  13.669  30.124  1.00 10.00      A    H  
TER    1367      GLN   153 
ATOM   1368  N   ALA     1       4.106  13.036  -7.785  1.00 10.00      B    N  
ATOM   1369  CA  ALA     1       3.886  13.594  -6.435  1.00 10.00      B    C  
ATOM   1370  C   ALA     1       5.138  14.311  -5.954  1.00 10.00      B    C  
ATOM   1371  O   ALA     1       6.249  13.959  -6.345  1.00 10.00      B    O  
ATOM   1372  CB  ALA     1       3.506  12.484  -5.466  1.00 10.00      B    C  
ATOM   1373  HT1 ALA     1       4.863  12.326  -7.758  1.00 10.00      B    H  
ATOM   1374  HT2 ALA     1       4.386  13.795  -8.440  1.00 10.00      B    H  
ATOM   1375  HT3 ALA     1       3.238  12.591  -8.139  1.00 10.00      B    H  
ATOM   1376  N   THR     2       4.955  15.318  -5.112  1.00 10.00      B    N  
ATOM   1377  CA  THR     2       6.077  16.074  -4.582  1.00 10.00      B    C  
ATOM   1378  C   THR     2       6.487  15.545  -3.206  1.00 10.00      B    C  
ATOM   1379  O   THR     2       7.641  15.671  -2.800  1.00 10.00      B    O  
ATOM   1380  CB  THR     2       5.769  17.597  -4.539  1.00 10.00      B    C  
ATOM   1381  CG2 THR     2       5.471  18.096  -3.130  1.00 10.00      B    C  
ATOM   1382  OG1 THR     2       6.866  18.343  -5.093  1.00 10.00      B    O  
ATOM   1383  HN  THR     2       4.041  15.559  -4.845  1.00 10.00      B    H  
ATOM   1384  HG1 THR     2       7.654  17.773  -5.139  1.00 10.00      B    H  
ATOM   1385  N   LYS     3       5.541  14.933  -2.505  1.00 10.00      B    N  
ATOM   1386  CA  LYS     3       5.802  14.394  -1.182  1.00 10.00      B    C  
ATOM   1387  C   LYS     3       5.119  13.044  -1.010  1.00 10.00      B    C  
ATOM   1388  O   LYS     3       4.069  12.790  -1.600  1.00 10.00      B    O  
ATOM   1389  CB  LYS     3       5.307  15.368  -0.109  1.00 10.00      B    C  
ATOM   1390  CG  LYS     3       6.218  15.482   1.103  1.00 10.00      B    C  
ATOM   1391  CD  LYS     3       5.637  16.429   2.143  1.00 10.00      B    C  
ATOM   1392  CE  LYS     3       5.474  17.839   1.591  1.00 10.00      B    C  
ATOM   1393  NZ  LYS     3       6.773  18.546   1.452  1.00 10.00      B    N1+
ATOM   1394  HN  LYS     3       4.642  14.843  -2.887  1.00 10.00      B    H  
ATOM   1395  HZ1 LYS     3       7.362  18.084   0.720  1.00 10.00      B    H  
ATOM   1396  HZ2 LYS     3       7.286  18.530   2.355  1.00 10.00      B    H  
ATOM   1397  HZ3 LYS     3       6.612  19.536   1.174  1.00 10.00      B    H  
ATOM   1398  N   ALA     4       5.722  12.180  -0.209  1.00 10.00      B    N  
ATOM   1399  CA  ALA     4       5.170  10.859   0.043  1.00 10.00      B    C  
ATOM   1400  C   ALA     4       5.374  10.466   1.499  1.00 10.00      B    C  
ATOM   1401  O   ALA     4       6.292  10.959   2.162  1.00 10.00      B    O  
ATOM   1402  CB  ALA     4       5.810   9.834  -0.877  1.00 10.00      B    C  
ATOM   1403  HN  ALA     4       6.568  12.437   0.224  1.00 10.00      B    H  
ATOM   1404  N   VAL     5       4.516   9.587   1.994  1.00 10.00      B    N  
ATOM   1405  CA  VAL     5       4.605   9.126   3.373  1.00 10.00      B    C  
ATOM   1406  C   VAL     5       4.503   7.602   3.442  1.00 10.00      B    C  
ATOM   1407  O   VAL     5       3.593   7.001   2.875  1.00 10.00      B    O  
ATOM   1408  CB  VAL     5       3.537   9.790   4.279  1.00 10.00      B    C  
ATOM   1409  CG1 VAL     5       2.127   9.528   3.770  1.00 10.00      B    C  
ATOM   1410  CG2 VAL     5       3.686   9.345   5.727  1.00 10.00      B    C  
ATOM   1411  HN  VAL     5       3.808   9.229   1.412  1.00 10.00      B    H  
ATOM   1412  N   CYS     6       5.461   6.980   4.105  1.00 10.00      B    N  
ATOM   1413  CA  CYS     6       5.477   5.536   4.237  1.00 10.00      B    C  
ATOM   1414  C   CYS     6       5.365   5.127   5.700  1.00 10.00      B    C  
ATOM   1415  O   CYS     6       6.253   5.412   6.506  1.00 10.00      B    O  
ATOM   1416  CB  CYS     6       6.753   4.963   3.620  1.00 10.00      B    C  
ATOM   1417  SG  CYS     6       6.647   3.219   3.163  1.00 10.00      B    S  
ATOM   1418  HN  CYS     6       6.185   7.505   4.517  1.00 10.00      B    H  
ATOM   1419  HG  CYS     6       5.869   3.125   2.095  1.00 10.00      B    H  
ATOM   1420  N   VAL     7       4.265   4.473   6.034  1.00 10.00      B    N  
ATOM   1421  CA  VAL     7       4.026   4.017   7.396  1.00 10.00      B    C  
ATOM   1422  C   VAL     7       4.421   2.548   7.525  1.00 10.00      B    C  
ATOM   1423  O   VAL     7       3.642   1.655   7.198  1.00 10.00      B    O  
ATOM   1424  CB  VAL     7       2.543   4.191   7.797  1.00 10.00      B    C  
ATOM   1425  CG1 VAL     7       2.371   4.076   9.303  1.00 10.00      B    C  
ATOM   1426  CG2 VAL     7       2.005   5.525   7.300  1.00 10.00      B    C  
ATOM   1427  HN  VAL     7       3.596   4.285   5.343  1.00 10.00      B    H  
ATOM   1428  N   LEU     8       5.641   2.308   7.993  1.00 10.00      B    N  
ATOM   1429  CA  LEU     8       6.156   0.950   8.143  1.00 10.00      B    C  
ATOM   1430  C   LEU     8       5.794   0.341   9.491  1.00 10.00      B    C  
ATOM   1431  O   LEU     8       6.357   0.710  10.523  1.00 10.00      B    O  
ATOM   1432  CB  LEU     8       7.676   0.911   7.949  1.00 10.00      B    C  
ATOM   1433  CG  LEU     8       8.189   1.094   6.520  1.00 10.00      B    C  
ATOM   1434  CD1 LEU     8       8.433   2.563   6.215  1.00 10.00      B    C  
ATOM   1435  CD2 LEU     8       9.454   0.282   6.301  1.00 10.00      B    C  
ATOM   1436  HN  LEU     8       6.210   3.066   8.255  1.00 10.00      B    H  
ATOM   1437  N   LYS     9       4.845  -0.583   9.474  1.00 10.00      B    N  
ATOM   1438  CA  LYS     9       4.407  -1.278  10.680  1.00 10.00      B    C  
ATOM   1439  C   LYS     9       4.179  -2.746  10.350  1.00 10.00      B    C  
ATOM   1440  O   LYS     9       3.237  -3.090   9.632  1.00 10.00      B    O  
ATOM   1441  CB  LYS     9       3.128  -0.655  11.253  1.00 10.00      B    C  
ATOM   1442  CG  LYS     9       3.368   0.436  12.288  1.00 10.00      B    C  
ATOM   1443  CD  LYS     9       3.558   1.794  11.631  1.00 10.00      B    C  
ATOM   1444  CE  LYS     9       4.014   2.852  12.625  1.00 10.00      B    C  
ATOM   1445  NZ  LYS     9       3.015   3.089  13.701  1.00 10.00      B    N1+
ATOM   1446  HN  LYS     9       4.422  -0.813   8.615  1.00 10.00      B    H  
ATOM   1447  HZ1 LYS     9       3.119   2.371  14.448  1.00 10.00      B    H  
ATOM   1448  HZ2 LYS     9       2.048   3.038  13.316  1.00 10.00      B    H  
ATOM   1449  HZ3 LYS     9       3.158   4.032  14.120  1.00 10.00      B    H  
ATOM   1450  N   GLY    10       5.051  -3.607  10.853  1.00 10.00      B    N  
ATOM   1451  CA  GLY    10       4.929  -5.021  10.568  1.00 10.00      B    C  
ATOM   1452  C   GLY    10       4.794  -5.876  11.807  1.00 10.00      B    C  
ATOM   1453  O   GLY    10       4.092  -5.513  12.753  1.00 10.00      B    O  
ATOM   1454  HN  GLY    10       5.774  -3.283  11.435  1.00 10.00      B    H  
ATOM   1455  N   ASP    11       5.479  -7.008  11.802  1.00 10.00      B    N  
ATOM   1456  CA  ASP    11       5.433  -7.940  12.918  1.00 10.00      B    C  
ATOM   1457  C   ASP    11       6.594  -7.703  13.871  1.00 10.00      B    C  
ATOM   1458  O   ASP    11       7.750  -7.616  13.453  1.00 10.00      B    O  
ATOM   1459  CB  ASP    11       5.441  -9.386  12.415  1.00 10.00      B    C  
ATOM   1460  CG  ASP    11       5.475 -10.403  13.538  1.00 10.00      B    C  
ATOM   1461  OD1 ASP    11       6.242 -11.386  13.431  1.00 10.00      B    O  
ATOM   1462  OD2 ASP    11       4.733 -10.232  14.532  1.00 10.00      B    O1-
ATOM   1463  HN  ASP    11       6.049  -7.217  11.027  1.00 10.00      B    H  
ATOM   1464  N   GLY    12       6.275  -7.595  15.151  1.00 10.00      B    N  
ATOM   1465  CA  GLY    12       7.290  -7.366  16.155  1.00 10.00      B    C  
ATOM   1466  C   GLY    12       7.303  -5.921  16.603  1.00 10.00      B    C  
ATOM   1467  O   GLY    12       6.329  -5.202  16.389  1.00 10.00      B    O  
ATOM   1468  HN  GLY    12       5.333  -7.664  15.417  1.00 10.00      B    H  
ATOM   1469  N   PRO    13       8.394  -5.461  17.228  1.00 10.00      B    N  
ATOM   1470  CA  PRO    13       8.511  -4.081  17.696  1.00 10.00      B    C  
ATOM   1471  C   PRO    13       9.095  -3.166  16.621  1.00 10.00      B    C  
ATOM   1472  O   PRO    13       9.552  -2.063  16.914  1.00 10.00      B    O  
ATOM   1473  CB  PRO    13       9.500  -4.223  18.852  1.00 10.00      B    C  
ATOM   1474  CG  PRO    13      10.409  -5.330  18.429  1.00 10.00      B    C  
ATOM   1475  CD  PRO    13       9.600  -6.249  17.545  1.00 10.00      B    C  
ATOM   1476  N   VAL    14       9.064  -3.631  15.378  1.00 10.00      B    N  
ATOM   1477  CA  VAL    14       9.609  -2.875  14.259  1.00 10.00      B    C  
ATOM   1478  C   VAL    14       8.560  -1.958  13.643  1.00 10.00      B    C  
ATOM   1479  O   VAL    14       7.606  -2.422  13.014  1.00 10.00      B    O  
ATOM   1480  CB  VAL    14      10.164  -3.805  13.158  1.00 10.00      B    C  
ATOM   1481  CG1 VAL    14      11.057  -3.027  12.205  1.00 10.00      B    C  
ATOM   1482  CG2 VAL    14      10.913  -4.983  13.763  1.00 10.00      B    C  
ATOM   1483  HN  VAL    14       8.650  -4.502  15.209  1.00 10.00      B    H  
ATOM   1484  N   GLN    15       8.737  -0.660  13.832  1.00 10.00      B    N  
ATOM   1485  CA  GLN    15       7.817   0.322  13.281  1.00 10.00      B    C  
ATOM   1486  C   GLN    15       8.492   1.682  13.122  1.00 10.00      B    C  
ATOM   1487  O   GLN    15       9.339   2.069  13.933  1.00 10.00      B    O  
ATOM   1488  CB  GLN    15       6.533   0.429  14.115  1.00 10.00      B    C  
ATOM   1489  CG  GLN    15       6.725   0.948  15.530  1.00 10.00      B    C  
ATOM   1490  CD  GLN    15       5.404   1.189  16.238  1.00 10.00      B    C  
ATOM   1491  NE2 GLN    15       5.405   1.056  17.555  1.00 10.00      B    N  
ATOM   1492  OE1 GLN    15       4.391   1.492  15.605  1.00 10.00      B    O  
ATOM   1493  HN  GLN    15       9.511  -0.352  14.358  1.00 10.00      B    H  
ATOM   1494 HE21 GLN    15       6.246   0.809  17.996  1.00 10.00      B    H  
ATOM   1495 HE22 GLN    15       4.565   1.215  18.038  1.00 10.00      B    H  
ATOM   1496  N   GLY    16       8.132   2.394  12.064  1.00 10.00      B    N  
ATOM   1497  CA  GLY    16       8.706   3.700  11.813  1.00 10.00      B    C  
ATOM   1498  C   GLY    16       8.017   4.407  10.666  1.00 10.00      B    C  
ATOM   1499  O   GLY    16       7.321   3.774   9.871  1.00 10.00      B    O  
ATOM   1500  HN  GLY    16       7.470   2.024  11.436  1.00 10.00      B    H  
ATOM   1501  N   ILE    17       8.196   5.716  10.584  1.00 10.00      B    N  
ATOM   1502  CA  ILE    17       7.583   6.504   9.526  1.00 10.00      B    C  
ATOM   1503  C   ILE    17       8.653   7.121   8.635  1.00 10.00      B    C  
ATOM   1504  O   ILE    17       9.506   7.873   9.106  1.00 10.00      B    O  
ATOM   1505  CB  ILE    17       6.673   7.616  10.092  1.00 10.00      B    C  
ATOM   1506  CG1 ILE    17       5.562   7.007  10.955  1.00 10.00      B    C  
ATOM   1507  CG2 ILE    17       6.079   8.453   8.965  1.00 10.00      B    C  
ATOM   1508  CD1 ILE    17       4.680   8.033  11.631  1.00 10.00      B    C  
ATOM   1509  HN  ILE    17       8.763   6.167  11.247  1.00 10.00      B    H  
ATOM   1510  N   ILE    18       8.609   6.783   7.358  1.00 10.00      B    N  
ATOM   1511  CA  ILE    18       9.566   7.295   6.389  1.00 10.00      B    C  
ATOM   1512  C   ILE    18       8.874   8.276   5.450  1.00 10.00      B    C  
ATOM   1513  O   ILE    18       7.803   7.983   4.923  1.00 10.00      B    O  
ATOM   1514  CB  ILE    18      10.189   6.145   5.564  1.00 10.00      B    C  
ATOM   1515  CG1 ILE    18      10.985   5.199   6.469  1.00 10.00      B    C  
ATOM   1516  CG2 ILE    18      11.068   6.680   4.443  1.00 10.00      B    C  
ATOM   1517  CD1 ILE    18      12.115   5.868   7.221  1.00 10.00      B    C  
ATOM   1518  HN  ILE    18       7.898   6.176   7.049  1.00 10.00      B    H  
ATOM   1519  N   ASN    19       9.477   9.437   5.252  1.00 10.00      B    N  
ATOM   1520  CA  ASN    19       8.903  10.449   4.380  1.00 10.00      B    C  
ATOM   1521  C   ASN    19       9.769  10.662   3.150  1.00 10.00      B    C  
ATOM   1522  O   ASN    19      10.998  10.575   3.221  1.00 10.00      B    O  
ATOM   1523  CB  ASN    19       8.703  11.770   5.125  1.00 10.00      B    C  
ATOM   1524  CG  ASN    19       7.426  11.798   5.944  1.00 10.00      B    C  
ATOM   1525  ND2 ASN    19       6.356  12.325   5.362  1.00 10.00      B    N  
ATOM   1526  OD1 ASN    19       7.399  11.355   7.090  1.00 10.00      B    O  
ATOM   1527  HN  ASN    19      10.340   9.613   5.692  1.00 10.00      B    H  
ATOM   1528 HD21 ASN    19       6.444  12.663   4.447  1.00 10.00      B    H  
ATOM   1529 HD22 ASN    19       5.522  12.355   5.874  1.00 10.00      B    H  
ATOM   1530  N   PHE    20       9.122  10.925   2.025  1.00 10.00      B    N  
ATOM   1531  CA  PHE    20       9.818  11.151   0.767  1.00 10.00      B    C  
ATOM   1532  C   PHE    20       9.527  12.557   0.259  1.00 10.00      B    C  
ATOM   1533  O   PHE    20       8.388  13.022   0.330  1.00 10.00      B    O  
ATOM   1534  CB  PHE    20       9.372  10.132  -0.287  1.00 10.00      B    C  
ATOM   1535  CG  PHE    20       9.591   8.693   0.092  1.00 10.00      B    C  
ATOM   1536  CD1 PHE    20       8.656   8.011   0.854  1.00 10.00      B    C  
ATOM   1537  CD2 PHE    20      10.727   8.020  -0.322  1.00 10.00      B    C  
ATOM   1538  CE1 PHE    20       8.851   6.686   1.199  1.00 10.00      B    C  
ATOM   1539  CE2 PHE    20      10.929   6.697   0.019  1.00 10.00      B    C  
ATOM   1540  CZ  PHE    20       9.990   6.029   0.780  1.00 10.00      B    C  
ATOM   1541  HN  PHE    20       8.141  10.976   2.040  1.00 10.00      B    H  
ATOM   1542  N   GLU    21      10.552  13.229  -0.241  1.00 10.00      B    N  
ATOM   1543  CA  GLU    21      10.402  14.578  -0.762  1.00 10.00      B    C  
ATOM   1544  C   GLU    21      11.074  14.705  -2.119  1.00 10.00      B    C  
ATOM   1545  O   GLU    21      12.255  14.389  -2.267  1.00 10.00      B    O  
ATOM   1546  CB  GLU    21      11.023  15.584   0.204  1.00 10.00      B    C  
ATOM   1547  CG  GLU    21      10.049  16.612   0.754  1.00 10.00      B    C  
ATOM   1548  CD  GLU    21       9.667  17.666  -0.264  1.00 10.00      B    C  
ATOM   1549  OE1 GLU    21       8.456  17.865  -0.488  1.00 10.00      B    O  
ATOM   1550  OE2 GLU    21      10.574  18.312  -0.827  1.00 10.00      B    O1-
ATOM   1551  HN  GLU    21      11.439  12.808  -0.253  1.00 10.00      B    H  
ATOM   1552  N   GLN    22      10.316  15.153  -3.104  1.00 10.00      B    N  
ATOM   1553  CA  GLN    22      10.835  15.340  -4.449  1.00 10.00      B    C  
ATOM   1554  C   GLN    22      10.481  16.739  -4.940  1.00 10.00      B    C  
ATOM   1555  O   GLN    22       9.305  17.067  -5.113  1.00 10.00      B    O  
ATOM   1556  CB  GLN    22      10.288  14.278  -5.408  1.00 10.00      B    C  
ATOM   1557  CG  GLN    22      11.063  14.178  -6.711  1.00 10.00      B    C  
ATOM   1558  CD  GLN    22      10.517  13.124  -7.657  1.00 10.00      B    C  
ATOM   1559  NE2 GLN    22      11.393  12.553  -8.468  1.00 10.00      B    N  
ATOM   1560  OE1 GLN    22       9.324  12.826  -7.664  1.00 10.00      B    O  
ATOM   1561  HN  GLN    22       9.373  15.379  -2.918  1.00 10.00      B    H  
ATOM   1562 HE21 GLN    22      12.335  12.837  -8.409  1.00 10.00      B    H  
ATOM   1563 HE22 GLN    22      11.068  11.868  -9.095  1.00 10.00      B    H  
ATOM   1564  N   LYS    23      11.499  17.564  -5.147  1.00 10.00      B    N  
ATOM   1565  CA  LYS    23      11.291  18.934  -5.602  1.00 10.00      B    C  
ATOM   1566  C   LYS    23      10.831  18.992  -7.054  1.00 10.00      B    C  
ATOM   1567  O   LYS    23       9.934  19.755  -7.399  1.00 10.00      B    O  
ATOM   1568  CB  LYS    23      12.547  19.783  -5.380  1.00 10.00      B    C  
ATOM   1569  CG  LYS    23      12.356  20.897  -4.362  1.00 10.00      B    C  
ATOM   1570  CD  LYS    23      11.764  20.360  -3.069  1.00 10.00      B    C  
ATOM   1571  CE  LYS    23      11.055  21.452  -2.288  1.00 10.00      B    C  
ATOM   1572  NZ  LYS    23      10.243  20.897  -1.173  1.00 10.00      B    N1+
ATOM   1573  HN  LYS    23      12.412  17.247  -4.982  1.00 10.00      B    H  
ATOM   1574  HZ1 LYS    23      10.409  19.865  -1.083  1.00 10.00      B    H  
ATOM   1575  HZ2 LYS    23       9.233  21.058  -1.352  1.00 10.00      B    H  
ATOM   1576  HZ3 LYS    23      10.502  21.355  -0.278  1.00 10.00      B    H  
ATOM   1577  N   GLU    24      11.446  18.183  -7.900  1.00 10.00      B    N  
ATOM   1578  CA  GLU    24      11.090  18.143  -9.309  1.00 10.00      B    C  
ATOM   1579  C   GLU    24      10.733  16.723  -9.712  1.00 10.00      B    C  
ATOM   1580  O   GLU    24      11.332  15.773  -9.217  1.00 10.00      B    O  
ATOM   1581  CB  GLU    24      12.240  18.663 -10.172  1.00 10.00      B    C  
ATOM   1582  CG  GLU    24      12.417  20.168 -10.123  1.00 10.00      B    C  
ATOM   1583  CD  GLU    24      13.338  20.681 -11.208  1.00 10.00      B    C  
ATOM   1584  OE1 GLU    24      12.839  21.142 -12.253  1.00 10.00      B    O  
ATOM   1585  OE2 GLU    24      14.568  20.638 -11.015  1.00 10.00      B    O1-
ATOM   1586  HN  GLU    24      12.148  17.583  -7.569  1.00 10.00      B    H  
ATOM   1587  N   SER    25       9.776  16.586 -10.622  1.00 10.00      B    N  
ATOM   1588  CA  SER    25       9.322  15.281 -11.090  1.00 10.00      B    C  
ATOM   1589  C   SER    25      10.459  14.477 -11.729  1.00 10.00      B    C  
ATOM   1590  O   SER    25      10.359  13.262 -11.896  1.00 10.00      B    O  
ATOM   1591  CB  SER    25       8.188  15.479 -12.096  1.00 10.00      B    C  
ATOM   1592  OG  SER    25       7.560  16.739 -11.896  1.00 10.00      B    O  
ATOM   1593  HN  SER    25       9.355  17.390 -10.998  1.00 10.00      B    H  
ATOM   1594  HG  SER    25       6.647  16.604 -11.618  1.00 10.00      B    H  
ATOM   1595  N   ASN    26      11.532  15.167 -12.091  1.00 10.00      B    N  
ATOM   1596  CA  ASN    26      12.693  14.529 -12.703  1.00 10.00      B    C  
ATOM   1597  C   ASN    26      13.943  14.766 -11.857  1.00 10.00      B    C  
ATOM   1598  O   ASN    26      15.068  14.678 -12.352  1.00 10.00      B    O  
ATOM   1599  CB  ASN    26      12.908  15.055 -14.128  1.00 10.00      B    C  
ATOM   1600  CG  ASN    26      13.302  16.523 -14.176  1.00 10.00      B    C  
ATOM   1601  ND2 ASN    26      14.073  16.895 -15.184  1.00 10.00      B    N  
ATOM   1602  OD1 ASN    26      12.913  17.318 -13.317  1.00 10.00      B    O  
ATOM   1603  HN  ASN    26      11.543  16.138 -11.945  1.00 10.00      B    H  
ATOM   1604 HD21 ASN    26      14.347  16.214 -15.835  1.00 10.00      B    H  
ATOM   1605 HD22 ASN    26      14.341  17.837 -15.240  1.00 10.00      B    H  
ATOM   1606  N   GLY    27      13.735  15.045 -10.574  1.00 10.00      B    N  
ATOM   1607  CA  GLY    27      14.846  15.304  -9.677  1.00 10.00      B    C  
ATOM   1608  C   GLY    27      14.995  14.239  -8.606  1.00 10.00      B    C  
ATOM   1609  O   GLY    27      14.159  13.341  -8.507  1.00 10.00      B    O  
ATOM   1610  HN  GLY    27      12.817  15.055 -10.227  1.00 10.00      B    H  
ATOM   1611  N   PRO    28      16.055  14.325  -7.782  1.00 10.00      B    N  
ATOM   1612  CA  PRO    28      16.322  13.355  -6.711  1.00 10.00      B    C  
ATOM   1613  C   PRO    28      15.265  13.391  -5.611  1.00 10.00      B    C  
ATOM   1614  O   PRO    28      14.673  14.435  -5.332  1.00 10.00      B    O  
ATOM   1615  CB  PRO    28      17.683  13.796  -6.147  1.00 10.00      B    C  
ATOM   1616  CG  PRO    28      18.254  14.710  -7.176  1.00 10.00      B    C  
ATOM   1617  CD  PRO    28      17.080  15.376  -7.827  1.00 10.00      B    C  
ATOM   1618  N   VAL    29      15.039  12.243  -4.985  1.00 10.00      B    N  
ATOM   1619  CA  VAL    29      14.059  12.130  -3.915  1.00 10.00      B    C  
ATOM   1620  C   VAL    29      14.758  11.974  -2.569  1.00 10.00      B    C  
ATOM   1621  O   VAL    29      15.682  11.171  -2.424  1.00 10.00      B    O  
ATOM   1622  CB  VAL    29      13.111  10.929  -4.133  1.00 10.00      B    C  
ATOM   1623  CG1 VAL    29      12.019  10.899  -3.073  1.00 10.00      B    C  
ATOM   1624  CG2 VAL    29      12.503  10.966  -5.524  1.00 10.00      B    C  
ATOM   1625  HN  VAL    29      15.551  11.445  -5.250  1.00 10.00      B    H  
ATOM   1626  N   LYS    30      14.323  12.762  -1.597  1.00 10.00      B    N  
ATOM   1627  CA  LYS    30      14.886  12.712  -0.259  1.00 10.00      B    C  
ATOM   1628  C   LYS    30      14.103  11.727   0.601  1.00 10.00      B    C  
ATOM   1629  O   LYS    30      12.877  11.808   0.690  1.00 10.00      B    O  
ATOM   1630  CB  LYS    30      14.864  14.102   0.377  1.00 10.00      B    C  
ATOM   1631  CG  LYS    30      15.511  15.178  -0.480  1.00 10.00      B    C  
ATOM   1632  CD  LYS    30      15.349  16.557   0.139  1.00 10.00      B    C  
ATOM   1633  CE  LYS    30      15.948  17.635  -0.748  1.00 10.00      B    C  
ATOM   1634  NZ  LYS    30      17.431  17.543  -0.816  1.00 10.00      B    N1+
ATOM   1635  HN  LYS    30      13.596  13.399  -1.788  1.00 10.00      B    H  
ATOM   1636  HZ1 LYS    30      17.808  18.268  -1.461  1.00 10.00      B    H  
ATOM   1637  HZ2 LYS    30      17.721  16.603  -1.168  1.00 10.00      B    H  
ATOM   1638  HZ3 LYS    30      17.844  17.686   0.127  1.00 10.00      B    H  
ATOM   1639  N   VAL    31      14.812  10.790   1.208  1.00 10.00      B    N  
ATOM   1640  CA  VAL    31      14.196   9.778   2.056  1.00 10.00      B    C  
ATOM   1641  C   VAL    31      14.688   9.926   3.490  1.00 10.00      B    C  
ATOM   1642  O   VAL    31      15.854   9.649   3.783  1.00 10.00      B    O  
ATOM   1643  CB  VAL    31      14.553   8.358   1.562  1.00 10.00      B    C  
ATOM   1644  CG1 VAL    31      13.769   7.302   2.324  1.00 10.00      B    C  
ATOM   1645  CG2 VAL    31      14.320   8.229   0.064  1.00 10.00      B    C  
ATOM   1646  HN  VAL    31      15.788  10.770   1.079  1.00 10.00      B    H  
ATOM   1647  N   TRP    32      13.810  10.366   4.380  1.00 10.00      B    N  
ATOM   1648  CA  TRP    32      14.177  10.542   5.777  1.00 10.00      B    C  
ATOM   1649  C   TRP    32      13.122   9.945   6.703  1.00 10.00      B    C  
ATOM   1650  O   TRP    32      11.986   9.706   6.292  1.00 10.00      B    O  
ATOM   1651  CB  TRP    32      14.435  12.019   6.108  1.00 10.00      B    C  
ATOM   1652  CG  TRP    32      13.198  12.848   6.297  1.00 10.00      B    C  
ATOM   1653  CD1 TRP    32      12.604  13.180   7.482  1.00 10.00      B    C  
ATOM   1654  CD2 TRP    32      12.409  13.459   5.272  1.00 10.00      B    C  
ATOM   1655  CE2 TRP    32      11.352  14.140   5.908  1.00 10.00      B    C  
ATOM   1656  CE3 TRP    32      12.494  13.494   3.879  1.00 10.00      B    C  
ATOM   1657  NE1 TRP    32      11.495  13.954   7.257  1.00 10.00      B    N  
ATOM   1658  CZ2 TRP    32      10.388  14.851   5.198  1.00 10.00      B    C  
ATOM   1659  CZ3 TRP    32      11.537  14.196   3.177  1.00 10.00      B    C  
ATOM   1660  CH2 TRP    32      10.498  14.867   3.835  1.00 10.00      B    C  
ATOM   1661  HN  TRP    32      12.891  10.568   4.094  1.00 10.00      B    H  
ATOM   1662  HE1 TRP    32      10.899  14.314   7.951  1.00 10.00      B    H  
ATOM   1663  N   GLY    33      13.506   9.695   7.945  1.00 10.00      B    N  
ATOM   1664  CA  GLY    33      12.584   9.135   8.912  1.00 10.00      B    C  
ATOM   1665  C   GLY    33      13.309   8.309   9.950  1.00 10.00      B    C  
ATOM   1666  O   GLY    33      14.527   8.145   9.874  1.00 10.00      B    O  
ATOM   1667  HN  GLY    33      14.434   9.882   8.210  1.00 10.00      B    H  
ATOM   1668  N   SER    34      12.575   7.788  10.920  1.00 10.00      B    N  
ATOM   1669  CA  SER    34      13.174   6.979  11.964  1.00 10.00      B    C  
ATOM   1670  C   SER    34      12.400   5.683  12.169  1.00 10.00      B    C  
ATOM   1671  O   SER    34      11.192   5.699  12.403  1.00 10.00      B    O  
ATOM   1672  CB  SER    34      13.248   7.767  13.273  1.00 10.00      B    C  
ATOM   1673  OG  SER    34      13.866   9.027  13.074  1.00 10.00      B    O  
ATOM   1674  HN  SER    34      11.609   7.956  10.938  1.00 10.00      B    H  
ATOM   1675  HG  SER    34      14.820   8.905  12.994  1.00 10.00      B    H  
ATOM   1676  N   ILE    35      13.101   4.564  12.053  1.00 10.00      B    N  
ATOM   1677  CA  ILE    35      12.494   3.251  12.246  1.00 10.00      B    C  
ATOM   1678  C   ILE    35      13.068   2.620  13.506  1.00 10.00      B    C  
ATOM   1679  O   ILE    35      14.281   2.477  13.633  1.00 10.00      B    O  
ATOM   1680  CB  ILE    35      12.774   2.311  11.054  1.00 10.00      B    C  
ATOM   1681  CG1 ILE    35      12.511   3.028   9.729  1.00 10.00      B    C  
ATOM   1682  CG2 ILE    35      11.920   1.053  11.156  1.00 10.00      B    C  
ATOM   1683  CD1 ILE    35      13.021   2.276   8.519  1.00 10.00      B    C  
ATOM   1684  HN  ILE    35      14.057   4.620  11.831  1.00 10.00      B    H  
ATOM   1685  N   LYS    36      12.207   2.258  14.440  1.00 10.00      B    N  
ATOM   1686  CA  LYS    36      12.658   1.658  15.684  1.00 10.00      B    C  
ATOM   1687  C   LYS    36      12.274   0.186  15.765  1.00 10.00      B    C  
ATOM   1688  O   LYS    36      11.401  -0.282  15.030  1.00 10.00      B    O  
ATOM   1689  CB  LYS    36      12.117   2.430  16.892  1.00 10.00      B    C  
ATOM   1690  CG  LYS    36      10.605   2.367  17.055  1.00 10.00      B    C  
ATOM   1691  CD  LYS    36      10.112   3.406  18.049  1.00 10.00      B    C  
ATOM   1692  CE  LYS    36      10.222   4.812  17.481  1.00 10.00      B    C  
ATOM   1693  NZ  LYS    36       9.775   5.842  18.452  1.00 10.00      B    N1+
ATOM   1694  HN  LYS    36      11.242   2.381  14.284  1.00 10.00      B    H  
ATOM   1695  HZ1 LYS    36      10.478   5.945  19.215  1.00 10.00      B    H  
ATOM   1696  HZ2 LYS    36       8.865   5.568  18.871  1.00 10.00      B    H  
ATOM   1697  HZ3 LYS    36       9.662   6.759  17.975  1.00 10.00      B    H  
ATOM   1698  N   GLY    37      12.946  -0.535  16.652  1.00 10.00      B    N  
ATOM   1699  CA  GLY    37      12.675  -1.944  16.828  1.00 10.00      B    C  
ATOM   1700  C   GLY    37      13.580  -2.794  15.968  1.00 10.00      B    C  
ATOM   1701  O   GLY    37      13.283  -3.955  15.696  1.00 10.00      B    O  
ATOM   1702  HN  GLY    37      13.652  -0.106  17.180  1.00 10.00      B    H  
ATOM   1703  N   LEU    38      14.694  -2.215  15.543  1.00 10.00      B    N  
ATOM   1704  CA  LEU    38      15.650  -2.921  14.706  1.00 10.00      B    C  
ATOM   1705  C   LEU    38      16.924  -3.222  15.477  1.00 10.00      B    C  
ATOM   1706  O   LEU    38      17.417  -2.379  16.223  1.00 10.00      B    O  
ATOM   1707  CB  LEU    38      15.988  -2.087  13.468  1.00 10.00      B    C  
ATOM   1708  CG  LEU    38      14.888  -1.957  12.414  1.00 10.00      B    C  
ATOM   1709  CD1 LEU    38      15.286  -0.942  11.353  1.00 10.00      B    C  
ATOM   1710  CD2 LEU    38      14.594  -3.307  11.779  1.00 10.00      B    C  
ATOM   1711  HN  LEU    38      14.881  -1.287  15.805  1.00 10.00      B    H  
ATOM   1712  N   THR    39      17.443  -4.431  15.306  1.00 10.00      B    N  
ATOM   1713  CA  THR    39      18.674  -4.832  15.970  1.00 10.00      B    C  
ATOM   1714  C   THR    39      19.838  -3.985  15.459  1.00 10.00      B    C  
ATOM   1715  O   THR    39      19.907  -3.685  14.265  1.00 10.00      B    O  
ATOM   1716  CB  THR    39      18.966  -6.319  15.706  1.00 10.00      B    C  
ATOM   1717  CG2 THR    39      18.464  -7.173  16.860  1.00 10.00      B    C  
ATOM   1718  OG1 THR    39      18.302  -6.722  14.496  1.00 10.00      B    O  
ATOM   1719  HN  THR    39      16.985  -5.074  14.726  1.00 10.00      B    H  
ATOM   1720  HG1 THR    39      17.477  -7.173  14.720  1.00 10.00      B    H  
ATOM   1721  N   GLU    40      20.728  -3.586  16.363  1.00 10.00      B    N  
ATOM   1722  CA  GLU    40      21.883  -2.763  16.008  1.00 10.00      B    C  
ATOM   1723  C   GLU    40      22.644  -3.345  14.817  1.00 10.00      B    C  
ATOM   1724  O   GLU    40      23.076  -4.500  14.842  1.00 10.00      B    O  
ATOM   1725  CB  GLU    40      22.817  -2.618  17.207  1.00 10.00      B    C  
ATOM   1726  CG  GLU    40      23.906  -1.576  17.026  1.00 10.00      B    C  
ATOM   1727  CD  GLU    40      25.124  -1.871  17.867  1.00 10.00      B    C  
ATOM   1728  OE1 GLU    40      26.242  -1.892  17.309  1.00 10.00      B    O  
ATOM   1729  OE2 GLU    40      24.970  -2.094  19.088  1.00 10.00      B    O1-
ATOM   1730  HN  GLU    40      20.603  -3.846  17.301  1.00 10.00      B    H  
ATOM   1731  N   GLY    41      22.795  -2.542  13.774  1.00 10.00      B    N  
ATOM   1732  CA  GLY    41      23.489  -2.990  12.586  1.00 10.00      B    C  
ATOM   1733  C   GLY    41      22.768  -2.558  11.330  1.00 10.00      B    C  
ATOM   1734  O   GLY    41      21.856  -1.728  11.387  1.00 10.00      B    O  
ATOM   1735  HN  GLY    41      22.429  -1.633  13.808  1.00 10.00      B    H  
ATOM   1736  N   LEU    42      23.164  -3.122  10.198  1.00 10.00      B    N  
ATOM   1737  CA  LEU    42      22.549  -2.788   8.923  1.00 10.00      B    C  
ATOM   1738  C   LEU    42      21.310  -3.636   8.669  1.00 10.00      B    C  
ATOM   1739  O   LEU    42      21.236  -4.794   9.081  1.00 10.00      B    O  
ATOM   1740  CB  LEU    42      23.548  -2.965   7.777  1.00 10.00      B    C  
ATOM   1741  CG  LEU    42      24.288  -1.706   7.313  1.00 10.00      B    C  
ATOM   1742  CD1 LEU    42      25.126  -1.127   8.438  1.00 10.00      B    C  
ATOM   1743  CD2 LEU    42      25.155  -2.011   6.103  1.00 10.00      B    C  
ATOM   1744  HN  LEU    42      23.888  -3.786  10.220  1.00 10.00      B    H  
ATOM   1745  N   HIS    43      20.328  -3.036   8.020  1.00 10.00      B    N  
ATOM   1746  CA  HIS    43      19.089  -3.723   7.685  1.00 10.00      B    C  
ATOM   1747  C   HIS    43      18.707  -3.415   6.250  1.00 10.00      B    C  
ATOM   1748  O   HIS    43      18.745  -2.257   5.836  1.00 10.00      B    O  
ATOM   1749  CB  HIS    43      17.953  -3.309   8.628  1.00 10.00      B    C  
ATOM   1750  CG  HIS    43      18.066  -3.895   9.999  1.00 10.00      B    C  
ATOM   1751  CD2 HIS    43      18.711  -3.450  11.101  1.00 10.00      B    C  
ATOM   1752  ND1 HIS    43      17.473  -5.084  10.360  1.00 10.00      B    N  
ATOM   1753  CE1 HIS    43      17.757  -5.349  11.619  1.00 10.00      B    C  
ATOM   1754  NE2 HIS    43      18.504  -4.372  12.092  1.00 10.00      B    N  
ATOM   1755  HN  HIS    43      20.436  -2.094   7.761  1.00 10.00      B    H  
ATOM   1756  HD1 HIS    43      16.928  -5.658   9.774  1.00 10.00      B    H  
ATOM   1757  HE2 HIS    43      18.978  -4.390  12.956  1.00 10.00      B    H  
ATOM   1758  N   GLY    44      18.359  -4.449   5.495  1.00 10.00      B    N  
ATOM   1759  CA  GLY    44      17.981  -4.263   4.107  1.00 10.00      B    C  
ATOM   1760  C   GLY    44      16.743  -3.402   3.951  1.00 10.00      B    C  
ATOM   1761  O   GLY    44      15.715  -3.662   4.578  1.00 10.00      B    O  
ATOM   1762  HN  GLY    44      18.366  -5.353   5.883  1.00 10.00      B    H  
ATOM   1763  N   PHE    45      16.849  -2.375   3.124  1.00 10.00      B    N  
ATOM   1764  CA  PHE    45      15.744  -1.463   2.875  1.00 10.00      B    C  
ATOM   1765  C   PHE    45      15.438  -1.455   1.383  1.00 10.00      B    C  
ATOM   1766  O   PHE    45      16.205  -0.908   0.591  1.00 10.00      B    O  
ATOM   1767  CB  PHE    45      16.130  -0.055   3.339  1.00 10.00      B    C  
ATOM   1768  CG  PHE    45      14.983   0.757   3.862  1.00 10.00      B    C  
ATOM   1769  CD1 PHE    45      14.006   0.172   4.649  1.00 10.00      B    C  
ATOM   1770  CD2 PHE    45      14.887   2.108   3.574  1.00 10.00      B    C  
ATOM   1771  CE1 PHE    45      12.955   0.921   5.139  1.00 10.00      B    C  
ATOM   1772  CE2 PHE    45      13.838   2.863   4.059  1.00 10.00      B    C  
ATOM   1773  CZ  PHE    45      12.870   2.268   4.843  1.00 10.00      B    C  
ATOM   1774  HN  PHE    45      17.704  -2.225   2.655  1.00 10.00      B    H  
ATOM   1775  N   HIS    46      14.328  -2.066   0.994  1.00 10.00      B    N  
ATOM   1776  CA  HIS    46      13.975  -2.144  -0.418  1.00 10.00      B    C  
ATOM   1777  C   HIS    46      12.498  -1.868  -0.657  1.00 10.00      B    C  
ATOM   1778  O   HIS    46      11.654  -2.117   0.207  1.00 10.00      B    O  
ATOM   1779  CB  HIS    46      14.298  -3.533  -0.979  1.00 10.00      B    C  
ATOM   1780  CG  HIS    46      15.688  -4.033  -0.721  1.00 10.00      B    C  
ATOM   1781  CD2 HIS    46      16.879  -3.533  -1.136  1.00 10.00      B    C  
ATOM   1782  ND1 HIS    46      15.908  -5.174   0.017  1.00 10.00      B    N  
ATOM   1783  CE1 HIS    46      17.217  -5.343   0.033  1.00 10.00      B    C  
ATOM   1784  NE2 HIS    46      17.845  -4.377  -0.648  1.00 10.00      B    N  
ATOM   1785  HN  HIS    46      13.729  -2.459   1.664  1.00 10.00      B    H  
ATOM   1786  HE2 HIS    46      18.822  -4.203  -0.643  1.00 10.00      B    H  
ATOM   1787  N   VAL    47      12.201  -1.352  -1.844  1.00 10.00      B    N  
ATOM   1788  CA  VAL    47      10.834  -1.066  -2.252  1.00 10.00      B    C  
ATOM   1789  C   VAL    47      10.381  -2.171  -3.200  1.00 10.00      B    C  
ATOM   1790  O   VAL    47      10.987  -2.379  -4.253  1.00 10.00      B    O  
ATOM   1791  CB  VAL    47      10.722   0.291  -2.981  1.00 10.00      B    C  
ATOM   1792  CG1 VAL    47       9.270   0.610  -3.308  1.00 10.00      B    C  
ATOM   1793  CG2 VAL    47      11.344   1.404  -2.152  1.00 10.00      B    C  
ATOM   1794  HN  VAL    47      12.935  -1.157  -2.472  1.00 10.00      B    H  
ATOM   1795  N   HIS    48       9.330  -2.877  -2.824  1.00 10.00      B    N  
ATOM   1796  CA  HIS    48       8.823  -3.978  -3.628  1.00 10.00      B    C  
ATOM   1797  C   HIS    48       8.020  -3.500  -4.832  1.00 10.00      B    C  
ATOM   1798  O   HIS    48       7.451  -2.407  -4.823  1.00 10.00      B    O  
ATOM   1799  CB  HIS    48       8.026  -4.962  -2.771  1.00 10.00      B    C  
ATOM   1800  CG  HIS    48       8.887  -5.758  -1.836  1.00 10.00      B    C  
ATOM   1801  CD2 HIS    48       9.146  -5.584  -0.515  1.00 10.00      B    C  
ATOM   1802  ND1 HIS    48       9.608  -6.866  -2.217  1.00 10.00      B    N  
ATOM   1803  CE1 HIS    48      10.268  -7.320  -1.146  1.00 10.00      B    C  
ATOM   1804  NE2 HIS    48      10.022  -6.579  -0.083  1.00 10.00      B    N  
ATOM   1805  HN  HIS    48       8.870  -2.644  -1.984  1.00 10.00      B    H  
ATOM   1806  HD1 HIS    48       9.627  -7.259  -3.118  1.00 10.00      B    H  
ATOM   1807  N   GLU    49       7.976  -4.338  -5.863  1.00 10.00      B    N  
ATOM   1808  CA  GLU    49       7.274  -4.011  -7.102  1.00 10.00      B    C  
ATOM   1809  C   GLU    49       5.759  -4.145  -6.961  1.00 10.00      B    C  
ATOM   1810  O   GLU    49       5.000  -3.564  -7.739  1.00 10.00      B    O  
ATOM   1811  CB  GLU    49       7.785  -4.879  -8.260  1.00 10.00      B    C  
ATOM   1812  CG  GLU    49       7.422  -4.355  -9.643  1.00 10.00      B    C  
ATOM   1813  CD  GLU    49       8.303  -4.923 -10.738  1.00 10.00      B    C  
ATOM   1814  OE1 GLU    49       7.835  -5.799 -11.500  1.00 10.00      B    O  
ATOM   1815  OE2 GLU    49       9.470  -4.492 -10.851  1.00 10.00      B    O1-
ATOM   1816  HN  GLU    49       8.429  -5.207  -5.787  1.00 10.00      B    H  
ATOM   1817  N   PHE    50       5.320  -4.900  -5.967  1.00 10.00      B    N  
ATOM   1818  CA  PHE    50       3.896  -5.103  -5.748  1.00 10.00      B    C  
ATOM   1819  C   PHE    50       3.394  -4.280  -4.567  1.00 10.00      B    C  
ATOM   1820  O   PHE    50       4.180  -3.858  -3.711  1.00 10.00      B    O  
ATOM   1821  CB  PHE    50       3.588  -6.590  -5.565  1.00 10.00      B    C  
ATOM   1822  CG  PHE    50       4.025  -7.430  -6.734  1.00 10.00      B    C  
ATOM   1823  CD1 PHE    50       3.515  -7.194  -7.998  1.00 10.00      B    C  
ATOM   1824  CD2 PHE    50       4.948  -8.450  -6.569  1.00 10.00      B    C  
ATOM   1825  CE1 PHE    50       3.917  -7.957  -9.077  1.00 10.00      B    C  
ATOM   1826  CE2 PHE    50       5.354  -9.218  -7.643  1.00 10.00      B    C  
ATOM   1827  CZ  PHE    50       4.837  -8.972  -8.900  1.00 10.00      B    C  
ATOM   1828  HN  PHE    50       5.963  -5.324  -5.363  1.00 10.00      B    H  
ATOM   1829  N   GLY    51       2.090  -4.047  -4.524  1.00 10.00      B    N  
ATOM   1830  CA  GLY    51       1.519  -3.260  -3.453  1.00 10.00      B    C  
ATOM   1831  C   GLY    51       0.272  -3.881  -2.859  1.00 10.00      B    C  
ATOM   1832  O   GLY    51      -0.821  -3.729  -3.402  1.00 10.00      B    O  
ATOM   1833  HN  GLY    51       1.503  -4.426  -5.227  1.00 10.00      B    H  
ATOM   1834  N   ASP    52       0.438  -4.572  -1.740  1.00 10.00      B    N  
ATOM   1835  CA  ASP    52      -0.675  -5.216  -1.054  1.00 10.00      B    C  
ATOM   1836  C   ASP    52      -0.391  -5.314   0.438  1.00 10.00      B    C  
ATOM   1837  O   ASP    52       0.768  -5.335   0.854  1.00 10.00      B    O  
ATOM   1838  CB  ASP    52      -0.949  -6.615  -1.622  1.00 10.00      B    C  
ATOM   1839  CG  ASP    52      -1.866  -7.435  -0.728  1.00 10.00      B    C  
ATOM   1840  OD1 ASP    52      -2.996  -6.977  -0.445  1.00 10.00      B    O  
ATOM   1841  OD2 ASP    52      -1.453  -8.524  -0.281  1.00 10.00      B    O1-
ATOM   1842  HN  ASP    52       1.336  -4.641  -1.352  1.00 10.00      B    H  
ATOM   1843  N   ASN    53      -1.451  -5.357   1.234  1.00 10.00      B    N  
ATOM   1844  CA  ASN    53      -1.323  -5.461   2.680  1.00 10.00      B    C  
ATOM   1845  C   ASN    53      -2.420  -6.348   3.254  1.00 10.00      B    C  
ATOM   1846  O   ASN    53      -2.594  -6.425   4.472  1.00 10.00      B    O  
ATOM   1847  CB  ASN    53      -1.377  -4.082   3.336  1.00 10.00      B    C  
ATOM   1848  CG  ASN    53      -0.007  -3.466   3.551  1.00 10.00      B    C  
ATOM   1849  ND2 ASN    53       0.987  -4.286   3.860  1.00 10.00      B    N  
ATOM   1850  OD1 ASN    53       0.150  -2.250   3.450  1.00 10.00      B    O  
ATOM   1851  HN  ASN    53      -2.345  -5.338   0.832  1.00 10.00      B    H  
ATOM   1852 HD21 ASN    53       0.793  -5.250   3.938  1.00 10.00      B    H  
ATOM   1853 HD22 ASN    53       1.876  -3.903   4.001  1.00 10.00      B    H  
ATOM   1854  N   THR    54      -3.157  -7.024   2.379  1.00 10.00      B    N  
ATOM   1855  CA  THR    54      -4.236  -7.897   2.820  1.00 10.00      B    C  
ATOM   1856  C   THR    54      -3.680  -9.108   3.558  1.00 10.00      B    C  
ATOM   1857  O   THR    54      -4.263  -9.575   4.535  1.00 10.00      B    O  
ATOM   1858  CB  THR    54      -5.154  -8.344   1.662  1.00 10.00      B    C  
ATOM   1859  CG2 THR    54      -5.952  -7.168   1.122  1.00 10.00      B    C  
ATOM   1860  OG1 THR    54      -4.384  -8.927   0.602  1.00 10.00      B    O  
ATOM   1861  HN  THR    54      -2.960  -6.948   1.415  1.00 10.00      B    H  
ATOM   1862  HG1 THR    54      -3.824  -8.243   0.190  1.00 10.00      B    H  
ATOM   1863  N   ALA    55      -2.530  -9.595   3.100  1.00 10.00      B    N  
ATOM   1864  CA  ALA    55      -1.880 -10.739   3.723  1.00 10.00      B    C  
ATOM   1865  C   ALA    55      -0.765 -10.273   4.653  1.00 10.00      B    C  
ATOM   1866  O   ALA    55       0.157 -11.024   4.970  1.00 10.00      B    O  
ATOM   1867  CB  ALA    55      -1.335 -11.683   2.661  1.00 10.00      B    C  
ATOM   1868  HN  ALA    55      -2.112  -9.176   2.314  1.00 10.00      B    H  
ATOM   1869  N   GLY    56      -0.855  -9.026   5.087  1.00 10.00      B    N  
ATOM   1870  CA  GLY    56       0.149  -8.476   5.972  1.00 10.00      B    C  
ATOM   1871  C   GLY    56       1.373  -8.012   5.214  1.00 10.00      B    C  
ATOM   1872  O   GLY    56       1.290  -7.097   4.399  1.00 10.00      B    O  
ATOM   1873  HN  GLY    56      -1.607  -8.467   4.794  1.00 10.00      B    H  
ATOM   1874  N   CYS    57       2.503  -8.652   5.468  1.00 10.00      B    N  
ATOM   1875  CA  CYS    57       3.750  -8.293   4.796  1.00 10.00      B    C  
ATOM   1876  C   CYS    57       4.300  -9.482   4.017  1.00 10.00      B    C  
ATOM   1877  O   CYS    57       5.435  -9.453   3.539  1.00 10.00      B    O  
ATOM   1878  CB  CYS    57       4.796  -7.816   5.810  1.00 10.00      B    C  
ATOM   1879  SG  CYS    57       4.179  -6.640   7.060  1.00 10.00      B    S  
ATOM   1880  HN  CYS    57       2.503  -9.383   6.118  1.00 10.00      B    H  
ATOM   1881  N   THR    58       3.490 -10.525   3.893  1.00 10.00      B    N  
ATOM   1882  CA  THR    58       3.893 -11.729   3.182  1.00 10.00      B    C  
ATOM   1883  C   THR    58       3.887 -11.506   1.669  1.00 10.00      B    C  
ATOM   1884  O   THR    58       4.756 -12.006   0.951  1.00 10.00      B    O  
ATOM   1885  CB  THR    58       2.962 -12.904   3.535  1.00 10.00      B    C  
ATOM   1886  CG2 THR    58       3.672 -14.232   3.330  1.00 10.00      B    C  
ATOM   1887  OG1 THR    58       2.567 -12.789   4.911  1.00 10.00      B    O  
ATOM   1888  HN  THR    58       2.595 -10.488   4.294  1.00 10.00      B    H  
ATOM   1889  HG1 THR    58       2.522 -13.667   5.305  1.00 10.00      B    H  
ATOM   1890  N   SER    59       2.905 -10.751   1.195  1.00 10.00      B    N  
ATOM   1891  CA  SER    59       2.781 -10.456  -0.222  1.00 10.00      B    C  
ATOM   1892  C   SER    59       3.569  -9.201  -0.579  1.00 10.00      B    C  
ATOM   1893  O   SER    59       3.266  -8.109  -0.098  1.00 10.00      B    O  
ATOM   1894  CB  SER    59       1.306 -10.279  -0.578  1.00 10.00      B    C  
ATOM   1895  OG  SER    59       0.541  -9.984   0.581  1.00 10.00      B    O  
ATOM   1896  HN  SER    59       2.244 -10.378   1.814  1.00 10.00      B    H  
ATOM   1897  HG  SER    59      -0.217  -9.421   0.330  1.00 10.00      B    H  
ATOM   1898  N   ALA    60       4.585  -9.364  -1.418  1.00 10.00      B    N  
ATOM   1899  CA  ALA    60       5.422  -8.245  -1.826  1.00 10.00      B    C  
ATOM   1900  C   ALA    60       6.237  -8.593  -3.066  1.00 10.00      B    C  
ATOM   1901  O   ALA    60       6.520  -7.726  -3.897  1.00 10.00      B    O  
ATOM   1902  CB  ALA    60       6.338  -7.835  -0.684  1.00 10.00      B    C  
ATOM   1903  HN  ALA    60       4.769 -10.259  -1.778  1.00 10.00      B    H  
ATOM   1904  N   GLY    61       6.610  -9.864  -3.185  1.00 10.00      B    N  
ATOM   1905  CA  GLY    61       7.387 -10.310  -4.327  1.00 10.00      B    C  
ATOM   1906  C   GLY    61       8.786  -9.722  -4.343  1.00 10.00      B    C  
ATOM   1907  O   GLY    61       9.390  -9.524  -3.284  1.00 10.00      B    O  
ATOM   1908  HN  GLY    61       6.350 -10.510  -2.494  1.00 10.00      B    H  
ATOM   1909  N   PRO    62       9.331  -9.435  -5.536  1.00 10.00      B    N  
ATOM   1910  CA  PRO    62      10.667  -8.865  -5.684  1.00 10.00      B    C  
ATOM   1911  C   PRO    62      10.657  -7.341  -5.552  1.00 10.00      B    C  
ATOM   1912  O   PRO    62       9.626  -6.734  -5.253  1.00 10.00      B    O  
ATOM   1913  CB  PRO    62      11.037  -9.265  -7.110  1.00 10.00      B    C  
ATOM   1914  CG  PRO    62       9.738  -9.266  -7.841  1.00 10.00      B    C  
ATOM   1915  CD  PRO    62       8.681  -9.655  -6.842  1.00 10.00      B    C  
ATOM   1916  N   HIS    63      11.812  -6.733  -5.777  1.00 10.00      B    N  
ATOM   1917  CA  HIS    63      11.951  -5.286  -5.683  1.00 10.00      B    C  
ATOM   1918  C   HIS    63      11.457  -4.617  -6.961  1.00 10.00      B    C  
ATOM   1919  O   HIS    63      11.500  -5.217  -8.035  1.00 10.00      B    O  
ATOM   1920  CB  HIS    63      13.413  -4.907  -5.436  1.00 10.00      B    C  
ATOM   1921  CG  HIS    63      14.131  -5.808  -4.477  1.00 10.00      B    C  
ATOM   1922  CD2 HIS    63      13.989  -5.925  -3.138  1.00 10.00      B    C  
ATOM   1923  ND1 HIS    63      15.094  -6.686  -4.909  1.00 10.00      B    N  
ATOM   1924  CE1 HIS    63      15.519  -7.311  -3.829  1.00 10.00      B    C  
ATOM   1925  NE2 HIS    63      14.881  -6.884  -2.733  1.00 10.00      B    N  
ATOM   1926  HN  HIS    63      12.598  -7.270  -6.008  1.00 10.00      B    H  
ATOM   1927  HE2 HIS    63      15.186  -7.022  -1.810  1.00 10.00      B    H  
ATOM   1928  N   PHE    64      10.998  -3.378  -6.839  1.00 10.00      B    N  
ATOM   1929  CA  PHE    64      10.486  -2.621  -7.979  1.00 10.00      B    C  
ATOM   1930  C   PHE    64      11.593  -2.304  -8.979  1.00 10.00      B    C  
ATOM   1931  O   PHE    64      12.585  -1.656  -8.633  1.00 10.00      B    O  
ATOM   1932  CB  PHE    64       9.824  -1.322  -7.498  1.00 10.00      B    C  
ATOM   1933  CG  PHE    64       9.311  -0.440  -8.606  1.00 10.00      B    C  
ATOM   1934  CD1 PHE    64       8.203  -0.810  -9.352  1.00 10.00      B    C  
ATOM   1935  CD2 PHE    64       9.935   0.762  -8.897  1.00 10.00      B    C  
ATOM   1936  CE1 PHE    64       7.728   0.002 -10.364  1.00 10.00      B    C  
ATOM   1937  CE2 PHE    64       9.466   1.578  -9.909  1.00 10.00      B    C  
ATOM   1938  CZ  PHE    64       8.360   1.198 -10.645  1.00 10.00      B    C  
ATOM   1939  HN  PHE    64      10.999  -2.955  -5.950  1.00 10.00      B    H  
ATOM   1940  N   ASN    65      11.425  -2.765 -10.213  1.00 10.00      B    N  
ATOM   1941  CA  ASN    65      12.408  -2.517 -11.258  1.00 10.00      B    C  
ATOM   1942  C   ASN    65      11.879  -2.868 -12.641  1.00 10.00      B    C  
ATOM   1943  O   ASN    65      11.883  -4.031 -13.039  1.00 10.00      B    O  
ATOM   1944  CB  ASN    65      13.693  -3.300 -11.000  1.00 10.00      B    C  
ATOM   1945  CG  ASN    65      14.834  -2.825 -11.873  1.00 10.00      B    C  
ATOM   1946  ND2 ASN    65      15.839  -3.664 -12.055  1.00 10.00      B    N  
ATOM   1947  OD1 ASN    65      14.817  -1.706 -12.376  1.00 10.00      B    O  
ATOM   1948  HN  ASN    65      10.617  -3.297 -10.428  1.00 10.00      B    H  
ATOM   1949 HD21 ASN    65      15.795  -4.547 -11.629  1.00 10.00      B    H  
ATOM   1950 HD22 ASN    65      16.606  -3.358 -12.587  1.00 10.00      B    H  
ATOM   1951  N   PRO    66      11.429  -1.864 -13.401  1.00 10.00      B    N  
ATOM   1952  CA  PRO    66      10.916  -2.073 -14.755  1.00 10.00      B    C  
ATOM   1953  C   PRO    66      12.053  -2.185 -15.770  1.00 10.00      B    C  
ATOM   1954  O   PRO    66      11.822  -2.384 -16.959  1.00 10.00      B    O  
ATOM   1955  CB  PRO    66      10.106  -0.801 -15.008  1.00 10.00      B    C  
ATOM   1956  CG  PRO    66      10.803   0.246 -14.208  1.00 10.00      B    C  
ATOM   1957  CD  PRO    66      11.361  -0.448 -12.995  1.00 10.00      B    C  
ATOM   1958  N   LEU    67      13.285  -2.049 -15.287  1.00 10.00      B    N  
ATOM   1959  CA  LEU    67      14.463  -2.130 -16.145  1.00 10.00      B    C  
ATOM   1960  C   LEU    67      14.969  -3.567 -16.271  1.00 10.00      B    C  
ATOM   1961  O   LEU    67      15.908  -3.836 -17.022  1.00 10.00      B    O  
ATOM   1962  CB  LEU    67      15.576  -1.224 -15.611  1.00 10.00      B    C  
ATOM   1963  CG  LEU    67      15.224   0.257 -15.446  1.00 10.00      B    C  
ATOM   1964  CD1 LEU    67      16.377   1.012 -14.800  1.00 10.00      B    C  
ATOM   1965  CD2 LEU    67      14.860   0.876 -16.788  1.00 10.00      B    C  
ATOM   1966  HN  LEU    67      13.401  -1.875 -14.330  1.00 10.00      B    H  
ATOM   1967  N   SER    68      14.353  -4.476 -15.516  1.00 10.00      B    N  
ATOM   1968  CA  SER    68      14.722  -5.892 -15.535  1.00 10.00      B    C  
ATOM   1969  C   SER    68      16.207  -6.111 -15.216  1.00 10.00      B    C  
ATOM   1970  O   SER    68      16.856  -7.004 -15.765  1.00 10.00      B    O  
ATOM   1971  CB  SER    68      14.343  -6.520 -16.877  1.00 10.00      B    C  
ATOM   1972  OG  SER    68      12.981  -6.263 -17.180  1.00 10.00      B    O  
ATOM   1973  HN  SER    68      13.612  -4.191 -14.942  1.00 10.00      B    H  
ATOM   1974  HG  SER    68      12.585  -7.051 -17.569  1.00 10.00      B    H  
ATOM   1975  N   ARG    69      16.733  -5.292 -14.315  1.00 10.00      B    N  
ATOM   1976  CA  ARG    69      18.131  -5.391 -13.914  1.00 10.00      B    C  
ATOM   1977  C   ARG    69      18.251  -6.239 -12.654  1.00 10.00      B    C  
ATOM   1978  O   ARG    69      17.242  -6.569 -12.025  1.00 10.00      B    O  
ATOM   1979  CB  ARG    69      18.715  -3.999 -13.657  1.00 10.00      B    C  
ATOM   1980  CG  ARG    69      18.563  -3.027 -14.812  1.00 10.00      B    C  
ATOM   1981  CD  ARG    69      19.553  -3.319 -15.927  1.00 10.00      B    C  
ATOM   1982  NE  ARG    69      19.858  -2.112 -16.691  1.00 10.00      B    N  
ATOM   1983  CZ  ARG    69      20.986  -1.413 -16.556  1.00 10.00      B    C  
ATOM   1984  NH1 ARG    69      21.981  -1.884 -15.819  1.00 10.00      B    N1+
ATOM   1985  NH2 ARG    69      21.132  -0.263 -17.199  1.00 10.00      B    N  
ATOM   1986  HN  ARG    69      16.164  -4.612 -13.903  1.00 10.00      B    H  
ATOM   1987  HE  ARG    69      19.166  -1.782 -17.309  1.00 10.00      B    H  
ATOM   1988 HH11 ARG    69      21.898  -2.781 -15.362  1.00 10.00      B    H  
ATOM   1989 HH12 ARG    69      22.827  -1.342 -15.705  1.00 10.00      B    H  
ATOM   1990 HH21 ARG    69      20.399   0.082 -17.790  1.00 10.00      B    H  
ATOM   1991 HH22 ARG    69      21.977   0.275 -17.084  1.00 10.00      B    H  
ATOM   1992  N   LYS    70      19.482  -6.576 -12.284  1.00 10.00      B    N  
ATOM   1993  CA  LYS    70      19.741  -7.395 -11.101  1.00 10.00      B    C  
ATOM   1994  C   LYS    70      19.631  -6.570  -9.818  1.00 10.00      B    C  
ATOM   1995  O   LYS    70      18.921  -5.567  -9.770  1.00 10.00      B    O  
ATOM   1996  CB  LYS    70      21.127  -8.053 -11.184  1.00 10.00      B    C  
ATOM   1997  CG  LYS    70      21.506  -8.593 -12.556  1.00 10.00      B    C  
ATOM   1998  CD  LYS    70      20.491  -9.595 -13.084  1.00 10.00      B    C  
ATOM   1999  CE  LYS    70      19.921  -9.151 -14.426  1.00 10.00      B    C  
ATOM   2000  NZ  LYS    70      20.952  -8.512 -15.288  1.00 10.00      B    N1+
ATOM   2001  HN  LYS    70      20.244  -6.269 -12.832  1.00 10.00      B    H  
ATOM   2002  HZ1 LYS    70      21.834  -9.058 -15.256  1.00 10.00      B    H  
ATOM   2003  HZ2 LYS    70      21.147  -7.539 -14.959  1.00 10.00      B    H  
ATOM   2004  HZ3 LYS    70      20.622  -8.468 -16.273  1.00 10.00      B    H  
ATOM   2005  N   HIS    71      20.344  -6.995  -8.784  1.00 10.00      B    N  
ATOM   2006  CA  HIS    71      20.318  -6.308  -7.500  1.00 10.00      B    C  
ATOM   2007  C   HIS    71      21.712  -5.822  -7.128  1.00 10.00      B    C  
ATOM   2008  O   HIS    71      22.679  -6.580  -7.207  1.00 10.00      B    O  
ATOM   2009  CB  HIS    71      19.762  -7.239  -6.412  1.00 10.00      B    C  
ATOM   2010  CG  HIS    71      19.869  -6.706  -5.013  1.00 10.00      B    C  
ATOM   2011  CD2 HIS    71      20.382  -7.267  -3.894  1.00 10.00      B    C  
ATOM   2012  ND1 HIS    71      19.429  -5.456  -4.641  1.00 10.00      B    N  
ATOM   2013  CE1 HIS    71      19.670  -5.267  -3.359  1.00 10.00      B    C  
ATOM   2014  NE2 HIS    71      20.246  -6.354  -2.886  1.00 10.00      B    N  
ATOM   2015  HN  HIS    71      20.923  -7.778  -8.892  1.00 10.00      B    H  
ATOM   2016  HD1 HIS    71      19.005  -4.788  -5.237  1.00 10.00      B    H  
ATOM   2017  HE2 HIS    71      20.537  -6.481  -1.942  1.00 10.00      B    H  
ATOM   2018  N   GLY    72      21.802  -4.563  -6.726  1.00 10.00      B    N  
ATOM   2019  CA  GLY    72      23.072  -3.987  -6.345  1.00 10.00      B    C  
ATOM   2020  C   GLY    72      22.896  -2.961  -5.250  1.00 10.00      B    C  
ATOM   2021  O   GLY    72      21.877  -2.965  -4.556  1.00 10.00      B    O  
ATOM   2022  HN  GLY    72      20.989  -4.012  -6.675  1.00 10.00      B    H  
ATOM   2023  N   GLY    73      23.875  -2.081  -5.096  1.00 10.00      B    N  
ATOM   2024  CA  GLY    73      23.796  -1.054  -4.076  1.00 10.00      B    C  
ATOM   2025  C   GLY    73      22.885   0.087  -4.489  1.00 10.00      B    C  
ATOM   2026  O   GLY    73      22.493   0.172  -5.653  1.00 10.00      B    O  
ATOM   2027  HN  GLY    73      24.658  -2.124  -5.687  1.00 10.00      B    H  
ATOM   2028  N   PRO    74      22.537   0.992  -3.557  1.00 10.00      B    N  
ATOM   2029  CA  PRO    74      21.662   2.136  -3.849  1.00 10.00      B    C  
ATOM   2030  C   PRO    74      22.265   3.056  -4.905  1.00 10.00      B    C  
ATOM   2031  O   PRO    74      21.555   3.746  -5.626  1.00 10.00      B    O  
ATOM   2032  CB  PRO    74      21.553   2.873  -2.507  1.00 10.00      B    C  
ATOM   2033  CG  PRO    74      22.697   2.371  -1.690  1.00 10.00      B    C  
ATOM   2034  CD  PRO    74      22.958   0.967  -2.147  1.00 10.00      B    C  
ATOM   2035  N   LYS    75      23.585   3.059  -4.989  1.00 10.00      B    N  
ATOM   2036  CA  LYS    75      24.287   3.887  -5.955  1.00 10.00      B    C  
ATOM   2037  C   LYS    75      24.999   3.013  -6.979  1.00 10.00      B    C  
ATOM   2038  O   LYS    75      26.144   3.267  -7.352  1.00 10.00      B    O  
ATOM   2039  CB  LYS    75      25.270   4.827  -5.252  1.00 10.00      B    C  
ATOM   2040  CG  LYS    75      24.684   6.187  -4.893  1.00 10.00      B    C  
ATOM   2041  CD  LYS    75      23.587   6.071  -3.847  1.00 10.00      B    C  
ATOM   2042  CE  LYS    75      22.815   7.373  -3.702  1.00 10.00      B    C  
ATOM   2043  NZ  LYS    75      22.184   7.796  -4.981  1.00 10.00      B    N1+
ATOM   2044  HN  LYS    75      24.101   2.480  -4.390  1.00 10.00      B    H  
ATOM   2045  HZ1 LYS    75      21.830   8.772  -4.899  1.00 10.00      B    H  
ATOM   2046  HZ2 LYS    75      21.379   7.171  -5.217  1.00 10.00      B    H  
ATOM   2047  HZ3 LYS    75      22.874   7.757  -5.756  1.00 10.00      B    H  
ATOM   2048  N   ASP    76      24.307   1.972  -7.414  1.00 10.00      B    N  
ATOM   2049  CA  ASP    76      24.836   1.037  -8.397  1.00 10.00      B    C  
ATOM   2050  C   ASP    76      24.166   1.274  -9.744  1.00 10.00      B    C  
ATOM   2051  O   ASP    76      23.220   2.057  -9.844  1.00 10.00      B    O  
ATOM   2052  CB  ASP    76      24.543  -0.393  -7.939  1.00 10.00      B    C  
ATOM   2053  CG  ASP    76      25.606  -1.393  -8.336  1.00 10.00      B    C  
ATOM   2054  OD1 ASP    76      25.904  -2.294  -7.523  1.00 10.00      B    O  
ATOM   2055  OD2 ASP    76      26.145  -1.291  -9.459  1.00 10.00      B    O1-
ATOM   2056  HN  ASP    76      23.404   1.825  -7.063  1.00 10.00      B    H  
ATOM   2057  N   GLU    77      24.665   0.607 -10.772  1.00 10.00      B    N  
ATOM   2058  CA  GLU    77      24.103   0.722 -12.112  1.00 10.00      B    C  
ATOM   2059  C   GLU    77      23.167  -0.458 -12.349  1.00 10.00      B    C  
ATOM   2060  O   GLU    77      22.026  -0.297 -12.781  1.00 10.00      B    O  
ATOM   2061  CB  GLU    77      25.227   0.739 -13.159  1.00 10.00      B    C  
ATOM   2062  CG  GLU    77      24.909   1.523 -14.426  1.00 10.00      B    C  
ATOM   2063  CD  GLU    77      23.951   0.798 -15.351  1.00 10.00      B    C  
ATOM   2064  OE1 GLU    77      24.172  -0.400 -15.618  1.00 10.00      B    O  
ATOM   2065  OE2 GLU    77      22.973   1.422 -15.817  1.00 10.00      B    O1-
ATOM   2066  HN  GLU    77      25.435   0.010 -10.623  1.00 10.00      B    H  
ATOM   2067  N   GLU    78      23.660  -1.646 -12.037  1.00 10.00      B    N  
ATOM   2068  CA  GLU    78      22.886  -2.864 -12.190  1.00 10.00      B    C  
ATOM   2069  C   GLU    78      22.141  -3.161 -10.891  1.00 10.00      B    C  
ATOM   2070  O   GLU    78      22.586  -3.969 -10.071  1.00 10.00      B    O  
ATOM   2071  CB  GLU    78      23.809  -4.029 -12.567  1.00 10.00      B    C  
ATOM   2072  CG  GLU    78      23.098  -5.330 -12.914  1.00 10.00      B    C  
ATOM   2073  CD  GLU    78      22.218  -5.227 -14.143  1.00 10.00      B    C  
ATOM   2074  OE1 GLU    78      22.491  -4.376 -15.015  1.00 10.00      B    O  
ATOM   2075  OE2 GLU    78      21.245  -6.002 -14.243  1.00 10.00      B    O1-
ATOM   2076  HN  GLU    78      24.575  -1.705 -11.692  1.00 10.00      B    H  
ATOM   2077  N   ARG    79      21.025  -2.472 -10.696  1.00 10.00      B    N  
ATOM   2078  CA  ARG    79      20.215  -2.651  -9.500  1.00 10.00      B    C  
ATOM   2079  C   ARG    79      18.750  -2.360  -9.795  1.00 10.00      B    C  
ATOM   2080  O   ARG    79      18.404  -1.938 -10.901  1.00 10.00      B    O  
ATOM   2081  CB  ARG    79      20.716  -1.750  -8.364  1.00 10.00      B    C  
ATOM   2082  CG  ARG    79      20.517  -0.256  -8.588  1.00 10.00      B    C  
ATOM   2083  CD  ARG    79      19.846   0.385  -7.384  1.00 10.00      B    C  
ATOM   2084  NE  ARG    79      19.938   1.846  -7.387  1.00 10.00      B    N  
ATOM   2085  CZ  ARG    79      18.928   2.659  -7.067  1.00 10.00      B    C  
ATOM   2086  NH1 ARG    79      17.722   2.168  -6.824  1.00 10.00      B    N1+
ATOM   2087  NH2 ARG    79      19.131   3.967  -7.000  1.00 10.00      B    N  
ATOM   2088  HN  ARG    79      20.736  -1.824 -11.376  1.00 10.00      B    H  
ATOM   2089  HE  ARG    79      20.810   2.239  -7.604  1.00 10.00      B    H  
ATOM   2090 HH11 ARG    79      17.562   1.179  -6.880  1.00 10.00      B    H  
ATOM   2091 HH12 ARG    79      16.964   2.780  -6.588  1.00 10.00      B    H  
ATOM   2092 HH21 ARG    79      20.039   4.345  -7.192  1.00 10.00      B    H  
ATOM   2093 HH22 ARG    79      18.382   4.594  -6.740  1.00 10.00      B    H  
ATOM   2094  N   HIS    80      17.892  -2.593  -8.811  1.00 10.00      B    N  
ATOM   2095  CA  HIS    80      16.468  -2.336  -8.966  1.00 10.00      B    C  
ATOM   2096  C   HIS    80      16.174  -0.899  -8.570  1.00 10.00      B    C  
ATOM   2097  O   HIS    80      16.892  -0.318  -7.763  1.00 10.00      B    O  
ATOM   2098  CB  HIS    80      15.636  -3.270  -8.080  1.00 10.00      B    C  
ATOM   2099  CG  HIS    80      15.894  -4.733  -8.266  1.00 10.00      B    C  
ATOM   2100  CD2 HIS    80      15.676  -5.555  -9.320  1.00 10.00      B    C  
ATOM   2101  ND1 HIS    80      16.425  -5.519  -7.276  1.00 10.00      B    N  
ATOM   2102  CE1 HIS    80      16.524  -6.764  -7.708  1.00 10.00      B    C  
ATOM   2103  NE2 HIS    80      16.073  -6.811  -8.948  1.00 10.00      B    N  
ATOM   2104  HN  HIS    80      18.230  -2.937  -7.947  1.00 10.00      B    H  
ATOM   2105  HD1 HIS    80      16.671  -5.210  -6.368  1.00 10.00      B    H  
ATOM   2106  HE2 HIS    80      15.896  -7.638  -9.453  1.00 10.00      B    H  
ATOM   2107  N   VAL    81      15.114  -0.328  -9.123  1.00 10.00      B    N  
ATOM   2108  CA  VAL    81      14.740   1.042  -8.799  1.00 10.00      B    C  
ATOM   2109  C   VAL    81      14.414   1.149  -7.310  1.00 10.00      B    C  
ATOM   2110  O   VAL    81      14.737   2.139  -6.660  1.00 10.00      B    O  
ATOM   2111  CB  VAL    81      13.529   1.516  -9.635  1.00 10.00      B    C  
ATOM   2112  CG1 VAL    81      13.179   2.965  -9.320  1.00 10.00      B    C  
ATOM   2113  CG2 VAL    81      13.812   1.345 -11.121  1.00 10.00      B    C  
ATOM   2114  HN  VAL    81      14.569  -0.836  -9.757  1.00 10.00      B    H  
ATOM   2115  N   GLY    82      13.809   0.096  -6.774  1.00 10.00      B    N  
ATOM   2116  CA  GLY    82      13.445   0.076  -5.369  1.00 10.00      B    C  
ATOM   2117  C   GLY    82      14.579  -0.330  -4.442  1.00 10.00      B    C  
ATOM   2118  O   GLY    82      14.374  -0.465  -3.236  1.00 10.00      B    O  
ATOM   2119  HN  GLY    82      13.589  -0.674  -7.347  1.00 10.00      B    H  
ATOM   2120  N   ASP    83      15.770  -0.534  -4.992  1.00 10.00      B    N  
ATOM   2121  CA  ASP    83      16.928  -0.915  -4.179  1.00 10.00      B    C  
ATOM   2122  C   ASP    83      17.458   0.305  -3.433  1.00 10.00      B    C  
ATOM   2123  O   ASP    83      18.261   1.065  -3.971  1.00 10.00      B    O  
ATOM   2124  CB  ASP    83      18.048  -1.510  -5.047  1.00 10.00      B    C  
ATOM   2125  CG  ASP    83      17.815  -2.946  -5.488  1.00 10.00      B    C  
ATOM   2126  OD1 ASP    83      16.822  -3.566  -5.064  1.00 10.00      B    O  
ATOM   2127  OD2 ASP    83      18.639  -3.473  -6.275  1.00 10.00      B    O1-
ATOM   2128  HN  ASP    83      15.877  -0.422  -5.961  1.00 10.00      B    H  
ATOM   2129  N   LEU    84      16.994   0.502  -2.203  1.00 10.00      B    N  
ATOM   2130  CA  LEU    84      17.424   1.647  -1.406  1.00 10.00      B    C  
ATOM   2131  C   LEU    84      18.723   1.371  -0.657  1.00 10.00      B    C  
ATOM   2132  O   LEU    84      19.416   2.298  -0.239  1.00 10.00      B    O  
ATOM   2133  CB  LEU    84      16.325   2.103  -0.445  1.00 10.00      B    C  
ATOM   2134  CG  LEU    84      15.115   2.788  -1.087  1.00 10.00      B    C  
ATOM   2135  CD1 LEU    84      14.087   3.156  -0.028  1.00 10.00      B    C  
ATOM   2136  CD2 LEU    84      15.547   4.021  -1.866  1.00 10.00      B    C  
ATOM   2137  HN  LEU    84      16.347  -0.130  -1.826  1.00 10.00      B    H  
ATOM   2138  N   GLY    85      19.045   0.099  -0.478  1.00 10.00      B    N  
ATOM   2139  CA  GLY    85      20.272  -0.263   0.203  1.00 10.00      B    C  
ATOM   2140  C   GLY    85      20.042  -0.783   1.605  1.00 10.00      B    C  
ATOM   2141  O   GLY    85      19.188  -1.644   1.826  1.00 10.00      B    O  
ATOM   2142  HN  GLY    85      18.439  -0.600  -0.800  1.00 10.00      B    H  
ATOM   2143  N   ASN    86      20.804  -0.259   2.557  1.00 10.00      B    N  
ATOM   2144  CA  ASN    86      20.697  -0.683   3.947  1.00 10.00      B    C  
ATOM   2145  C   ASN    86      20.594   0.506   4.889  1.00 10.00      B    C  
ATOM   2146  O   ASN    86      21.115   1.587   4.604  1.00 10.00      B    O  
ATOM   2147  CB  ASN    86      21.923  -1.512   4.347  1.00 10.00      B    C  
ATOM   2148  CG  ASN    86      21.914  -2.916   3.783  1.00 10.00      B    C  
ATOM   2149  ND2 ASN    86      22.571  -3.103   2.649  1.00 10.00      B    N  
ATOM   2150  OD1 ASN    86      21.341  -3.830   4.372  1.00 10.00      B    O  
ATOM   2151  HN  ASN    86      21.455   0.434   2.321  1.00 10.00      B    H  
ATOM   2152 HD21 ASN    86      23.022  -2.331   2.243  1.00 10.00      B    H  
ATOM   2153 HD22 ASN    86      22.578  -4.002   2.260  1.00 10.00      B    H  
ATOM   2154  N   VAL    87      19.917   0.298   6.009  1.00 10.00      B    N  
ATOM   2155  CA  VAL    87      19.764   1.330   7.030  1.00 10.00      B    C  
ATOM   2156  C   VAL    87      20.480   0.899   8.311  1.00 10.00      B    C  
ATOM   2157  O   VAL    87      20.325  -0.237   8.763  1.00 10.00      B    O  
ATOM   2158  CB  VAL    87      18.283   1.651   7.330  1.00 10.00      B    C  
ATOM   2159  CG1 VAL    87      17.670   2.443   6.184  1.00 10.00      B    C  
ATOM   2160  CG2 VAL    87      17.486   0.379   7.585  1.00 10.00      B    C  
ATOM   2161  HN  VAL    87      19.497  -0.579   6.152  1.00 10.00      B    H  
ATOM   2162  N   THR    88      21.275   1.794   8.872  1.00 10.00      B    N  
ATOM   2163  CA  THR    88      22.034   1.498  10.079  1.00 10.00      B    C  
ATOM   2164  C   THR    88      21.255   1.828  11.351  1.00 10.00      B    C  
ATOM   2165  O   THR    88      20.918   2.985  11.602  1.00 10.00      B    O  
ATOM   2166  CB  THR    88      23.359   2.279  10.087  1.00 10.00      B    C  
ATOM   2167  CG2 THR    88      24.391   1.573  10.955  1.00 10.00      B    C  
ATOM   2168  OG1 THR    88      23.854   2.384   8.743  1.00 10.00      B    O  
ATOM   2169  HN  THR    88      21.368   2.678   8.461  1.00 10.00      B    H  
ATOM   2170  HG1 THR    88      24.664   2.907   8.742  1.00 10.00      B    H  
ATOM   2171  N   ALA    89      20.973   0.802  12.144  1.00 10.00      B    N  
ATOM   2172  CA  ALA    89      20.261   0.974  13.403  1.00 10.00      B    C  
ATOM   2173  C   ALA    89      21.260   1.236  14.524  1.00 10.00      B    C  
ATOM   2174  O   ALA    89      22.380   0.722  14.495  1.00 10.00      B    O  
ATOM   2175  CB  ALA    89      19.426  -0.257  13.716  1.00 10.00      B    C  
ATOM   2176  HN  ALA    89      21.256  -0.101  11.873  1.00 10.00      B    H  
ATOM   2177  N   ASP    90      20.859   2.034  15.500  1.00 10.00      B    N  
ATOM   2178  CA  ASP    90      21.733   2.371  16.617  1.00 10.00      B    C  
ATOM   2179  C   ASP    90      21.624   1.357  17.757  1.00 10.00      B    C  
ATOM   2180  O   ASP    90      20.833   0.415  17.695  1.00 10.00      B    O  
ATOM   2181  CB  ASP    90      21.430   3.786  17.127  1.00 10.00      B    C  
ATOM   2182  CG  ASP    90      20.521   3.798  18.340  1.00 10.00      B    C  
ATOM   2183  OD1 ASP    90      19.328   3.453  18.204  1.00 10.00      B    O  
ATOM   2184  OD2 ASP    90      21.003   4.141  19.446  1.00 10.00      B    O1-
ATOM   2185  HN  ASP    90      19.951   2.410  15.473  1.00 10.00      B    H  
ATOM   2186  N   LYS    91      22.433   1.571  18.793  1.00 10.00      B    N  
ATOM   2187  CA  LYS    91      22.457   0.714  19.978  1.00 10.00      B    C  
ATOM   2188  C   LYS    91      21.081   0.589  20.634  1.00 10.00      B    C  
ATOM   2189  O   LYS    91      20.729  -0.469  21.160  1.00 10.00      B    O  
ATOM   2190  CB  LYS    91      23.467   1.256  20.996  1.00 10.00      B    C  
ATOM   2191  CG  LYS    91      23.774   2.741  20.846  1.00 10.00      B    C  
ATOM   2192  CD  LYS    91      23.932   3.422  22.195  1.00 10.00      B    C  
ATOM   2193  CE  LYS    91      22.590   3.867  22.754  1.00 10.00      B    C  
ATOM   2194  NZ  LYS    91      21.954   4.905  21.900  1.00 10.00      B    N1+
ATOM   2195  HN  LYS    91      23.050   2.333  18.752  1.00 10.00      B    H  
ATOM   2196  HZ1 LYS    91      22.543   5.762  21.877  1.00 10.00      B    H  
ATOM   2197  HZ2 LYS    91      21.011   5.155  22.278  1.00 10.00      B    H  
ATOM   2198  HZ3 LYS    91      21.836   4.550  20.926  1.00 10.00      B    H  
ATOM   2199  N   ASP    92      20.303   1.668  20.595  1.00 10.00      B    N  
ATOM   2200  CA  ASP    92      18.970   1.678  21.191  1.00 10.00      B    C  
ATOM   2201  C   ASP    92      17.994   0.868  20.358  1.00 10.00      B    C  
ATOM   2202  O   ASP    92      17.023   0.321  20.881  1.00 10.00      B    O  
ATOM   2203  CB  ASP    92      18.448   3.104  21.369  1.00 10.00      B    C  
ATOM   2204  CG  ASP    92      18.965   3.762  22.629  1.00 10.00      B    C  
ATOM   2205  OD1 ASP    92      18.935   3.117  23.695  1.00 10.00      B    O  
ATOM   2206  OD2 ASP    92      19.406   4.928  22.559  1.00 10.00      B    O1-
ATOM   2207  HN  ASP    92      20.630   2.480  20.142  1.00 10.00      B    H  
ATOM   2208  N   GLY    93      18.259   0.785  19.065  1.00 10.00      B    N  
ATOM   2209  CA  GLY    93      17.400   0.027  18.180  1.00 10.00      B    C  
ATOM   2210  C   GLY    93      16.632   0.901  17.216  1.00 10.00      B    C  
ATOM   2211  O   GLY    93      15.620   0.476  16.654  1.00 10.00      B    O  
ATOM   2212  HN  GLY    93      19.046   1.248  18.704  1.00 10.00      B    H  
ATOM   2213  N   VAL    94      17.098   2.127  17.031  1.00 10.00      B    N  
ATOM   2214  CA  VAL    94      16.449   3.056  16.123  1.00 10.00      B    C  
ATOM   2215  C   VAL    94      17.371   3.381  14.953  1.00 10.00      B    C  
ATOM   2216  O   VAL    94      18.551   3.679  15.142  1.00 10.00      B    O  
ATOM   2217  CB  VAL    94      16.044   4.366  16.833  1.00 10.00      B    C  
ATOM   2218  CG1 VAL    94      15.145   5.205  15.939  1.00 10.00      B    C  
ATOM   2219  CG2 VAL    94      15.358   4.075  18.162  1.00 10.00      B    C  
ATOM   2220  HN  VAL    94      17.903   2.420  17.521  1.00 10.00      B    H  
ATOM   2221  N   ALA    95      16.835   3.302  13.748  1.00 10.00      B    N  
ATOM   2222  CA  ALA    95      17.600   3.591  12.547  1.00 10.00      B    C  
ATOM   2223  C   ALA    95      17.190   4.941  11.970  1.00 10.00      B    C  
ATOM   2224  O   ALA    95      16.069   5.100  11.477  1.00 10.00      B    O  
ATOM   2225  CB  ALA    95      17.400   2.491  11.516  1.00 10.00      B    C  
ATOM   2226  HN  ALA    95      15.889   3.041  13.662  1.00 10.00      B    H  
ATOM   2227  N   ASP    96      18.089   5.911  12.057  1.00 10.00      B    N  
ATOM   2228  CA  ASP    96      17.826   7.248  11.532  1.00 10.00      B    C  
ATOM   2229  C   ASP    96      18.108   7.269  10.035  1.00 10.00      B    C  
ATOM   2230  O   ASP    96      19.264   7.236   9.609  1.00 10.00      B    O  
ATOM   2231  CB  ASP    96      18.687   8.289  12.253  1.00 10.00      B    C  
ATOM   2232  CG  ASP    96      18.034   9.656  12.296  1.00 10.00      B    C  
ATOM   2233  OD1 ASP    96      17.295   9.935  13.268  1.00 10.00      B    O  
ATOM   2234  OD2 ASP    96      18.254  10.458  11.361  1.00 10.00      B    O1-
ATOM   2235  HN  ASP    96      18.952   5.726  12.486  1.00 10.00      B    H  
ATOM   2236  N   VAL    97      17.047   7.309   9.243  1.00 10.00      B    N  
ATOM   2237  CA  VAL    97      17.170   7.298   7.793  1.00 10.00      B    C  
ATOM   2238  C   VAL    97      17.308   8.707   7.222  1.00 10.00      B    C  
ATOM   2239  O   VAL    97      16.587   9.626   7.614  1.00 10.00      B    O  
ATOM   2240  CB  VAL    97      15.968   6.586   7.135  1.00 10.00      B    C  
ATOM   2241  CG1 VAL    97      16.199   6.385   5.644  1.00 10.00      B    C  
ATOM   2242  CG2 VAL    97      15.699   5.254   7.819  1.00 10.00      B    C  
ATOM   2243  HN  VAL    97      16.151   7.364   9.646  1.00 10.00      B    H  
ATOM   2244  N   SER    98      18.252   8.860   6.305  1.00 10.00      B    N  
ATOM   2245  CA  SER    98      18.509  10.131   5.648  1.00 10.00      B    C  
ATOM   2246  C   SER    98      19.321   9.873   4.382  1.00 10.00      B    C  
ATOM   2247  O   SER    98      20.541  10.021   4.373  1.00 10.00      B    O  
ATOM   2248  CB  SER    98      19.272  11.067   6.591  1.00 10.00      B    C  
ATOM   2249  OG  SER    98      18.880  12.418   6.405  1.00 10.00      B    O  
ATOM   2250  HN  SER    98      18.805   8.091   6.067  1.00 10.00      B    H  
ATOM   2251  HG  SER    98      19.211  12.947   7.142  1.00 10.00      B    H  
ATOM   2252  N   ILE    99      18.637   9.457   3.322  1.00 10.00      B    N  
ATOM   2253  CA  ILE    99      19.293   9.140   2.054  1.00 10.00      B    C  
ATOM   2254  C   ILE    99      18.619   9.878   0.897  1.00 10.00      B    C  
ATOM   2255  O   ILE    99      17.424  10.164   0.946  1.00 10.00      B    O  
ATOM   2256  CB  ILE    99      19.236   7.617   1.776  1.00 10.00      B    C  
ATOM   2257  CG1 ILE    99      19.702   6.825   3.002  1.00 10.00      B    C  
ATOM   2258  CG2 ILE    99      20.067   7.242   0.554  1.00 10.00      B    C  
ATOM   2259  CD1 ILE    99      19.472   5.333   2.895  1.00 10.00      B    C  
ATOM   2260  HN  ILE    99      17.655   9.374   3.388  1.00 10.00      B    H  
ATOM   2261  N   GLU   100      19.391  10.193  -0.130  1.00 10.00      B    N  
ATOM   2262  CA  GLU   100      18.867  10.880  -1.300  1.00 10.00      B    C  
ATOM   2263  C   GLU   100      19.321  10.158  -2.567  1.00 10.00      B    C  
ATOM   2264  O   GLU   100      20.515   9.921  -2.763  1.00 10.00      B    O  
ATOM   2265  CB  GLU   100      19.337  12.334  -1.314  1.00 10.00      B    C  
ATOM   2266  CG  GLU   100      18.599  13.219  -2.302  1.00 10.00      B    C  
ATOM   2267  CD  GLU   100      19.122  14.637  -2.301  1.00 10.00      B    C  
ATOM   2268  OE1 GLU   100      18.882  15.363  -1.312  1.00 10.00      B    O  
ATOM   2269  OE2 GLU   100      19.779  15.036  -3.285  1.00 10.00      B    O1-
ATOM   2270  HN  GLU   100      20.345   9.954  -0.106  1.00 10.00      B    H  
ATOM   2271  N   ASP   101      18.374   9.798  -3.421  1.00 10.00      B    N  
ATOM   2272  CA  ASP   101      18.697   9.088  -4.655  1.00 10.00      B    C  
ATOM   2273  C   ASP   101      17.986   9.703  -5.856  1.00 10.00      B    C  
ATOM   2274  O   ASP   101      16.914  10.289  -5.716  1.00 10.00      B    O  
ATOM   2275  CB  ASP   101      18.363   7.601  -4.525  1.00 10.00      B    C  
ATOM   2276  CG  ASP   101      18.756   6.814  -5.754  1.00 10.00      B    C  
ATOM   2277  OD1 ASP   101      19.971   6.726  -6.048  1.00 10.00      B    O  
ATOM   2278  OD2 ASP   101      17.852   6.292  -6.438  1.00 10.00      B    O1-
ATOM   2279  HN  ASP   101      17.438  10.025  -3.227  1.00 10.00      B    H  
ATOM   2280  N   SER   102      18.587   9.570  -7.033  1.00 10.00      B    N  
ATOM   2281  CA  SER   102      18.019  10.135  -8.252  1.00 10.00      B    C  
ATOM   2282  C   SER   102      17.413   9.074  -9.176  1.00 10.00      B    C  
ATOM   2283  O   SER   102      16.923   9.397 -10.258  1.00 10.00      B    O  
ATOM   2284  CB  SER   102      19.078  10.951  -8.996  1.00 10.00      B    C  
ATOM   2285  OG  SER   102      19.785  11.792  -8.101  1.00 10.00      B    O  
ATOM   2286  HN  SER   102      19.437   9.079  -7.083  1.00 10.00      B    H  
ATOM   2287  HG  SER   102      19.619  11.506  -7.194  1.00 10.00      B    H  
ATOM   2288  N   VAL   103      17.452   7.812  -8.764  1.00 10.00      B    N  
ATOM   2289  CA  VAL   103      16.880   6.741  -9.575  1.00 10.00      B    C  
ATOM   2290  C   VAL   103      15.414   6.551  -9.199  1.00 10.00      B    C  
ATOM   2291  O   VAL   103      14.566   6.280 -10.055  1.00 10.00      B    O  
ATOM   2292  CB  VAL   103      17.662   5.415  -9.438  1.00 10.00      B    C  
ATOM   2293  CG1 VAL   103      16.970   4.287 -10.191  1.00 10.00      B    C  
ATOM   2294  CG2 VAL   103      19.085   5.593  -9.951  1.00 10.00      B    C  
ATOM   2295  HN  VAL   103      17.859   7.594  -7.894  1.00 10.00      B    H  
ATOM   2296  N   ILE   104      15.126   6.705  -7.913  1.00 10.00      B    N  
ATOM   2297  CA  ILE   104      13.764   6.593  -7.414  1.00 10.00      B    C  
ATOM   2298  C   ILE   104      13.016   7.882  -7.730  1.00 10.00      B    C  
ATOM   2299  O   ILE   104      13.625   8.947  -7.830  1.00 10.00      B    O  
ATOM   2300  CB  ILE   104      13.730   6.362  -5.886  1.00 10.00      B    C  
ATOM   2301  CG1 ILE   104      14.537   7.442  -5.158  1.00 10.00      B    C  
ATOM   2302  CG2 ILE   104      14.257   4.980  -5.544  1.00 10.00      B    C  
ATOM   2303  CD1 ILE   104      14.409   7.399  -3.650  1.00 10.00      B    C  
ATOM   2304  HN  ILE   104      15.852   6.904  -7.284  1.00 10.00      B    H  
ATOM   2305  N   SER   105      11.709   7.792  -7.902  1.00 10.00      B    N  
ATOM   2306  CA  SER   105      10.916   8.966  -8.205  1.00 10.00      B    C  
ATOM   2307  C   SER   105       9.490   8.810  -7.699  1.00 10.00      B    C  
ATOM   2308  O   SER   105       9.001   7.697  -7.495  1.00 10.00      B    O  
ATOM   2309  CB  SER   105      10.924   9.239  -9.716  1.00 10.00      B    C  
ATOM   2310  OG  SER   105      10.250  10.449 -10.025  1.00 10.00      B    O  
ATOM   2311  HN  SER   105      11.267   6.920  -7.827  1.00 10.00      B    H  
ATOM   2312  HG  SER   105       9.877  10.389 -10.916  1.00 10.00      B    H  
ATOM   2313  N   LEU   106       8.832   9.935  -7.477  1.00 10.00      B    N  
ATOM   2314  CA  LEU   106       7.458   9.939  -7.013  1.00 10.00      B    C  
ATOM   2315  C   LEU   106       6.541  10.318  -8.169  1.00 10.00      B    C  
ATOM   2316  O   LEU   106       5.338  10.518  -7.993  1.00 10.00      B    O  
ATOM   2317  CB  LEU   106       7.287  10.930  -5.857  1.00 10.00      B    C  
ATOM   2318  CG  LEU   106       8.281  10.812  -4.696  1.00 10.00      B    C  
ATOM   2319  CD1 LEU   106       8.000  11.870  -3.641  1.00 10.00      B    C  
ATOM   2320  CD2 LEU   106       8.243   9.419  -4.084  1.00 10.00      B    C  
ATOM   2321  HN  LEU   106       9.287  10.795  -7.630  1.00 10.00      B    H  
ATOM   2322  N   SER   107       7.135  10.431  -9.353  1.00 10.00      B    N  
ATOM   2323  CA  SER   107       6.406  10.784 -10.566  1.00 10.00      B    C  
ATOM   2324  C   SER   107       7.043  10.102 -11.779  1.00 10.00      B    C  
ATOM   2325  O   SER   107       8.260   9.915 -11.820  1.00 10.00      B    O  
ATOM   2326  CB  SER   107       6.435  12.306 -10.760  1.00 10.00      B    C  
ATOM   2327  OG  SER   107       6.285  12.989  -9.524  1.00 10.00      B    O  
ATOM   2328  HN  SER   107       8.102  10.274  -9.411  1.00 10.00      B    H  
ATOM   2329  HG  SER   107       7.149  13.081  -9.103  1.00 10.00      B    H  
ATOM   2330  N   GLY   108       6.224   9.721 -12.755  1.00 10.00      B    N  
ATOM   2331  CA  GLY   108       6.739   9.076 -13.951  1.00 10.00      B    C  
ATOM   2332  C   GLY   108       6.601   7.567 -13.906  1.00 10.00      B    C  
ATOM   2333  O   GLY   108       5.778   7.033 -13.162  1.00 10.00      B    O  
ATOM   2334  HN  GLY   108       5.258   9.873 -12.662  1.00 10.00      B    H  
ATOM   2335  N   ASP   109       7.409   6.880 -14.705  1.00 10.00      B    N  
ATOM   2336  CA  ASP   109       7.385   5.419 -14.757  1.00 10.00      B    C  
ATOM   2337  C   ASP   109       8.101   4.838 -13.545  1.00 10.00      B    C  
ATOM   2338  O   ASP   109       7.773   3.753 -13.071  1.00 10.00      B    O  
ATOM   2339  CB  ASP   109       8.036   4.931 -16.053  1.00 10.00      B    C  
ATOM   2340  CG  ASP   109       8.133   3.420 -16.152  1.00 10.00      B    C  
ATOM   2341  OD1 ASP   109       7.079   2.744 -16.131  1.00 10.00      B    O  
ATOM   2342  OD2 ASP   109       9.265   2.907 -16.282  1.00 10.00      B    O1-
ATOM   2343  HN  ASP   109       8.043   7.365 -15.277  1.00 10.00      B    H  
ATOM   2344  N   HIS   110       9.063   5.596 -13.030  1.00 10.00      B    N  
ATOM   2345  CA  HIS   110       9.831   5.186 -11.857  1.00 10.00      B    C  
ATOM   2346  C   HIS   110       9.104   5.604 -10.582  1.00 10.00      B    C  
ATOM   2347  O   HIS   110       9.715   5.740  -9.522  1.00 10.00      B    O  
ATOM   2348  CB  HIS   110      11.223   5.825 -11.882  1.00 10.00      B    C  
ATOM   2349  CG  HIS   110      12.239   5.083 -12.694  1.00 10.00      B    C  
ATOM   2350  CD2 HIS   110      12.094   4.335 -13.817  1.00 10.00      B    C  
ATOM   2351  ND1 HIS   110      13.584   5.065 -12.399  1.00 10.00      B    N  
ATOM   2352  CE1 HIS   110      14.201   4.330 -13.332  1.00 10.00      B    C  
ATOM   2353  NE2 HIS   110      13.341   3.861 -14.217  1.00 10.00      B    N  
ATOM   2354  HN  HIS   110       9.263   6.455 -13.450  1.00 10.00      B    H  
ATOM   2355  HD1 HIS   110      14.016   5.514 -11.632  1.00 10.00      B    H  
ATOM   2356  N   CYS   111       7.798   5.805 -10.698  1.00 10.00      B    N  
ATOM   2357  CA  CYS   111       6.974   6.219  -9.573  1.00 10.00      B    C  
ATOM   2358  C   CYS   111       6.793   5.087  -8.568  1.00 10.00      B    C  
ATOM   2359  O   CYS   111       6.233   4.037  -8.886  1.00 10.00      B    O  
ATOM   2360  CB  CYS   111       5.610   6.704 -10.067  1.00 10.00      B    C  
ATOM   2361  SG  CYS   111       4.581   7.474  -8.796  1.00 10.00      B    S  
ATOM   2362  HN  CYS   111       7.374   5.656 -11.569  1.00 10.00      B    H  
ATOM   2363  HG  CYS   111       4.353   8.733  -9.158  1.00 10.00      B    H  
ATOM   2364  N   ILE   112       7.273   5.309  -7.353  1.00 10.00      B    N  
ATOM   2365  CA  ILE   112       7.161   4.313  -6.295  1.00 10.00      B    C  
ATOM   2366  C   ILE   112       5.896   4.512  -5.463  1.00 10.00      B    C  
ATOM   2367  O   ILE   112       5.630   3.748  -4.533  1.00 10.00      B    O  
ATOM   2368  CB  ILE   112       8.398   4.301  -5.374  1.00 10.00      B    C  
ATOM   2369  CG1 ILE   112       8.699   5.712  -4.854  1.00 10.00      B    C  
ATOM   2370  CG2 ILE   112       9.600   3.724  -6.109  1.00 10.00      B    C  
ATOM   2371  CD1 ILE   112       9.871   5.782  -3.898  1.00 10.00      B    C  
ATOM   2372  HN  ILE   112       7.733   6.158  -7.167  1.00 10.00      B    H  
ATOM   2373  N   ILE   113       5.116   5.537  -5.800  1.00 10.00      B    N  
ATOM   2374  CA  ILE   113       3.878   5.820  -5.080  1.00 10.00      B    C  
ATOM   2375  C   ILE   113       2.883   4.687  -5.294  1.00 10.00      B    C  
ATOM   2376  O   ILE   113       2.498   4.388  -6.426  1.00 10.00      B    O  
ATOM   2377  CB  ILE   113       3.236   7.156  -5.515  1.00 10.00      B    C  
ATOM   2378  CG1 ILE   113       4.242   8.305  -5.395  1.00 10.00      B    C  
ATOM   2379  CG2 ILE   113       1.991   7.449  -4.688  1.00 10.00      B    C  
ATOM   2380  CD1 ILE   113       4.689   8.587  -3.977  1.00 10.00      B    C  
ATOM   2381  HN  ILE   113       5.375   6.109  -6.551  1.00 10.00      B    H  
ATOM   2382  N   GLY   114       2.491   4.048  -4.208  1.00 10.00      B    N  
ATOM   2383  CA  GLY   114       1.559   2.951  -4.301  1.00 10.00      B    C  
ATOM   2384  C   GLY   114       2.240   1.617  -4.102  1.00 10.00      B    C  
ATOM   2385  O   GLY   114       1.591   0.572  -4.126  1.00 10.00      B    O  
ATOM   2386  HN  GLY   114       2.836   4.328  -3.332  1.00 10.00      B    H  
ATOM   2387  N   ARG   115       3.553   1.651  -3.911  1.00 10.00      B    N  
ATOM   2388  CA  ARG   115       4.325   0.433  -3.709  1.00 10.00      B    C  
ATOM   2389  C   ARG   115       4.584   0.167  -2.233  1.00 10.00      B    C  
ATOM   2390  O   ARG   115       4.339   1.030  -1.383  1.00 10.00      B    O  
ATOM   2391  CB  ARG   115       5.631   0.466  -4.503  1.00 10.00      B    C  
ATOM   2392  CG  ARG   115       5.424   0.380  -6.006  1.00 10.00      B    C  
ATOM   2393  CD  ARG   115       4.479  -0.758  -6.358  1.00 10.00      B    C  
ATOM   2394  NE  ARG   115       3.878  -0.597  -7.683  1.00 10.00      B    N  
ATOM   2395  CZ  ARG   115       2.582  -0.357  -7.889  1.00 10.00      B    C  
ATOM   2396  NH1 ARG   115       1.753  -0.237  -6.859  1.00 10.00      B    N1+
ATOM   2397  NH2 ARG   115       2.116  -0.248  -9.127  1.00 10.00      B    N  
ATOM   2398  HN  ARG   115       4.015   2.518  -3.903  1.00 10.00      B    H  
ATOM   2399  HE  ARG   115       4.471  -0.688  -8.458  1.00 10.00      B    H  
ATOM   2400 HH11 ARG   115       2.094  -0.326  -5.920  1.00 10.00      B    H  
ATOM   2401 HH12 ARG   115       0.774  -0.053  -7.012  1.00 10.00      B    H  
ATOM   2402 HH21 ARG   115       2.734  -0.343  -9.910  1.00 10.00      B    H  
ATOM   2403 HH22 ARG   115       1.135  -0.089  -9.288  1.00 10.00      B    H  
ATOM   2404  N   THR   116       5.082  -1.025  -1.939  1.00 10.00      B    N  
ATOM   2405  CA  THR   116       5.348  -1.424  -0.569  1.00 10.00      B    C  
ATOM   2406  C   THR   116       6.836  -1.385  -0.228  1.00 10.00      B    C  
ATOM   2407  O   THR   116       7.646  -2.087  -0.832  1.00 10.00      B    O  
ATOM   2408  CB  THR   116       4.807  -2.842  -0.303  1.00 10.00      B    C  
ATOM   2409  CG2 THR   116       4.467  -3.017   1.170  1.00 10.00      B    C  
ATOM   2410  OG1 THR   116       3.628  -3.054  -1.092  1.00 10.00      B    O  
ATOM   2411  HN  THR   116       5.272  -1.657  -2.663  1.00 10.00      B    H  
ATOM   2412  HG1 THR   116       3.878  -3.402  -1.958  1.00 10.00      B    H  
ATOM   2413  N   LEU   117       7.181  -0.551   0.738  1.00 10.00      B    N  
ATOM   2414  CA  LEU   117       8.550  -0.429   1.210  1.00 10.00      B    C  
ATOM   2415  C   LEU   117       8.665  -1.266   2.480  1.00 10.00      B    C  
ATOM   2416  O   LEU   117       7.923  -1.051   3.439  1.00 10.00      B    O  
ATOM   2417  CB  LEU   117       8.869   1.044   1.504  1.00 10.00      B    C  
ATOM   2418  CG  LEU   117      10.157   1.338   2.280  1.00 10.00      B    C  
ATOM   2419  CD1 LEU   117      11.381   0.904   1.489  1.00 10.00      B    C  
ATOM   2420  CD2 LEU   117      10.237   2.818   2.624  1.00 10.00      B    C  
ATOM   2421  HN  LEU   117       6.482  -0.011   1.173  1.00 10.00      B    H  
ATOM   2422  N   VAL   118       9.567  -2.232   2.490  1.00 10.00      B    N  
ATOM   2423  CA  VAL   118       9.700  -3.106   3.646  1.00 10.00      B    C  
ATOM   2424  C   VAL   118      11.134  -3.193   4.157  1.00 10.00      B    C  
ATOM   2425  O   VAL   118      12.079  -3.317   3.375  1.00 10.00      B    O  
ATOM   2426  CB  VAL   118       9.202  -4.536   3.328  1.00 10.00      B    C  
ATOM   2427  CG1 VAL   118       9.142  -5.380   4.590  1.00 10.00      B    C  
ATOM   2428  CG2 VAL   118       7.844  -4.509   2.640  1.00 10.00      B    C  
ATOM   2429  HN  VAL   118      10.165  -2.350   1.719  1.00 10.00      B    H  
ATOM   2430  N   VAL   119      11.280  -3.124   5.477  1.00 10.00      B    N  
ATOM   2431  CA  VAL   119      12.583  -3.239   6.110  1.00 10.00      B    C  
ATOM   2432  C   VAL   119      12.848  -4.715   6.420  1.00 10.00      B    C  
ATOM   2433  O   VAL   119      11.969  -5.430   6.914  1.00 10.00      B    O  
ATOM   2434  CB  VAL   119      12.703  -2.365   7.384  1.00 10.00      B    C  
ATOM   2435  CG1 VAL   119      11.708  -2.787   8.453  1.00 10.00      B    C  
ATOM   2436  CG2 VAL   119      14.125  -2.377   7.925  1.00 10.00      B    C  
ATOM   2437  HN  VAL   119      10.485  -2.997   6.039  1.00 10.00      B    H  
ATOM   2438  N   HIS   120      14.042  -5.176   6.098  1.00 10.00      B    N  
ATOM   2439  CA  HIS   120      14.397  -6.572   6.301  1.00 10.00      B    C  
ATOM   2440  C   HIS   120      14.993  -6.842   7.678  1.00 10.00      B    C  
ATOM   2441  O   HIS   120      15.469  -5.931   8.359  1.00 10.00      B    O  
ATOM   2442  CB  HIS   120      15.346  -7.047   5.208  1.00 10.00      B    C  
ATOM   2443  CG  HIS   120      14.737  -7.089   3.842  1.00 10.00      B    C  
ATOM   2444  CD2 HIS   120      14.508  -6.101   2.948  1.00 10.00      B    C  
ATOM   2445  ND1 HIS   120      14.303  -8.252   3.242  1.00 10.00      B    N  
ATOM   2446  CE1 HIS   120      13.839  -7.971   2.038  1.00 10.00      B    C  
ATOM   2447  NE2 HIS   120      13.951  -6.671   1.831  1.00 10.00      B    N  
ATOM   2448  HN  HIS   120      14.709  -4.557   5.719  1.00 10.00      B    H  
ATOM   2449  HD1 HIS   120      14.332  -9.157   3.641  1.00 10.00      B    H  
ATOM   2450  HE2 HIS   120      13.937  -6.247   0.943  1.00 10.00      B    H  
ATOM   2451  N   GLU   121      14.957  -8.109   8.071  1.00 10.00      B    N  
ATOM   2452  CA  GLU   121      15.477  -8.547   9.359  1.00 10.00      B    C  
ATOM   2453  C   GLU   121      17.005  -8.525   9.394  1.00 10.00      B    C  
ATOM   2454  O   GLU   121      17.604  -8.118  10.390  1.00 10.00      B    O  
ATOM   2455  CB  GLU   121      14.923  -9.942   9.695  1.00 10.00      B    C  
ATOM   2456  CG  GLU   121      15.930 -10.937  10.256  1.00 10.00      B    C  
ATOM   2457  CD  GLU   121      15.916 -12.253   9.504  1.00 10.00      B    C  
ATOM   2458  OE1 GLU   121      16.755 -13.125   9.807  1.00 10.00      B    O  
ATOM   2459  OE2 GLU   121      15.065 -12.422   8.603  1.00 10.00      B    O1-
ATOM   2460  HN  GLU   121      14.555  -8.777   7.474  1.00 10.00      B    H  
ATOM   2461  N   LYS   122      17.630  -8.944   8.304  1.00 10.00      B    N  
ATOM   2462  CA  LYS   122      19.083  -8.975   8.223  1.00 10.00      B    C  
ATOM   2463  C   LYS   122      19.606  -7.852   7.336  1.00 10.00      B    C  
ATOM   2464  O   LYS   122      18.850  -6.964   6.928  1.00 10.00      B    O  
ATOM   2465  CB  LYS   122      19.566 -10.328   7.689  1.00 10.00      B    C  
ATOM   2466  CG  LYS   122      19.480 -11.469   8.690  1.00 10.00      B    C  
ATOM   2467  CD  LYS   122      20.168 -12.717   8.157  1.00 10.00      B    C  
ATOM   2468  CE  LYS   122      20.238 -13.812   9.210  1.00 10.00      B    C  
ATOM   2469  NZ  LYS   122      18.928 -14.489   9.396  1.00 10.00      B    N1+
ATOM   2470  HN  LYS   122      17.103  -9.226   7.528  1.00 10.00      B    H  
ATOM   2471  HZ1 LYS   122      18.972 -15.139  10.205  1.00 10.00      B    H  
ATOM   2472  HZ2 LYS   122      18.682 -15.032   8.546  1.00 10.00      B    H  
ATOM   2473  HZ3 LYS   122      18.175 -13.783   9.571  1.00 10.00      B    H  
ATOM   2474  N   ALA   123      20.898  -7.902   7.037  1.00 10.00      B    N  
ATOM   2475  CA  ALA   123      21.532  -6.901   6.196  1.00 10.00      B    C  
ATOM   2476  C   ALA   123      21.594  -7.381   4.753  1.00 10.00      B    C  
ATOM   2477  O   ALA   123      21.908  -8.542   4.490  1.00 10.00      B    O  
ATOM   2478  CB  ALA   123      22.931  -6.594   6.705  1.00 10.00      B    C  
ATOM   2479  HN  ALA   123      21.441  -8.641   7.387  1.00 10.00      B    H  
ATOM   2480  N   ASP   124      21.294  -6.480   3.830  1.00 10.00      B    N  
ATOM   2481  CA  ASP   124      21.315  -6.788   2.408  1.00 10.00      B    C  
ATOM   2482  C   ASP   124      22.753  -6.820   1.910  1.00 10.00      B    C  
ATOM   2483  O   ASP   124      23.501  -5.860   2.102  1.00 10.00      B    O  
ATOM   2484  CB  ASP   124      20.502  -5.730   1.652  1.00 10.00      B    C  
ATOM   2485  CG  ASP   124      20.713  -5.731   0.151  1.00 10.00      B    C  
ATOM   2486  OD1 ASP   124      20.992  -6.801  -0.428  1.00 10.00      B    O  
ATOM   2487  OD2 ASP   124      20.572  -4.656  -0.466  1.00 10.00      B    O1-
ATOM   2488  HN  ASP   124      21.066  -5.565   4.114  1.00 10.00      B    H  
ATOM   2489  N   ASP   125      23.142  -7.926   1.281  1.00 10.00      B    N  
ATOM   2490  CA  ASP   125      24.504  -8.078   0.778  1.00 10.00      B    C  
ATOM   2491  C   ASP   125      24.753  -7.285  -0.505  1.00 10.00      B    C  
ATOM   2492  O   ASP   125      25.887  -7.223  -0.986  1.00 10.00      B    O  
ATOM   2493  CB  ASP   125      24.916  -9.552   0.626  1.00 10.00      B    C  
ATOM   2494  CG  ASP   125      24.075 -10.339  -0.364  1.00 10.00      B    C  
ATOM   2495  OD1 ASP   125      23.864  -9.858  -1.495  1.00 10.00      B    O  
ATOM   2496  OD2 ASP   125      23.652 -11.459  -0.023  1.00 10.00      B    O1-
ATOM   2497  HN  ASP   125      22.493  -8.651   1.139  1.00 10.00      B    H  
ATOM   2498  N   LEU   126      23.688  -6.695  -1.052  1.00 10.00      B    N  
ATOM   2499  CA  LEU   126      23.765  -5.874  -2.267  1.00 10.00      B    C  
ATOM   2500  C   LEU   126      24.023  -6.703  -3.526  1.00 10.00      B    C  
ATOM   2501  O   LEU   126      24.403  -6.168  -4.567  1.00 10.00      B    O  
ATOM   2502  CB  LEU   126      24.796  -4.746  -2.125  1.00 10.00      B    C  
ATOM   2503  CG  LEU   126      24.643  -3.843  -0.897  1.00 10.00      B    C  
ATOM   2504  CD1 LEU   126      25.873  -2.968  -0.719  1.00 10.00      B    C  
ATOM   2505  CD2 LEU   126      23.389  -2.989  -1.006  1.00 10.00      B    C  
ATOM   2506  HN  LEU   126      22.806  -6.824  -0.625  1.00 10.00      B    H  
ATOM   2507  N   GLY   127      23.814  -8.007  -3.430  1.00 10.00      B    N  
ATOM   2508  CA  GLY   127      24.015  -8.874  -4.574  1.00 10.00      B    C  
ATOM   2509  C   GLY   127      25.344  -9.600  -4.521  1.00 10.00      B    C  
ATOM   2510  O   GLY   127      26.001  -9.784  -5.545  1.00 10.00      B    O  
ATOM   2511  HN  GLY   127      23.544  -8.394  -2.563  1.00 10.00      B    H  
ATOM   2512  N   LYS   128      25.740 -10.009  -3.326  1.00 10.00      B    N  
ATOM   2513  CA  LYS   128      26.996 -10.723  -3.134  1.00 10.00      B    C  
ATOM   2514  C   LYS   128      26.746 -12.163  -2.696  1.00 10.00      B    C  
ATOM   2515  O   LYS   128      27.671 -12.978  -2.634  1.00 10.00      B    O  
ATOM   2516  CB  LYS   128      27.888 -10.007  -2.113  1.00 10.00      B    C  
ATOM   2517  CG  LYS   128      28.392  -8.645  -2.568  1.00 10.00      B    C  
ATOM   2518  CD  LYS   128      29.576  -8.176  -1.732  1.00 10.00      B    C  
ATOM   2519  CE  LYS   128      29.166  -7.812  -0.311  1.00 10.00      B    C  
ATOM   2520  NZ  LYS   128      28.414  -6.530  -0.258  1.00 10.00      B    N1+
ATOM   2521  HN  LYS   128      25.161  -9.832  -2.544  1.00 10.00      B    H  
ATOM   2522  HZ1 LYS   128      27.489  -6.634  -0.728  1.00 10.00      B    H  
ATOM   2523  HZ2 LYS   128      28.950  -5.777  -0.737  1.00 10.00      B    H  
ATOM   2524  HZ3 LYS   128      28.260  -6.247   0.729  1.00 10.00      B    H  
ATOM   2525  N   GLY   129      25.495 -12.472  -2.389  1.00 10.00      B    N  
ATOM   2526  CA  GLY   129      25.144 -13.810  -1.960  1.00 10.00      B    C  
ATOM   2527  C   GLY   129      24.826 -14.717  -3.129  1.00 10.00      B    C  
ATOM   2528  O   GLY   129      24.117 -14.323  -4.053  1.00 10.00      B    O  
ATOM   2529  HN  GLY   129      24.799 -11.783  -2.450  1.00 10.00      B    H  
ATOM   2530  N   GLY   130      25.361 -15.930  -3.098  1.00 10.00      B    N  
ATOM   2531  CA  GLY   130      25.116 -16.871  -4.170  1.00 10.00      B    C  
ATOM   2532  C   GLY   130      24.050 -17.882  -3.807  1.00 10.00      B    C  
ATOM   2533  O   GLY   130      24.328 -19.078  -3.697  1.00 10.00      B    O  
ATOM   2534  HN  GLY   130      25.930 -16.187  -2.344  1.00 10.00      B    H  
ATOM   2535  N   ASN   131      22.830 -17.402  -3.606  1.00 10.00      B    N  
ATOM   2536  CA  ASN   131      21.711 -18.267  -3.254  1.00 10.00      B    C  
ATOM   2537  C   ASN   131      20.431 -17.801  -3.947  1.00 10.00      B    C  
ATOM   2538  O   ASN   131      20.472 -16.931  -4.817  1.00 10.00      B    O  
ATOM   2539  CB  ASN   131      21.522 -18.348  -1.725  1.00 10.00      B    C  
ATOM   2540  CG  ASN   131      21.222 -17.011  -1.061  1.00 10.00      B    C  
ATOM   2541  ND2 ASN   131      21.605 -16.875   0.202  1.00 10.00      B    N  
ATOM   2542  OD1 ASN   131      20.642 -16.115  -1.665  1.00 10.00      B    O  
ATOM   2543  HN  ASN   131      22.673 -16.436  -3.702  1.00 10.00      B    H  
ATOM   2544 HD21 ASN   131      22.057 -17.632   0.633  1.00 10.00      B    H  
ATOM   2545 HD22 ASN   131      21.412 -16.023   0.655  1.00 10.00      B    H  
ATOM   2546  N   GLU   132      19.300 -18.370  -3.554  1.00 10.00      B    N  
ATOM   2547  CA  GLU   132      18.018 -18.013  -4.146  1.00 10.00      B    C  
ATOM   2548  C   GLU   132      17.364 -16.837  -3.426  1.00 10.00      B    C  
ATOM   2549  O   GLU   132      16.307 -16.353  -3.831  1.00 10.00      B    O  
ATOM   2550  CB  GLU   132      17.071 -19.221  -4.191  1.00 10.00      B    C  
ATOM   2551  CG  GLU   132      17.165 -20.162  -2.996  1.00 10.00      B    C  
ATOM   2552  CD  GLU   132      16.722 -19.525  -1.695  1.00 10.00      B    C  
ATOM   2553  OE1 GLU   132      17.534 -19.487  -0.744  1.00 10.00      B    O  
ATOM   2554  OE2 GLU   132      15.567 -19.054  -1.616  1.00 10.00      B    O1-
ATOM   2555  HN  GLU   132      19.327 -19.051  -2.851  1.00 10.00      B    H  
ATOM   2556  N   GLU   133      17.993 -16.370  -2.361  1.00 10.00      B    N  
ATOM   2557  CA  GLU   133      17.452 -15.262  -1.596  1.00 10.00      B    C  
ATOM   2558  C   GLU   133      17.885 -13.926  -2.178  1.00 10.00      B    C  
ATOM   2559  O   GLU   133      17.110 -12.970  -2.195  1.00 10.00      B    O  
ATOM   2560  CB  GLU   133      17.828 -15.366  -0.119  1.00 10.00      B    C  
ATOM   2561  CG  GLU   133      16.797 -14.741   0.804  1.00 10.00      B    C  
ATOM   2562  CD  GLU   133      15.385 -15.047   0.354  1.00 10.00      B    C  
ATOM   2563  OE1 GLU   133      14.939 -16.196   0.532  1.00 10.00      B    O  
ATOM   2564  OE2 GLU   133      14.723 -14.147  -0.201  1.00 10.00      B    O1-
ATOM   2565  HN  GLU   133      18.847 -16.774  -2.088  1.00 10.00      B    H  
ATOM   2566  N   SER   134      19.118 -13.867  -2.664  1.00 10.00      B    N  
ATOM   2567  CA  SER   134      19.654 -12.649  -3.257  1.00 10.00      B    C  
ATOM   2568  C   SER   134      18.850 -12.237  -4.490  1.00 10.00      B    C  
ATOM   2569  O   SER   134      18.735 -11.050  -4.802  1.00 10.00      B    O  
ATOM   2570  CB  SER   134      21.128 -12.841  -3.607  1.00 10.00      B    C  
ATOM   2571  OG  SER   134      21.819 -13.453  -2.531  1.00 10.00      B    O  
ATOM   2572  HN  SER   134      19.696 -14.661  -2.605  1.00 10.00      B    H  
ATOM   2573  HG  SER   134      22.295 -12.778  -2.033  1.00 10.00      B    H  
ATOM   2574  N   THR   135      18.290 -13.222  -5.182  1.00 10.00      B    N  
ATOM   2575  CA  THR   135      17.484 -12.963  -6.366  1.00 10.00      B    C  
ATOM   2576  C   THR   135      16.011 -12.770  -6.002  1.00 10.00      B    C  
ATOM   2577  O   THR   135      15.169 -12.537  -6.870  1.00 10.00      B    O  
ATOM   2578  CB  THR   135      17.611 -14.110  -7.383  1.00 10.00      B    C  
ATOM   2579  CG2 THR   135      18.070 -13.569  -8.728  1.00 10.00      B    C  
ATOM   2580  OG1 THR   135      18.571 -15.065  -6.902  1.00 10.00      B    O  
ATOM   2581  HN  THR   135      18.441 -14.150  -4.905  1.00 10.00      B    H  
ATOM   2582  HG1 THR   135      19.366 -15.023  -7.450  1.00 10.00      B    H  
ATOM   2583  N   LYS   136      15.704 -12.870  -4.714  1.00 10.00      B    N  
ATOM   2584  CA  LYS   136      14.339 -12.703  -4.240  1.00 10.00      B    C  
ATOM   2585  C   LYS   136      14.194 -11.430  -3.411  1.00 10.00      B    C  
ATOM   2586  O   LYS   136      13.786 -10.389  -3.925  1.00 10.00      B    O  
ATOM   2587  CB  LYS   136      13.885 -13.921  -3.431  1.00 10.00      B    C  
ATOM   2588  CG  LYS   136      13.196 -15.000  -4.250  1.00 10.00      B    C  
ATOM   2589  CD  LYS   136      12.307 -15.874  -3.376  1.00 10.00      B    C  
ATOM   2590  CE  LYS   136      13.013 -17.150  -2.943  1.00 10.00      B    C  
ATOM   2591  NZ  LYS   136      14.171 -16.883  -2.052  1.00 10.00      B    N1+
ATOM   2592  HN  LYS   136      16.415 -13.053  -4.067  1.00 10.00      B    H  
ATOM   2593  HZ1 LYS   136      14.629 -17.784  -1.780  1.00 10.00      B    H  
ATOM   2594  HZ2 LYS   136      13.862 -16.392  -1.187  1.00 10.00      B    H  
ATOM   2595  HZ3 LYS   136      14.871 -16.292  -2.542  1.00 10.00      B    H  
ATOM   2596  N   THR   137      14.546 -11.514  -2.132  1.00 10.00      B    N  
ATOM   2597  CA  THR   137      14.444 -10.368  -1.237  1.00 10.00      B    C  
ATOM   2598  C   THR   137      15.769  -9.621  -1.154  1.00 10.00      B    C  
ATOM   2599  O   THR   137      15.851  -8.542  -0.565  1.00 10.00      B    O  
ATOM   2600  CB  THR   137      14.030 -10.801   0.181  1.00 10.00      B    C  
ATOM   2601  CG2 THR   137      12.646 -11.434   0.175  1.00 10.00      B    C  
ATOM   2602  OG1 THR   137      14.985 -11.739   0.698  1.00 10.00      B    O  
ATOM   2603  HN  THR   137      14.877 -12.369  -1.778  1.00 10.00      B    H  
ATOM   2604  HG1 THR   137      14.738 -12.642   0.428  1.00 10.00      B    H  
ATOM   2605  N   GLY   138      16.804 -10.203  -1.742  1.00 10.00      B    N  
ATOM   2606  CA  GLY   138      18.113  -9.584  -1.725  1.00 10.00      B    C  
ATOM   2607  C   GLY   138      19.015 -10.211  -0.684  1.00 10.00      B    C  
ATOM   2608  O   GLY   138      20.080  -9.682  -0.380  1.00 10.00      B    O  
ATOM   2609  HN  GLY   138      16.677 -11.067  -2.190  1.00 10.00      B    H  
ATOM   2610  N   ASN   139      18.568 -11.341  -0.134  1.00 10.00      B    N  
ATOM   2611  CA  ASN   139      19.322 -12.074   0.890  1.00 10.00      B    C  
ATOM   2612  C   ASN   139      19.430 -11.256   2.174  1.00 10.00      B    C  
ATOM   2613  O   ASN   139      20.293 -11.493   3.017  1.00 10.00      B    O  
ATOM   2614  CB  ASN   139      20.710 -12.471   0.369  1.00 10.00      B    C  
ATOM   2615  CG  ASN   139      21.344 -13.612   1.141  1.00 10.00      B    C  
ATOM   2616  ND2 ASN   139      22.662 -13.577   1.262  1.00 10.00      B    N  
ATOM   2617  OD1 ASN   139      20.659 -14.523   1.613  1.00 10.00      B    O  
ATOM   2618  HN  ASN   139      17.703 -11.696  -0.427  1.00 10.00      B    H  
ATOM   2619 HD21 ASN   139      23.145 -12.814   0.847  1.00 10.00      B    H  
ATOM   2620 HD22 ASN   139      23.108 -14.298   1.752  1.00 10.00      B    H  
ATOM   2621  N   ALA   140      18.515 -10.307   2.330  1.00 10.00      B    N  
ATOM   2622  CA  ALA   140      18.501  -9.442   3.497  1.00 10.00      B    C  
ATOM   2623  C   ALA   140      17.582  -9.990   4.584  1.00 10.00      B    C  
ATOM   2624  O   ALA   140      17.244  -9.289   5.535  1.00 10.00      B    O  
ATOM   2625  CB  ALA   140      18.077  -8.039   3.099  1.00 10.00      B    C  
ATOM   2626  HN  ALA   140      17.838 -10.181   1.635  1.00 10.00      B    H  
ATOM   2627  N   GLY   141      17.167 -11.236   4.436  1.00 10.00      B    N  
ATOM   2628  CA  GLY   141      16.299 -11.843   5.425  1.00 10.00      B    C  
ATOM   2629  C   GLY   141      14.831 -11.569   5.172  1.00 10.00      B    C  
ATOM   2630  O   GLY   141      14.459 -10.978   4.149  1.00 10.00      B    O  
ATOM   2631  HN  GLY   141      17.450 -11.749   3.652  1.00 10.00      B    H  
ATOM   2632  N   SER   142      14.010 -11.967   6.132  1.00 10.00      B    N  
ATOM   2633  CA  SER   142      12.565 -11.814   6.046  1.00 10.00      B    C  
ATOM   2634  C   SER   142      12.132 -10.350   6.118  1.00 10.00      B    C  
ATOM   2635  O   SER   142      12.940  -9.453   6.375  1.00 10.00      B    O  
ATOM   2636  CB  SER   142      11.886 -12.608   7.169  1.00 10.00      B    C  
ATOM   2637  OG  SER   142      12.815 -13.440   7.856  1.00 10.00      B    O  
ATOM   2638  HN  SER   142      14.395 -12.370   6.946  1.00 10.00      B    H  
ATOM   2639  HG  SER   142      13.539 -12.896   8.217  1.00 10.00      B    H  
ATOM   2640  N   ARG   143      10.845 -10.127   5.882  1.00 10.00      B    N  
ATOM   2641  CA  ARG   143      10.261  -8.796   5.927  1.00 10.00      B    C  
ATOM   2642  C   ARG   143       9.690  -8.540   7.316  1.00 10.00      B    C  
ATOM   2643  O   ARG   143       8.707  -9.166   7.709  1.00 10.00      B    O  
ATOM   2644  CB  ARG   143       9.137  -8.695   4.893  1.00 10.00      B    C  
ATOM   2645  CG  ARG   143       9.569  -8.963   3.459  1.00 10.00      B    C  
ATOM   2646  CD  ARG   143       8.363  -9.068   2.542  1.00 10.00      B    C  
ATOM   2647  NE  ARG   143       8.730  -9.400   1.167  1.00 10.00      B    N  
ATOM   2648  CZ  ARG   143       8.620 -10.624   0.640  1.00 10.00      B    C  
ATOM   2649  NH1 ARG   143       8.231 -11.644   1.397  1.00 10.00      B    N1+
ATOM   2650  NH2 ARG   143       8.912 -10.831  -0.641  1.00 10.00      B    N  
ATOM   2651  HN  ARG   143      10.264 -10.889   5.672  1.00 10.00      B    H  
ATOM   2652  HE  ARG   143       9.056  -8.666   0.601  1.00 10.00      B    H  
ATOM   2653 HH11 ARG   143       8.021 -11.502   2.368  1.00 10.00      B    H  
ATOM   2654 HH12 ARG   143       8.153 -12.565   1.002  1.00 10.00      B    H  
ATOM   2655 HH21 ARG   143       9.219 -10.074  -1.223  1.00 10.00      B    H  
ATOM   2656 HH22 ARG   143       8.825 -11.751  -1.035  1.00 10.00      B    H  
ATOM   2657  N   LEU   144      10.309  -7.634   8.061  1.00 10.00      B    N  
ATOM   2658  CA  LEU   144       9.854  -7.323   9.411  1.00 10.00      B    C  
ATOM   2659  C   LEU   144       8.662  -6.374   9.400  1.00 10.00      B    C  
ATOM   2660  O   LEU   144       7.545  -6.757   9.748  1.00 10.00      B    O  
ATOM   2661  CB  LEU   144      10.993  -6.736  10.250  1.00 10.00      B    C  
ATOM   2662  CG  LEU   144      12.064  -7.719  10.725  1.00 10.00      B    C  
ATOM   2663  CD1 LEU   144      13.140  -6.993  11.517  1.00 10.00      B    C  
ATOM   2664  CD2 LEU   144      11.440  -8.827  11.563  1.00 10.00      B    C  
ATOM   2665  HN  LEU   144      11.085  -7.158   7.695  1.00 10.00      B    H  
ATOM   2666  N   ALA   145       8.903  -5.138   8.988  1.00 10.00      B    N  
ATOM   2667  CA  ALA   145       7.853  -4.131   8.945  1.00 10.00      B    C  
ATOM   2668  C   ALA   145       7.583  -3.686   7.518  1.00 10.00      B    C  
ATOM   2669  O   ALA   145       8.490  -3.229   6.823  1.00 10.00      B    O  
ATOM   2670  CB  ALA   145       8.233  -2.934   9.800  1.00 10.00      B    C  
ATOM   2671  HN  ALA   145       9.806  -4.901   8.695  1.00 10.00      B    H  
ATOM   2672  N   CYS   146       6.340  -3.822   7.086  1.00 10.00      B    N  
ATOM   2673  CA  CYS   146       5.957  -3.425   5.743  1.00 10.00      B    C  
ATOM   2674  C   CYS   146       5.183  -2.113   5.778  1.00 10.00      B    C  
ATOM   2675  O   CYS   146       4.280  -1.934   6.597  1.00 10.00      B    O  
ATOM   2676  CB  CYS   146       5.125  -4.524   5.076  1.00 10.00      B    C  
ATOM   2677  SG  CYS   146       3.622  -5.005   5.991  1.00 10.00      B    S  
ATOM   2678  HN  CYS   146       5.657  -4.195   7.685  1.00 10.00      B    H  
ATOM   2679  N   GLY   147       5.560  -1.186   4.912  1.00 10.00      B    N  
ATOM   2680  CA  GLY   147       4.886   0.088   4.853  1.00 10.00      B    C  
ATOM   2681  C   GLY   147       4.584   0.481   3.429  1.00 10.00      B    C  
ATOM   2682  O   GLY   147       5.374   0.217   2.528  1.00 10.00      B    O  
ATOM   2683  HN  GLY   147       6.315  -1.363   4.306  1.00 10.00      B    H  
ATOM   2684  N   VAL   148       3.443   1.099   3.211  1.00 10.00      B    N  
ATOM   2685  CA  VAL   148       3.064   1.514   1.872  1.00 10.00      B    C  
ATOM   2686  C   VAL   148       3.405   2.976   1.641  1.00 10.00      B    C  
ATOM   2687  O   VAL   148       3.138   3.825   2.493  1.00 10.00      B    O  
ATOM   2688  CB  VAL   148       1.569   1.279   1.580  1.00 10.00      B    C  
ATOM   2689  CG1 VAL   148       1.316  -0.179   1.232  1.00 10.00      B    C  
ATOM   2690  CG2 VAL   148       0.711   1.706   2.761  1.00 10.00      B    C  
ATOM   2691  HN  VAL   148       2.847   1.290   3.964  1.00 10.00      B    H  
ATOM   2692  N   ILE   149       4.020   3.259   0.502  1.00 10.00      B    N  
ATOM   2693  CA  ILE   149       4.382   4.622   0.149  1.00 10.00      B    C  
ATOM   2694  C   ILE   149       3.134   5.359  -0.323  1.00 10.00      B    C  
ATOM   2695  O   ILE   149       2.766   5.291  -1.499  1.00 10.00      B    O  
ATOM   2696  CB  ILE   149       5.460   4.656  -0.955  1.00 10.00      B    C  
ATOM   2697  CG1 ILE   149       6.648   3.777  -0.554  1.00 10.00      B    C  
ATOM   2698  CG2 ILE   149       5.916   6.088  -1.213  1.00 10.00      B    C  
ATOM   2699  CD1 ILE   149       7.660   3.560  -1.657  1.00 10.00      B    C  
ATOM   2700  HN  ILE   149       4.237   2.530  -0.121  1.00 10.00      B    H  
ATOM   2701  N   GLY   150       2.469   6.024   0.613  1.00 10.00      B    N  
ATOM   2702  CA  GLY   150       1.254   6.747   0.308  1.00 10.00      B    C  
ATOM   2703  C   GLY   150       1.502   8.099  -0.320  1.00 10.00      B    C  
ATOM   2704  O   GLY   150       2.615   8.630  -0.259  1.00 10.00      B    O  
ATOM   2705  HN  GLY   150       2.818   6.032   1.534  1.00 10.00      B    H  
ATOM   2706  N   ILE   151       0.457   8.662  -0.907  1.00 10.00      B    N  
ATOM   2707  CA  ILE   151       0.555   9.959  -1.564  1.00 10.00      B    C  
ATOM   2708  C   ILE   151       0.279  11.095  -0.579  1.00 10.00      B    C  
ATOM   2709  O   ILE   151      -0.861  11.326  -0.173  1.00 10.00      B    O  
ATOM   2710  CB  ILE   151      -0.371  10.058  -2.803  1.00 10.00      B    C  
ATOM   2711  CG1 ILE   151      -0.367  11.477  -3.387  1.00 10.00      B    C  
ATOM   2712  CG2 ILE   151      -1.788   9.596  -2.481  1.00 10.00      B    C  
ATOM   2713  CD1 ILE   151      -1.051  11.584  -4.732  1.00 10.00      B    C  
ATOM   2714  HN  ILE   151      -0.410   8.202  -0.876  1.00 10.00      B    H  
ATOM   2715  N   ALA   152       1.334  11.793  -0.188  1.00 10.00      B    N  
ATOM   2716  CA  ALA   152       1.215  12.892   0.756  1.00 10.00      B    C  
ATOM   2717  C   ALA   152       1.120  14.225   0.030  1.00 10.00      B    C  
ATOM   2718  O   ALA   152       1.263  14.291  -1.194  1.00 10.00      B    O  
ATOM   2719  CB  ALA   152       2.397  12.891   1.715  1.00 10.00      B    C  
ATOM   2720  HN  ALA   152       2.217  11.574  -0.555  1.00 10.00      B    H  
ATOM   2721  N   GLN   153       0.878  15.281   0.787  1.00 10.00      B    N  
ATOM   2722  CA  GLN   153       0.769  16.615   0.223  1.00 10.00      B    C  
ATOM   2723  C   GLN   153       2.074  17.371   0.413  1.00 10.00      B    C  
ATOM   2724  O   GLN   153       2.829  17.514  -0.570  1.00 10.00      B    O  
ATOM   2725  CB  GLN   153      -0.387  17.384   0.867  1.00 10.00      B    C  
ATOM   2726  CG  GLN   153      -0.572  18.795   0.329  1.00 10.00      B    C  
ATOM   2727  CD  GLN   153      -1.897  19.414   0.728  1.00 10.00      B    C  
ATOM   2728  NE2 GLN   153      -2.396  20.307  -0.110  1.00 10.00      B    N  
ATOM   2729  OE1 GLN   153      -2.465  19.095   1.774  1.00 10.00      B    O  
ATOM   2730  OXT GLN   153       2.345  17.809   1.549  1.00 10.00      B    O1-
ATOM   2731  HN  GLN   153       0.781  15.163   1.756  1.00 10.00      B    H  
ATOM   2732 HE21 GLN   153      -1.888  20.511  -0.928  1.00 10.00      B    H  
ATOM   2733 HE22 GLN   153      -3.247  20.733   0.119  1.00 10.00      B    H  
TER    2734      GLN   153
ENDMDL
MODEL        2
ATOM      1  N   ALA     1     -25.924  -8.860   7.278  1.00 10.00      A    N  
ATOM      2  CA  ALA     1     -26.052  -7.656   8.133  1.00 10.00      A    C  
ATOM      3  C   ALA     1     -26.932  -6.618   7.458  1.00 10.00      A    C  
ATOM      4  O   ALA     1     -27.077  -6.625   6.238  1.00 10.00      A    O  
ATOM      5  CB  ALA     1     -24.682  -7.066   8.441  1.00 10.00      A    C  
ATOM      6  HT1 ALA     1     -25.453  -8.620   6.386  1.00 10.00      A    H  
ATOM      7  HT2 ALA     1     -26.866  -9.245   7.062  1.00 10.00      A    H  
ATOM      8  HT3 ALA     1     -25.368  -9.588   7.768  1.00 10.00      A    H  
ATOM      9  N   THR     2     -27.515  -5.733   8.252  1.00 10.00      A    N  
ATOM     10  CA  THR     2     -28.376  -4.685   7.724  1.00 10.00      A    C  
ATOM     11  C   THR     2     -27.635  -3.352   7.674  1.00 10.00      A    C  
ATOM     12  O   THR     2     -27.544  -2.728   6.623  1.00 10.00      A    O  
ATOM     13  CB  THR     2     -29.654  -4.535   8.568  1.00 10.00      A    C  
ATOM     14  CG2 THR     2     -30.633  -3.574   7.903  1.00 10.00      A    C  
ATOM     15  OG1 THR     2     -30.274  -5.821   8.721  1.00 10.00      A    O  
ATOM     16  HN  THR     2     -27.364  -5.784   9.221  1.00 10.00      A    H  
ATOM     17  HG1 THR     2     -30.584  -6.126   7.861  1.00 10.00      A    H  
ATOM     18  N   LYS     3     -27.092  -2.930   8.811  1.00 10.00      A    N  
ATOM     19  CA  LYS     3     -26.361  -1.669   8.888  1.00 10.00      A    C  
ATOM     20  C   LYS     3     -24.899  -1.912   9.246  1.00 10.00      A    C  
ATOM     21  O   LYS     3     -24.591  -2.523  10.271  1.00 10.00      A    O  
ATOM     22  CB  LYS     3     -27.016  -0.717   9.895  1.00 10.00      A    C  
ATOM     23  CG  LYS     3     -28.402  -0.235   9.489  1.00 10.00      A    C  
ATOM     24  CD  LYS     3     -29.056   0.577  10.599  1.00 10.00      A    C  
ATOM     25  CE  LYS     3     -30.491   0.951  10.247  1.00 10.00      A    C  
ATOM     26  NZ  LYS     3     -30.565   2.171   9.398  1.00 10.00      A    N1+
ATOM     27  HN  LYS     3     -27.176  -3.481   9.620  1.00 10.00      A    H  
ATOM     28  HZ1 LYS     3     -30.068   2.015   8.491  1.00 10.00      A    H  
ATOM     29  HZ2 LYS     3     -30.124   2.974   9.886  1.00 10.00      A    H  
ATOM     30  HZ3 LYS     3     -31.558   2.409   9.196  1.00 10.00      A    H  
ATOM     31  N   ALA     4     -24.004  -1.443   8.390  1.00 10.00      A    N  
ATOM     32  CA  ALA     4     -22.572  -1.611   8.602  1.00 10.00      A    C  
ATOM     33  C   ALA     4     -21.857  -0.263   8.597  1.00 10.00      A    C  
ATOM     34  O   ALA     4     -22.391   0.731   8.101  1.00 10.00      A    O  
ATOM     35  CB  ALA     4     -21.989  -2.530   7.539  1.00 10.00      A    C  
ATOM     36  HN  ALA     4     -24.316  -0.965   7.585  1.00 10.00      A    H  
ATOM     37  N   VAL     5     -20.651  -0.238   9.150  1.00 10.00      A    N  
ATOM     38  CA  VAL     5     -19.858   0.983   9.214  1.00 10.00      A    C  
ATOM     39  C   VAL     5     -18.387   0.688   8.906  1.00 10.00      A    C  
ATOM     40  O   VAL     5     -17.880  -0.388   9.224  1.00 10.00      A    O  
ATOM     41  CB  VAL     5     -19.988   1.660  10.601  1.00 10.00      A    C  
ATOM     42  CG1 VAL     5     -19.396   0.790  11.702  1.00 10.00      A    C  
ATOM     43  CG2 VAL     5     -19.368   3.051  10.605  1.00 10.00      A    C  
ATOM     44  HN  VAL     5     -20.280  -1.068   9.530  1.00 10.00      A    H  
ATOM     45  N   CYS     6     -17.721   1.634   8.259  1.00 10.00      A    N  
ATOM     46  CA  CYS     6     -16.318   1.491   7.909  1.00 10.00      A    C  
ATOM     47  C   CYS     6     -15.560   2.775   8.235  1.00 10.00      A    C  
ATOM     48  O   CYS     6     -15.906   3.852   7.742  1.00 10.00      A    O  
ATOM     49  CB  CYS     6     -16.181   1.161   6.419  1.00 10.00      A    C  
ATOM     50  SG  CYS     6     -14.479   1.094   5.817  1.00 10.00      A    S  
ATOM     51  HN  CYS     6     -18.194   2.455   7.995  1.00 10.00      A    H  
ATOM     52  HG  CYS     6     -13.928   2.280   6.026  1.00 10.00      A    H  
ATOM     53  N   VAL     7     -14.537   2.658   9.071  1.00 10.00      A    N  
ATOM     54  CA  VAL     7     -13.728   3.807   9.464  1.00 10.00      A    C  
ATOM     55  C   VAL     7     -12.434   3.848   8.656  1.00 10.00      A    C  
ATOM     56  O   VAL     7     -11.563   2.995   8.825  1.00 10.00      A    O  
ATOM     57  CB  VAL     7     -13.387   3.766  10.970  1.00 10.00      A    C  
ATOM     58  CG1 VAL     7     -12.587   4.995  11.379  1.00 10.00      A    C  
ATOM     59  CG2 VAL     7     -14.654   3.651  11.805  1.00 10.00      A    C  
ATOM     60  HN  VAL     7     -14.314   1.774   9.431  1.00 10.00      A    H  
ATOM     61  N   LEU     8     -12.314   4.841   7.785  1.00 10.00      A    N  
ATOM     62  CA  LEU     8     -11.135   4.983   6.940  1.00 10.00      A    C  
ATOM     63  C   LEU     8      -9.986   5.650   7.687  1.00 10.00      A    C  
ATOM     64  O   LEU     8     -10.063   6.826   8.041  1.00 10.00      A    O  
ATOM     65  CB  LEU     8     -11.461   5.780   5.668  1.00 10.00      A    C  
ATOM     66  CG  LEU     8     -12.259   5.064   4.568  1.00 10.00      A    C  
ATOM     67  CD1 LEU     8     -11.615   3.741   4.188  1.00 10.00      A    C  
ATOM     68  CD2 LEU     8     -13.715   4.871   4.971  1.00 10.00      A    C  
ATOM     69  HN  LEU     8     -13.033   5.507   7.716  1.00 10.00      A    H  
ATOM     70  N   LYS     9      -8.931   4.888   7.932  1.00 10.00      A    N  
ATOM     71  CA  LYS     9      -7.752   5.396   8.617  1.00 10.00      A    C  
ATOM     72  C   LYS     9      -6.568   5.371   7.661  1.00 10.00      A    C  
ATOM     73  O   LYS     9      -6.626   4.717   6.624  1.00 10.00      A    O  
ATOM     74  CB  LYS     9      -7.435   4.545   9.851  1.00 10.00      A    C  
ATOM     75  CG  LYS     9      -8.435   4.676  10.987  1.00 10.00      A    C  
ATOM     76  CD  LYS     9      -7.927   3.982  12.240  1.00 10.00      A    C  
ATOM     77  CE  LYS     9      -8.889   4.159  13.404  1.00 10.00      A    C  
ATOM     78  NZ  LYS     9      -8.313   3.669  14.682  1.00 10.00      A    N1+
ATOM     79  HN  LYS     9      -8.937   3.951   7.629  1.00 10.00      A    H  
ATOM     80  HZ1 LYS     9      -7.969   2.692  14.570  1.00 10.00      A    H  
ATOM     81  HZ2 LYS     9      -9.038   3.687  15.428  1.00 10.00      A    H  
ATOM     82  HZ3 LYS     9      -7.519   4.274  14.975  1.00 10.00      A    H  
ATOM     83  N   GLY    10      -5.507   6.085   8.003  1.00 10.00      A    N  
ATOM     84  CA  GLY    10      -4.334   6.114   7.152  1.00 10.00      A    C  
ATOM     85  C   GLY    10      -3.266   7.049   7.680  1.00 10.00      A    C  
ATOM     86  O   GLY    10      -3.533   7.877   8.552  1.00 10.00      A    O  
ATOM     87  HN  GLY    10      -5.516   6.595   8.839  1.00 10.00      A    H  
ATOM     88  N   ASP    11      -2.058   6.924   7.148  1.00 10.00      A    N  
ATOM     89  CA  ASP    11      -0.941   7.762   7.570  1.00 10.00      A    C  
ATOM     90  C   ASP    11      -0.871   9.026   6.719  1.00 10.00      A    C  
ATOM     91  O   ASP    11       0.191   9.404   6.222  1.00 10.00      A    O  
ATOM     92  CB  ASP    11       0.378   6.985   7.470  1.00 10.00      A    C  
ATOM     93  CG  ASP    11       1.114   6.897   8.795  1.00 10.00      A    C  
ATOM     94  OD1 ASP    11       1.435   7.954   9.383  1.00 10.00      A    O  
ATOM     95  OD2 ASP    11       1.374   5.770   9.265  1.00 10.00      A    O1-
ATOM     96  HN  ASP    11      -1.912   6.252   6.449  1.00 10.00      A    H  
ATOM     97  N   GLY    12      -2.013   9.680   6.564  1.00 10.00      A    N  
ATOM     98  CA  GLY    12      -2.076  10.886   5.768  1.00 10.00      A    C  
ATOM     99  C   GLY    12      -3.289  11.726   6.107  1.00 10.00      A    C  
ATOM    100  O   GLY    12      -4.008  11.421   7.062  1.00 10.00      A    O  
ATOM    101  HN  GLY    12      -2.820   9.351   7.017  1.00 10.00      A    H  
ATOM    102  N   PRO    13      -3.555  12.786   5.329  1.00 10.00      A    N  
ATOM    103  CA  PRO    13      -4.694  13.679   5.562  1.00 10.00      A    C  
ATOM    104  C   PRO    13      -5.999  13.124   4.997  1.00 10.00      A    C  
ATOM    105  O   PRO    13      -7.037  13.787   5.042  1.00 10.00      A    O  
ATOM    106  CB  PRO    13      -4.289  14.939   4.799  1.00 10.00      A    C  
ATOM    107  CG  PRO    13      -3.479  14.431   3.658  1.00 10.00      A    C  
ATOM    108  CD  PRO    13      -2.754  13.213   4.164  1.00 10.00      A    C  
ATOM    109  N   VAL    14      -5.939  11.913   4.462  1.00 10.00      A    N  
ATOM    110  CA  VAL    14      -7.111  11.270   3.887  1.00 10.00      A    C  
ATOM    111  C   VAL    14      -7.816  10.422   4.938  1.00 10.00      A    C  
ATOM    112  O   VAL    14      -7.226   9.493   5.493  1.00 10.00      A    O  
ATOM    113  CB  VAL    14      -6.736  10.376   2.686  1.00 10.00      A    C  
ATOM    114  CG1 VAL    14      -7.987   9.853   1.996  1.00 10.00      A    C  
ATOM    115  CG2 VAL    14      -5.857  11.133   1.704  1.00 10.00      A    C  
ATOM    116  HN  VAL    14      -5.084  11.438   4.462  1.00 10.00      A    H  
ATOM    117  N   GLN    15      -9.066  10.757   5.218  1.00 10.00      A    N  
ATOM    118  CA  GLN    15      -9.850  10.032   6.207  1.00 10.00      A    C  
ATOM    119  C   GLN    15     -11.338  10.258   5.983  1.00 10.00      A    C  
ATOM    120  O   GLN    15     -11.735  11.230   5.337  1.00 10.00      A    O  
ATOM    121  CB  GLN    15      -9.457  10.471   7.620  1.00 10.00      A    C  
ATOM    122  CG  GLN    15      -9.543  11.973   7.849  1.00 10.00      A    C  
ATOM    123  CD  GLN    15      -8.961  12.401   9.181  1.00 10.00      A    C  
ATOM    124  NE2 GLN    15      -7.943  11.694   9.640  1.00 10.00      A    N  
ATOM    125  OE1 GLN    15      -9.418  13.368   9.787  1.00 10.00      A    O  
ATOM    126  HN  GLN    15      -9.479  11.515   4.743  1.00 10.00      A    H  
ATOM    127 HE21 GLN    15      -7.620  10.937   9.098  1.00 10.00      A    H  
ATOM    128 HE22 GLN    15      -7.550  11.950  10.502  1.00 10.00      A    H  
ATOM    129  N   GLY    16     -12.157   9.364   6.513  1.00 10.00      A    N  
ATOM    130  CA  GLY    16     -13.591   9.490   6.355  1.00 10.00      A    C  
ATOM    131  C   GLY    16     -14.327   8.292   6.910  1.00 10.00      A    C  
ATOM    132  O   GLY    16     -13.704   7.335   7.375  1.00 10.00      A    O  
ATOM    133  HN  GLY    16     -11.787   8.608   7.018  1.00 10.00      A    H  
ATOM    134  N   ILE    17     -15.650   8.340   6.865  1.00 10.00      A    N  
ATOM    135  CA  ILE    17     -16.476   7.249   7.365  1.00 10.00      A    C  
ATOM    136  C   ILE    17     -17.514   6.866   6.318  1.00 10.00      A    C  
ATOM    137  O   ILE    17     -18.192   7.731   5.760  1.00 10.00      A    O  
ATOM    138  CB  ILE    17     -17.195   7.627   8.678  1.00 10.00      A    C  
ATOM    139  CG1 ILE    17     -16.196   8.165   9.709  1.00 10.00      A    C  
ATOM    140  CG2 ILE    17     -17.943   6.425   9.243  1.00 10.00      A    C  
ATOM    141  CD1 ILE    17     -16.847   8.733  10.951  1.00 10.00      A    C  
ATOM    142  HN  ILE    17     -16.087   9.129   6.475  1.00 10.00      A    H  
ATOM    143  N   ILE    18     -17.621   5.574   6.045  1.00 10.00      A    N  
ATOM    144  CA  ILE    18     -18.574   5.071   5.067  1.00 10.00      A    C  
ATOM    145  C   ILE    18     -19.544   4.105   5.737  1.00 10.00      A    C  
ATOM    146  O   ILE    18     -19.139   3.267   6.543  1.00 10.00      A    O  
ATOM    147  CB  ILE    18     -17.858   4.340   3.907  1.00 10.00      A    C  
ATOM    148  CG1 ILE    18     -16.802   5.239   3.250  1.00 10.00      A    C  
ATOM    149  CG2 ILE    18     -18.859   3.844   2.874  1.00 10.00      A    C  
ATOM    150  CD1 ILE    18     -17.360   6.498   2.622  1.00 10.00      A    C  
ATOM    151  HN  ILE    18     -17.047   4.934   6.525  1.00 10.00      A    H  
ATOM    152  N   ASN    19     -20.821   4.232   5.418  1.00 10.00      A    N  
ATOM    153  CA  ASN    19     -21.837   3.361   5.987  1.00 10.00      A    C  
ATOM    154  C   ASN    19     -22.476   2.513   4.899  1.00 10.00      A    C  
ATOM    155  O   ASN    19     -22.672   2.974   3.773  1.00 10.00      A    O  
ATOM    156  CB  ASN    19     -22.914   4.169   6.715  1.00 10.00      A    C  
ATOM    157  CG  ASN    19     -22.497   4.620   8.103  1.00 10.00      A    C  
ATOM    158  ND2 ASN    19     -22.653   3.742   9.084  1.00 10.00      A    N  
ATOM    159  OD1 ASN    19     -22.042   5.750   8.295  1.00 10.00      A    O  
ATOM    160  HN  ASN    19     -21.093   4.926   4.772  1.00 10.00      A    H  
ATOM    161 HD21 ASN    19     -23.027   2.862   8.863  1.00 10.00      A    H  
ATOM    162 HD22 ASN    19     -22.393   4.010   9.992  1.00 10.00      A    H  
ATOM    163  N   PHE    20     -22.792   1.274   5.239  1.00 10.00      A    N  
ATOM    164  CA  PHE    20     -23.409   0.349   4.302  1.00 10.00      A    C  
ATOM    165  C   PHE    20     -24.732  -0.143   4.868  1.00 10.00      A    C  
ATOM    166  O   PHE    20     -24.826  -0.431   6.060  1.00 10.00      A    O  
ATOM    167  CB  PHE    20     -22.491  -0.858   4.064  1.00 10.00      A    C  
ATOM    168  CG  PHE    20     -21.147  -0.532   3.473  1.00 10.00      A    C  
ATOM    169  CD1 PHE    20     -20.102  -0.102   4.276  1.00 10.00      A    C  
ATOM    170  CD2 PHE    20     -20.927  -0.664   2.111  1.00 10.00      A    C  
ATOM    171  CE1 PHE    20     -18.867   0.189   3.731  1.00 10.00      A    C  
ATOM    172  CE2 PHE    20     -19.694  -0.373   1.561  1.00 10.00      A    C  
ATOM    173  CZ  PHE    20     -18.661   0.054   2.370  1.00 10.00      A    C  
ATOM    174  HN  PHE    20     -22.613   0.972   6.156  1.00 10.00      A    H  
ATOM    175  N   GLU    21     -25.752  -0.230   4.030  1.00 10.00      A    N  
ATOM    176  CA  GLU    21     -27.046  -0.709   4.481  1.00 10.00      A    C  
ATOM    177  C   GLU    21     -27.705  -1.613   3.448  1.00 10.00      A    C  
ATOM    178  O   GLU    21     -27.850  -1.242   2.282  1.00 10.00      A    O  
ATOM    179  CB  GLU    21     -27.971   0.447   4.844  1.00 10.00      A    C  
ATOM    180  CG  GLU    21     -29.176   0.025   5.664  1.00 10.00      A    C  
ATOM    181  CD  GLU    21     -30.009   1.198   6.118  1.00 10.00      A    C  
ATOM    182  OE1 GLU    21     -29.555   1.952   7.002  1.00 10.00      A    O  
ATOM    183  OE2 GLU    21     -31.130   1.369   5.601  1.00 10.00      A    O1-
ATOM    184  HN  GLU    21     -25.637   0.047   3.097  1.00 10.00      A    H  
ATOM    185  N   GLN    22     -28.105  -2.793   3.886  1.00 10.00      A    N  
ATOM    186  CA  GLN    22     -28.758  -3.760   3.019  1.00 10.00      A    C  
ATOM    187  C   GLN    22     -30.122  -4.119   3.593  1.00 10.00      A    C  
ATOM    188  O   GLN    22     -30.228  -4.538   4.746  1.00 10.00      A    O  
ATOM    189  CB  GLN    22     -27.893  -5.012   2.867  1.00 10.00      A    C  
ATOM    190  CG  GLN    22     -28.215  -5.835   1.630  1.00 10.00      A    C  
ATOM    191  CD  GLN    22     -27.348  -7.074   1.500  1.00 10.00      A    C  
ATOM    192  NE2 GLN    22     -27.113  -7.498   0.274  1.00 10.00      A    N  
ATOM    193  OE1 GLN    22     -26.892  -7.644   2.491  1.00 10.00      A    O  
ATOM    194  HN  GLN    22     -27.966  -3.019   4.835  1.00 10.00      A    H  
ATOM    195 HE21 GLN    22     -27.506  -6.993  -0.477  1.00 10.00      A    H  
ATOM    196 HE22 GLN    22     -26.557  -8.305   0.159  1.00 10.00      A    H  
ATOM    197  N   LYS    23     -31.163  -3.937   2.793  1.00 10.00      A    N  
ATOM    198  CA  LYS    23     -32.525  -4.223   3.233  1.00 10.00      A    C  
ATOM    199  C   LYS    23     -32.884  -5.688   2.997  1.00 10.00      A    C  
ATOM    200  O   LYS    23     -33.577  -6.313   3.804  1.00 10.00      A    O  
ATOM    201  CB  LYS    23     -33.531  -3.313   2.516  1.00 10.00      A    C  
ATOM    202  CG  LYS    23     -33.654  -1.906   3.092  1.00 10.00      A    C  
ATOM    203  CD  LYS    23     -32.438  -1.052   2.770  1.00 10.00      A    C  
ATOM    204  CE  LYS    23     -32.796   0.426   2.719  1.00 10.00      A    C  
ATOM    205  NZ  LYS    23     -33.184   0.953   4.050  1.00 10.00      A    N1+
ATOM    206  HN  LYS    23     -31.010  -3.614   1.879  1.00 10.00      A    H  
ATOM    207  HZ1 LYS    23     -32.340   1.044   4.662  1.00 10.00      A    H  
ATOM    208  HZ2 LYS    23     -33.859   0.312   4.509  1.00 10.00      A    H  
ATOM    209  HZ3 LYS    23     -33.625   1.890   3.952  1.00 10.00      A    H  
ATOM    210  N   GLU    24     -32.421  -6.223   1.881  1.00 10.00      A    N  
ATOM    211  CA  GLU    24     -32.681  -7.608   1.526  1.00 10.00      A    C  
ATOM    212  C   GLU    24     -31.450  -8.455   1.817  1.00 10.00      A    C  
ATOM    213  O   GLU    24     -30.355  -7.926   1.977  1.00 10.00      A    O  
ATOM    214  CB  GLU    24     -33.036  -7.710   0.045  1.00 10.00      A    C  
ATOM    215  CG  GLU    24     -34.148  -6.775  -0.399  1.00 10.00      A    C  
ATOM    216  CD  GLU    24     -34.056  -6.444  -1.872  1.00 10.00      A    C  
ATOM    217  OE1 GLU    24     -34.599  -7.213  -2.694  1.00 10.00      A    O  
ATOM    218  OE2 GLU    24     -33.425  -5.419  -2.214  1.00 10.00      A    O1-
ATOM    219  HN  GLU    24     -31.886  -5.669   1.276  1.00 10.00      A    H  
ATOM    220  N   SER    25     -31.626  -9.765   1.867  1.00 10.00      A    N  
ATOM    221  CA  SER    25     -30.516 -10.672   2.136  1.00 10.00      A    C  
ATOM    222  C   SER    25     -29.538 -10.703   0.962  1.00 10.00      A    C  
ATOM    223  O   SER    25     -28.342 -10.927   1.137  1.00 10.00      A    O  
ATOM    224  CB  SER    25     -31.047 -12.077   2.416  1.00 10.00      A    C  
ATOM    225  OG  SER    25     -32.311 -12.018   3.060  1.00 10.00      A    O  
ATOM    226  HN  SER    25     -32.524 -10.133   1.723  1.00 10.00      A    H  
ATOM    227  HG  SER    25     -32.202 -11.627   3.936  1.00 10.00      A    H  
ATOM    228  N   ASN    26     -30.061 -10.472  -0.235  1.00 10.00      A    N  
ATOM    229  CA  ASN    26     -29.250 -10.472  -1.444  1.00 10.00      A    C  
ATOM    230  C   ASN    26     -29.598  -9.275  -2.318  1.00 10.00      A    C  
ATOM    231  O   ASN    26     -29.411  -9.304  -3.536  1.00 10.00      A    O  
ATOM    232  CB  ASN    26     -29.455 -11.768  -2.236  1.00 10.00      A    C  
ATOM    233  CG  ASN    26     -30.884 -11.960  -2.727  1.00 10.00      A    C  
ATOM    234  ND2 ASN    26     -31.029 -12.497  -3.925  1.00 10.00      A    N  
ATOM    235  OD1 ASN    26     -31.848 -11.629  -2.033  1.00 10.00      A    O  
ATOM    236  HN  ASN    26     -31.023 -10.304  -0.310  1.00 10.00      A    H  
ATOM    237 HD21 ASN    26     -30.221 -12.738  -4.429  1.00 10.00      A    H  
ATOM    238 HD22 ASN    26     -31.939 -12.636  -4.265  1.00 10.00      A    H  
ATOM    239  N   GLY    27     -30.088  -8.217  -1.688  1.00 10.00      A    N  
ATOM    240  CA  GLY    27     -30.464  -7.026  -2.423  1.00 10.00      A    C  
ATOM    241  C   GLY    27     -29.333  -6.026  -2.526  1.00 10.00      A    C  
ATOM    242  O   GLY    27     -28.276  -6.224  -1.922  1.00 10.00      A    O  
ATOM    243  HN  GLY    27     -30.176  -8.237  -0.712  1.00 10.00      A    H  
ATOM    244  N   PRO    28     -29.527  -4.941  -3.289  1.00 10.00      A    N  
ATOM    245  CA  PRO    28     -28.513  -3.892  -3.470  1.00 10.00      A    C  
ATOM    246  C   PRO    28     -28.167  -3.211  -2.150  1.00 10.00      A    C  
ATOM    247  O   PRO    28     -29.053  -2.882  -1.358  1.00 10.00      A    O  
ATOM    248  CB  PRO    28     -29.192  -2.891  -4.412  1.00 10.00      A    C  
ATOM    249  CG  PRO    28     -30.283  -3.661  -5.069  1.00 10.00      A    C  
ATOM    250  CD  PRO    28     -30.752  -4.654  -4.046  1.00 10.00      A    C  
ATOM    251  N   VAL    29     -26.879  -2.997  -1.923  1.00 10.00      A    N  
ATOM    252  CA  VAL    29     -26.411  -2.365  -0.701  1.00 10.00      A    C  
ATOM    253  C   VAL    29     -26.291  -0.856  -0.883  1.00 10.00      A    C  
ATOM    254  O   VAL    29     -25.697  -0.380  -1.854  1.00 10.00      A    O  
ATOM    255  CB  VAL    29     -25.045  -2.935  -0.260  1.00 10.00      A    C  
ATOM    256  CG1 VAL    29     -24.597  -2.322   1.059  1.00 10.00      A    C  
ATOM    257  CG2 VAL    29     -25.113  -4.450  -0.145  1.00 10.00      A    C  
ATOM    258  HN  VAL    29     -26.222  -3.267  -2.603  1.00 10.00      A    H  
ATOM    259  N   LYS    30     -26.877  -0.114   0.042  1.00 10.00      A    N  
ATOM    260  CA  LYS    30     -26.825   1.339   0.011  1.00 10.00      A    C  
ATOM    261  C   LYS    30     -25.506   1.793   0.622  1.00 10.00      A    C  
ATOM    262  O   LYS    30     -25.255   1.577   1.807  1.00 10.00      A    O  
ATOM    263  CB  LYS    30     -27.991   1.932   0.810  1.00 10.00      A    C  
ATOM    264  CG  LYS    30     -29.345   1.295   0.522  1.00 10.00      A    C  
ATOM    265  CD  LYS    30     -29.959   1.823  -0.765  1.00 10.00      A    C  
ATOM    266  CE  LYS    30     -31.348   1.235  -0.985  1.00 10.00      A    C  
ATOM    267  NZ  LYS    30     -32.027   1.822  -2.171  1.00 10.00      A    N1+
ATOM    268  HN  LYS    30     -27.350  -0.559   0.782  1.00 10.00      A    H  
ATOM    269  HZ1 LYS    30     -31.489   1.600  -3.041  1.00 10.00      A    H  
ATOM    270  HZ2 LYS    30     -32.088   2.856  -2.073  1.00 10.00      A    H  
ATOM    271  HZ3 LYS    30     -32.988   1.439  -2.262  1.00 10.00      A    H  
ATOM    272  N   VAL    31     -24.654   2.394  -0.190  1.00 10.00      A    N  
ATOM    273  CA  VAL    31     -23.357   2.858   0.277  1.00 10.00      A    C  
ATOM    274  C   VAL    31     -23.326   4.379   0.333  1.00 10.00      A    C  
ATOM    275  O   VAL    31     -23.429   5.044  -0.700  1.00 10.00      A    O  
ATOM    276  CB  VAL    31     -22.221   2.372  -0.649  1.00 10.00      A    C  
ATOM    277  CG1 VAL    31     -20.862   2.689  -0.048  1.00 10.00      A    C  
ATOM    278  CG2 VAL    31     -22.350   0.882  -0.933  1.00 10.00      A    C  
ATOM    279  HN  VAL    31     -24.903   2.532  -1.129  1.00 10.00      A    H  
ATOM    280  N   TRP    32     -23.200   4.929   1.532  1.00 10.00      A    N  
ATOM    281  CA  TRP    32     -23.154   6.372   1.696  1.00 10.00      A    C  
ATOM    282  C   TRP    32     -22.088   6.784   2.705  1.00 10.00      A    C  
ATOM    283  O   TRP    32     -21.783   6.044   3.639  1.00 10.00      A    O  
ATOM    284  CB  TRP    32     -24.530   6.953   2.059  1.00 10.00      A    C  
ATOM    285  CG  TRP    32     -24.928   6.796   3.499  1.00 10.00      A    C  
ATOM    286  CD1 TRP    32     -24.768   7.709   4.502  1.00 10.00      A    C  
ATOM    287  CD2 TRP    32     -25.563   5.658   4.094  1.00 10.00      A    C  
ATOM    288  CE2 TRP    32     -25.758   5.954   5.459  1.00 10.00      A    C  
ATOM    289  CE3 TRP    32     -25.989   4.422   3.605  1.00 10.00      A    C  
ATOM    290  NE1 TRP    32     -25.260   7.211   5.685  1.00 10.00      A    N  
ATOM    291  CZ2 TRP    32     -26.353   5.052   6.338  1.00 10.00      A    C  
ATOM    292  CZ3 TRP    32     -26.579   3.533   4.477  1.00 10.00      A    C  
ATOM    293  CH2 TRP    32     -26.760   3.852   5.829  1.00 10.00      A    C  
ATOM    294  HN  TRP    32     -23.126   4.351   2.326  1.00 10.00      A    H  
ATOM    295  HE1 TRP    32     -25.258   7.679   6.548  1.00 10.00      A    H  
ATOM    296  N   GLY    33     -21.513   7.957   2.496  1.00 10.00      A    N  
ATOM    297  CA  GLY    33     -20.490   8.460   3.387  1.00 10.00      A    C  
ATOM    298  C   GLY    33     -19.682   9.563   2.736  1.00 10.00      A    C  
ATOM    299  O   GLY    33     -20.038  10.039   1.657  1.00 10.00      A    O  
ATOM    300  HN  GLY    33     -21.775   8.486   1.711  1.00 10.00      A    H  
ATOM    301  N   SER    34     -18.601   9.977   3.380  1.00 10.00      A    N  
ATOM    302  CA  SER    34     -17.752  11.031   2.844  1.00 10.00      A    C  
ATOM    303  C   SER    34     -16.307  10.847   3.284  1.00 10.00      A    C  
ATOM    304  O   SER    34     -16.037  10.481   4.428  1.00 10.00      A    O  
ATOM    305  CB  SER    34     -18.255  12.410   3.281  1.00 10.00      A    C  
ATOM    306  OG  SER    34     -19.550  12.677   2.762  1.00 10.00      A    O  
ATOM    307  HN  SER    34     -18.364   9.562   4.238  1.00 10.00      A    H  
ATOM    308  HG  SER    34     -19.989  11.842   2.547  1.00 10.00      A    H  
ATOM    309  N   ILE    35     -15.387  11.076   2.359  1.00 10.00      A    N  
ATOM    310  CA  ILE    35     -13.963  10.963   2.640  1.00 10.00      A    C  
ATOM    311  C   ILE    35     -13.276  12.270   2.271  1.00 10.00      A    C  
ATOM    312  O   ILE    35     -13.429  12.762   1.155  1.00 10.00      A    O  
ATOM    313  CB  ILE    35     -13.313   9.808   1.848  1.00 10.00      A    C  
ATOM    314  CG1 ILE    35     -14.032   8.488   2.137  1.00 10.00      A    C  
ATOM    315  CG2 ILE    35     -11.831   9.696   2.184  1.00 10.00      A    C  
ATOM    316  CD1 ILE    35     -13.593   7.342   1.251  1.00 10.00      A    C  
ATOM    317  HN  ILE    35     -15.677  11.331   1.455  1.00 10.00      A    H  
ATOM    318  N   LYS    36     -12.531  12.830   3.203  1.00 10.00      A    N  
ATOM    319  CA  LYS    36     -11.839  14.085   2.964  1.00 10.00      A    C  
ATOM    320  C   LYS    36     -10.333  13.879   2.888  1.00 10.00      A    C  
ATOM    321  O   LYS    36      -9.797  12.931   3.467  1.00 10.00      A    O  
ATOM    322  CB  LYS    36     -12.183  15.106   4.049  1.00 10.00      A    C  
ATOM    323  CG  LYS    36     -11.724  14.716   5.445  1.00 10.00      A    C  
ATOM    324  CD  LYS    36     -11.874  15.877   6.409  1.00 10.00      A    C  
ATOM    325  CE  LYS    36     -11.098  15.639   7.689  1.00 10.00      A    C  
ATOM    326  NZ  LYS    36     -10.931  16.893   8.465  1.00 10.00      A    N1+
ATOM    327  HN  LYS    36     -12.426  12.381   4.072  1.00 10.00      A    H  
ATOM    328  HZ1 LYS    36     -10.498  17.629   7.869  1.00 10.00      A    H  
ATOM    329  HZ2 LYS    36     -10.316  16.725   9.285  1.00 10.00      A    H  
ATOM    330  HZ3 LYS    36     -11.853  17.234   8.802  1.00 10.00      A    H  
ATOM    331  N   GLY    37      -9.662  14.764   2.166  1.00 10.00      A    N  
ATOM    332  CA  GLY    37      -8.223  14.675   2.028  1.00 10.00      A    C  
ATOM    333  C   GLY    37      -7.816  14.212   0.647  1.00 10.00      A    C  
ATOM    334  O   GLY    37      -6.633  14.044   0.363  1.00 10.00      A    O  
ATOM    335  HN  GLY    37     -10.155  15.481   1.707  1.00 10.00      A    H  
ATOM    336  N   LEU    38      -8.802  14.007  -0.212  1.00 10.00      A    N  
ATOM    337  CA  LEU    38      -8.548  13.558  -1.568  1.00 10.00      A    C  
ATOM    338  C   LEU    38      -8.592  14.730  -2.532  1.00 10.00      A    C  
ATOM    339  O   LEU    38      -9.532  15.522  -2.506  1.00 10.00      A    O  
ATOM    340  CB  LEU    38      -9.582  12.507  -1.982  1.00 10.00      A    C  
ATOM    341  CG  LEU    38      -9.497  11.154  -1.273  1.00 10.00      A    C  
ATOM    342  CD1 LEU    38     -10.727  10.315  -1.582  1.00 10.00      A    C  
ATOM    343  CD2 LEU    38      -8.231  10.414  -1.677  1.00 10.00      A    C  
ATOM    344  HN  LEU    38      -9.726  14.176   0.072  1.00 10.00      A    H  
ATOM    345  N   THR    39      -7.572  14.843  -3.371  1.00 10.00      A    N  
ATOM    346  CA  THR    39      -7.505  15.913  -4.354  1.00 10.00      A    C  
ATOM    347  C   THR    39      -8.694  15.828  -5.309  1.00 10.00      A    C  
ATOM    348  O   THR    39      -9.141  14.729  -5.647  1.00 10.00      A    O  
ATOM    349  CB  THR    39      -6.199  15.805  -5.156  1.00 10.00      A    C  
ATOM    350  CG2 THR    39      -5.273  16.961  -4.813  1.00 10.00      A    C  
ATOM    351  OG1 THR    39      -5.553  14.565  -4.820  1.00 10.00      A    O  
ATOM    352  HN  THR    39      -6.837  14.197  -3.327  1.00 10.00      A    H  
ATOM    353  HG1 THR    39      -4.639  14.592  -5.124  1.00 10.00      A    H  
ATOM    354  N   GLU    40      -9.203  16.985  -5.719  1.00 10.00      A    N  
ATOM    355  CA  GLU    40     -10.347  17.060  -6.625  1.00 10.00      A    C  
ATOM    356  C   GLU    40     -10.187  16.133  -7.829  1.00 10.00      A    C  
ATOM    357  O   GLU    40      -9.148  16.128  -8.497  1.00 10.00      A    O  
ATOM    358  CB  GLU    40     -10.549  18.498  -7.092  1.00 10.00      A    C  
ATOM    359  CG  GLU    40     -11.707  18.684  -8.053  1.00 10.00      A    C  
ATOM    360  CD  GLU    40     -11.697  20.046  -8.701  1.00 10.00      A    C  
ATOM    361  OE1 GLU    40     -10.632  20.456  -9.207  1.00 10.00      A    O  
ATOM    362  OE2 GLU    40     -12.754  20.708  -8.722  1.00 10.00      A    O1-
ATOM    363  HN  GLU    40      -8.800  17.821  -5.398  1.00 10.00      A    H  
ATOM    364  N   GLY    41     -11.220  15.344  -8.094  1.00 10.00      A    N  
ATOM    365  CA  GLY    41     -11.186  14.420  -9.208  1.00 10.00      A    C  
ATOM    366  C   GLY    41     -11.693  13.046  -8.821  1.00 10.00      A    C  
ATOM    367  O   GLY    41     -12.281  12.873  -7.751  1.00 10.00      A    O  
ATOM    368  HN  GLY    41     -12.018  15.392  -7.523  1.00 10.00      A    H  
ATOM    369  N   LEU    42     -11.462  12.068  -9.684  1.00 10.00      A    N  
ATOM    370  CA  LEU    42     -11.901  10.707  -9.426  1.00 10.00      A    C  
ATOM    371  C   LEU    42     -10.824   9.926  -8.691  1.00 10.00      A    C  
ATOM    372  O   LEU    42      -9.630  10.168  -8.879  1.00 10.00      A    O  
ATOM    373  CB  LEU    42     -12.263  10.003 -10.734  1.00 10.00      A    C  
ATOM    374  CG  LEU    42     -13.473  10.558 -11.488  1.00 10.00      A    C  
ATOM    375  CD1 LEU    42     -13.617   9.874 -12.838  1.00 10.00      A    C  
ATOM    376  CD2 LEU    42     -14.741  10.397 -10.663  1.00 10.00      A    C  
ATOM    377  HN  LEU    42     -10.976  12.264 -10.511  1.00 10.00      A    H  
ATOM    378  N   HIS    43     -11.252   9.013  -7.833  1.00 10.00      A    N  
ATOM    379  CA  HIS    43     -10.336   8.184  -7.065  1.00 10.00      A    C  
ATOM    380  C   HIS    43     -10.828   6.746  -7.040  1.00 10.00      A    C  
ATOM    381  O   HIS    43     -12.012   6.500  -6.806  1.00 10.00      A    O  
ATOM    382  CB  HIS    43     -10.197   8.711  -5.633  1.00 10.00      A    C  
ATOM    383  CG  HIS    43      -9.468  10.015  -5.532  1.00 10.00      A    C  
ATOM    384  CD2 HIS    43      -9.927  11.289  -5.529  1.00 10.00      A    C  
ATOM    385  ND1 HIS    43      -8.096  10.106  -5.434  1.00 10.00      A    N  
ATOM    386  CE1 HIS    43      -7.744  11.378  -5.375  1.00 10.00      A    C  
ATOM    387  NE2 HIS    43      -8.837  12.116  -5.433  1.00 10.00      A    N  
ATOM    388  HN  HIS    43     -12.216   8.890  -7.712  1.00 10.00      A    H  
ATOM    389  HD1 HIS    43      -7.471   9.348  -5.423  1.00 10.00      A    H  
ATOM    390  HE2 HIS    43      -8.853  13.094  -5.577  1.00 10.00      A    H  
ATOM    391  N   GLY    44      -9.922   5.808  -7.295  1.00 10.00      A    N  
ATOM    392  CA  GLY    44     -10.278   4.401  -7.296  1.00 10.00      A    C  
ATOM    393  C   GLY    44     -10.767   3.917  -5.944  1.00 10.00      A    C  
ATOM    394  O   GLY    44     -10.136   4.179  -4.914  1.00 10.00      A    O  
ATOM    395  HN  GLY    44      -9.000   6.074  -7.502  1.00 10.00      A    H  
ATOM    396  N   PHE    45     -11.888   3.212  -5.948  1.00 10.00      A    N  
ATOM    397  CA  PHE    45     -12.480   2.689  -4.725  1.00 10.00      A    C  
ATOM    398  C   PHE    45     -12.663   1.179  -4.837  1.00 10.00      A    C  
ATOM    399  O   PHE    45     -13.516   0.703  -5.592  1.00 10.00      A    O  
ATOM    400  CB  PHE    45     -13.837   3.361  -4.487  1.00 10.00      A    C  
ATOM    401  CG  PHE    45     -14.125   3.691  -3.049  1.00 10.00      A    C  
ATOM    402  CD1 PHE    45     -13.101   4.034  -2.183  1.00 10.00      A    C  
ATOM    403  CD2 PHE    45     -15.424   3.670  -2.569  1.00 10.00      A    C  
ATOM    404  CE1 PHE    45     -13.368   4.348  -0.863  1.00 10.00      A    C  
ATOM    405  CE2 PHE    45     -15.699   3.982  -1.251  1.00 10.00      A    C  
ATOM    406  CZ  PHE    45     -14.669   4.322  -0.398  1.00 10.00      A    C  
ATOM    407  HN  PHE    45     -12.340   3.037  -6.809  1.00 10.00      A    H  
ATOM    408  N   HIS    46     -11.867   0.427  -4.084  1.00 10.00      A    N  
ATOM    409  CA  HIS    46     -11.941  -1.032  -4.118  1.00 10.00      A    C  
ATOM    410  C   HIS    46     -11.937  -1.613  -2.707  1.00 10.00      A    C  
ATOM    411  O   HIS    46     -11.276  -1.088  -1.808  1.00 10.00      A    O  
ATOM    412  CB  HIS    46     -10.763  -1.634  -4.907  1.00 10.00      A    C  
ATOM    413  CG  HIS    46     -10.548  -1.070  -6.281  1.00 10.00      A    C  
ATOM    414  CD2 HIS    46     -11.329  -1.158  -7.391  1.00 10.00      A    C  
ATOM    415  ND1 HIS    46      -9.419  -0.344  -6.582  1.00 10.00      A    N  
ATOM    416  CE1 HIS    46      -9.532  -0.009  -7.856  1.00 10.00      A    C  
ATOM    417  NE2 HIS    46     -10.667  -0.476  -8.386  1.00 10.00      A    N  
ATOM    418  HN  HIS    46     -11.227   0.861  -3.476  1.00 10.00      A    H  
ATOM    419  HE2 HIS    46     -10.900  -0.474  -9.350  1.00 10.00      A    H  
ATOM    420  N   VAL    47     -12.693  -2.682  -2.516  1.00 10.00      A    N  
ATOM    421  CA  VAL    47     -12.755  -3.354  -1.227  1.00 10.00      A    C  
ATOM    422  C   VAL    47     -11.806  -4.549  -1.244  1.00 10.00      A    C  
ATOM    423  O   VAL    47     -12.080  -5.561  -1.894  1.00 10.00      A    O  
ATOM    424  CB  VAL    47     -14.184  -3.843  -0.895  1.00 10.00      A    C  
ATOM    425  CG1 VAL    47     -14.236  -4.443   0.502  1.00 10.00      A    C  
ATOM    426  CG2 VAL    47     -15.193  -2.709  -1.027  1.00 10.00      A    C  
ATOM    427  HN  VAL    47     -13.227  -3.030  -3.263  1.00 10.00      A    H  
ATOM    428  N   HIS    48     -10.692  -4.420  -0.536  1.00 10.00      A    N  
ATOM    429  CA  HIS    48      -9.688  -5.478  -0.479  1.00 10.00      A    C  
ATOM    430  C   HIS    48     -10.224  -6.721   0.221  1.00 10.00      A    C  
ATOM    431  O   HIS    48     -11.164  -6.639   1.016  1.00 10.00      A    O  
ATOM    432  CB  HIS    48      -8.409  -4.985   0.205  1.00 10.00      A    C  
ATOM    433  CG  HIS    48      -7.496  -4.208  -0.695  1.00 10.00      A    C  
ATOM    434  CD2 HIS    48      -7.731  -3.095  -1.437  1.00 10.00      A    C  
ATOM    435  ND1 HIS    48      -6.175  -4.531  -0.912  1.00 10.00      A    N  
ATOM    436  CE1 HIS    48      -5.659  -3.625  -1.753  1.00 10.00      A    C  
ATOM    437  NE2 HIS    48      -6.564  -2.729  -2.104  1.00 10.00      A    N  
ATOM    438  HN  HIS    48     -10.546  -3.597  -0.022  1.00 10.00      A    H  
ATOM    439  HD1 HIS    48      -5.692  -5.294  -0.515  1.00 10.00      A    H  
ATOM    440  N   GLU    49      -9.618  -7.866  -0.084  1.00 10.00      A    N  
ATOM    441  CA  GLU    49     -10.030  -9.141   0.495  1.00 10.00      A    C  
ATOM    442  C   GLU    49      -9.963  -9.123   2.023  1.00 10.00      A    C  
ATOM    443  O   GLU    49     -10.990  -9.179   2.699  1.00 10.00      A    O  
ATOM    444  CB  GLU    49      -9.189 -10.296  -0.062  1.00 10.00      A    C  
ATOM    445  CG  GLU    49      -9.078 -10.332  -1.582  1.00 10.00      A    C  
ATOM    446  CD  GLU    49     -10.424 -10.362  -2.279  1.00 10.00      A    C  
ATOM    447  OE1 GLU    49     -10.992 -11.458  -2.461  1.00 10.00      A    O  
ATOM    448  OE2 GLU    49     -10.928  -9.282  -2.651  1.00 10.00      A    O1-
ATOM    449  HN  GLU    49      -8.878  -7.856  -0.723  1.00 10.00      A    H  
ATOM    450  N   PHE    50      -8.755  -9.039   2.564  1.00 10.00      A    N  
ATOM    451  CA  PHE    50      -8.574  -9.025   4.007  1.00 10.00      A    C  
ATOM    452  C   PHE    50      -7.543  -7.990   4.428  1.00 10.00      A    C  
ATOM    453  O   PHE    50      -6.743  -7.526   3.612  1.00 10.00      A    O  
ATOM    454  CB  PHE    50      -8.182 -10.410   4.526  1.00 10.00      A    C  
ATOM    455  CG  PHE    50      -9.312 -11.401   4.519  1.00 10.00      A    C  
ATOM    456  CD1 PHE    50     -10.347 -11.294   5.433  1.00 10.00      A    C  
ATOM    457  CD2 PHE    50      -9.341 -12.435   3.598  1.00 10.00      A    C  
ATOM    458  CE1 PHE    50     -11.388 -12.199   5.429  1.00 10.00      A    C  
ATOM    459  CE2 PHE    50     -10.379 -13.344   3.588  1.00 10.00      A    C  
ATOM    460  CZ  PHE    50     -11.405 -13.226   4.506  1.00 10.00      A    C  
ATOM    461  HN  PHE    50      -7.969  -8.978   1.981  1.00 10.00      A    H  
ATOM    462  N   GLY    51      -7.573  -7.637   5.700  1.00 10.00      A    N  
ATOM    463  CA  GLY    51      -6.650  -6.660   6.236  1.00 10.00      A    C  
ATOM    464  C   GLY    51      -7.081  -6.220   7.618  1.00 10.00      A    C  
ATOM    465  O   GLY    51      -8.127  -6.650   8.107  1.00 10.00      A    O  
ATOM    466  HN  GLY    51      -8.244  -8.043   6.295  1.00 10.00      A    H  
ATOM    467  N   ASP    52      -6.294  -5.364   8.250  1.00 10.00      A    N  
ATOM    468  CA  ASP    52      -6.618  -4.883   9.586  1.00 10.00      A    C  
ATOM    469  C   ASP    52      -6.581  -3.364   9.622  1.00 10.00      A    C  
ATOM    470  O   ASP    52      -5.790  -2.743   8.912  1.00 10.00      A    O  
ATOM    471  CB  ASP    52      -5.664  -5.471  10.629  1.00 10.00      A    C  
ATOM    472  CG  ASP    52      -6.115  -5.183  12.044  1.00 10.00      A    C  
ATOM    473  OD1 ASP    52      -5.690  -4.160  12.609  1.00 10.00      A    O  
ATOM    474  OD2 ASP    52      -6.911  -5.969  12.594  1.00 10.00      A    O1-
ATOM    475  HN  ASP    52      -5.487  -5.032   7.803  1.00 10.00      A    H  
ATOM    476  N   ASN    53      -7.428  -2.773  10.455  1.00 10.00      A    N  
ATOM    477  CA  ASN    53      -7.517  -1.319  10.568  1.00 10.00      A    C  
ATOM    478  C   ASN    53      -6.314  -0.716  11.289  1.00 10.00      A    C  
ATOM    479  O   ASN    53      -6.053   0.482  11.179  1.00 10.00      A    O  
ATOM    480  CB  ASN    53      -8.810  -0.912  11.278  1.00 10.00      A    C  
ATOM    481  CG  ASN    53      -9.536   0.228  10.585  1.00 10.00      A    C  
ATOM    482  ND2 ASN    53      -8.789   1.144   9.988  1.00 10.00      A    N  
ATOM    483  OD1 ASN    53     -10.768   0.285  10.592  1.00 10.00      A    O  
ATOM    484  HN  ASN    53      -8.010  -3.331  11.013  1.00 10.00      A    H  
ATOM    485 HD21 ASN    53      -7.812   1.046  10.025  1.00 10.00      A    H  
ATOM    486 HD22 ASN    53      -9.243   1.883   9.527  1.00 10.00      A    H  
ATOM    487  N   THR    54      -5.596  -1.544  12.031  1.00 10.00      A    N  
ATOM    488  CA  THR    54      -4.423  -1.090  12.766  1.00 10.00      A    C  
ATOM    489  C   THR    54      -3.147  -1.468  12.014  1.00 10.00      A    C  
ATOM    490  O   THR    54      -2.043  -1.128  12.437  1.00 10.00      A    O  
ATOM    491  CB  THR    54      -4.383  -1.718  14.175  1.00 10.00      A    C  
ATOM    492  CG2 THR    54      -4.130  -0.655  15.232  1.00 10.00      A    C  
ATOM    493  OG1 THR    54      -5.636  -2.366  14.445  1.00 10.00      A    O  
ATOM    494  HN  THR    54      -5.857  -2.490  12.088  1.00 10.00      A    H  
ATOM    495  HG1 THR    54      -5.759  -3.097  13.808  1.00 10.00      A    H  
ATOM    496  N   ALA    55      -3.315  -2.167  10.895  1.00 10.00      A    N  
ATOM    497  CA  ALA    55      -2.190  -2.606  10.079  1.00 10.00      A    C  
ATOM    498  C   ALA    55      -2.010  -1.703   8.861  1.00 10.00      A    C  
ATOM    499  O   ALA    55      -2.396  -0.537   8.882  1.00 10.00      A    O  
ATOM    500  CB  ALA    55      -2.381  -4.053   9.650  1.00 10.00      A    C  
ATOM    501  HN  ALA    55      -4.225  -2.380  10.599  1.00 10.00      A    H  
ATOM    502  N   GLY    56      -1.420  -2.249   7.803  1.00 10.00      A    N  
ATOM    503  CA  GLY    56      -1.196  -1.480   6.598  1.00 10.00      A    C  
ATOM    504  C   GLY    56      -2.273  -1.713   5.561  1.00 10.00      A    C  
ATOM    505  O   GLY    56      -2.825  -2.810   5.457  1.00 10.00      A    O  
ATOM    506  HN  GLY    56      -1.142  -3.189   7.839  1.00 10.00      A    H  
ATOM    507  N   CYS    57      -2.554  -0.687   4.775  1.00 10.00      A    N  
ATOM    508  CA  CYS    57      -3.575  -0.762   3.737  1.00 10.00      A    C  
ATOM    509  C   CYS    57      -3.044  -1.425   2.465  1.00 10.00      A    C  
ATOM    510  O   CYS    57      -3.500  -1.126   1.361  1.00 10.00      A    O  
ATOM    511  CB  CYS    57      -4.096   0.640   3.423  1.00 10.00      A    C  
ATOM    512  SG  CYS    57      -4.238   1.719   4.884  1.00 10.00      A    S  
ATOM    513  HN  CYS    57      -2.073   0.156   4.906  1.00 10.00      A    H  
ATOM    514  N   THR    58      -2.095  -2.334   2.621  1.00 10.00      A    N  
ATOM    515  CA  THR    58      -1.519  -3.039   1.489  1.00 10.00      A    C  
ATOM    516  C   THR    58      -1.526  -4.549   1.741  1.00 10.00      A    C  
ATOM    517  O   THR    58      -0.492  -5.168   1.996  1.00 10.00      A    O  
ATOM    518  CB  THR    58      -0.105  -2.517   1.120  1.00 10.00      A    C  
ATOM    519  CG2 THR    58       0.824  -2.498   2.329  1.00 10.00      A    C  
ATOM    520  OG1 THR    58       0.468  -3.309   0.069  1.00 10.00      A    O  
ATOM    521  HN  THR    58      -1.781  -2.547   3.525  1.00 10.00      A    H  
ATOM    522  HG1 THR    58       1.060  -3.966   0.457  1.00 10.00      A    H  
ATOM    523  N   SER    59      -2.720  -5.125   1.692  1.00 10.00      A    N  
ATOM    524  CA  SER    59      -2.895  -6.550   1.915  1.00 10.00      A    C  
ATOM    525  C   SER    59      -3.757  -7.164   0.814  1.00 10.00      A    C  
ATOM    526  O   SER    59      -4.722  -6.546   0.354  1.00 10.00      A    O  
ATOM    527  CB  SER    59      -3.533  -6.790   3.289  1.00 10.00      A    C  
ATOM    528  OG  SER    59      -2.808  -6.125   4.311  1.00 10.00      A    O  
ATOM    529  HN  SER    59      -3.505  -4.576   1.493  1.00 10.00      A    H  
ATOM    530  HG  SER    59      -3.191  -5.257   4.464  1.00 10.00      A    H  
ATOM    531  N   ALA    60      -3.396  -8.369   0.387  1.00 10.00      A    N  
ATOM    532  CA  ALA    60      -4.132  -9.069  -0.658  1.00 10.00      A    C  
ATOM    533  C   ALA    60      -4.076 -10.579  -0.434  1.00 10.00      A    C  
ATOM    534  O   ALA    60      -4.934 -11.142   0.240  1.00 10.00      A    O  
ATOM    535  CB  ALA    60      -3.604  -8.696  -2.039  1.00 10.00      A    C  
ATOM    536  HN  ALA    60      -2.617  -8.805   0.794  1.00 10.00      A    H  
ATOM    537  N   GLY    61      -3.055 -11.222  -0.984  1.00 10.00      A    N  
ATOM    538  CA  GLY    61      -2.907 -12.655  -0.820  1.00 10.00      A    C  
ATOM    539  C   GLY    61      -3.737 -13.441  -1.817  1.00 10.00      A    C  
ATOM    540  O   GLY    61      -3.647 -13.203  -3.024  1.00 10.00      A    O  
ATOM    541  HN  GLY    61      -2.397 -10.721  -1.513  1.00 10.00      A    H  
ATOM    542  N   PRO    62      -4.554 -14.392  -1.337  1.00 10.00      A    N  
ATOM    543  CA  PRO    62      -5.405 -15.223  -2.191  1.00 10.00      A    C  
ATOM    544  C   PRO    62      -6.639 -14.465  -2.678  1.00 10.00      A    C  
ATOM    545  O   PRO    62      -7.390 -13.905  -1.879  1.00 10.00      A    O  
ATOM    546  CB  PRO    62      -5.827 -16.379  -1.267  1.00 10.00      A    C  
ATOM    547  CG  PRO    62      -5.049 -16.197  -0.002  1.00 10.00      A    C  
ATOM    548  CD  PRO    62      -4.716 -14.739   0.077  1.00 10.00      A    C  
ATOM    549  N   HIS    63      -6.845 -14.455  -3.988  1.00 10.00      A    N  
ATOM    550  CA  HIS    63      -7.983 -13.764  -4.576  1.00 10.00      A    C  
ATOM    551  C   HIS    63      -9.172 -14.709  -4.716  1.00 10.00      A    C  
ATOM    552  O   HIS    63      -9.016 -15.867  -5.107  1.00 10.00      A    O  
ATOM    553  CB  HIS    63      -7.608 -13.175  -5.938  1.00 10.00      A    C  
ATOM    554  CG  HIS    63      -8.175 -11.811  -6.186  1.00 10.00      A    C  
ATOM    555  CD2 HIS    63      -8.169 -10.718  -5.382  1.00 10.00      A    C  
ATOM    556  ND1 HIS    63      -8.805 -11.496  -7.368  1.00 10.00      A    N  
ATOM    557  CE1 HIS    63      -9.164 -10.230  -7.258  1.00 10.00      A    C  
ATOM    558  NE2 HIS    63      -8.802  -9.718  -6.075  1.00 10.00      A    N  
ATOM    559  HN  HIS    63      -6.223 -14.930  -4.574  1.00 10.00      A    H  
ATOM    560  HE2 HIS    63      -8.817  -8.770  -5.828  1.00 10.00      A    H  
ATOM    561  N   PHE    64     -10.352 -14.213  -4.378  1.00 10.00      A    N  
ATOM    562  CA  PHE    64     -11.572 -15.004  -4.465  1.00 10.00      A    C  
ATOM    563  C   PHE    64     -12.214 -14.863  -5.844  1.00 10.00      A    C  
ATOM    564  O   PHE    64     -12.871 -13.861  -6.135  1.00 10.00      A    O  
ATOM    565  CB  PHE    64     -12.551 -14.569  -3.370  1.00 10.00      A    C  
ATOM    566  CG  PHE    64     -13.805 -15.394  -3.287  1.00 10.00      A    C  
ATOM    567  CD1 PHE    64     -15.045 -14.814  -3.508  1.00 10.00      A    C  
ATOM    568  CD2 PHE    64     -13.745 -16.743  -2.986  1.00 10.00      A    C  
ATOM    569  CE1 PHE    64     -16.202 -15.565  -3.427  1.00 10.00      A    C  
ATOM    570  CE2 PHE    64     -14.897 -17.501  -2.903  1.00 10.00      A    C  
ATOM    571  CZ  PHE    64     -16.128 -16.912  -3.125  1.00 10.00      A    C  
ATOM    572  HN  PHE    64     -10.405 -13.291  -4.045  1.00 10.00      A    H  
ATOM    573  N   ASN    65     -12.015 -15.866  -6.694  1.00 10.00      A    N  
ATOM    574  CA  ASN    65     -12.577 -15.853  -8.045  1.00 10.00      A    C  
ATOM    575  C   ASN    65     -13.088 -17.237  -8.447  1.00 10.00      A    C  
ATOM    576  O   ASN    65     -12.413 -17.983  -9.155  1.00 10.00      A    O  
ATOM    577  CB  ASN    65     -11.546 -15.339  -9.058  1.00 10.00      A    C  
ATOM    578  CG  ASN    65     -12.093 -15.216 -10.472  1.00 10.00      A    C  
ATOM    579  ND2 ASN    65     -11.194 -15.068 -11.440  1.00 10.00      A    N  
ATOM    580  OD1 ASN    65     -13.307 -15.241 -10.695  1.00 10.00      A    O  
ATOM    581  HN  ASN    65     -11.474 -16.632  -6.409  1.00 10.00      A    H  
ATOM    582 HD21 ASN    65     -10.247 -15.046 -11.189  1.00 10.00      A    H  
ATOM    583 HD22 ASN    65     -11.511 -14.976 -12.363  1.00 10.00      A    H  
ATOM    584  N   PRO    66     -14.300 -17.595  -7.992  1.00 10.00      A    N  
ATOM    585  CA  PRO    66     -14.915 -18.888  -8.285  1.00 10.00      A    C  
ATOM    586  C   PRO    66     -15.827 -18.830  -9.506  1.00 10.00      A    C  
ATOM    587  O   PRO    66     -16.598 -19.755  -9.760  1.00 10.00      A    O  
ATOM    588  CB  PRO    66     -15.753 -19.119  -7.032  1.00 10.00      A    C  
ATOM    589  CG  PRO    66     -16.217 -17.751  -6.646  1.00 10.00      A    C  
ATOM    590  CD  PRO    66     -15.169 -16.776  -7.127  1.00 10.00      A    C  
ATOM    591  N   LEU    67     -15.737 -17.742 -10.260  1.00 10.00      A    N  
ATOM    592  CA  LEU    67     -16.565 -17.569 -11.446  1.00 10.00      A    C  
ATOM    593  C   LEU    67     -15.719 -17.316 -12.687  1.00 10.00      A    C  
ATOM    594  O   LEU    67     -16.258 -17.035 -13.759  1.00 10.00      A    O  
ATOM    595  CB  LEU    67     -17.547 -16.407 -11.244  1.00 10.00      A    C  
ATOM    596  CG  LEU    67     -19.009 -16.774 -10.959  1.00 10.00      A    C  
ATOM    597  CD1 LEU    67     -19.577 -17.650 -12.065  1.00 10.00      A    C  
ATOM    598  CD2 LEU    67     -19.149 -17.446  -9.601  1.00 10.00      A    C  
ATOM    599  HN  LEU    67     -15.102 -17.040 -10.009  1.00 10.00      A    H  
ATOM    600  N   SER    68     -14.395 -17.429 -12.541  1.00 10.00      A    N  
ATOM    601  CA  SER    68     -13.472 -17.191 -13.655  1.00 10.00      A    C  
ATOM    602  C   SER    68     -13.735 -15.817 -14.278  1.00 10.00      A    C  
ATOM    603  O   SER    68     -13.726 -15.655 -15.501  1.00 10.00      A    O  
ATOM    604  CB  SER    68     -13.598 -18.301 -14.701  1.00 10.00      A    C  
ATOM    605  OG  SER    68     -13.476 -19.580 -14.096  1.00 10.00      A    O  
ATOM    606  HN  SER    68     -14.032 -17.685 -11.670  1.00 10.00      A    H  
ATOM    607  HG  SER    68     -14.222 -19.721 -13.501  1.00 10.00      A    H  
ATOM    608  N   ARG    69     -13.969 -14.837 -13.410  1.00 10.00      A    N  
ATOM    609  CA  ARG    69     -14.260 -13.472 -13.825  1.00 10.00      A    C  
ATOM    610  C   ARG    69     -13.084 -12.833 -14.548  1.00 10.00      A    C  
ATOM    611  O   ARG    69     -11.926 -13.053 -14.192  1.00 10.00      A    O  
ATOM    612  CB  ARG    69     -14.667 -12.632 -12.612  1.00 10.00      A    C  
ATOM    613  CG  ARG    69     -16.109 -12.841 -12.182  1.00 10.00      A    C  
ATOM    614  CD  ARG    69     -17.056 -12.119 -13.119  1.00 10.00      A    C  
ATOM    615  NE  ARG    69     -18.431 -12.597 -13.012  1.00 10.00      A    N  
ATOM    616  CZ  ARG    69     -19.254 -12.694 -14.053  1.00 10.00      A    C  
ATOM    617  NH1 ARG    69     -18.816 -12.416 -15.277  1.00 10.00      A    N1+
ATOM    618  NH2 ARG    69     -20.510 -13.087 -13.876  1.00 10.00      A    N  
ATOM    619  HN  ARG    69     -13.932 -15.040 -12.448  1.00 10.00      A    H  
ATOM    620  HE  ARG    69     -18.763 -12.835 -12.117  1.00 10.00      A    H  
ATOM    621 HH11 ARG    69     -17.857 -12.132 -15.420  1.00 10.00      A    H  
ATOM    622 HH12 ARG    69     -19.429 -12.487 -16.062  1.00 10.00      A    H  
ATOM    623 HH21 ARG    69     -20.840 -13.316 -12.958  1.00 10.00      A    H  
ATOM    624 HH22 ARG    69     -21.134 -13.146 -14.658  1.00 10.00      A    H  
ATOM    625  N   LYS    70     -13.393 -12.056 -15.573  1.00 10.00      A    N  
ATOM    626  CA  LYS    70     -12.371 -11.377 -16.358  1.00 10.00      A    C  
ATOM    627  C   LYS    70     -12.235  -9.925 -15.898  1.00 10.00      A    C  
ATOM    628  O   LYS    70     -12.037  -9.660 -14.712  1.00 10.00      A    O  
ATOM    629  CB  LYS    70     -12.714 -11.438 -17.851  1.00 10.00      A    C  
ATOM    630  CG  LYS    70     -13.135 -12.811 -18.352  1.00 10.00      A    C  
ATOM    631  CD  LYS    70     -12.003 -13.820 -18.252  1.00 10.00      A    C  
ATOM    632  CE  LYS    70     -12.358 -15.113 -18.966  1.00 10.00      A    C  
ATOM    633  NZ  LYS    70     -13.486 -15.827 -18.311  1.00 10.00      A    N1+
ATOM    634  HN  LYS    70     -14.344 -11.931 -15.807  1.00 10.00      A    H  
ATOM    635  HZ1 LYS    70     -14.357 -15.269 -18.391  1.00 10.00      A    H  
ATOM    636  HZ2 LYS    70     -13.278 -15.979 -17.301  1.00 10.00      A    H  
ATOM    637  HZ3 LYS    70     -13.635 -16.751 -18.767  1.00 10.00      A    H  
ATOM    638  N   HIS    71     -12.347  -8.985 -16.833  1.00 10.00      A    N  
ATOM    639  CA  HIS    71     -12.242  -7.570 -16.502  1.00 10.00      A    C  
ATOM    640  C   HIS    71     -13.132  -6.707 -17.396  1.00 10.00      A    C  
ATOM    641  O   HIS    71     -12.716  -6.243 -18.454  1.00 10.00      A    O  
ATOM    642  CB  HIS    71     -10.782  -7.079 -16.496  1.00 10.00      A    C  
ATOM    643  CG  HIS    71     -10.024  -7.289 -17.774  1.00 10.00      A    C  
ATOM    644  CD2 HIS    71      -9.403  -8.384 -18.270  1.00 10.00      A    C  
ATOM    645  ND1 HIS    71      -9.834  -6.295 -18.707  1.00 10.00      A    N  
ATOM    646  CE1 HIS    71      -9.133  -6.763 -19.719  1.00 10.00      A    C  
ATOM    647  NE2 HIS    71      -8.858  -8.029 -19.477  1.00 10.00      A    N  
ATOM    648  HN  HIS    71     -12.513  -9.248 -17.767  1.00 10.00      A    H  
ATOM    649  HD1 HIS    71     -10.168  -5.367 -18.634  1.00 10.00      A    H  
ATOM    650  HE2 HIS    71      -8.388  -8.631 -20.095  1.00 10.00      A    H  
ATOM    651  N   GLY    72     -14.369  -6.514 -16.965  1.00 10.00      A    N  
ATOM    652  CA  GLY    72     -15.310  -5.714 -17.720  1.00 10.00      A    C  
ATOM    653  C   GLY    72     -15.509  -4.344 -17.105  1.00 10.00      A    C  
ATOM    654  O   GLY    72     -15.618  -3.348 -17.817  1.00 10.00      A    O  
ATOM    655  HN  GLY    72     -14.650  -6.922 -16.115  1.00 10.00      A    H  
ATOM    656  N   GLY    73     -15.567  -4.292 -15.779  1.00 10.00      A    N  
ATOM    657  CA  GLY    73     -15.735  -3.023 -15.099  1.00 10.00      A    C  
ATOM    658  C   GLY    73     -16.835  -3.053 -14.055  1.00 10.00      A    C  
ATOM    659  O   GLY    73     -17.644  -3.977 -14.036  1.00 10.00      A    O  
ATOM    660  HN  GLY    73     -15.509  -5.124 -15.261  1.00 10.00      A    H  
ATOM    661  N   PRO    74     -16.885  -2.040 -13.172  1.00 10.00      A    N  
ATOM    662  CA  PRO    74     -17.900  -1.941 -12.109  1.00 10.00      A    C  
ATOM    663  C   PRO    74     -19.322  -1.828 -12.654  1.00 10.00      A    C  
ATOM    664  O   PRO    74     -20.280  -2.233 -12.004  1.00 10.00      A    O  
ATOM    665  CB  PRO    74     -17.520  -0.656 -11.362  1.00 10.00      A    C  
ATOM    666  CG  PRO    74     -16.091  -0.426 -11.709  1.00 10.00      A    C  
ATOM    667  CD  PRO    74     -15.930  -0.924 -13.116  1.00 10.00      A    C  
ATOM    668  N   LYS    75     -19.462  -1.283 -13.855  1.00 10.00      A    N  
ATOM    669  CA  LYS    75     -20.781  -1.134 -14.458  1.00 10.00      A    C  
ATOM    670  C   LYS    75     -21.152  -2.368 -15.271  1.00 10.00      A    C  
ATOM    671  O   LYS    75     -22.195  -2.413 -15.932  1.00 10.00      A    O  
ATOM    672  CB  LYS    75     -20.871   0.142 -15.296  1.00 10.00      A    C  
ATOM    673  CG  LYS    75     -22.070   1.006 -14.938  1.00 10.00      A    C  
ATOM    674  CD  LYS    75     -22.155   1.225 -13.435  1.00 10.00      A    C  
ATOM    675  CE  LYS    75     -23.577   1.514 -12.991  1.00 10.00      A    C  
ATOM    676  NZ  LYS    75     -23.976   2.915 -13.277  1.00 10.00      A    N1+
ATOM    677  HN  LYS    75     -18.669  -0.981 -14.341  1.00 10.00      A    H  
ATOM    678  HZ1 LYS    75     -23.953   3.094 -14.301  1.00 10.00      A    H  
ATOM    679  HZ2 LYS    75     -23.324   3.574 -12.806  1.00 10.00      A    H  
ATOM    680  HZ3 LYS    75     -24.939   3.094 -12.925  1.00 10.00      A    H  
ATOM    681  N   ASP    76     -20.293  -3.370 -15.201  1.00 10.00      A    N  
ATOM    682  CA  ASP    76     -20.502  -4.621 -15.902  1.00 10.00      A    C  
ATOM    683  C   ASP    76     -20.560  -5.741 -14.874  1.00 10.00      A    C  
ATOM    684  O   ASP    76     -20.306  -5.516 -13.690  1.00 10.00      A    O  
ATOM    685  CB  ASP    76     -19.355  -4.875 -16.891  1.00 10.00      A    C  
ATOM    686  CG  ASP    76     -19.745  -5.788 -18.042  1.00 10.00      A    C  
ATOM    687  OD1 ASP    76     -19.752  -5.319 -19.203  1.00 10.00      A    O  
ATOM    688  OD2 ASP    76     -20.047  -6.976 -17.799  1.00 10.00      A    O1-
ATOM    689  HN  ASP    76     -19.496  -3.273 -14.639  1.00 10.00      A    H  
ATOM    690  N   GLU    77     -20.895  -6.938 -15.319  1.00 10.00      A    N  
ATOM    691  CA  GLU    77     -20.973  -8.091 -14.434  1.00 10.00      A    C  
ATOM    692  C   GLU    77     -19.591  -8.707 -14.323  1.00 10.00      A    C  
ATOM    693  O   GLU    77     -19.278  -9.422 -13.372  1.00 10.00      A    O  
ATOM    694  CB  GLU    77     -21.938  -9.125 -15.014  1.00 10.00      A    C  
ATOM    695  CG  GLU    77     -23.115  -8.518 -15.755  1.00 10.00      A    C  
ATOM    696  CD  GLU    77     -23.759  -9.489 -16.717  1.00 10.00      A    C  
ATOM    697  OE1 GLU    77     -23.033 -10.099 -17.531  1.00 10.00      A    O  
ATOM    698  OE2 GLU    77     -24.996  -9.642 -16.671  1.00 10.00      A    O1-
ATOM    699  HN  GLU    77     -21.070  -7.060 -16.282  1.00 10.00      A    H  
ATOM    700  N   GLU    78     -18.772  -8.412 -15.318  1.00 10.00      A    N  
ATOM    701  CA  GLU    78     -17.415  -8.918 -15.387  1.00 10.00      A    C  
ATOM    702  C   GLU    78     -16.493  -8.143 -14.445  1.00 10.00      A    C  
ATOM    703  O   GLU    78     -15.806  -7.212 -14.858  1.00 10.00      A    O  
ATOM    704  CB  GLU    78     -16.911  -8.817 -16.828  1.00 10.00      A    C  
ATOM    705  CG  GLU    78     -15.846  -9.833 -17.189  1.00 10.00      A    C  
ATOM    706  CD  GLU    78     -16.337 -11.256 -17.045  1.00 10.00      A    C  
ATOM    707  OE1 GLU    78     -16.929 -11.787 -18.003  1.00 10.00      A    O  
ATOM    708  OE2 GLU    78     -16.131 -11.849 -15.970  1.00 10.00      A    O1-
ATOM    709  HN  GLU    78     -19.096  -7.826 -16.039  1.00 10.00      A    H  
ATOM    710  N   ARG    79     -16.506  -8.512 -13.174  1.00 10.00      A    N  
ATOM    711  CA  ARG    79     -15.662  -7.864 -12.182  1.00 10.00      A    C  
ATOM    712  C   ARG    79     -15.514  -8.728 -10.937  1.00 10.00      A    C  
ATOM    713  O   ARG    79     -16.002  -9.860 -10.890  1.00 10.00      A    O  
ATOM    714  CB  ARG    79     -16.198  -6.475 -11.810  1.00 10.00      A    C  
ATOM    715  CG  ARG    79     -17.614  -6.466 -11.260  1.00 10.00      A    C  
ATOM    716  CD  ARG    79     -17.919  -5.152 -10.560  1.00 10.00      A    C  
ATOM    717  NE  ARG    79     -19.323  -4.779 -10.693  1.00 10.00      A    N  
ATOM    718  CZ  ARG    79     -20.092  -4.381  -9.678  1.00 10.00      A    C  
ATOM    719  NH1 ARG    79     -19.588  -4.266  -8.454  1.00 10.00      A    N1+
ATOM    720  NH2 ARG    79     -21.363  -4.074  -9.895  1.00 10.00      A    N  
ATOM    721  HN  ARG    79     -17.104  -9.237 -12.892  1.00 10.00      A    H  
ATOM    722  HE  ARG    79     -19.716  -4.835 -11.595  1.00 10.00      A    H  
ATOM    723 HH11 ARG    79     -18.625  -4.468  -8.283  1.00 10.00      A    H  
ATOM    724 HH12 ARG    79     -20.183  -3.986  -7.685  1.00 10.00      A    H  
ATOM    725 HH21 ARG    79     -21.747  -4.133 -10.817  1.00 10.00      A    H  
ATOM    726 HH22 ARG    79     -21.953  -3.786  -9.127  1.00 10.00      A    H  
ATOM    727  N   HIS    80     -14.844  -8.188  -9.936  1.00 10.00      A    N  
ATOM    728  CA  HIS    80     -14.620  -8.891  -8.689  1.00 10.00      A    C  
ATOM    729  C   HIS    80     -15.555  -8.355  -7.606  1.00 10.00      A    C  
ATOM    730  O   HIS    80     -15.983  -7.200  -7.655  1.00 10.00      A    O  
ATOM    731  CB  HIS    80     -13.151  -8.727  -8.274  1.00 10.00      A    C  
ATOM    732  CG  HIS    80     -12.802  -9.310  -6.941  1.00 10.00      A    C  
ATOM    733  CD2 HIS    80     -12.497  -8.708  -5.769  1.00 10.00      A    C  
ATOM    734  ND1 HIS    80     -12.739 -10.667  -6.702  1.00 10.00      A    N  
ATOM    735  CE1 HIS    80     -12.414 -10.870  -5.441  1.00 10.00      A    C  
ATOM    736  NE2 HIS    80     -12.259  -9.700  -4.853  1.00 10.00      A    N  
ATOM    737  HN  HIS    80     -14.490  -7.267 -10.032  1.00 10.00      A    H  
ATOM    738  HD1 HIS    80     -12.903 -11.379  -7.366  1.00 10.00      A    H  
ATOM    739  HE2 HIS    80     -11.808  -9.563  -3.977  1.00 10.00      A    H  
ATOM    740  N   VAL    81     -15.895  -9.206  -6.643  1.00 10.00      A    N  
ATOM    741  CA  VAL    81     -16.763  -8.802  -5.548  1.00 10.00      A    C  
ATOM    742  C   VAL    81     -16.002  -7.866  -4.614  1.00 10.00      A    C  
ATOM    743  O   VAL    81     -15.303  -8.316  -3.706  1.00 10.00      A    O  
ATOM    744  CB  VAL    81     -17.284 -10.016  -4.747  1.00 10.00      A    C  
ATOM    745  CG1 VAL    81     -18.399  -9.593  -3.802  1.00 10.00      A    C  
ATOM    746  CG2 VAL    81     -17.765 -11.113  -5.686  1.00 10.00      A    C  
ATOM    747  HN  VAL    81     -15.557 -10.124  -6.671  1.00 10.00      A    H  
ATOM    748  N   GLY    82     -16.123  -6.571  -4.863  1.00 10.00      A    N  
ATOM    749  CA  GLY    82     -15.437  -5.591  -4.049  1.00 10.00      A    C  
ATOM    750  C   GLY    82     -15.107  -4.345  -4.840  1.00 10.00      A    C  
ATOM    751  O   GLY    82     -14.867  -3.280  -4.269  1.00 10.00      A    O  
ATOM    752  HN  GLY    82     -16.683  -6.276  -5.615  1.00 10.00      A    H  
ATOM    753  N   ASP    83     -15.078  -4.482  -6.160  1.00 10.00      A    N  
ATOM    754  CA  ASP    83     -14.788  -3.355  -7.041  1.00 10.00      A    C  
ATOM    755  C   ASP    83     -15.981  -2.412  -7.064  1.00 10.00      A    C  
ATOM    756  O   ASP    83     -17.010  -2.719  -7.668  1.00 10.00      A    O  
ATOM    757  CB  ASP    83     -14.489  -3.817  -8.475  1.00 10.00      A    C  
ATOM    758  CG  ASP    83     -13.689  -5.103  -8.576  1.00 10.00      A    C  
ATOM    759  OD1 ASP    83     -12.954  -5.447  -7.622  1.00 10.00      A    O  
ATOM    760  OD2 ASP    83     -13.807  -5.786  -9.618  1.00 10.00      A    O1-
ATOM    761  HN  ASP    83     -15.232  -5.366  -6.554  1.00 10.00      A    H  
ATOM    762  N   LEU    84     -15.852  -1.279  -6.388  1.00 10.00      A    N  
ATOM    763  CA  LEU    84     -16.928  -0.304  -6.335  1.00 10.00      A    C  
ATOM    764  C   LEU    84     -16.862   0.645  -7.521  1.00 10.00      A    C  
ATOM    765  O   LEU    84     -17.876   0.950  -8.144  1.00 10.00      A    O  
ATOM    766  CB  LEU    84     -16.900   0.469  -5.013  1.00 10.00      A    C  
ATOM    767  CG  LEU    84     -17.232  -0.341  -3.755  1.00 10.00      A    C  
ATOM    768  CD1 LEU    84     -17.132   0.527  -2.512  1.00 10.00      A    C  
ATOM    769  CD2 LEU    84     -18.615  -0.963  -3.867  1.00 10.00      A    C  
ATOM    770  HN  LEU    84     -15.013  -1.098  -5.915  1.00 10.00      A    H  
ATOM    771  N   GLY    85     -15.659   1.112  -7.833  1.00 10.00      A    N  
ATOM    772  CA  GLY    85     -15.494   2.008  -8.956  1.00 10.00      A    C  
ATOM    773  C   GLY    85     -14.654   3.220  -8.622  1.00 10.00      A    C  
ATOM    774  O   GLY    85     -13.521   3.093  -8.159  1.00 10.00      A    O  
ATOM    775  HN  GLY    85     -14.881   0.851  -7.293  1.00 10.00      A    H  
ATOM    776  N   ASN    86     -15.218   4.398  -8.847  1.00 10.00      A    N  
ATOM    777  CA  ASN    86     -14.511   5.646  -8.590  1.00 10.00      A    C  
ATOM    778  C   ASN    86     -15.371   6.625  -7.807  1.00 10.00      A    C  
ATOM    779  O   ASN    86     -16.571   6.751  -8.055  1.00 10.00      A    O  
ATOM    780  CB  ASN    86     -14.099   6.312  -9.908  1.00 10.00      A    C  
ATOM    781  CG  ASN    86     -12.810   5.766 -10.484  1.00 10.00      A    C  
ATOM    782  ND2 ASN    86     -12.928   4.858 -11.440  1.00 10.00      A    N  
ATOM    783  OD1 ASN    86     -11.720   6.165 -10.081  1.00 10.00      A    O  
ATOM    784  HN  ASN    86     -16.139   4.431  -9.182  1.00 10.00      A    H  
ATOM    785 HD21 ASN    86     -13.825   4.588 -11.716  1.00 10.00      A    H  
ATOM    786 HD22 ASN    86     -12.106   4.492 -11.841  1.00 10.00      A    H  
ATOM    787  N   VAL    87     -14.755   7.313  -6.862  1.00 10.00      A    N  
ATOM    788  CA  VAL    87     -15.453   8.310  -6.062  1.00 10.00      A    C  
ATOM    789  C   VAL    87     -15.087   9.707  -6.549  1.00 10.00      A    C  
ATOM    790  O   VAL    87     -13.934   9.959  -6.909  1.00 10.00      A    O  
ATOM    791  CB  VAL    87     -15.149   8.180  -4.554  1.00 10.00      A    C  
ATOM    792  CG1 VAL    87     -15.852   6.960  -3.982  1.00 10.00      A    C  
ATOM    793  CG2 VAL    87     -13.650   8.103  -4.296  1.00 10.00      A    C  
ATOM    794  HN  VAL    87     -13.799   7.146  -6.693  1.00 10.00      A    H  
ATOM    795  N   THR    88     -16.060  10.603  -6.577  1.00 10.00      A    N  
ATOM    796  CA  THR    88     -15.829  11.961  -7.040  1.00 10.00      A    C  
ATOM    797  C   THR    88     -15.525  12.901  -5.874  1.00 10.00      A    C  
ATOM    798  O   THR    88     -16.350  13.082  -4.978  1.00 10.00      A    O  
ATOM    799  CB  THR    88     -17.051  12.482  -7.818  1.00 10.00      A    C  
ATOM    800  CG2 THR    88     -16.623  13.536  -8.825  1.00 10.00      A    C  
ATOM    801  OG1 THR    88     -17.659  11.387  -8.521  1.00 10.00      A    O  
ATOM    802  HN  THR    88     -16.957  10.349  -6.276  1.00 10.00      A    H  
ATOM    803  HG1 THR    88     -16.988  10.928  -9.034  1.00 10.00      A    H  
ATOM    804  N   ALA    89     -14.332  13.483  -5.884  1.00 10.00      A    N  
ATOM    805  CA  ALA    89     -13.922  14.408  -4.841  1.00 10.00      A    C  
ATOM    806  C   ALA    89     -14.087  15.847  -5.315  1.00 10.00      A    C  
ATOM    807  O   ALA    89     -13.769  16.172  -6.463  1.00 10.00      A    O  
ATOM    808  CB  ALA    89     -12.482  14.139  -4.437  1.00 10.00      A    C  
ATOM    809  HN  ALA    89     -13.708  13.283  -6.616  1.00 10.00      A    H  
ATOM    810  N   ASP    90     -14.588  16.700  -4.434  1.00 10.00      A    N  
ATOM    811  CA  ASP    90     -14.803  18.108  -4.759  1.00 10.00      A    C  
ATOM    812  C   ASP    90     -13.494  18.895  -4.710  1.00 10.00      A    C  
ATOM    813  O   ASP    90     -12.455  18.361  -4.327  1.00 10.00      A    O  
ATOM    814  CB  ASP    90     -15.851  18.732  -3.823  1.00 10.00      A    C  
ATOM    815  CG  ASP    90     -15.246  19.594  -2.731  1.00 10.00      A    C  
ATOM    816  OD1 ASP    90     -14.610  19.039  -1.815  1.00 10.00      A    O  
ATOM    817  OD2 ASP    90     -15.385  20.838  -2.802  1.00 10.00      A    O1-
ATOM    818  HN  ASP    90     -14.815  16.377  -3.532  1.00 10.00      A    H  
ATOM    819  N   LYS    91     -13.562  20.165  -5.100  1.00 10.00      A    N  
ATOM    820  CA  LYS    91     -12.396  21.048  -5.119  1.00 10.00      A    C  
ATOM    821  C   LYS    91     -11.770  21.230  -3.733  1.00 10.00      A    C  
ATOM    822  O   LYS    91     -10.554  21.385  -3.607  1.00 10.00      A    O  
ATOM    823  CB  LYS    91     -12.782  22.415  -5.691  1.00 10.00      A    C  
ATOM    824  CG  LYS    91     -14.218  22.829  -5.397  1.00 10.00      A    C  
ATOM    825  CD  LYS    91     -14.294  24.219  -4.787  1.00 10.00      A    C  
ATOM    826  CE  LYS    91     -14.193  24.172  -3.271  1.00 10.00      A    C  
ATOM    827  NZ  LYS    91     -15.375  23.517  -2.653  1.00 10.00      A    N1+
ATOM    828  HN  LYS    91     -14.429  20.521  -5.382  1.00 10.00      A    H  
ATOM    829  HZ1 LYS    91     -16.251  23.928  -3.028  1.00 10.00      A    H  
ATOM    830  HZ2 LYS    91     -15.360  23.652  -1.625  1.00 10.00      A    H  
ATOM    831  HZ3 LYS    91     -15.374  22.489  -2.853  1.00 10.00      A    H  
ATOM    832  N   ASP    92     -12.605  21.207  -2.701  1.00 10.00      A    N  
ATOM    833  CA  ASP    92     -12.143  21.383  -1.325  1.00 10.00      A    C  
ATOM    834  C   ASP    92     -11.345  20.171  -0.881  1.00 10.00      A    C  
ATOM    835  O   ASP    92     -10.347  20.291  -0.167  1.00 10.00      A    O  
ATOM    836  CB  ASP    92     -13.344  21.565  -0.395  1.00 10.00      A    C  
ATOM    837  CG  ASP    92     -13.151  22.660   0.631  1.00 10.00      A    C  
ATOM    838  OD1 ASP    92     -13.421  23.834   0.304  1.00 10.00      A    O  
ATOM    839  OD2 ASP    92     -12.756  22.355   1.774  1.00 10.00      A    O1-
ATOM    840  HN  ASP    92     -13.562  21.043  -2.864  1.00 10.00      A    H  
ATOM    841  N   GLY    93     -11.794  19.005  -1.318  1.00 10.00      A    N  
ATOM    842  CA  GLY    93     -11.124  17.772  -0.971  1.00 10.00      A    C  
ATOM    843  C   GLY    93     -12.063  16.782  -0.314  1.00 10.00      A    C  
ATOM    844  O   GLY    93     -11.618  15.837   0.341  1.00 10.00      A    O  
ATOM    845  HN  GLY    93     -12.601  18.982  -1.883  1.00 10.00      A    H  
ATOM    846  N   VAL    94     -13.362  17.005  -0.479  1.00 10.00      A    N  
ATOM    847  CA  VAL    94     -14.370  16.131   0.102  1.00 10.00      A    C  
ATOM    848  C   VAL    94     -15.006  15.257  -0.974  1.00 10.00      A    C  
ATOM    849  O   VAL    94     -15.591  15.758  -1.935  1.00 10.00      A    O  
ATOM    850  CB  VAL    94     -15.478  16.934   0.823  1.00 10.00      A    C  
ATOM    851  CG1 VAL    94     -16.421  16.001   1.568  1.00 10.00      A    C  
ATOM    852  CG2 VAL    94     -14.876  17.959   1.776  1.00 10.00      A    C  
ATOM    853  HN  VAL    94     -13.657  17.783  -1.011  1.00 10.00      A    H  
ATOM    854  N   ALA    95     -14.874  13.951  -0.815  1.00 10.00      A    N  
ATOM    855  CA  ALA    95     -15.446  13.006  -1.760  1.00 10.00      A    C  
ATOM    856  C   ALA    95     -16.748  12.443  -1.210  1.00 10.00      A    C  
ATOM    857  O   ALA    95     -16.747  11.722  -0.209  1.00 10.00      A    O  
ATOM    858  CB  ALA    95     -14.462  11.881  -2.049  1.00 10.00      A    C  
ATOM    859  HN  ALA    95     -14.374  13.611  -0.038  1.00 10.00      A    H  
ATOM    860  N   ASP    96     -17.856  12.792  -1.851  1.00 10.00      A    N  
ATOM    861  CA  ASP    96     -19.167  12.313  -1.424  1.00 10.00      A    C  
ATOM    862  C   ASP    96     -19.423  10.920  -1.977  1.00 10.00      A    C  
ATOM    863  O   ASP    96     -19.368  10.703  -3.188  1.00 10.00      A    O  
ATOM    864  CB  ASP    96     -20.281  13.266  -1.874  1.00 10.00      A    C  
ATOM    865  CG  ASP    96     -21.658  12.814  -1.422  1.00 10.00      A    C  
ATOM    866  OD1 ASP    96     -22.387  12.192  -2.230  1.00 10.00      A    O  
ATOM    867  OD2 ASP    96     -22.024  13.085  -0.259  1.00 10.00      A    O1-
ATOM    868  HN  ASP    96     -17.790  13.375  -2.635  1.00 10.00      A    H  
ATOM    869  N   VAL    97     -19.693   9.980  -1.089  1.00 10.00      A    N  
ATOM    870  CA  VAL    97     -19.953   8.609  -1.489  1.00 10.00      A    C  
ATOM    871  C   VAL    97     -21.436   8.294  -1.372  1.00 10.00      A    C  
ATOM    872  O   VAL    97     -21.975   8.209  -0.273  1.00 10.00      A    O  
ATOM    873  CB  VAL    97     -19.142   7.600  -0.644  1.00 10.00      A    C  
ATOM    874  CG1 VAL    97     -19.389   6.175  -1.120  1.00 10.00      A    C  
ATOM    875  CG2 VAL    97     -17.657   7.932  -0.698  1.00 10.00      A    C  
ATOM    876  HN  VAL    97     -19.729  10.215  -0.134  1.00 10.00      A    H  
ATOM    877  N   SER    98     -22.091   8.165  -2.514  1.00 10.00      A    N  
ATOM    878  CA  SER    98     -23.507   7.845  -2.565  1.00 10.00      A    C  
ATOM    879  C   SER    98     -23.771   6.911  -3.743  1.00 10.00      A    C  
ATOM    880  O   SER    98     -24.220   7.338  -4.804  1.00 10.00      A    O  
ATOM    881  CB  SER    98     -24.340   9.126  -2.694  1.00 10.00      A    C  
ATOM    882  OG  SER    98     -24.054  10.040  -1.642  1.00 10.00      A    O  
ATOM    883  HN  SER    98     -21.608   8.304  -3.354  1.00 10.00      A    H  
ATOM    884  HG  SER    98     -23.394  10.684  -1.945  1.00 10.00      A    H  
ATOM    885  N   ILE    99     -23.458   5.636  -3.556  1.00 10.00      A    N  
ATOM    886  CA  ILE    99     -23.638   4.638  -4.606  1.00 10.00      A    C  
ATOM    887  C   ILE    99     -24.520   3.489  -4.135  1.00 10.00      A    C  
ATOM    888  O   ILE    99     -24.906   3.423  -2.965  1.00 10.00      A    O  
ATOM    889  CB  ILE    99     -22.289   4.074  -5.102  1.00 10.00      A    C  
ATOM    890  CG1 ILE    99     -21.397   3.680  -3.921  1.00 10.00      A    C  
ATOM    891  CG2 ILE    99     -21.585   5.078  -6.005  1.00 10.00      A    C  
ATOM    892  CD1 ILE    99     -20.135   2.945  -4.322  1.00 10.00      A    C  
ATOM    893  HN  ILE    99     -23.114   5.352  -2.680  1.00 10.00      A    H  
ATOM    894  N   GLU   100     -24.831   2.582  -5.053  1.00 10.00      A    N  
ATOM    895  CA  GLU   100     -25.675   1.437  -4.754  1.00 10.00      A    C  
ATOM    896  C   GLU   100     -25.331   0.284  -5.693  1.00 10.00      A    C  
ATOM    897  O   GLU   100     -25.600   0.355  -6.895  1.00 10.00      A    O  
ATOM    898  CB  GLU   100     -27.139   1.847  -4.935  1.00 10.00      A    C  
ATOM    899  CG  GLU   100     -28.161   0.766  -4.636  1.00 10.00      A    C  
ATOM    900  CD  GLU   100     -29.552   1.185  -5.064  1.00 10.00      A    C  
ATOM    901  OE1 GLU   100     -30.388   1.477  -4.187  1.00 10.00      A    O  
ATOM    902  OE2 GLU   100     -29.804   1.250  -6.286  1.00 10.00      A    O1-
ATOM    903  HN  GLU   100     -24.487   2.690  -5.966  1.00 10.00      A    H  
ATOM    904  N   ASP   101     -24.721  -0.765  -5.153  1.00 10.00      A    N  
ATOM    905  CA  ASP   101     -24.337  -1.920  -5.962  1.00 10.00      A    C  
ATOM    906  C   ASP   101     -25.069  -3.178  -5.514  1.00 10.00      A    C  
ATOM    907  O   ASP   101     -25.372  -3.346  -4.330  1.00 10.00      A    O  
ATOM    908  CB  ASP   101     -22.820  -2.139  -5.925  1.00 10.00      A    C  
ATOM    909  CG  ASP   101     -22.367  -3.321  -6.772  1.00 10.00      A    C  
ATOM    910  OD1 ASP   101     -22.981  -3.581  -7.834  1.00 10.00      A    O  
ATOM    911  OD2 ASP   101     -21.394  -3.999  -6.381  1.00 10.00      A    O1-
ATOM    912  HN  ASP   101     -24.534  -0.772  -4.190  1.00 10.00      A    H  
ATOM    913  N   SER   102     -25.357  -4.048  -6.468  1.00 10.00      A    N  
ATOM    914  CA  SER   102     -26.058  -5.289  -6.191  1.00 10.00      A    C  
ATOM    915  C   SER   102     -25.087  -6.466  -6.102  1.00 10.00      A    C  
ATOM    916  O   SER   102     -25.424  -7.518  -5.556  1.00 10.00      A    O  
ATOM    917  CB  SER   102     -27.099  -5.549  -7.281  1.00 10.00      A    C  
ATOM    918  OG  SER   102     -27.919  -4.409  -7.489  1.00 10.00      A    O  
ATOM    919  HN  SER   102     -25.089  -3.847  -7.390  1.00 10.00      A    H  
ATOM    920  HG  SER   102     -28.837  -4.645  -7.316  1.00 10.00      A    H  
ATOM    921  N   VAL   103     -23.882  -6.290  -6.634  1.00 10.00      A    N  
ATOM    922  CA  VAL   103     -22.882  -7.352  -6.607  1.00 10.00      A    C  
ATOM    923  C   VAL   103     -22.384  -7.594  -5.185  1.00 10.00      A    C  
ATOM    924  O   VAL   103     -22.269  -8.739  -4.744  1.00 10.00      A    O  
ATOM    925  CB  VAL   103     -21.702  -7.066  -7.560  1.00 10.00      A    C  
ATOM    926  CG1 VAL   103     -20.550  -8.032  -7.314  1.00 10.00      A    C  
ATOM    927  CG2 VAL   103     -22.171  -7.163  -9.004  1.00 10.00      A    C  
ATOM    928  HN  VAL   103     -23.656  -5.424  -7.044  1.00 10.00      A    H  
ATOM    929  N   ILE   104     -22.091  -6.516  -4.476  1.00 10.00      A    N  
ATOM    930  CA  ILE   104     -21.633  -6.617  -3.100  1.00 10.00      A    C  
ATOM    931  C   ILE   104     -22.818  -6.896  -2.178  1.00 10.00      A    C  
ATOM    932  O   ILE   104     -23.945  -6.503  -2.472  1.00 10.00      A    O  
ATOM    933  CB  ILE   104     -20.906  -5.338  -2.631  1.00 10.00      A    C  
ATOM    934  CG1 ILE   104     -21.805  -4.107  -2.797  1.00 10.00      A    C  
ATOM    935  CG2 ILE   104     -19.598  -5.160  -3.388  1.00 10.00      A    C  
ATOM    936  CD1 ILE   104     -21.320  -2.887  -2.042  1.00 10.00      A    C  
ATOM    937  HN  ILE   104     -22.185  -5.630  -4.889  1.00 10.00      A    H  
ATOM    938  N   SER   105     -22.565  -7.586  -1.077  1.00 10.00      A    N  
ATOM    939  CA  SER   105     -23.621  -7.909  -0.138  1.00 10.00      A    C  
ATOM    940  C   SER   105     -23.093  -7.910   1.292  1.00 10.00      A    C  
ATOM    941  O   SER   105     -21.887  -8.004   1.521  1.00 10.00      A    O  
ATOM    942  CB  SER   105     -24.224  -9.277  -0.483  1.00 10.00      A    C  
ATOM    943  OG  SER   105     -25.317  -9.593   0.364  1.00 10.00      A    O  
ATOM    944  HN  SER   105     -21.652  -7.894  -0.896  1.00 10.00      A    H  
ATOM    945  HG  SER   105     -25.349 -10.550   0.507  1.00 10.00      A    H  
ATOM    946  N   LEU   106     -23.998  -7.788   2.250  1.00 10.00      A    N  
ATOM    947  CA  LEU   106     -23.631  -7.804   3.655  1.00 10.00      A    C  
ATOM    948  C   LEU   106     -24.001  -9.155   4.257  1.00 10.00      A    C  
ATOM    949  O   LEU   106     -23.767  -9.418   5.439  1.00 10.00      A    O  
ATOM    950  CB  LEU   106     -24.339  -6.675   4.413  1.00 10.00      A    C  
ATOM    951  CG  LEU   106     -23.980  -5.244   4.002  1.00 10.00      A    C  
ATOM    952  CD1 LEU   106     -24.772  -4.233   4.818  1.00 10.00      A    C  
ATOM    953  CD2 LEU   106     -22.487  -4.999   4.153  1.00 10.00      A    C  
ATOM    954  HN  LEU   106     -24.946  -7.687   2.005  1.00 10.00      A    H  
ATOM    955  N   SER   107     -24.593 -10.003   3.425  1.00 10.00      A    N  
ATOM    956  CA  SER   107     -25.012 -11.335   3.835  1.00 10.00      A    C  
ATOM    957  C   SER   107     -24.766 -12.341   2.709  1.00 10.00      A    C  
ATOM    958  O   SER   107     -24.894 -12.007   1.527  1.00 10.00      A    O  
ATOM    959  CB  SER   107     -26.499 -11.313   4.206  1.00 10.00      A    C  
ATOM    960  OG  SER   107     -26.845 -10.095   4.853  1.00 10.00      A    O  
ATOM    961  HN  SER   107     -24.759  -9.720   2.500  1.00 10.00      A    H  
ATOM    962  HG  SER   107     -27.132  -9.454   4.189  1.00 10.00      A    H  
ATOM    963  N   GLY   108     -24.391 -13.560   3.073  1.00 10.00      A    N  
ATOM    964  CA  GLY   108     -24.144 -14.586   2.078  1.00 10.00      A    C  
ATOM    965  C   GLY   108     -22.676 -14.740   1.740  1.00 10.00      A    C  
ATOM    966  O   GLY   108     -21.811 -14.232   2.454  1.00 10.00      A    O  
ATOM    967  HN  GLY   108     -24.278 -13.767   4.024  1.00 10.00      A    H  
ATOM    968  N   ASP   109     -22.395 -15.435   0.645  1.00 10.00      A    N  
ATOM    969  CA  ASP   109     -21.019 -15.661   0.204  1.00 10.00      A    C  
ATOM    970  C   ASP   109     -20.414 -14.374  -0.349  1.00 10.00      A    C  
ATOM    971  O   ASP   109     -19.198 -14.208  -0.396  1.00 10.00      A    O  
ATOM    972  CB  ASP   109     -20.969 -16.768  -0.852  1.00 10.00      A    C  
ATOM    973  CG  ASP   109     -19.607 -17.434  -0.946  1.00 10.00      A    C  
ATOM    974  OD1 ASP   109     -18.917 -17.549   0.094  1.00 10.00      A    O  
ATOM    975  OD2 ASP   109     -19.236 -17.884  -2.052  1.00 10.00      A    O1-
ATOM    976  HN  ASP   109     -23.134 -15.815   0.119  1.00 10.00      A    H  
ATOM    977  N   HIS   110     -21.283 -13.453  -0.744  1.00 10.00      A    N  
ATOM    978  CA  HIS   110     -20.857 -12.167  -1.288  1.00 10.00      A    C  
ATOM    979  C   HIS   110     -20.731 -11.135  -0.170  1.00 10.00      A    C  
ATOM    980  O   HIS   110     -20.730  -9.929  -0.418  1.00 10.00      A    O  
ATOM    981  CB  HIS   110     -21.861 -11.675  -2.336  1.00 10.00      A    C  
ATOM    982  CG  HIS   110     -21.612 -12.189  -3.723  1.00 10.00      A    C  
ATOM    983  CD2 HIS   110     -21.338 -13.444  -4.158  1.00 10.00      A    C  
ATOM    984  ND1 HIS   110     -21.637 -11.396  -4.847  1.00 10.00      A    N  
ATOM    985  CE1 HIS   110     -21.382 -12.173  -5.909  1.00 10.00      A    C  
ATOM    986  NE2 HIS   110     -21.194 -13.429  -5.544  1.00 10.00      A    N  
ATOM    987  HN  HIS   110     -22.244 -13.643  -0.668  1.00 10.00      A    H  
ATOM    988  HD1 HIS   110     -21.816 -10.426  -4.868  1.00 10.00      A    H  
ATOM    989  N   CYS   111     -20.632 -11.623   1.061  1.00 10.00      A    N  
ATOM    990  CA  CYS   111     -20.514 -10.762   2.224  1.00 10.00      A    C  
ATOM    991  C   CYS   111     -19.193 -10.002   2.221  1.00 10.00      A    C  
ATOM    992  O   CYS   111     -18.134 -10.574   1.962  1.00 10.00      A    O  
ATOM    993  CB  CYS   111     -20.635 -11.590   3.504  1.00 10.00      A    C  
ATOM    994  SG  CYS   111     -20.517 -10.635   5.033  1.00 10.00      A    S  
ATOM    995  HN  CYS   111     -20.636 -12.595   1.187  1.00 10.00      A    H  
ATOM    996  HG  CYS   111     -19.988 -11.422   5.961  1.00 10.00      A    H  
ATOM    997  N   ILE   112     -19.270  -8.705   2.491  1.00 10.00      A    N  
ATOM    998  CA  ILE   112     -18.087  -7.860   2.539  1.00 10.00      A    C  
ATOM    999  C   ILE   112     -17.732  -7.494   3.979  1.00 10.00      A    C  
ATOM   1000  O   ILE   112     -16.816  -6.708   4.226  1.00 10.00      A    O  
ATOM   1001  CB  ILE   112     -18.259  -6.574   1.700  1.00 10.00      A    C  
ATOM   1002  CG1 ILE   112     -19.463  -5.762   2.188  1.00 10.00      A    C  
ATOM   1003  CG2 ILE   112     -18.391  -6.916   0.221  1.00 10.00      A    C  
ATOM   1004  CD1 ILE   112     -19.622  -4.422   1.502  1.00 10.00      A    C  
ATOM   1005  HN  ILE   112     -20.152  -8.302   2.640  1.00 10.00      A    H  
ATOM   1006  N   ILE   113     -18.462  -8.070   4.928  1.00 10.00      A    N  
ATOM   1007  CA  ILE   113     -18.218  -7.809   6.342  1.00 10.00      A    C  
ATOM   1008  C   ILE   113     -16.879  -8.412   6.758  1.00 10.00      A    C  
ATOM   1009  O   ILE   113     -16.603  -9.586   6.493  1.00 10.00      A    O  
ATOM   1010  CB  ILE   113     -19.350  -8.364   7.240  1.00 10.00      A    C  
ATOM   1011  CG1 ILE   113     -20.672  -7.639   6.962  1.00 10.00      A    C  
ATOM   1012  CG2 ILE   113     -18.985  -8.265   8.718  1.00 10.00      A    C  
ATOM   1013  CD1 ILE   113     -20.637  -6.151   7.243  1.00 10.00      A    C  
ATOM   1014  HN  ILE   113     -19.172  -8.696   4.672  1.00 10.00      A    H  
ATOM   1015  N   GLY   114     -16.047  -7.596   7.386  1.00 10.00      A    N  
ATOM   1016  CA  GLY   114     -14.741  -8.049   7.820  1.00 10.00      A    C  
ATOM   1017  C   GLY   114     -13.657  -7.681   6.826  1.00 10.00      A    C  
ATOM   1018  O   GLY   114     -12.467  -7.877   7.086  1.00 10.00      A    O  
ATOM   1019  HN  GLY   114     -16.325  -6.667   7.561  1.00 10.00      A    H  
ATOM   1020  N   ARG   115     -14.069  -7.136   5.682  1.00 10.00      A    N  
ATOM   1021  CA  ARG   115     -13.131  -6.742   4.640  1.00 10.00      A    C  
ATOM   1022  C   ARG   115     -12.603  -5.335   4.878  1.00 10.00      A    C  
ATOM   1023  O   ARG   115     -13.131  -4.592   5.708  1.00 10.00      A    O  
ATOM   1024  CB  ARG   115     -13.771  -6.852   3.256  1.00 10.00      A    C  
ATOM   1025  CG  ARG   115     -14.091  -8.280   2.850  1.00 10.00      A    C  
ATOM   1026  CD  ARG   115     -14.486  -8.377   1.388  1.00 10.00      A    C  
ATOM   1027  NE  ARG   115     -14.183  -9.698   0.844  1.00 10.00      A    N  
ATOM   1028  CZ  ARG   115     -13.373  -9.905  -0.196  1.00 10.00      A    C  
ATOM   1029  NH1 ARG   115     -12.861  -8.871  -0.853  1.00 10.00      A    N1+
ATOM   1030  NH2 ARG   115     -13.085 -11.144  -0.584  1.00 10.00      A    N  
ATOM   1031  HN  ARG   115     -15.029  -6.993   5.541  1.00 10.00      A    H  
ATOM   1032  HE  ARG   115     -14.582 -10.472   1.300  1.00 10.00      A    H  
ATOM   1033 HH11 ARG   115     -13.080  -7.936  -0.575  1.00 10.00      A    H  
ATOM   1034 HH12 ARG   115     -12.230  -9.025  -1.633  1.00 10.00      A    H  
ATOM   1035 HH21 ARG   115     -13.476 -11.929  -0.102  1.00 10.00      A    H  
ATOM   1036 HH22 ARG   115     -12.455 -11.300  -1.361  1.00 10.00      A    H  
ATOM   1037  N   THR   116     -11.569  -4.967   4.140  1.00 10.00      A    N  
ATOM   1038  CA  THR   116     -10.960  -3.660   4.289  1.00 10.00      A    C  
ATOM   1039  C   THR   116     -11.152  -2.793   3.048  1.00 10.00      A    C  
ATOM   1040  O   THR   116     -10.640  -3.100   1.972  1.00 10.00      A    O  
ATOM   1041  CB  THR   116      -9.457  -3.792   4.597  1.00 10.00      A    C  
ATOM   1042  CG2 THR   116      -8.894  -2.476   5.115  1.00 10.00      A    C  
ATOM   1043  OG1 THR   116      -9.281  -4.806   5.592  1.00 10.00      A    O  
ATOM   1044  HN  THR   116     -11.211  -5.589   3.470  1.00 10.00      A    H  
ATOM   1045  HG1 THR   116     -10.140  -5.072   5.932  1.00 10.00      A    H  
ATOM   1046  N   LEU   117     -11.902  -1.717   3.211  1.00 10.00      A    N  
ATOM   1047  CA  LEU   117     -12.160  -0.779   2.128  1.00 10.00      A    C  
ATOM   1048  C   LEU   117     -10.969   0.166   2.003  1.00 10.00      A    C  
ATOM   1049  O   LEU   117     -10.562   0.784   2.986  1.00 10.00      A    O  
ATOM   1050  CB  LEU   117     -13.443   0.006   2.428  1.00 10.00      A    C  
ATOM   1051  CG  LEU   117     -13.829   1.114   1.446  1.00 10.00      A    C  
ATOM   1052  CD1 LEU   117     -14.039   0.557   0.048  1.00 10.00      A    C  
ATOM   1053  CD2 LEU   117     -15.079   1.831   1.932  1.00 10.00      A    C  
ATOM   1054  HN  LEU   117     -12.288  -1.537   4.099  1.00 10.00      A    H  
ATOM   1055  N   VAL   118     -10.395   0.259   0.808  1.00 10.00      A    N  
ATOM   1056  CA  VAL   118      -9.229   1.114   0.589  1.00 10.00      A    C  
ATOM   1057  C   VAL   118      -9.429   2.068  -0.587  1.00 10.00      A    C  
ATOM   1058  O   VAL   118      -9.884   1.668  -1.661  1.00 10.00      A    O  
ATOM   1059  CB  VAL   118      -7.950   0.276   0.344  1.00 10.00      A    C  
ATOM   1060  CG1 VAL   118      -6.718   1.169   0.278  1.00 10.00      A    C  
ATOM   1061  CG2 VAL   118      -7.781  -0.790   1.416  1.00 10.00      A    C  
ATOM   1062  HN  VAL   118     -10.766  -0.249   0.051  1.00 10.00      A    H  
ATOM   1063  N   VAL   119      -9.092   3.334  -0.371  1.00 10.00      A    N  
ATOM   1064  CA  VAL   119      -9.204   4.344  -1.413  1.00 10.00      A    C  
ATOM   1065  C   VAL   119      -7.836   4.564  -2.062  1.00 10.00      A    C  
ATOM   1066  O   VAL   119      -6.796   4.383  -1.419  1.00 10.00      A    O  
ATOM   1067  CB  VAL   119      -9.769   5.680  -0.871  1.00 10.00      A    C  
ATOM   1068  CG1 VAL   119      -8.741   6.425  -0.032  1.00 10.00      A    C  
ATOM   1069  CG2 VAL   119     -10.293   6.551  -2.004  1.00 10.00      A    C  
ATOM   1070  HN  VAL   119      -8.754   3.594   0.516  1.00 10.00      A    H  
ATOM   1071  N   HIS   120      -7.833   4.927  -3.338  1.00 10.00      A    N  
ATOM   1072  CA  HIS   120      -6.586   5.147  -4.061  1.00 10.00      A    C  
ATOM   1073  C   HIS   120      -6.469   6.584  -4.544  1.00 10.00      A    C  
ATOM   1074  O   HIS   120      -7.462   7.314  -4.595  1.00 10.00      A    O  
ATOM   1075  CB  HIS   120      -6.459   4.179  -5.244  1.00 10.00      A    C  
ATOM   1076  CG  HIS   120      -6.745   2.751  -4.889  1.00 10.00      A    C  
ATOM   1077  CD2 HIS   120      -7.828   1.981  -5.135  1.00 10.00      A    C  
ATOM   1078  ND1 HIS   120      -5.868   1.956  -4.182  1.00 10.00      A    N  
ATOM   1079  CE1 HIS   120      -6.400   0.757  -4.014  1.00 10.00      A    C  
ATOM   1080  NE2 HIS   120      -7.589   0.746  -4.583  1.00 10.00      A    N  
ATOM   1081  HN  HIS   120      -8.692   5.053  -3.804  1.00 10.00      A    H  
ATOM   1082  HD1 HIS   120      -4.982   2.232  -3.849  1.00 10.00      A    H  
ATOM   1083  HE2 HIS   120      -8.108  -0.067  -4.782  1.00 10.00      A    H  
ATOM   1084  N   GLU   121      -5.254   6.989  -4.893  1.00 10.00      A    N  
ATOM   1085  CA  GLU   121      -5.009   8.340  -5.371  1.00 10.00      A    C  
ATOM   1086  C   GLU   121      -5.381   8.459  -6.845  1.00 10.00      A    C  
ATOM   1087  O   GLU   121      -6.008   9.434  -7.259  1.00 10.00      A    O  
ATOM   1088  CB  GLU   121      -3.544   8.717  -5.167  1.00 10.00      A    C  
ATOM   1089  CG  GLU   121      -3.199  10.136  -5.579  1.00 10.00      A    C  
ATOM   1090  CD  GLU   121      -1.921  10.203  -6.384  1.00 10.00      A    C  
ATOM   1091  OE1 GLU   121      -1.058   9.317  -6.217  1.00 10.00      A    O  
ATOM   1092  OE2 GLU   121      -1.776  11.141  -7.193  1.00 10.00      A    O1-
ATOM   1093  HN  GLU   121      -4.503   6.363  -4.830  1.00 10.00      A    H  
ATOM   1094  N   LYS   122      -5.003   7.461  -7.628  1.00 10.00      A    N  
ATOM   1095  CA  LYS   122      -5.312   7.454  -9.049  1.00 10.00      A    C  
ATOM   1096  C   LYS   122      -6.734   6.959  -9.284  1.00 10.00      A    C  
ATOM   1097  O   LYS   122      -7.331   6.320  -8.413  1.00 10.00      A    O  
ATOM   1098  CB  LYS   122      -4.308   6.592  -9.823  1.00 10.00      A    C  
ATOM   1099  CG  LYS   122      -2.920   7.205  -9.944  1.00 10.00      A    C  
ATOM   1100  CD  LYS   122      -2.073   6.470 -10.975  1.00 10.00      A    C  
ATOM   1101  CE  LYS   122      -1.675   5.083 -10.492  1.00 10.00      A    C  
ATOM   1102  NZ  LYS   122      -1.119   4.250 -11.590  1.00 10.00      A    N1+
ATOM   1103  HN  LYS   122      -4.512   6.710  -7.243  1.00 10.00      A    H  
ATOM   1104  HZ1 LYS   122      -0.938   3.287 -11.256  1.00 10.00      A    H  
ATOM   1105  HZ2 LYS   122      -0.221   4.654 -11.946  1.00 10.00      A    H  
ATOM   1106  HZ3 LYS   122      -1.794   4.203 -12.388  1.00 10.00      A    H  
ATOM   1107  N   ALA   123      -7.276   7.280 -10.446  1.00 10.00      A    N  
ATOM   1108  CA  ALA   123      -8.625   6.872 -10.799  1.00 10.00      A    C  
ATOM   1109  C   ALA   123      -8.628   5.489 -11.435  1.00 10.00      A    C  
ATOM   1110  O   ALA   123      -7.835   5.210 -12.336  1.00 10.00      A    O  
ATOM   1111  CB  ALA   123      -9.251   7.889 -11.739  1.00 10.00      A    C  
ATOM   1112  HN  ALA   123      -6.758   7.812 -11.086  1.00 10.00      A    H  
ATOM   1113  N   ASP   124      -9.525   4.636 -10.954  1.00 10.00      A    N  
ATOM   1114  CA  ASP   124      -9.664   3.276 -11.466  1.00 10.00      A    C  
ATOM   1115  C   ASP   124     -10.028   3.325 -12.949  1.00 10.00      A    C  
ATOM   1116  O   ASP   124     -10.967   4.024 -13.338  1.00 10.00      A    O  
ATOM   1117  CB  ASP   124     -10.739   2.533 -10.659  1.00 10.00      A    C  
ATOM   1118  CG  ASP   124     -11.199   1.234 -11.293  1.00 10.00      A    C  
ATOM   1119  OD1 ASP   124     -12.216   1.256 -12.018  1.00 10.00      A    O  
ATOM   1120  OD2 ASP   124     -10.558   0.188 -11.052  1.00 10.00      A    O1-
ATOM   1121  HN  ASP   124     -10.129   4.939 -10.243  1.00 10.00      A    H  
ATOM   1122  N   ASP   125      -9.281   2.598 -13.774  1.00 10.00      A    N  
ATOM   1123  CA  ASP   125      -9.511   2.595 -15.220  1.00 10.00      A    C  
ATOM   1124  C   ASP   125     -10.598   1.613 -15.650  1.00 10.00      A    C  
ATOM   1125  O   ASP   125     -10.767   1.347 -16.846  1.00 10.00      A    O  
ATOM   1126  CB  ASP   125      -8.209   2.378 -16.011  1.00 10.00      A    C  
ATOM   1127  CG  ASP   125      -7.667   0.960 -15.958  1.00 10.00      A    C  
ATOM   1128  OD1 ASP   125      -6.716   0.716 -15.189  1.00 10.00      A    O  
ATOM   1129  OD2 ASP   125      -8.166   0.094 -16.710  1.00 10.00      A    O1-
ATOM   1130  HN  ASP   125      -8.560   2.043 -13.401  1.00 10.00      A    H  
ATOM   1131  N   LEU   126     -11.339   1.089 -14.672  1.00 10.00      A    N  
ATOM   1132  CA  LEU   126     -12.427   0.141 -14.912  1.00 10.00      A    C  
ATOM   1133  C   LEU   126     -11.918  -1.190 -15.460  1.00 10.00      A    C  
ATOM   1134  O   LEU   126     -12.705  -2.033 -15.900  1.00 10.00      A    O  
ATOM   1135  CB  LEU   126     -13.499   0.734 -15.838  1.00 10.00      A    C  
ATOM   1136  CG  LEU   126     -13.942   2.171 -15.543  1.00 10.00      A    C  
ATOM   1137  CD1 LEU   126     -14.884   2.675 -16.623  1.00 10.00      A    C  
ATOM   1138  CD2 LEU   126     -14.596   2.272 -14.173  1.00 10.00      A    C  
ATOM   1139  HN  LEU   126     -11.152   1.356 -13.741  1.00 10.00      A    H  
ATOM   1140  N   GLY   127     -10.604  -1.376 -15.423  1.00 10.00      A    N  
ATOM   1141  CA  GLY   127     -10.009  -2.597 -15.921  1.00 10.00      A    C  
ATOM   1142  C   GLY   127     -10.112  -2.694 -17.429  1.00 10.00      A    C  
ATOM   1143  O   GLY   127     -10.241  -3.786 -17.982  1.00 10.00      A    O  
ATOM   1144  HN  GLY   127     -10.032  -0.671 -15.054  1.00 10.00      A    H  
ATOM   1145  N   LYS   128     -10.064  -1.549 -18.098  1.00 10.00      A    N  
ATOM   1146  CA  LYS   128     -10.157  -1.504 -19.552  1.00 10.00      A    C  
ATOM   1147  C   LYS   128      -9.532  -0.225 -20.106  1.00 10.00      A    C  
ATOM   1148  O   LYS   128      -9.690   0.103 -21.284  1.00 10.00      A    O  
ATOM   1149  CB  LYS   128     -11.619  -1.620 -19.998  1.00 10.00      A    C  
ATOM   1150  CG  LYS   128     -12.501  -0.462 -19.554  1.00 10.00      A    C  
ATOM   1151  CD  LYS   128     -13.917  -0.922 -19.245  1.00 10.00      A    C  
ATOM   1152  CE  LYS   128     -14.551  -1.632 -20.431  1.00 10.00      A    C  
ATOM   1153  NZ  LYS   128     -15.949  -2.049 -20.141  1.00 10.00      A    N1+
ATOM   1154  HN  LYS   128      -9.961  -0.708 -17.596  1.00 10.00      A    H  
ATOM   1155  HZ1 LYS   128     -16.544  -1.216 -19.965  1.00 10.00      A    H  
ATOM   1156  HZ2 LYS   128     -15.973  -2.660 -19.296  1.00 10.00      A    H  
ATOM   1157  HZ3 LYS   128     -16.344  -2.579 -20.945  1.00 10.00      A    H  
ATOM   1158  N   GLY   129      -8.820   0.494 -19.250  1.00 10.00      A    N  
ATOM   1159  CA  GLY   129      -8.185   1.725 -19.667  1.00 10.00      A    C  
ATOM   1160  C   GLY   129      -6.911   1.467 -20.438  1.00 10.00      A    C  
ATOM   1161  O   GLY   129      -6.823   1.767 -21.629  1.00 10.00      A    O  
ATOM   1162  HN  GLY   129      -8.720   0.184 -18.318  1.00 10.00      A    H  
ATOM   1163  N   GLY   130      -5.932   0.884 -19.765  1.00 10.00      A    N  
ATOM   1164  CA  GLY   130      -4.664   0.597 -20.403  1.00 10.00      A    C  
ATOM   1165  C   GLY   130      -3.612   1.616 -20.025  1.00 10.00      A    C  
ATOM   1166  O   GLY   130      -3.051   2.294 -20.884  1.00 10.00      A    O  
ATOM   1167  HN  GLY   130      -6.072   0.645 -18.824  1.00 10.00      A    H  
ATOM   1168  N   ASN   131      -3.362   1.736 -18.730  1.00 10.00      A    N  
ATOM   1169  CA  ASN   131      -2.380   2.677 -18.220  1.00 10.00      A    C  
ATOM   1170  C   ASN   131      -1.142   1.932 -17.740  1.00 10.00      A    C  
ATOM   1171  O   ASN   131      -0.917   0.780 -18.120  1.00 10.00      A    O  
ATOM   1172  CB  ASN   131      -2.983   3.499 -17.078  1.00 10.00      A    C  
ATOM   1173  CG  ASN   131      -4.087   4.423 -17.552  1.00 10.00      A    C  
ATOM   1174  ND2 ASN   131      -5.135   4.558 -16.751  1.00 10.00      A    N  
ATOM   1175  OD1 ASN   131      -4.005   5.001 -18.636  1.00 10.00      A    O  
ATOM   1176  HN  ASN   131      -3.854   1.171 -18.092  1.00 10.00      A    H  
ATOM   1177 HD21 ASN   131      -5.140   4.065 -15.905  1.00 10.00      A    H  
ATOM   1178 HD22 ASN   131      -5.867   5.144 -17.043  1.00 10.00      A    H  
ATOM   1179  N   GLU   132      -0.355   2.574 -16.891  1.00 10.00      A    N  
ATOM   1180  CA  GLU   132       0.863   1.964 -16.373  1.00 10.00      A    C  
ATOM   1181  C   GLU   132       0.568   0.985 -15.238  1.00 10.00      A    C  
ATOM   1182  O   GLU   132       1.397   0.140 -14.903  1.00 10.00      A    O  
ATOM   1183  CB  GLU   132       1.879   3.028 -15.933  1.00 10.00      A    C  
ATOM   1184  CG  GLU   132       1.284   4.363 -15.499  1.00 10.00      A    C  
ATOM   1185  CD  GLU   132       0.474   4.271 -14.221  1.00 10.00      A    C  
ATOM   1186  OE1 GLU   132      -0.738   3.988 -14.307  1.00 10.00      A    O  
ATOM   1187  OE2 GLU   132       1.043   4.484 -13.123  1.00 10.00      A    O1-
ATOM   1188  HN  GLU   132      -0.603   3.477 -16.593  1.00 10.00      A    H  
ATOM   1189  N   GLU   133      -0.615   1.103 -14.650  1.00 10.00      A    N  
ATOM   1190  CA  GLU   133      -1.015   0.230 -13.556  1.00 10.00      A    C  
ATOM   1191  C   GLU   133      -2.141  -0.713 -13.976  1.00 10.00      A    C  
ATOM   1192  O   GLU   133      -2.729  -1.401 -13.144  1.00 10.00      A    O  
ATOM   1193  CB  GLU   133      -1.443   1.069 -12.350  1.00 10.00      A    C  
ATOM   1194  CG  GLU   133      -0.735   0.713 -11.052  1.00 10.00      A    C  
ATOM   1195  CD  GLU   133      -1.327  -0.507 -10.379  1.00 10.00      A    C  
ATOM   1196  OE1 GLU   133      -0.756  -1.609 -10.525  1.00 10.00      A    O  
ATOM   1197  OE2 GLU   133      -2.370  -0.367  -9.702  1.00 10.00      A    O1-
ATOM   1198  HN  GLU   133      -1.227   1.810 -14.950  1.00 10.00      A    H  
ATOM   1199  N   SER   134      -2.431  -0.758 -15.271  1.00 10.00      A    N  
ATOM   1200  CA  SER   134      -3.494  -1.621 -15.779  1.00 10.00      A    C  
ATOM   1201  C   SER   134      -2.942  -2.957 -16.267  1.00 10.00      A    C  
ATOM   1202  O   SER   134      -3.626  -3.714 -16.958  1.00 10.00      A    O  
ATOM   1203  CB  SER   134      -4.258  -0.921 -16.901  1.00 10.00      A    C  
ATOM   1204  OG  SER   134      -4.513   0.434 -16.572  1.00 10.00      A    O  
ATOM   1205  HN  SER   134      -1.922  -0.201 -15.898  1.00 10.00      A    H  
ATOM   1206  HG  SER   134      -5.284   0.479 -15.968  1.00 10.00      A    H  
ATOM   1207  N   THR   135      -1.699  -3.239 -15.908  1.00 10.00      A    N  
ATOM   1208  CA  THR   135      -1.055  -4.481 -16.300  1.00 10.00      A    C  
ATOM   1209  C   THR   135      -1.382  -5.592 -15.309  1.00 10.00      A    C  
ATOM   1210  O   THR   135      -1.106  -6.768 -15.556  1.00 10.00      A    O  
ATOM   1211  CB  THR   135       0.466  -4.293 -16.364  1.00 10.00      A    C  
ATOM   1212  CG2 THR   135       0.901  -3.951 -17.779  1.00 10.00      A    C  
ATOM   1213  OG1 THR   135       0.837  -3.224 -15.482  1.00 10.00      A    O  
ATOM   1214  HN  THR   135      -1.194  -2.589 -15.375  1.00 10.00      A    H  
ATOM   1215  HG1 THR   135       1.753  -3.360 -15.182  1.00 10.00      A    H  
ATOM   1216  N   LYS   136      -1.981  -5.211 -14.189  1.00 10.00      A    N  
ATOM   1217  CA  LYS   136      -2.345  -6.165 -13.155  1.00 10.00      A    C  
ATOM   1218  C   LYS   136      -3.568  -5.688 -12.381  1.00 10.00      A    C  
ATOM   1219  O   LYS   136      -4.539  -6.424 -12.224  1.00 10.00      A    O  
ATOM   1220  CB  LYS   136      -1.161  -6.427 -12.210  1.00 10.00      A    C  
ATOM   1221  CG  LYS   136      -0.530  -5.174 -11.614  1.00 10.00      A    C  
ATOM   1222  CD  LYS   136       0.604  -5.524 -10.666  1.00 10.00      A    C  
ATOM   1223  CE  LYS   136       1.028  -4.324  -9.836  1.00 10.00      A    C  
ATOM   1224  NZ  LYS   136       1.393  -3.157 -10.680  1.00 10.00      A    N1+
ATOM   1225  HN  LYS   136      -2.200  -4.265 -14.064  1.00 10.00      A    H  
ATOM   1226  HZ1 LYS   136       2.051  -2.539 -10.168  1.00 10.00      A    H  
ATOM   1227  HZ2 LYS   136       0.534  -2.605 -10.918  1.00 10.00      A    H  
ATOM   1228  HZ3 LYS   136       1.850  -3.480 -11.565  1.00 10.00      A    H  
ATOM   1229  N   THR   137      -3.522  -4.450 -11.917  1.00 10.00      A    N  
ATOM   1230  CA  THR   137      -4.620  -3.874 -11.167  1.00 10.00      A    C  
ATOM   1231  C   THR   137      -5.452  -2.958 -12.067  1.00 10.00      A    C  
ATOM   1232  O   THR   137      -5.309  -2.985 -13.291  1.00 10.00      A    O  
ATOM   1233  CB  THR   137      -4.087  -3.068  -9.967  1.00 10.00      A    C  
ATOM   1234  CG2 THR   137      -4.874  -3.399  -8.709  1.00 10.00      A    C  
ATOM   1235  OG1 THR   137      -2.705  -3.393  -9.758  1.00 10.00      A    O  
ATOM   1236  HN  THR   137      -2.723  -3.909 -12.074  1.00 10.00      A    H  
ATOM   1237  HG1 THR   137      -2.169  -2.586  -9.857  1.00 10.00      A    H  
ATOM   1238  N   GLY   138      -6.317  -2.154 -11.461  1.00 10.00      A    N  
ATOM   1239  CA  GLY   138      -7.145  -1.246 -12.224  1.00 10.00      A    C  
ATOM   1240  C   GLY   138      -6.721   0.190 -12.017  1.00 10.00      A    C  
ATOM   1241  O   GLY   138      -7.555   1.060 -11.779  1.00 10.00      A    O  
ATOM   1242  HN  GLY   138      -6.389  -2.174 -10.486  1.00 10.00      A    H  
ATOM   1243  N   ASN   139      -5.410   0.425 -12.089  1.00 10.00      A    N  
ATOM   1244  CA  ASN   139      -4.838   1.761 -11.912  1.00 10.00      A    C  
ATOM   1245  C   ASN   139      -4.989   2.245 -10.472  1.00 10.00      A    C  
ATOM   1246  O   ASN   139      -5.593   3.285 -10.205  1.00 10.00      A    O  
ATOM   1247  CB  ASN   139      -5.448   2.768 -12.895  1.00 10.00      A    C  
ATOM   1248  CG  ASN   139      -4.597   4.007 -13.076  1.00 10.00      A    C  
ATOM   1249  ND2 ASN   139      -5.246   5.149 -13.232  1.00 10.00      A    N  
ATOM   1250  OD1 ASN   139      -3.370   3.941 -13.062  1.00 10.00      A    O  
ATOM   1251  HN  ASN   139      -4.809  -0.326 -12.270  1.00 10.00      A    H  
ATOM   1252 HD21 ASN   139      -6.234   5.128 -13.214  1.00 10.00      A    H  
ATOM   1253 HD22 ASN   139      -4.724   5.966 -13.368  1.00 10.00      A    H  
ATOM   1254  N   ALA   140      -4.419   1.489  -9.542  1.00 10.00      A    N  
ATOM   1255  CA  ALA   140      -4.490   1.833  -8.131  1.00 10.00      A    C  
ATOM   1256  C   ALA   140      -3.219   2.549  -7.693  1.00 10.00      A    C  
ATOM   1257  O   ALA   140      -3.230   3.759  -7.462  1.00 10.00      A    O  
ATOM   1258  CB  ALA   140      -4.726   0.587  -7.292  1.00 10.00      A    C  
ATOM   1259  HN  ALA   140      -3.920   0.681  -9.816  1.00 10.00      A    H  
ATOM   1260  N   GLY   141      -2.129   1.793  -7.596  1.00 10.00      A    N  
ATOM   1261  CA  GLY   141      -0.846   2.349  -7.200  1.00 10.00      A    C  
ATOM   1262  C   GLY   141      -0.774   2.810  -5.750  1.00 10.00      A    C  
ATOM   1263  O   GLY   141      -0.153   2.156  -4.907  1.00 10.00      A    O  
ATOM   1264  HN  GLY   141      -2.192   0.838  -7.818  1.00 10.00      A    H  
ATOM   1265  N   SER   142      -1.414   3.929  -5.462  1.00 10.00      A    N  
ATOM   1266  CA  SER   142      -1.400   4.508  -4.131  1.00 10.00      A    C  
ATOM   1267  C   SER   142      -2.391   3.841  -3.178  1.00 10.00      A    C  
ATOM   1268  O   SER   142      -3.470   3.387  -3.576  1.00 10.00      A    O  
ATOM   1269  CB  SER   142      -1.682   6.008  -4.219  1.00 10.00      A    C  
ATOM   1270  OG  SER   142      -1.063   6.569  -5.365  1.00 10.00      A    O  
ATOM   1271  HN  SER   142      -1.917   4.384  -6.172  1.00 10.00      A    H  
ATOM   1272  HG  SER   142      -0.944   7.524  -5.239  1.00 10.00      A    H  
ATOM   1273  N   ARG   143      -1.998   3.786  -1.913  1.00 10.00      A    N  
ATOM   1274  CA  ARG   143      -2.810   3.219  -0.845  1.00 10.00      A    C  
ATOM   1275  C   ARG   143      -2.730   4.165   0.348  1.00 10.00      A    C  
ATOM   1276  O   ARG   143      -1.648   4.380   0.890  1.00 10.00      A    O  
ATOM   1277  CB  ARG   143      -2.273   1.839  -0.446  1.00 10.00      A    C  
ATOM   1278  CG  ARG   143      -2.547   0.734  -1.452  1.00 10.00      A    C  
ATOM   1279  CD  ARG   143      -1.376  -0.234  -1.547  1.00 10.00      A    C  
ATOM   1280  NE  ARG   143      -0.417   0.166  -2.580  1.00 10.00      A    N  
ATOM   1281  CZ  ARG   143       0.337  -0.687  -3.274  1.00 10.00      A    C  
ATOM   1282  NH1 ARG   143       0.293  -1.992  -3.016  1.00 10.00      A    N1+
ATOM   1283  NH2 ARG   143       1.151  -0.225  -4.214  1.00 10.00      A    N  
ATOM   1284  HN  ARG   143      -1.115   4.147  -1.683  1.00 10.00      A    H  
ATOM   1285  HE  ARG   143      -0.342   1.128  -2.776  1.00 10.00      A    H  
ATOM   1286 HH11 ARG   143      -0.305  -2.341  -2.291  1.00 10.00      A    H  
ATOM   1287 HH12 ARG   143       0.847  -2.636  -3.551  1.00 10.00      A    H  
ATOM   1288 HH21 ARG   143       1.193   0.768  -4.396  1.00 10.00      A    H  
ATOM   1289 HH22 ARG   143       1.716  -0.851  -4.751  1.00 10.00      A    H  
ATOM   1290  N   LEU   144      -3.854   4.743   0.745  1.00 10.00      A    N  
ATOM   1291  CA  LEU   144      -3.851   5.684   1.858  1.00 10.00      A    C  
ATOM   1292  C   LEU   144      -4.876   5.351   2.936  1.00 10.00      A    C  
ATOM   1293  O   LEU   144      -4.527   4.811   3.982  1.00 10.00      A    O  
ATOM   1294  CB  LEU   144      -4.034   7.119   1.357  1.00 10.00      A    C  
ATOM   1295  CG  LEU   144      -2.815   7.763   0.694  1.00 10.00      A    C  
ATOM   1296  CD1 LEU   144      -3.194   9.090   0.055  1.00 10.00      A    C  
ATOM   1297  CD2 LEU   144      -1.690   7.954   1.703  1.00 10.00      A    C  
ATOM   1298  HN  LEU   144      -4.697   4.531   0.294  1.00 10.00      A    H  
ATOM   1299  N   ALA   145      -6.135   5.678   2.684  1.00 10.00      A    N  
ATOM   1300  CA  ALA   145      -7.190   5.429   3.655  1.00 10.00      A    C  
ATOM   1301  C   ALA   145      -7.776   4.032   3.515  1.00 10.00      A    C  
ATOM   1302  O   ALA   145      -8.236   3.642   2.439  1.00 10.00      A    O  
ATOM   1303  CB  ALA   145      -8.283   6.484   3.548  1.00 10.00      A    C  
ATOM   1304  HN  ALA   145      -6.363   6.082   1.824  1.00 10.00      A    H  
ATOM   1305  N   CYS   146      -7.738   3.285   4.605  1.00 10.00      A    N  
ATOM   1306  CA  CYS   146      -8.274   1.935   4.641  1.00 10.00      A    C  
ATOM   1307  C   CYS   146      -9.064   1.727   5.928  1.00 10.00      A    C  
ATOM   1308  O   CYS   146      -8.727   2.290   6.971  1.00 10.00      A    O  
ATOM   1309  CB  CYS   146      -7.145   0.904   4.538  1.00 10.00      A    C  
ATOM   1310  SG  CYS   146      -5.881   1.017   5.848  1.00 10.00      A    S  
ATOM   1311  HN  CYS   146      -7.317   3.649   5.420  1.00 10.00      A    H  
ATOM   1312  N   GLY   147     -10.131   0.951   5.851  1.00 10.00      A    N  
ATOM   1313  CA  GLY   147     -10.935   0.696   7.025  1.00 10.00      A    C  
ATOM   1314  C   GLY   147     -11.639  -0.637   6.965  1.00 10.00      A    C  
ATOM   1315  O   GLY   147     -11.926  -1.143   5.882  1.00 10.00      A    O  
ATOM   1316  HN  GLY   147     -10.385   0.557   4.986  1.00 10.00      A    H  
ATOM   1317  N   VAL   148     -11.911  -1.211   8.125  1.00 10.00      A    N  
ATOM   1318  CA  VAL   148     -12.589  -2.495   8.200  1.00 10.00      A    C  
ATOM   1319  C   VAL   148     -14.099  -2.298   8.267  1.00 10.00      A    C  
ATOM   1320  O   VAL   148     -14.599  -1.526   9.088  1.00 10.00      A    O  
ATOM   1321  CB  VAL   148     -12.118  -3.318   9.421  1.00 10.00      A    C  
ATOM   1322  CG1 VAL   148     -12.852  -4.652   9.496  1.00 10.00      A    C  
ATOM   1323  CG2 VAL   148     -10.616  -3.545   9.357  1.00 10.00      A    C  
ATOM   1324  HN  VAL   148     -11.650  -0.756   8.956  1.00 10.00      A    H  
ATOM   1325  N   ILE   149     -14.812  -2.986   7.389  1.00 10.00      A    N  
ATOM   1326  CA  ILE   149     -16.261  -2.898   7.342  1.00 10.00      A    C  
ATOM   1327  C   ILE   149     -16.876  -3.830   8.381  1.00 10.00      A    C  
ATOM   1328  O   ILE   149     -16.880  -5.053   8.207  1.00 10.00      A    O  
ATOM   1329  CB  ILE   149     -16.798  -3.271   5.946  1.00 10.00      A    C  
ATOM   1330  CG1 ILE   149     -16.058  -2.486   4.860  1.00 10.00      A    C  
ATOM   1331  CG2 ILE   149     -18.296  -3.010   5.866  1.00 10.00      A    C  
ATOM   1332  CD1 ILE   149     -16.316  -2.985   3.455  1.00 10.00      A    C  
ATOM   1333  HN  ILE   149     -14.347  -3.576   6.755  1.00 10.00      A    H  
ATOM   1334  N   GLY   150     -17.383  -3.252   9.458  1.00 10.00      A    N  
ATOM   1335  CA  GLY   150     -17.988  -4.041  10.510  1.00 10.00      A    C  
ATOM   1336  C   GLY   150     -19.445  -3.693  10.718  1.00 10.00      A    C  
ATOM   1337  O   GLY   150     -19.938  -2.710  10.164  1.00 10.00      A    O  
ATOM   1338  HN  GLY   150     -17.352  -2.272   9.537  1.00 10.00      A    H  
ATOM   1339  N   ILE   151     -20.138  -4.501  11.512  1.00 10.00      A    N  
ATOM   1340  CA  ILE   151     -21.552  -4.273  11.797  1.00 10.00      A    C  
ATOM   1341  C   ILE   151     -21.732  -3.011  12.637  1.00 10.00      A    C  
ATOM   1342  O   ILE   151     -20.971  -2.766  13.575  1.00 10.00      A    O  
ATOM   1343  CB  ILE   151     -22.176  -5.477  12.538  1.00 10.00      A    C  
ATOM   1344  CG1 ILE   151     -21.893  -6.775  11.775  1.00 10.00      A    C  
ATOM   1345  CG2 ILE   151     -23.678  -5.280  12.720  1.00 10.00      A    C  
ATOM   1346  CD1 ILE   151     -22.339  -8.027  12.500  1.00 10.00      A    C  
ATOM   1347  HN  ILE   151     -19.685  -5.270  11.921  1.00 10.00      A    H  
ATOM   1348  N   ALA   152     -22.730  -2.207  12.291  1.00 10.00      A    N  
ATOM   1349  CA  ALA   152     -22.997  -0.971  13.011  1.00 10.00      A    C  
ATOM   1350  C   ALA   152     -24.095  -1.160  14.053  1.00 10.00      A    C  
ATOM   1351  O   ALA   152     -23.862  -0.989  15.252  1.00 10.00      A    O  
ATOM   1352  CB  ALA   152     -23.358   0.147  12.042  1.00 10.00      A    C  
ATOM   1353  HN  ALA   152     -23.307  -2.455  11.531  1.00 10.00      A    H  
ATOM   1354  N   GLN   153     -25.280  -1.534  13.596  1.00 10.00      A    N  
ATOM   1355  CA  GLN   153     -26.415  -1.734  14.483  1.00 10.00      A    C  
ATOM   1356  C   GLN   153     -27.366  -2.757  13.880  1.00 10.00      A    C  
ATOM   1357  O   GLN   153     -28.094  -3.426  14.644  1.00 10.00      A    O  
ATOM   1358  CB  GLN   153     -27.141  -0.405  14.718  1.00 10.00      A    C  
ATOM   1359  CG  GLN   153     -28.115  -0.416  15.888  1.00 10.00      A    C  
ATOM   1360  CD  GLN   153     -28.649   0.966  16.216  1.00 10.00      A    C  
ATOM   1361  NE2 GLN   153     -28.967   1.197  17.480  1.00 10.00      A    N  
ATOM   1362  OE1 GLN   153     -28.770   1.823  15.340  1.00 10.00      A    O  
ATOM   1363  OXT GLN   153     -27.376  -2.896  12.636  1.00 10.00      A    O1-
ATOM   1364  HN  GLN   153     -25.397  -1.693  12.636  1.00 10.00      A    H  
ATOM   1365 HE21 GLN   153     -28.846   0.471  18.131  1.00 10.00      A    H  
ATOM   1366 HE22 GLN   153     -29.313   2.084  17.718  1.00 10.00      A    H  
TER    1367      GLN   153 
ATOM   1368  N   ALA     1       0.935  10.236  -7.776  1.00 10.00      B    N  
ATOM   1369  CA  ALA     1       1.857  10.807  -6.771  1.00 10.00      B    C  
ATOM   1370  C   ALA     1       3.217  11.091  -7.390  1.00 10.00      B    C  
ATOM   1371  O   ALA     1       3.745  10.275  -8.143  1.00 10.00      B    O  
ATOM   1372  CB  ALA     1       2.016   9.857  -5.595  1.00 10.00      B    C  
ATOM   1373  HT1 ALA     1       1.374   9.419  -8.237  1.00 10.00      B    H  
ATOM   1374  HT2 ALA     1       0.706  10.949  -8.497  1.00 10.00      B    H  
ATOM   1375  HT3 ALA     1       0.047   9.929  -7.313  1.00 10.00      B    H  
ATOM   1376  N   THR     2       3.770  12.253  -7.079  1.00 10.00      B    N  
ATOM   1377  CA  THR     2       5.081  12.639  -7.580  1.00 10.00      B    C  
ATOM   1378  C   THR     2       6.040  12.834  -6.401  1.00 10.00      B    C  
ATOM   1379  O   THR     2       7.261  12.914  -6.570  1.00 10.00      B    O  
ATOM   1380  CB  THR     2       4.999  13.926  -8.438  1.00 10.00      B    C  
ATOM   1381  CG2 THR     2       4.694  15.148  -7.583  1.00 10.00      B    C  
ATOM   1382  OG1 THR     2       6.221  14.135  -9.160  1.00 10.00      B    O  
ATOM   1383  HN  THR     2       3.277  12.876  -6.501  1.00 10.00      B    H  
ATOM   1384  HG1 THR     2       6.825  13.389  -9.010  1.00 10.00      B    H  
ATOM   1385  N   LYS     3       5.465  12.888  -5.204  1.00 10.00      B    N  
ATOM   1386  CA  LYS     3       6.225  13.065  -3.974  1.00 10.00      B    C  
ATOM   1387  C   LYS     3       5.688  12.128  -2.902  1.00 10.00      B    C  
ATOM   1388  O   LYS     3       4.479  12.043  -2.692  1.00 10.00      B    O  
ATOM   1389  CB  LYS     3       6.116  14.513  -3.488  1.00 10.00      B    C  
ATOM   1390  CG  LYS     3       6.826  15.526  -4.368  1.00 10.00      B    C  
ATOM   1391  CD  LYS     3       5.991  16.783  -4.541  1.00 10.00      B    C  
ATOM   1392  CE  LYS     3       6.834  17.944  -5.039  1.00 10.00      B    C  
ATOM   1393  NZ  LYS     3       7.795  18.405  -4.006  1.00 10.00      B    N1+
ATOM   1394  HN  LYS     3       4.488  12.806  -5.143  1.00 10.00      B    H  
ATOM   1395  HZ1 LYS     3       8.549  17.691  -3.873  1.00 10.00      B    H  
ATOM   1396  HZ2 LYS     3       7.302  18.546  -3.100  1.00 10.00      B    H  
ATOM   1397  HZ3 LYS     3       8.232  19.303  -4.294  1.00 10.00      B    H  
ATOM   1398  N   ALA     4       6.584  11.425  -2.231  1.00 10.00      B    N  
ATOM   1399  CA  ALA     4       6.199  10.488  -1.190  1.00 10.00      B    C  
ATOM   1400  C   ALA     4       6.907  10.806   0.122  1.00 10.00      B    C  
ATOM   1401  O   ALA     4       8.000  11.377   0.129  1.00 10.00      B    O  
ATOM   1402  CB  ALA     4       6.510   9.066  -1.631  1.00 10.00      B    C  
ATOM   1403  HN  ALA     4       7.540  11.537  -2.442  1.00 10.00      B    H  
ATOM   1404  N   VAL     5       6.276  10.437   1.225  1.00 10.00      B    N  
ATOM   1405  CA  VAL     5       6.832  10.670   2.550  1.00 10.00      B    C  
ATOM   1406  C   VAL     5       6.645   9.424   3.412  1.00 10.00      B    C  
ATOM   1407  O   VAL     5       5.596   8.778   3.367  1.00 10.00      B    O  
ATOM   1408  CB  VAL     5       6.187  11.903   3.234  1.00 10.00      B    C  
ATOM   1409  CG1 VAL     5       4.681  11.724   3.406  1.00 10.00      B    C  
ATOM   1410  CG2 VAL     5       6.858  12.220   4.566  1.00 10.00      B    C  
ATOM   1411  HN  VAL     5       5.408   9.981   1.148  1.00 10.00      B    H  
ATOM   1412  N   CYS     6       7.664   9.072   4.173  1.00 10.00      B    N  
ATOM   1413  CA  CYS     6       7.602   7.898   5.020  1.00 10.00      B    C  
ATOM   1414  C   CYS     6       8.094   8.197   6.431  1.00 10.00      B    C  
ATOM   1415  O   CYS     6       9.191   8.723   6.618  1.00 10.00      B    O  
ATOM   1416  CB  CYS     6       8.426   6.769   4.408  1.00 10.00      B    C  
ATOM   1417  SG  CYS     6       7.943   5.122   4.960  1.00 10.00      B    S  
ATOM   1418  HN  CYS     6       8.487   9.611   4.161  1.00 10.00      B    H  
ATOM   1419  HG  CYS     6       6.621   5.040   4.880  1.00 10.00      B    H  
ATOM   1420  N   VAL     7       7.271   7.867   7.416  1.00 10.00      B    N  
ATOM   1421  CA  VAL     7       7.621   8.079   8.815  1.00 10.00      B    C  
ATOM   1422  C   VAL     7       7.901   6.729   9.471  1.00 10.00      B    C  
ATOM   1423  O   VAL     7       6.988   5.928   9.667  1.00 10.00      B    O  
ATOM   1424  CB  VAL     7       6.492   8.797   9.587  1.00 10.00      B    C  
ATOM   1425  CG1 VAL     7       6.948   9.152  10.996  1.00 10.00      B    C  
ATOM   1426  CG2 VAL     7       6.031  10.042   8.843  1.00 10.00      B    C  
ATOM   1427  HN  VAL     7       6.406   7.462   7.200  1.00 10.00      B    H  
ATOM   1428  N   LEU     8       9.162   6.483   9.790  1.00 10.00      B    N  
ATOM   1429  CA  LEU     8       9.564   5.224  10.400  1.00 10.00      B    C  
ATOM   1430  C   LEU     8       9.233   5.185  11.885  1.00 10.00      B    C  
ATOM   1431  O   LEU     8       9.774   5.958  12.677  1.00 10.00      B    O  
ATOM   1432  CB  LEU     8      11.056   4.961  10.180  1.00 10.00      B    C  
ATOM   1433  CG  LEU     8      11.440   4.293   8.858  1.00 10.00      B    C  
ATOM   1434  CD1 LEU     8      11.258   5.250   7.692  1.00 10.00      B    C  
ATOM   1435  CD2 LEU     8      12.868   3.776   8.910  1.00 10.00      B    C  
ATOM   1436  HN  LEU     8       9.843   7.173   9.622  1.00 10.00      B    H  
ATOM   1437  N   LYS     9       8.332   4.284  12.247  1.00 10.00      B    N  
ATOM   1438  CA  LYS     9       7.922   4.114  13.630  1.00 10.00      B    C  
ATOM   1439  C   LYS     9       8.313   2.719  14.102  1.00 10.00      B    C  
ATOM   1440  O   LYS     9       7.987   1.727  13.452  1.00 10.00      B    O  
ATOM   1441  CB  LYS     9       6.407   4.305  13.759  1.00 10.00      B    C  
ATOM   1442  CG  LYS     9       5.859   5.482  12.965  1.00 10.00      B    C  
ATOM   1443  CD  LYS     9       4.342   5.436  12.867  1.00 10.00      B    C  
ATOM   1444  CE  LYS     9       3.829   6.404  11.812  1.00 10.00      B    C  
ATOM   1445  NZ  LYS     9       2.345   6.505  11.815  1.00 10.00      B    N1+
ATOM   1446  HN  LYS     9       7.927   3.708  11.557  1.00 10.00      B    H  
ATOM   1447  HZ1 LYS     9       2.013   6.914  10.912  1.00 10.00      B    H  
ATOM   1448  HZ2 LYS     9       2.028   7.115  12.595  1.00 10.00      B    H  
ATOM   1449  HZ3 LYS     9       1.919   5.564  11.933  1.00 10.00      B    H  
ATOM   1450  N   GLY    10       9.029   2.641  15.209  1.00 10.00      B    N  
ATOM   1451  CA  GLY    10       9.444   1.351  15.720  1.00 10.00      B    C  
ATOM   1452  C   GLY    10       9.283   1.245  17.215  1.00 10.00      B    C  
ATOM   1453  O   GLY    10       9.229   2.259  17.913  1.00 10.00      B    O  
ATOM   1454  HN  GLY    10       9.277   3.460  15.688  1.00 10.00      B    H  
ATOM   1455  N   ASP    11       9.211   0.015  17.711  1.00 10.00      B    N  
ATOM   1456  CA  ASP    11       9.060  -0.229  19.140  1.00 10.00      B    C  
ATOM   1457  C   ASP    11      10.413  -0.098  19.846  1.00 10.00      B    C  
ATOM   1458  O   ASP    11      10.989  -1.079  20.325  1.00 10.00      B    O  
ATOM   1459  CB  ASP    11       8.441  -1.612  19.385  1.00 10.00      B    C  
ATOM   1460  CG  ASP    11       7.719  -1.715  20.715  1.00 10.00      B    C  
ATOM   1461  OD1 ASP    11       8.174  -2.486  21.587  1.00 10.00      B    O  
ATOM   1462  OD2 ASP    11       6.685  -1.037  20.895  1.00 10.00      B    O1-
ATOM   1463  HN  ASP    11       9.264  -0.748  17.098  1.00 10.00      B    H  
ATOM   1464  N   GLY    12      10.927   1.123  19.872  1.00 10.00      B    N  
ATOM   1465  CA  GLY    12      12.202   1.392  20.502  1.00 10.00      B    C  
ATOM   1466  C   GLY    12      12.638   2.827  20.289  1.00 10.00      B    C  
ATOM   1467  O   GLY    12      11.795   3.711  20.131  1.00 10.00      B    O  
ATOM   1468  HN  GLY    12      10.429   1.861  19.449  1.00 10.00      B    H  
ATOM   1469  N   PRO    13      13.953   3.091  20.277  1.00 10.00      B    N  
ATOM   1470  CA  PRO    13      14.492   4.438  20.084  1.00 10.00      B    C  
ATOM   1471  C   PRO    13      14.720   4.775  18.611  1.00 10.00      B    C  
ATOM   1472  O   PRO    13      15.188   5.865  18.279  1.00 10.00      B    O  
ATOM   1473  CB  PRO    13      15.836   4.341  20.803  1.00 10.00      B    C  
ATOM   1474  CG  PRO    13      16.278   2.937  20.557  1.00 10.00      B    C  
ATOM   1475  CD  PRO    13      15.025   2.099  20.481  1.00 10.00      B    C  
ATOM   1476  N   VAL    14      14.389   3.838  17.734  1.00 10.00      B    N  
ATOM   1477  CA  VAL    14      14.575   4.031  16.305  1.00 10.00      B    C  
ATOM   1478  C   VAL    14      13.399   4.784  15.690  1.00 10.00      B    C  
ATOM   1479  O   VAL    14      12.268   4.295  15.682  1.00 10.00      B    O  
ATOM   1480  CB  VAL    14      14.766   2.689  15.568  1.00 10.00      B    C  
ATOM   1481  CG1 VAL    14      15.111   2.923  14.106  1.00 10.00      B    C  
ATOM   1482  CG2 VAL    14      15.845   1.855  16.246  1.00 10.00      B    C  
ATOM   1483  HN  VAL    14      13.998   3.003  18.059  1.00 10.00      B    H  
ATOM   1484  N   GLN    15      13.676   5.978  15.190  1.00 10.00      B    N  
ATOM   1485  CA  GLN    15      12.658   6.807  14.563  1.00 10.00      B    C  
ATOM   1486  C   GLN    15      13.307   7.738  13.544  1.00 10.00      B    C  
ATOM   1487  O   GLN    15      14.416   8.228  13.763  1.00 10.00      B    O  
ATOM   1488  CB  GLN    15      11.905   7.617  15.625  1.00 10.00      B    C  
ATOM   1489  CG  GLN    15      10.700   8.378  15.095  1.00 10.00      B    C  
ATOM   1490  CD  GLN    15       9.820   8.928  16.199  1.00 10.00      B    C  
ATOM   1491  NE2 GLN    15       9.728   8.204  17.306  1.00 10.00      B    N  
ATOM   1492  OE1 GLN    15       9.217   9.993  16.055  1.00 10.00      B    O  
ATOM   1493  HN  GLN    15      14.599   6.316  15.243  1.00 10.00      B    H  
ATOM   1494 HE21 GLN    15      10.228   7.361  17.351  1.00 10.00      B    H  
ATOM   1495 HE22 GLN    15       9.165   8.538  18.034  1.00 10.00      B    H  
ATOM   1496  N   GLY    16      12.629   7.965  12.428  1.00 10.00      B    N  
ATOM   1497  CA  GLY    16      13.168   8.832  11.400  1.00 10.00      B    C  
ATOM   1498  C   GLY    16      12.163   9.121  10.309  1.00 10.00      B    C  
ATOM   1499  O   GLY    16      11.141   8.441  10.202  1.00 10.00      B    O  
ATOM   1500  HN  GLY    16      11.753   7.540  12.298  1.00 10.00      B    H  
ATOM   1501  N   ILE    17      12.453  10.127   9.497  1.00 10.00      B    N  
ATOM   1502  CA  ILE    17      11.574  10.512   8.401  1.00 10.00      B    C  
ATOM   1503  C   ILE    17      12.331  10.446   7.080  1.00 10.00      B    C  
ATOM   1504  O   ILE    17      13.447  10.962   6.969  1.00 10.00      B    O  
ATOM   1505  CB  ILE    17      11.011  11.938   8.600  1.00 10.00      B    C  
ATOM   1506  CG1 ILE    17      10.272  12.040   9.939  1.00 10.00      B    C  
ATOM   1507  CG2 ILE    17      10.086  12.321   7.450  1.00 10.00      B    C  
ATOM   1508  CD1 ILE    17       9.784  13.435  10.272  1.00 10.00      B    C  
ATOM   1509  HN  ILE    17      13.291  10.619   9.631  1.00 10.00      B    H  
ATOM   1510  N   ILE    18      11.731   9.791   6.097  1.00 10.00      B    N  
ATOM   1511  CA  ILE    18      12.338   9.648   4.780  1.00 10.00      B    C  
ATOM   1512  C   ILE    18      11.401  10.214   3.719  1.00 10.00      B    C  
ATOM   1513  O   ILE    18      10.183  10.048   3.805  1.00 10.00      B    O  
ATOM   1514  CB  ILE    18      12.630   8.163   4.455  1.00 10.00      B    C  
ATOM   1515  CG1 ILE    18      13.381   7.478   5.604  1.00 10.00      B    C  
ATOM   1516  CG2 ILE    18      13.404   8.028   3.149  1.00 10.00      B    C  
ATOM   1517  CD1 ILE    18      14.782   8.006   5.836  1.00 10.00      B    C  
ATOM   1518  HN  ILE    18      10.843   9.398   6.256  1.00 10.00      B    H  
ATOM   1519  N   ASN    19      11.965  10.882   2.727  1.00 10.00      B    N  
ATOM   1520  CA  ASN    19      11.176  11.470   1.655  1.00 10.00      B    C  
ATOM   1521  C   ASN    19      11.628  10.951   0.302  1.00 10.00      B    C  
ATOM   1522  O   ASN    19      12.822  10.776   0.063  1.00 10.00      B    O  
ATOM   1523  CB  ASN    19      11.276  12.996   1.683  1.00 10.00      B    C  
ATOM   1524  CG  ASN    19      10.298  13.639   2.645  1.00 10.00      B    C  
ATOM   1525  ND2 ASN    19       9.111  13.958   2.155  1.00 10.00      B    N  
ATOM   1526  OD1 ASN    19      10.606  13.853   3.816  1.00 10.00      B    O  
ATOM   1527  HN  ASN    19      12.946  10.976   2.706  1.00 10.00      B    H  
ATOM   1528 HD21 ASN    19       8.931  13.763   1.211  1.00 10.00      B    H  
ATOM   1529 HD22 ASN    19       8.460  14.374   2.757  1.00 10.00      B    H  
ATOM   1530  N   PHE    20      10.666  10.709  -0.577  1.00 10.00      B    N  
ATOM   1531  CA  PHE    20      10.949  10.208  -1.915  1.00 10.00      B    C  
ATOM   1532  C   PHE    20      10.344  11.144  -2.952  1.00 10.00      B    C  
ATOM   1533  O   PHE    20       9.132  11.347  -2.972  1.00 10.00      B    O  
ATOM   1534  CB  PHE    20      10.333   8.813  -2.104  1.00 10.00      B    C  
ATOM   1535  CG  PHE    20      10.585   7.846  -0.983  1.00 10.00      B    C  
ATOM   1536  CD1 PHE    20       9.707   7.758   0.086  1.00 10.00      B    C  
ATOM   1537  CD2 PHE    20      11.693   7.016  -1.002  1.00 10.00      B    C  
ATOM   1538  CE1 PHE    20       9.927   6.863   1.112  1.00 10.00      B    C  
ATOM   1539  CE2 PHE    20      11.922   6.119   0.023  1.00 10.00      B    C  
ATOM   1540  CZ  PHE    20      11.038   6.042   1.081  1.00 10.00      B    C  
ATOM   1541  HN  PHE    20       9.731  10.886  -0.323  1.00 10.00      B    H  
ATOM   1542  N   GLU    21      11.171  11.719  -3.807  1.00 10.00      B    N  
ATOM   1543  CA  GLU    21      10.669  12.618  -4.839  1.00 10.00      B    C  
ATOM   1544  C   GLU    21      11.070  12.151  -6.232  1.00 10.00      B    C  
ATOM   1545  O   GLU    21      12.247  11.904  -6.507  1.00 10.00      B    O  
ATOM   1546  CB  GLU    21      11.100  14.067  -4.594  1.00 10.00      B    C  
ATOM   1547  CG  GLU    21      10.356  15.076  -5.456  1.00 10.00      B    C  
ATOM   1548  CD  GLU    21      10.338  16.474  -4.874  1.00 10.00      B    C  
ATOM   1549  OE1 GLU    21       9.821  16.655  -3.748  1.00 10.00      B    O  
ATOM   1550  OE2 GLU    21      10.809  17.409  -5.552  1.00 10.00      B    O1-
ATOM   1551  HN  GLU    21      12.136  11.539  -3.745  1.00 10.00      B    H  
ATOM   1552  N   GLN    22      10.081  12.024  -7.105  1.00 10.00      B    N  
ATOM   1553  CA  GLN    22      10.310  11.591  -8.471  1.00 10.00      B    C  
ATOM   1554  C   GLN    22       9.631  12.571  -9.417  1.00 10.00      B    C  
ATOM   1555  O   GLN    22       8.407  12.574  -9.546  1.00 10.00      B    O  
ATOM   1556  CB  GLN    22       9.754  10.180  -8.677  1.00 10.00      B    C  
ATOM   1557  CG  GLN    22      10.239   9.489  -9.941  1.00 10.00      B    C  
ATOM   1558  CD  GLN    22       9.481   8.207 -10.235  1.00 10.00      B    C  
ATOM   1559  NE2 GLN    22      10.145   7.259 -10.877  1.00 10.00      B    N  
ATOM   1560  OE1 GLN    22       8.309   8.068  -9.886  1.00 10.00      B    O  
ATOM   1561  HN  GLN    22       9.166  12.247  -6.825  1.00 10.00      B    H  
ATOM   1562 HE21 GLN    22      11.083   7.435 -11.128  1.00 10.00      B    H  
ATOM   1563 HE22 GLN    22       9.673   6.421 -11.087  1.00 10.00      B    H  
ATOM   1564  N   LYS    23      10.425  13.417 -10.060  1.00 10.00      B    N  
ATOM   1565  CA  LYS    23       9.887  14.421 -10.974  1.00 10.00      B    C  
ATOM   1566  C   LYS    23       9.682  13.873 -12.383  1.00 10.00      B    C  
ATOM   1567  O   LYS    23       9.171  14.570 -13.259  1.00 10.00      B    O  
ATOM   1568  CB  LYS    23      10.776  15.665 -11.007  1.00 10.00      B    C  
ATOM   1569  CG  LYS    23      10.837  16.421  -9.690  1.00 10.00      B    C  
ATOM   1570  CD  LYS    23      11.425  17.810  -9.879  1.00 10.00      B    C  
ATOM   1571  CE  LYS    23      11.621  18.519  -8.549  1.00 10.00      B    C  
ATOM   1572  NZ  LYS    23      10.343  18.708  -7.811  1.00 10.00      B    N1+
ATOM   1573  HN  LYS    23      11.397  13.369  -9.918  1.00 10.00      B    H  
ATOM   1574  HZ1 LYS    23      10.376  18.181  -6.907  1.00 10.00      B    H  
ATOM   1575  HZ2 LYS    23       9.544  18.358  -8.377  1.00 10.00      B    H  
ATOM   1576  HZ3 LYS    23      10.191  19.713  -7.605  1.00 10.00      B    H  
ATOM   1577  N   GLU    24      10.082  12.628 -12.596  1.00 10.00      B    N  
ATOM   1578  CA  GLU    24       9.936  11.986 -13.894  1.00 10.00      B    C  
ATOM   1579  C   GLU    24       9.347  10.596 -13.710  1.00 10.00      B    C  
ATOM   1580  O   GLU    24       9.852   9.818 -12.906  1.00 10.00      B    O  
ATOM   1581  CB  GLU    24      11.294  11.871 -14.592  1.00 10.00      B    C  
ATOM   1582  CG  GLU    24      11.975  13.197 -14.888  1.00 10.00      B    C  
ATOM   1583  CD  GLU    24      13.254  13.019 -15.677  1.00 10.00      B    C  
ATOM   1584  OE1 GLU    24      13.410  13.684 -16.724  1.00 10.00      B    O  
ATOM   1585  OE2 GLU    24      14.108  12.203 -15.262  1.00 10.00      B    O1-
ATOM   1586  HN  GLU    24      10.476  12.119 -11.857  1.00 10.00      B    H  
ATOM   1587  N   SER    25       8.305  10.281 -14.470  1.00 10.00      B    N  
ATOM   1588  CA  SER    25       7.646   8.981 -14.376  1.00 10.00      B    C  
ATOM   1589  C   SER    25       8.579   7.837 -14.775  1.00 10.00      B    C  
ATOM   1590  O   SER    25       8.304   6.673 -14.496  1.00 10.00      B    O  
ATOM   1591  CB  SER    25       6.389   8.980 -15.247  1.00 10.00      B    C  
ATOM   1592  OG  SER    25       6.200  10.255 -15.845  1.00 10.00      B    O  
ATOM   1593  HN  SER    25       7.964  10.940 -15.112  1.00 10.00      B    H  
ATOM   1594  HG  SER    25       5.660  10.807 -15.266  1.00 10.00      B    H  
ATOM   1595  N   ASN    26       9.680   8.182 -15.428  1.00 10.00      B    N  
ATOM   1596  CA  ASN    26      10.666   7.200 -15.861  1.00 10.00      B    C  
ATOM   1597  C   ASN    26      12.058   7.599 -15.381  1.00 10.00      B    C  
ATOM   1598  O   ASN    26      13.069   7.161 -15.928  1.00 10.00      B    O  
ATOM   1599  CB  ASN    26      10.655   7.071 -17.390  1.00 10.00      B    C  
ATOM   1600  CG  ASN    26      11.186   8.304 -18.106  1.00 10.00      B    C  
ATOM   1601  ND2 ASN    26      11.803   8.097 -19.260  1.00 10.00      B    N  
ATOM   1602  OD1 ASN    26      11.047   9.434 -17.626  1.00 10.00      B    O  
ATOM   1603  HN  ASN    26       9.836   9.130 -15.625  1.00 10.00      B    H  
ATOM   1604 HD21 ASN    26      11.884   7.174 -19.582  1.00 10.00      B    H  
ATOM   1605 HD22 ASN    26      12.152   8.870 -19.744  1.00 10.00      B    H  
ATOM   1606  N   GLY    27      12.100   8.428 -14.346  1.00 10.00      B    N  
ATOM   1607  CA  GLY    27      13.368   8.888 -13.820  1.00 10.00      B    C  
ATOM   1608  C   GLY    27      13.655   8.340 -12.437  1.00 10.00      B    C  
ATOM   1609  O   GLY    27      12.765   7.782 -11.793  1.00 10.00      B    O  
ATOM   1610  HN  GLY    27      11.261   8.715 -13.922  1.00 10.00      B    H  
ATOM   1611  N   PRO    28      14.902   8.483 -11.957  1.00 10.00      B    N  
ATOM   1612  CA  PRO    28      15.300   7.994 -10.637  1.00 10.00      B    C  
ATOM   1613  C   PRO    28      14.618   8.756  -9.505  1.00 10.00      B    C  
ATOM   1614  O   PRO    28      14.473   9.983  -9.554  1.00 10.00      B    O  
ATOM   1615  CB  PRO    28      16.814   8.224 -10.602  1.00 10.00      B    C  
ATOM   1616  CG  PRO    28      17.064   9.296 -11.605  1.00 10.00      B    C  
ATOM   1617  CD  PRO    28      16.018   9.130 -12.671  1.00 10.00      B    C  
ATOM   1618  N   VAL    29      14.198   8.016  -8.488  1.00 10.00      B    N  
ATOM   1619  CA  VAL    29      13.533   8.599  -7.336  1.00 10.00      B    C  
ATOM   1620  C   VAL    29      14.562   9.067  -6.315  1.00 10.00      B    C  
ATOM   1621  O   VAL    29      15.450   8.308  -5.926  1.00 10.00      B    O  
ATOM   1622  CB  VAL    29      12.584   7.586  -6.654  1.00 10.00      B    C  
ATOM   1623  CG1 VAL    29      11.756   8.264  -5.572  1.00 10.00      B    C  
ATOM   1624  CG2 VAL    29      11.680   6.915  -7.676  1.00 10.00      B    C  
ATOM   1625  HN  VAL    29      14.348   7.045  -8.513  1.00 10.00      B    H  
ATOM   1626  N   LYS    30      14.450  10.320  -5.903  1.00 10.00      B    N  
ATOM   1627  CA  LYS    30      15.354  10.884  -4.912  1.00 10.00      B    C  
ATOM   1628  C   LYS    30      14.937  10.417  -3.523  1.00 10.00      B    C  
ATOM   1629  O   LYS    30      13.818  10.677  -3.084  1.00 10.00      B    O  
ATOM   1630  CB  LYS    30      15.332  12.413  -4.978  1.00 10.00      B    C  
ATOM   1631  CG  LYS    30      16.112  13.006  -6.142  1.00 10.00      B    C  
ATOM   1632  CD  LYS    30      17.611  12.944  -5.891  1.00 10.00      B    C  
ATOM   1633  CE  LYS    30      18.374  13.838  -6.856  1.00 10.00      B    C  
ATOM   1634  NZ  LYS    30      18.466  13.250  -8.218  1.00 10.00      B    N1+
ATOM   1635  HN  LYS    30      13.731  10.883  -6.272  1.00 10.00      B    H  
ATOM   1636  HZ1 LYS    30      17.523  12.982  -8.559  1.00 10.00      B    H  
ATOM   1637  HZ2 LYS    30      19.077  12.401  -8.204  1.00 10.00      B    H  
ATOM   1638  HZ3 LYS    30      18.877  13.941  -8.879  1.00 10.00      B    H  
ATOM   1639  N   VAL    31      15.833   9.715  -2.847  1.00 10.00      B    N  
ATOM   1640  CA  VAL    31      15.555   9.193  -1.519  1.00 10.00      B    C  
ATOM   1641  C   VAL    31      16.436   9.876  -0.480  1.00 10.00      B    C  
ATOM   1642  O   VAL    31      17.634   9.597  -0.385  1.00 10.00      B    O  
ATOM   1643  CB  VAL    31      15.795   7.667  -1.457  1.00 10.00      B    C  
ATOM   1644  CG1 VAL    31      15.393   7.106  -0.100  1.00 10.00      B    C  
ATOM   1645  CG2 VAL    31      15.050   6.954  -2.577  1.00 10.00      B    C  
ATOM   1646  HN  VAL    31      16.716   9.549  -3.249  1.00 10.00      B    H  
ATOM   1647  N   TRP    32      15.844  10.779   0.289  1.00 10.00      B    N  
ATOM   1648  CA  TRP    32      16.573  11.491   1.325  1.00 10.00      B    C  
ATOM   1649  C   TRP    32      15.829  11.422   2.652  1.00 10.00      B    C  
ATOM   1650  O   TRP    32      14.627  11.170   2.681  1.00 10.00      B    O  
ATOM   1651  CB  TRP    32      16.862  12.946   0.920  1.00 10.00      B    C  
ATOM   1652  CG  TRP    32      15.684  13.872   1.003  1.00 10.00      B    C  
ATOM   1653  CD1 TRP    32      15.244  14.545   2.107  1.00 10.00      B    C  
ATOM   1654  CD2 TRP    32      14.803  14.239  -0.065  1.00 10.00      B    C  
ATOM   1655  CE2 TRP    32      13.853  15.133   0.467  1.00 10.00      B    C  
ATOM   1656  CE3 TRP    32      14.726  13.899  -1.418  1.00 10.00      B    C  
ATOM   1657  NE1 TRP    32      14.143  15.301   1.796  1.00 10.00      B    N  
ATOM   1658  CZ2 TRP    32      12.838  15.689  -0.308  1.00 10.00      B    C  
ATOM   1659  CZ3 TRP    32      13.720  14.454  -2.185  1.00 10.00      B    C  
ATOM   1660  CH2 TRP    32      12.788  15.337  -1.629  1.00 10.00      B    C  
ATOM   1661  HN  TRP    32      14.883  10.960   0.167  1.00 10.00      B    H  
ATOM   1662  HE1 TRP    32      13.645  15.869   2.425  1.00 10.00      B    H  
ATOM   1663  N   GLY    33      16.547  11.623   3.743  1.00 10.00      B    N  
ATOM   1664  CA  GLY    33      15.926  11.579   5.049  1.00 10.00      B    C  
ATOM   1665  C   GLY    33      16.945  11.421   6.153  1.00 10.00      B    C  
ATOM   1666  O   GLY    33      18.151  11.488   5.904  1.00 10.00      B    O  
ATOM   1667  HN  GLY    33      17.511  11.795   3.663  1.00 10.00      B    H  
ATOM   1668  N   SER    34      16.472  11.227   7.374  1.00 10.00      B    N  
ATOM   1669  CA  SER    34      17.357  11.059   8.518  1.00 10.00      B    C  
ATOM   1670  C   SER    34      16.717  10.179   9.584  1.00 10.00      B    C  
ATOM   1671  O   SER    34      15.593  10.432  10.019  1.00 10.00      B    O  
ATOM   1672  CB  SER    34      17.718  12.421   9.118  1.00 10.00      B    C  
ATOM   1673  OG  SER    34      18.208  13.305   8.122  1.00 10.00      B    O  
ATOM   1674  HN  SER    34      15.499  11.193   7.512  1.00 10.00      B    H  
ATOM   1675  HG  SER    34      18.345  12.809   7.302  1.00 10.00      B    H  
ATOM   1676  N   ILE    35      17.432   9.139   9.985  1.00 10.00      B    N  
ATOM   1677  CA  ILE    35      16.950   8.222  11.010  1.00 10.00      B    C  
ATOM   1678  C   ILE    35      17.876   8.304  12.216  1.00 10.00      B    C  
ATOM   1679  O   ILE    35      19.097   8.305  12.060  1.00 10.00      B    O  
ATOM   1680  CB  ILE    35      16.926   6.763  10.501  1.00 10.00      B    C  
ATOM   1681  CG1 ILE    35      16.418   6.699   9.057  1.00 10.00      B    C  
ATOM   1682  CG2 ILE    35      16.061   5.895  11.409  1.00 10.00      B    C  
ATOM   1683  CD1 ILE    35      16.700   5.382   8.365  1.00 10.00      B    C  
ATOM   1684  HN  ILE    35      18.315   8.983   9.583  1.00 10.00      B    H  
ATOM   1685  N   LYS    36      17.306   8.384  13.406  1.00 10.00      B    N  
ATOM   1686  CA  LYS    36      18.100   8.470  14.622  1.00 10.00      B    C  
ATOM   1687  C   LYS    36      17.767   7.338  15.584  1.00 10.00      B    C  
ATOM   1688  O   LYS    36      16.702   6.722  15.487  1.00 10.00      B    O  
ATOM   1689  CB  LYS    36      17.920   9.833  15.299  1.00 10.00      B    C  
ATOM   1690  CG  LYS    36      16.539  10.439  15.124  1.00 10.00      B    C  
ATOM   1691  CD  LYS    36      16.424  11.762  15.854  1.00 10.00      B    C  
ATOM   1692  CE  LYS    36      15.131  12.476  15.502  1.00 10.00      B    C  
ATOM   1693  NZ  LYS    36      14.829  13.571  16.457  1.00 10.00      B    N1+
ATOM   1694  HN  LYS    36      16.324   8.368  13.474  1.00 10.00      B    H  
ATOM   1695  HZ1 LYS    36      15.695  14.102  16.683  1.00 10.00      B    H  
ATOM   1696  HZ2 LYS    36      14.437  13.180  17.335  1.00 10.00      B    H  
ATOM   1697  HZ3 LYS    36      14.135  14.225  16.042  1.00 10.00      B    H  
ATOM   1698  N   GLY    37      18.684   7.064  16.504  1.00 10.00      B    N  
ATOM   1699  CA  GLY    37      18.477   6.001  17.469  1.00 10.00      B    C  
ATOM   1700  C   GLY    37      19.023   4.675  16.980  1.00 10.00      B    C  
ATOM   1701  O   GLY    37      18.867   3.646  17.637  1.00 10.00      B    O  
ATOM   1702  HN  GLY    37      19.511   7.592  16.531  1.00 10.00      B    H  
ATOM   1703  N   LEU    38      19.676   4.703  15.826  1.00 10.00      B    N  
ATOM   1704  CA  LEU    38      20.246   3.500  15.242  1.00 10.00      B    C  
ATOM   1705  C   LEU    38      21.641   3.240  15.787  1.00 10.00      B    C  
ATOM   1706  O   LEU    38      22.308   4.150  16.273  1.00 10.00      B    O  
ATOM   1707  CB  LEU    38      20.309   3.630  13.717  1.00 10.00      B    C  
ATOM   1708  CG  LEU    38      18.996   3.426  12.961  1.00 10.00      B    C  
ATOM   1709  CD1 LEU    38      19.175   3.759  11.489  1.00 10.00      B    C  
ATOM   1710  CD2 LEU    38      18.505   1.997  13.127  1.00 10.00      B    C  
ATOM   1711  HN  LEU    38      19.787   5.559  15.363  1.00 10.00      B    H  
ATOM   1712  N   THR    39      22.072   1.991  15.718  1.00 10.00      B    N  
ATOM   1713  CA  THR    39      23.391   1.615  16.181  1.00 10.00      B    C  
ATOM   1714  C   THR    39      24.429   2.010  15.132  1.00 10.00      B    C  
ATOM   1715  O   THR    39      24.129   2.011  13.934  1.00 10.00      B    O  
ATOM   1716  CB  THR    39      23.452   0.095  16.407  1.00 10.00      B    C  
ATOM   1717  CG2 THR    39      23.321  -0.226  17.887  1.00 10.00      B    C  
ATOM   1718  OG1 THR    39      22.364  -0.518  15.696  1.00 10.00      B    O  
ATOM   1719  HN  THR    39      21.485   1.299  15.352  1.00 10.00      B    H  
ATOM   1720  HG1 THR    39      22.067  -1.294  16.182  1.00 10.00      B    H  
ATOM   1721  N   GLU    40      25.630   2.351  15.580  1.00 10.00      B    N  
ATOM   1722  CA  GLU    40      26.704   2.752  14.679  1.00 10.00      B    C  
ATOM   1723  C   GLU    40      27.041   1.631  13.698  1.00 10.00      B    C  
ATOM   1724  O   GLU    40      27.430   0.533  14.101  1.00 10.00      B    O  
ATOM   1725  CB  GLU    40      27.945   3.147  15.480  1.00 10.00      B    C  
ATOM   1726  CG  GLU    40      29.158   3.466  14.624  1.00 10.00      B    C  
ATOM   1727  CD  GLU    40      30.439   3.496  15.428  1.00 10.00      B    C  
ATOM   1728  OE1 GLU    40      30.744   2.492  16.103  1.00 10.00      B    O  
ATOM   1729  OE2 GLU    40      31.147   4.524  15.387  1.00 10.00      B    O1-
ATOM   1730  HN  GLU    40      25.806   2.324  16.544  1.00 10.00      B    H  
ATOM   1731  N   GLY    41      26.877   1.912  12.410  1.00 10.00      B    N  
ATOM   1732  CA  GLY    41      27.170   0.926  11.391  1.00 10.00      B    C  
ATOM   1733  C   GLY    41      26.194   1.000  10.237  1.00 10.00      B    C  
ATOM   1734  O   GLY    41      25.425   1.955  10.129  1.00 10.00      B    O  
ATOM   1735  HN  GLY    41      26.543   2.796  12.149  1.00 10.00      B    H  
ATOM   1736  N   LEU    42      26.230  -0.004   9.373  1.00 10.00      B    N  
ATOM   1737  CA  LEU    42      25.342  -0.058   8.220  1.00 10.00      B    C  
ATOM   1738  C   LEU    42      24.029  -0.735   8.591  1.00 10.00      B    C  
ATOM   1739  O   LEU    42      24.001  -1.642   9.423  1.00 10.00      B    O  
ATOM   1740  CB  LEU    42      26.007  -0.822   7.071  1.00 10.00      B    C  
ATOM   1741  CG  LEU    42      27.304  -0.232   6.514  1.00 10.00      B    C  
ATOM   1742  CD1 LEU    42      27.908  -1.165   5.477  1.00 10.00      B    C  
ATOM   1743  CD2 LEU    42      27.054   1.142   5.913  1.00 10.00      B    C  
ATOM   1744  HN  LEU    42      26.870  -0.732   9.514  1.00 10.00      B    H  
ATOM   1745  N   HIS    43      22.943  -0.279   7.990  1.00 10.00      B    N  
ATOM   1746  CA  HIS    43      21.630  -0.850   8.254  1.00 10.00      B    C  
ATOM   1747  C   HIS    43      20.897  -1.113   6.949  1.00 10.00      B    C  
ATOM   1748  O   HIS    43      20.886  -0.264   6.059  1.00 10.00      B    O  
ATOM   1749  CB  HIS    43      20.797   0.073   9.149  1.00 10.00      B    C  
ATOM   1750  CG  HIS    43      21.298   0.167  10.556  1.00 10.00      B    C  
ATOM   1751  CD2 HIS    43      22.171   1.030  11.129  1.00 10.00      B    C  
ATOM   1752  ND1 HIS    43      20.904  -0.694  11.557  1.00 10.00      B    N  
ATOM   1753  CE1 HIS    43      21.515  -0.368  12.681  1.00 10.00      B    C  
ATOM   1754  NE2 HIS    43      22.289   0.676  12.448  1.00 10.00      B    N  
ATOM   1755  HN  HIS    43      23.025   0.463   7.348  1.00 10.00      B    H  
ATOM   1756  HD1 HIS    43      20.269  -1.441  11.456  1.00 10.00      B    H  
ATOM   1757  HE2 HIS    43      22.963   1.036  13.075  1.00 10.00      B    H  
ATOM   1758  N   GLY    44      20.306  -2.293   6.835  1.00 10.00      B    N  
ATOM   1759  CA  GLY    44      19.582  -2.646   5.632  1.00 10.00      B    C  
ATOM   1760  C   GLY    44      18.246  -1.937   5.526  1.00 10.00      B    C  
ATOM   1761  O   GLY    44      17.451  -1.947   6.469  1.00 10.00      B    O  
ATOM   1762  HN  GLY    44      20.369  -2.936   7.575  1.00 10.00      B    H  
ATOM   1763  N   PHE    45      18.004  -1.318   4.381  1.00 10.00      B    N  
ATOM   1764  CA  PHE    45      16.758  -0.604   4.134  1.00 10.00      B    C  
ATOM   1765  C   PHE    45      15.930  -1.390   3.126  1.00 10.00      B    C  
ATOM   1766  O   PHE    45      16.364  -1.597   1.992  1.00 10.00      B    O  
ATOM   1767  CB  PHE    45      17.057   0.798   3.595  1.00 10.00      B    C  
ATOM   1768  CG  PHE    45      16.302   1.900   4.283  1.00 10.00      B    C  
ATOM   1769  CD1 PHE    45      15.591   1.655   5.445  1.00 10.00      B    C  
ATOM   1770  CD2 PHE    45      16.306   3.185   3.764  1.00 10.00      B    C  
ATOM   1771  CE1 PHE    45      14.897   2.667   6.078  1.00 10.00      B    C  
ATOM   1772  CE2 PHE    45      15.616   4.203   4.390  1.00 10.00      B    C  
ATOM   1773  CZ  PHE    45      14.911   3.943   5.550  1.00 10.00      B    C  
ATOM   1774  HN  PHE    45      18.685  -1.346   3.670  1.00 10.00      B    H  
ATOM   1775  N   HIS    46      14.744  -1.831   3.529  1.00 10.00      B    N  
ATOM   1776  CA  HIS    46      13.904  -2.630   2.644  1.00 10.00      B    C  
ATOM   1777  C   HIS    46      12.499  -2.076   2.471  1.00 10.00      B    C  
ATOM   1778  O   HIS    46      11.894  -1.555   3.411  1.00 10.00      B    O  
ATOM   1779  CB  HIS    46      13.807  -4.070   3.152  1.00 10.00      B    C  
ATOM   1780  CG  HIS    46      15.062  -4.867   2.991  1.00 10.00      B    C  
ATOM   1781  CD2 HIS    46      16.138  -4.632   2.206  1.00 10.00      B    C  
ATOM   1782  ND1 HIS    46      15.263  -6.028   3.697  1.00 10.00      B    N  
ATOM   1783  CE1 HIS    46      16.451  -6.466   3.330  1.00 10.00      B    C  
ATOM   1784  NE2 HIS    46      17.017  -5.657   2.433  1.00 10.00      B    N  
ATOM   1785  HN  HIS    46      14.420  -1.608   4.432  1.00 10.00      B    H  
ATOM   1786  HE2 HIS    46      17.981  -5.648   2.194  1.00 10.00      B    H  
ATOM   1787  N   VAL    47      11.994  -2.204   1.253  1.00 10.00      B    N  
ATOM   1788  CA  VAL    47      10.645  -1.783   0.912  1.00 10.00      B    C  
ATOM   1789  C   VAL    47       9.828  -3.048   0.678  1.00 10.00      B    C  
ATOM   1790  O   VAL    47       9.970  -3.713  -0.353  1.00 10.00      B    O  
ATOM   1791  CB  VAL    47      10.624  -0.928  -0.374  1.00 10.00      B    C  
ATOM   1792  CG1 VAL    47       9.221  -0.409  -0.652  1.00 10.00      B    C  
ATOM   1793  CG2 VAL    47      11.608   0.225  -0.271  1.00 10.00      B    C  
ATOM   1794  HN  VAL    47      12.555  -2.602   0.550  1.00 10.00      B    H  
ATOM   1795  N   HIS    48       8.996  -3.393   1.640  1.00 10.00      B    N  
ATOM   1796  CA  HIS    48       8.205  -4.608   1.552  1.00 10.00      B    C  
ATOM   1797  C   HIS    48       6.880  -4.416   0.824  1.00 10.00      B    C  
ATOM   1798  O   HIS    48       6.353  -3.303   0.735  1.00 10.00      B    O  
ATOM   1799  CB  HIS    48       8.005  -5.232   2.933  1.00 10.00      B    C  
ATOM   1800  CG  HIS    48       9.279  -5.744   3.535  1.00 10.00      B    C  
ATOM   1801  CD2 HIS    48       9.907  -5.400   4.686  1.00 10.00      B    C  
ATOM   1802  ND1 HIS    48      10.072  -6.707   2.951  1.00 10.00      B    N  
ATOM   1803  CE1 HIS    48      11.129  -6.912   3.743  1.00 10.00      B    C  
ATOM   1804  NE2 HIS    48      11.077  -6.144   4.815  1.00 10.00      B    N  
ATOM   1805  HN  HIS    48       8.897  -2.809   2.424  1.00 10.00      B    H  
ATOM   1806  HD1 HIS    48       9.897  -7.160   2.099  1.00 10.00      B    H  
ATOM   1807  N   GLU    49       6.359  -5.520   0.297  1.00 10.00      B    N  
ATOM   1808  CA  GLU    49       5.102  -5.516  -0.433  1.00 10.00      B    C  
ATOM   1809  C   GLU    49       3.918  -5.502   0.525  1.00 10.00      B    C  
ATOM   1810  O   GLU    49       2.938  -4.781   0.315  1.00 10.00      B    O  
ATOM   1811  CB  GLU    49       5.032  -6.738  -1.364  1.00 10.00      B    C  
ATOM   1812  CG  GLU    49       3.626  -7.136  -1.799  1.00 10.00      B    C  
ATOM   1813  CD  GLU    49       3.496  -7.311  -3.298  1.00 10.00      B    C  
ATOM   1814  OE1 GLU    49       3.009  -6.369  -3.968  1.00 10.00      B    O  
ATOM   1815  OE2 GLU    49       3.875  -8.388  -3.811  1.00 10.00      B    O1-
ATOM   1816  HN  GLU    49       6.836  -6.374   0.417  1.00 10.00      B    H  
ATOM   1817  N   PHE    50       4.020  -6.290   1.583  1.00 10.00      B    N  
ATOM   1818  CA  PHE    50       2.961  -6.380   2.572  1.00 10.00      B    C  
ATOM   1819  C   PHE    50       3.162  -5.334   3.659  1.00 10.00      B    C  
ATOM   1820  O   PHE    50       4.210  -4.685   3.724  1.00 10.00      B    O  
ATOM   1821  CB  PHE    50       2.930  -7.784   3.180  1.00 10.00      B    C  
ATOM   1822  CG  PHE    50       1.550  -8.362   3.310  1.00 10.00      B    C  
ATOM   1823  CD1 PHE    50       0.902  -8.373   4.533  1.00 10.00      B    C  
ATOM   1824  CD2 PHE    50       0.904  -8.894   2.207  1.00 10.00      B    C  
ATOM   1825  CE1 PHE    50      -0.367  -8.905   4.657  1.00 10.00      B    C  
ATOM   1826  CE2 PHE    50      -0.364  -9.428   2.323  1.00 10.00      B    C  
ATOM   1827  CZ  PHE    50      -1.000  -9.433   3.550  1.00 10.00      B    C  
ATOM   1828  HN  PHE    50       4.837  -6.814   1.713  1.00 10.00      B    H  
ATOM   1829  N   GLY    51       2.157  -5.162   4.504  1.00 10.00      B    N  
ATOM   1830  CA  GLY    51       2.253  -4.194   5.573  1.00 10.00      B    C  
ATOM   1831  C   GLY    51       1.395  -4.554   6.762  1.00 10.00      B    C  
ATOM   1832  O   GLY    51       0.172  -4.411   6.719  1.00 10.00      B    O  
ATOM   1833  HN  GLY    51       1.339  -5.694   4.399  1.00 10.00      B    H  
ATOM   1834  N   ASP    52       2.032  -5.036   7.815  1.00 10.00      B    N  
ATOM   1835  CA  ASP    52       1.327  -5.397   9.037  1.00 10.00      B    C  
ATOM   1836  C   ASP    52       1.824  -4.550  10.199  1.00 10.00      B    C  
ATOM   1837  O   ASP    52       2.936  -4.021  10.162  1.00 10.00      B    O  
ATOM   1838  CB  ASP    52       1.480  -6.887   9.369  1.00 10.00      B    C  
ATOM   1839  CG  ASP    52       0.922  -7.222  10.739  1.00 10.00      B    C  
ATOM   1840  OD1 ASP    52      -0.265  -6.916  10.991  1.00 10.00      B    O  
ATOM   1841  OD2 ASP    52       1.671  -7.750  11.588  1.00 10.00      B    O1-
ATOM   1842  HN  ASP    52       3.004  -5.150   7.776  1.00 10.00      B    H  
ATOM   1843  N   ASN    53       0.989  -4.414  11.214  1.00 10.00      B    N  
ATOM   1844  CA  ASN    53       1.330  -3.639  12.393  1.00 10.00      B    C  
ATOM   1845  C   ASN    53       0.725  -4.295  13.631  1.00 10.00      B    C  
ATOM   1846  O   ASN    53       0.784  -3.753  14.732  1.00 10.00      B    O  
ATOM   1847  CB  ASN    53       0.801  -2.210  12.231  1.00 10.00      B    C  
ATOM   1848  CG  ASN    53       1.300  -1.239  13.287  1.00 10.00      B    C  
ATOM   1849  ND2 ASN    53       0.441  -0.305  13.669  1.00 10.00      B    N  
ATOM   1850  OD1 ASN    53       2.438  -1.322  13.751  1.00 10.00      B    O  
ATOM   1851  HN  ASN    53       0.115  -4.862  11.171  1.00 10.00      B    H  
ATOM   1852 HD21 ASN    53      -0.452  -0.301  13.253  1.00 10.00      B    H  
ATOM   1853 HD22 ASN    53       0.727   0.344  14.345  1.00 10.00      B    H  
ATOM   1854  N   THR    54       0.152  -5.483  13.450  1.00 10.00      B    N  
ATOM   1855  CA  THR    54      -0.465  -6.197  14.559  1.00 10.00      B    C  
ATOM   1856  C   THR    54       0.583  -6.874  15.438  1.00 10.00      B    C  
ATOM   1857  O   THR    54       0.534  -6.782  16.668  1.00 10.00      B    O  
ATOM   1858  CB  THR    54      -1.512  -7.228  14.088  1.00 10.00      B    C  
ATOM   1859  CG2 THR    54      -2.698  -6.527  13.443  1.00 10.00      B    C  
ATOM   1860  OG1 THR    54      -0.929  -8.148  13.151  1.00 10.00      B    O  
ATOM   1861  HN  THR    54       0.149  -5.891  12.553  1.00 10.00      B    H  
ATOM   1862  HG1 THR    54      -0.679  -7.673  12.337  1.00 10.00      B    H  
ATOM   1863  N   ALA    55       1.536  -7.541  14.803  1.00 10.00      B    N  
ATOM   1864  CA  ALA    55       2.597  -8.228  15.527  1.00 10.00      B    C  
ATOM   1865  C   ALA    55       3.826  -7.336  15.643  1.00 10.00      B    C  
ATOM   1866  O   ALA    55       4.781  -7.658  16.357  1.00 10.00      B    O  
ATOM   1867  CB  ALA    55       2.946  -9.543  14.846  1.00 10.00      B    C  
ATOM   1868  HN  ALA    55       1.523  -7.580  13.819  1.00 10.00      B    H  
ATOM   1869  N   GLY    56       3.793  -6.212  14.938  1.00 10.00      B    N  
ATOM   1870  CA  GLY    56       4.900  -5.280  14.960  1.00 10.00      B    C  
ATOM   1871  C   GLY    56       5.435  -5.030  13.566  1.00 10.00      B    C  
ATOM   1872  O   GLY    56       4.775  -5.353  12.582  1.00 10.00      B    O  
ATOM   1873  HN  GLY    56       3.008  -6.019  14.383  1.00 10.00      B    H  
ATOM   1874  N   CYS    57       6.636  -4.479  13.475  1.00 10.00      B    N  
ATOM   1875  CA  CYS    57       7.247  -4.195  12.184  1.00 10.00      B    C  
ATOM   1876  C   CYS    57       7.991  -5.419  11.665  1.00 10.00      B    C  
ATOM   1877  O   CYS    57       8.548  -5.411  10.566  1.00 10.00      B    O  
ATOM   1878  CB  CYS    57       8.205  -3.008  12.301  1.00 10.00      B    C  
ATOM   1879  SG  CYS    57       7.435  -1.487  12.944  1.00 10.00      B    S  
ATOM   1880  HN  CYS    57       7.129  -4.257  14.294  1.00 10.00      B    H  
ATOM   1881  N   THR    58       7.986  -6.474  12.465  1.00 10.00      B    N  
ATOM   1882  CA  THR    58       8.656  -7.714  12.116  1.00 10.00      B    C  
ATOM   1883  C   THR    58       7.843  -8.531  11.113  1.00 10.00      B    C  
ATOM   1884  O   THR    58       8.394  -9.325  10.352  1.00 10.00      B    O  
ATOM   1885  CB  THR    58       8.923  -8.557  13.380  1.00 10.00      B    C  
ATOM   1886  CG2 THR    58      10.121  -9.470  13.169  1.00 10.00      B    C  
ATOM   1887  OG1 THR    58       9.191  -7.675  14.480  1.00 10.00      B    O  
ATOM   1888  HN  THR    58       7.525  -6.412  13.326  1.00 10.00      B    H  
ATOM   1889  HG1 THR    58       8.741  -8.002  15.272  1.00 10.00      B    H  
ATOM   1890  N   SER    59       6.538  -8.316  11.095  1.00 10.00      B    N  
ATOM   1891  CA  SER    59       5.657  -9.042  10.193  1.00 10.00      B    C  
ATOM   1892  C   SER    59       5.409  -8.255   8.906  1.00 10.00      B    C  
ATOM   1893  O   SER    59       4.276  -8.144   8.442  1.00 10.00      B    O  
ATOM   1894  CB  SER    59       4.339  -9.331  10.907  1.00 10.00      B    C  
ATOM   1895  OG  SER    59       4.161  -8.449  12.003  1.00 10.00      B    O  
ATOM   1896  HN  SER    59       6.149  -7.652  11.706  1.00 10.00      B    H  
ATOM   1897  HG  SER    59       3.275  -8.050  11.944  1.00 10.00      B    H  
ATOM   1898  N   ALA    60       6.481  -7.732   8.321  1.00 10.00      B    N  
ATOM   1899  CA  ALA    60       6.377  -6.941   7.097  1.00 10.00      B    C  
ATOM   1900  C   ALA    60       6.218  -7.808   5.845  1.00 10.00      B    C  
ATOM   1901  O   ALA    60       5.716  -7.342   4.823  1.00 10.00      B    O  
ATOM   1902  CB  ALA    60       7.570  -6.013   6.968  1.00 10.00      B    C  
ATOM   1903  HN  ALA    60       7.362  -7.877   8.726  1.00 10.00      B    H  
ATOM   1904  N   GLY    61       6.649  -9.060   5.923  1.00 10.00      B    N  
ATOM   1905  CA  GLY    61       6.524  -9.957   4.786  1.00 10.00      B    C  
ATOM   1906  C   GLY    61       7.696  -9.867   3.823  1.00 10.00      B    C  
ATOM   1907  O   GLY    61       8.803  -9.513   4.227  1.00 10.00      B    O  
ATOM   1908  HN  GLY    61       7.052  -9.381   6.755  1.00 10.00      B    H  
ATOM   1909  N   PRO    62       7.478 -10.194   2.539  1.00 10.00      B    N  
ATOM   1910  CA  PRO    62       8.519 -10.159   1.519  1.00 10.00      B    C  
ATOM   1911  C   PRO    62       8.559  -8.831   0.755  1.00 10.00      B    C  
ATOM   1912  O   PRO    62       7.715  -7.949   0.959  1.00 10.00      B    O  
ATOM   1913  CB  PRO    62       8.072 -11.286   0.587  1.00 10.00      B    C  
ATOM   1914  CG  PRO    62       6.576 -11.250   0.645  1.00 10.00      B    C  
ATOM   1915  CD  PRO    62       6.193 -10.648   1.978  1.00 10.00      B    C  
ATOM   1916  N   HIS    63       9.556  -8.692  -0.113  1.00 10.00      B    N  
ATOM   1917  CA  HIS    63       9.720  -7.489  -0.922  1.00 10.00      B    C  
ATOM   1918  C   HIS    63       8.979  -7.651  -2.239  1.00 10.00      B    C  
ATOM   1919  O   HIS    63       8.487  -8.734  -2.554  1.00 10.00      B    O  
ATOM   1920  CB  HIS    63      11.202  -7.245  -1.249  1.00 10.00      B    C  
ATOM   1921  CG  HIS    63      12.153  -7.457  -0.115  1.00 10.00      B    C  
ATOM   1922  CD2 HIS    63      12.822  -6.543   0.624  1.00 10.00      B    C  
ATOM   1923  ND1 HIS    63      12.489  -8.718   0.309  1.00 10.00      B    N  
ATOM   1924  CE1 HIS    63      13.349  -8.548   1.295  1.00 10.00      B    C  
ATOM   1925  NE2 HIS    63      13.581  -7.252   1.525  1.00 10.00      B    N  
ATOM   1926  HN  HIS    63      10.205  -9.422  -0.213  1.00 10.00      B    H  
ATOM   1927  HE2 HIS    63      14.327  -6.886   2.052  1.00 10.00      B    H  
ATOM   1928  N   PHE    64       8.909  -6.576  -3.006  1.00 10.00      B    N  
ATOM   1929  CA  PHE    64       8.254  -6.614  -4.303  1.00 10.00      B    C  
ATOM   1930  C   PHE    64       9.217  -7.211  -5.325  1.00 10.00      B    C  
ATOM   1931  O   PHE    64      10.262  -6.622  -5.618  1.00 10.00      B    O  
ATOM   1932  CB  PHE    64       7.835  -5.202  -4.724  1.00 10.00      B    C  
ATOM   1933  CG  PHE    64       6.925  -5.153  -5.923  1.00 10.00      B    C  
ATOM   1934  CD1 PHE    64       5.957  -6.126  -6.117  1.00 10.00      B    C  
ATOM   1935  CD2 PHE    64       7.035  -4.129  -6.849  1.00 10.00      B    C  
ATOM   1936  CE1 PHE    64       5.116  -6.079  -7.212  1.00 10.00      B    C  
ATOM   1937  CE2 PHE    64       6.198  -4.075  -7.947  1.00 10.00      B    C  
ATOM   1938  CZ  PHE    64       5.237  -5.052  -8.130  1.00 10.00      B    C  
ATOM   1939  HN  PHE    64       9.310  -5.738  -2.695  1.00 10.00      B    H  
ATOM   1940  N   ASN    65       8.884  -8.383  -5.841  1.00 10.00      B    N  
ATOM   1941  CA  ASN    65       9.736  -9.061  -6.812  1.00 10.00      B    C  
ATOM   1942  C   ASN    65       8.943  -9.540  -8.028  1.00 10.00      B    C  
ATOM   1943  O   ASN    65       8.610 -10.718  -8.140  1.00 10.00      B    O  
ATOM   1944  CB  ASN    65      10.454 -10.240  -6.146  1.00 10.00      B    C  
ATOM   1945  CG  ASN    65      11.462 -10.921  -7.057  1.00 10.00      B    C  
ATOM   1946  ND2 ASN    65      11.712 -12.197  -6.806  1.00 10.00      B    N  
ATOM   1947  OD1 ASN    65      12.011 -10.305  -7.974  1.00 10.00      B    O  
ATOM   1948  HN  ASN    65       8.039  -8.808  -5.562  1.00 10.00      B    H  
ATOM   1949 HD21 ASN    65      11.238 -12.625  -6.061  1.00 10.00      B    H  
ATOM   1950 HD22 ASN    65      12.369 -12.662  -7.369  1.00 10.00      B    H  
ATOM   1951  N   PRO    66       8.622  -8.625  -8.956  1.00 10.00      B    N  
ATOM   1952  CA  PRO    66       7.870  -8.954 -10.163  1.00 10.00      B    C  
ATOM   1953  C   PRO    66       8.791  -9.219 -11.354  1.00 10.00      B    C  
ATOM   1954  O   PRO    66       8.341  -9.280 -12.498  1.00 10.00      B    O  
ATOM   1955  CB  PRO    66       7.095  -7.660 -10.395  1.00 10.00      B    C  
ATOM   1956  CG  PRO    66       8.040  -6.585  -9.959  1.00 10.00      B    C  
ATOM   1957  CD  PRO    66       8.936  -7.187  -8.900  1.00 10.00      B    C  
ATOM   1958  N   LEU    67      10.081  -9.368 -11.079  1.00 10.00      B    N  
ATOM   1959  CA  LEU    67      11.063  -9.612 -12.129  1.00 10.00      B    C  
ATOM   1960  C   LEU    67      11.856 -10.886 -11.855  1.00 10.00      B    C  
ATOM   1961  O   LEU    67      12.781 -11.227 -12.598  1.00 10.00      B    O  
ATOM   1962  CB  LEU    67      12.013  -8.415 -12.246  1.00 10.00      B    C  
ATOM   1963  CG  LEU    67      12.788  -8.289 -13.561  1.00 10.00      B    C  
ATOM   1964  CD1 LEU    67      11.840  -8.030 -14.724  1.00 10.00      B    C  
ATOM   1965  CD2 LEU    67      13.835  -7.191 -13.460  1.00 10.00      B    C  
ATOM   1966  HN  LEU    67      10.377  -9.309 -10.147  1.00 10.00      B    H  
ATOM   1967  N   SER    68      11.471 -11.590 -10.792  1.00 10.00      B    N  
ATOM   1968  CA  SER    68      12.133 -12.827 -10.385  1.00 10.00      B    C  
ATOM   1969  C   SER    68      13.644 -12.637 -10.208  1.00 10.00      B    C  
ATOM   1970  O   SER    68      14.449 -13.412 -10.725  1.00 10.00      B    O  
ATOM   1971  CB  SER    68      11.820 -13.967 -11.360  1.00 10.00      B    C  
ATOM   1972  OG  SER    68      10.434 -14.273 -11.355  1.00 10.00      B    O  
ATOM   1973  HN  SER    68      10.702 -11.277 -10.275  1.00 10.00      B    H  
ATOM   1974  HG  SER    68       9.941 -13.542 -11.749  1.00 10.00      B    H  
ATOM   1975  N   ARG    69      14.019 -11.597  -9.475  1.00 10.00      B    N  
ATOM   1976  CA  ARG    69      15.424 -11.302  -9.229  1.00 10.00      B    C  
ATOM   1977  C   ARG    69      15.823 -11.765  -7.832  1.00 10.00      B    C  
ATOM   1978  O   ARG    69      14.962 -12.111  -7.019  1.00 10.00      B    O  
ATOM   1979  CB  ARG    69      15.692  -9.803  -9.381  1.00 10.00      B    C  
ATOM   1980  CG  ARG    69      15.670  -9.290 -10.814  1.00 10.00      B    C  
ATOM   1981  CD  ARG    69      16.784  -9.905 -11.643  1.00 10.00      B    C  
ATOM   1982  NE  ARG    69      17.474  -8.918 -12.476  1.00 10.00      B    N  
ATOM   1983  CZ  ARG    69      18.670  -9.129 -13.039  1.00 10.00      B    C  
ATOM   1984  NH1 ARG    69      19.318 -10.267 -12.819  1.00 10.00      B    N1+
ATOM   1985  NH2 ARG    69      19.229  -8.194 -13.799  1.00 10.00      B    N  
ATOM   1986  HN  ARG    69      13.333 -11.022  -9.071  1.00 10.00      B    H  
ATOM   1987  HE  ARG    69      17.023  -8.057 -12.625  1.00 10.00      B    H  
ATOM   1988 HH11 ARG    69      18.916 -10.976 -12.228  1.00 10.00      B    H  
ATOM   1989 HH12 ARG    69      20.217 -10.428 -13.240  1.00 10.00      B    H  
ATOM   1990 HH21 ARG    69      18.758  -7.314 -13.961  1.00 10.00      B    H  
ATOM   1991 HH22 ARG    69      20.126  -8.355 -14.217  1.00 10.00      B    H  
ATOM   1992  N   LYS    70      17.122 -11.778  -7.559  1.00 10.00      B    N  
ATOM   1993  CA  LYS    70      17.620 -12.206  -6.257  1.00 10.00      B    C  
ATOM   1994  C   LYS    70      17.621 -11.060  -5.239  1.00 10.00      B    C  
ATOM   1995  O   LYS    70      16.575 -10.489  -4.946  1.00 10.00      B    O  
ATOM   1996  CB  LYS    70      19.003 -12.858  -6.369  1.00 10.00      B    C  
ATOM   1997  CG  LYS    70      19.097 -13.952  -7.422  1.00 10.00      B    C  
ATOM   1998  CD  LYS    70      18.115 -15.082  -7.161  1.00 10.00      B    C  
ATOM   1999  CE  LYS    70      18.067 -16.047  -8.334  1.00 10.00      B    C  
ATOM   2000  NZ  LYS    70      17.216 -17.230  -8.049  1.00 10.00      B    N1+
ATOM   2001  HN  LYS    70      17.764 -11.503  -8.259  1.00 10.00      B    H  
ATOM   2002  HZ1 LYS    70      16.278 -16.927  -7.723  1.00 10.00      B    H  
ATOM   2003  HZ2 LYS    70      17.654 -17.816  -7.312  1.00 10.00      B    H  
ATOM   2004  HZ3 LYS    70      17.102 -17.806  -8.909  1.00 10.00      B    H  
ATOM   2005  N   HIS    71      18.788 -10.719  -4.711  1.00 10.00      B    N  
ATOM   2006  CA  HIS    71      18.897  -9.657  -3.715  1.00 10.00      B    C  
ATOM   2007  C   HIS    71      20.219  -8.915  -3.870  1.00 10.00      B    C  
ATOM   2008  O   HIS    71      21.255  -9.530  -4.117  1.00 10.00      B    O  
ATOM   2009  CB  HIS    71      18.797 -10.262  -2.306  1.00 10.00      B    C  
ATOM   2010  CG  HIS    71      18.555  -9.274  -1.199  1.00 10.00      B    C  
ATOM   2011  CD2 HIS    71      19.213  -8.141  -0.856  1.00 10.00      B    C  
ATOM   2012  ND1 HIS    71      17.532  -9.405  -0.280  1.00 10.00      B    N  
ATOM   2013  CE1 HIS    71      17.578  -8.396   0.568  1.00 10.00      B    C  
ATOM   2014  NE2 HIS    71      18.588  -7.616   0.241  1.00 10.00      B    N  
ATOM   2015  HN  HIS    71      19.604 -11.175  -5.011  1.00 10.00      B    H  
ATOM   2016  HD1 HIS    71      16.881 -10.141  -0.239  1.00 10.00      B    H  
ATOM   2017  HE2 HIS    71      18.985  -6.930   0.841  1.00 10.00      B    H  
ATOM   2018  N   GLY    72      20.174  -7.595  -3.728  1.00 10.00      B    N  
ATOM   2019  CA  GLY    72      21.370  -6.784  -3.843  1.00 10.00      B    C  
ATOM   2020  C   GLY    72      21.105  -5.344  -3.453  1.00 10.00      B    C  
ATOM   2021  O   GLY    72      20.036  -5.029  -2.936  1.00 10.00      B    O  
ATOM   2022  HN  GLY    72      19.308  -7.159  -3.549  1.00 10.00      B    H  
ATOM   2023  N   GLY    73      22.073  -4.469  -3.695  1.00 10.00      B    N  
ATOM   2024  CA  GLY    73      21.910  -3.068  -3.365  1.00 10.00      B    C  
ATOM   2025  C   GLY    73      21.635  -2.246  -4.607  1.00 10.00      B    C  
ATOM   2026  O   GLY    73      21.474  -2.812  -5.681  1.00 10.00      B    O  
ATOM   2027  HN  GLY    73      22.907  -4.775  -4.121  1.00 10.00      B    H  
ATOM   2028  N   PRO    74      21.600  -0.906  -4.498  1.00 10.00      B    N  
ATOM   2029  CA  PRO    74      21.339  -0.018  -5.646  1.00 10.00      B    C  
ATOM   2030  C   PRO    74      22.355  -0.212  -6.771  1.00 10.00      B    C  
ATOM   2031  O   PRO    74      22.068   0.050  -7.937  1.00 10.00      B    O  
ATOM   2032  CB  PRO    74      21.475   1.388  -5.053  1.00 10.00      B    C  
ATOM   2033  CG  PRO    74      21.251   1.210  -3.592  1.00 10.00      B    C  
ATOM   2034  CD  PRO    74      21.798  -0.147  -3.253  1.00 10.00      B    C  
ATOM   2035  N   LYS    75      23.537  -0.681  -6.406  1.00 10.00      B    N  
ATOM   2036  CA  LYS    75      24.599  -0.923  -7.372  1.00 10.00      B    C  
ATOM   2037  C   LYS    75      24.401  -2.272  -8.059  1.00 10.00      B    C  
ATOM   2038  O   LYS    75      24.956  -2.529  -9.130  1.00 10.00      B    O  
ATOM   2039  CB  LYS    75      25.957  -0.894  -6.670  1.00 10.00      B    C  
ATOM   2040  CG  LYS    75      26.054  -1.847  -5.490  1.00 10.00      B    C  
ATOM   2041  CD  LYS    75      27.489  -2.018  -5.026  1.00 10.00      B    C  
ATOM   2042  CE  LYS    75      27.619  -3.192  -4.073  1.00 10.00      B    C  
ATOM   2043  NZ  LYS    75      27.189  -4.474  -4.697  1.00 10.00      B    N1+
ATOM   2044  HN  LYS    75      23.696  -0.871  -5.461  1.00 10.00      B    H  
ATOM   2045  HZ1 LYS    75      27.650  -4.596  -5.622  1.00 10.00      B    H  
ATOM   2046  HZ2 LYS    75      26.151  -4.482  -4.835  1.00 10.00      B    H  
ATOM   2047  HZ3 LYS    75      27.449  -5.271  -4.086  1.00 10.00      B    H  
ATOM   2048  N   ASP    76      23.600  -3.125  -7.439  1.00 10.00      B    N  
ATOM   2049  CA  ASP    76      23.329  -4.451  -7.970  1.00 10.00      B    C  
ATOM   2050  C   ASP    76      22.060  -4.429  -8.805  1.00 10.00      B    C  
ATOM   2051  O   ASP    76      21.094  -3.741  -8.470  1.00 10.00      B    O  
ATOM   2052  CB  ASP    76      23.153  -5.465  -6.828  1.00 10.00      B    C  
ATOM   2053  CG  ASP    76      24.345  -5.566  -5.892  1.00 10.00      B    C  
ATOM   2054  OD1 ASP    76      24.512  -4.677  -5.028  1.00 10.00      B    O  
ATOM   2055  OD2 ASP    76      25.107  -6.549  -5.992  1.00 10.00      B    O1-
ATOM   2056  HN  ASP    76      23.162  -2.849  -6.605  1.00 10.00      B    H  
ATOM   2057  N   GLU    77      22.066  -5.170  -9.898  1.00 10.00      B    N  
ATOM   2058  CA  GLU    77      20.901  -5.253 -10.762  1.00 10.00      B    C  
ATOM   2059  C   GLU    77      20.103  -6.496 -10.391  1.00 10.00      B    C  
ATOM   2060  O   GLU    77      18.904  -6.589 -10.650  1.00 10.00      B    O  
ATOM   2061  CB  GLU    77      21.316  -5.290 -12.233  1.00 10.00      B    C  
ATOM   2062  CG  GLU    77      20.474  -4.397 -13.131  1.00 10.00      B    C  
ATOM   2063  CD  GLU    77      19.794  -5.163 -14.244  1.00 10.00      B    C  
ATOM   2064  OE1 GLU    77      20.422  -5.364 -15.301  1.00 10.00      B    O  
ATOM   2065  OE2 GLU    77      18.629  -5.580 -14.066  1.00 10.00      B    O1-
ATOM   2066  HN  GLU    77      22.874  -5.680 -10.126  1.00 10.00      B    H  
ATOM   2067  N   GLU    78      20.792  -7.439  -9.761  1.00 10.00      B    N  
ATOM   2068  CA  GLU    78      20.186  -8.680  -9.315  1.00 10.00      B    C  
ATOM   2069  C   GLU    78      19.593  -8.463  -7.923  1.00 10.00      B    C  
ATOM   2070  O   GLU    78      20.151  -8.902  -6.921  1.00 10.00      B    O  
ATOM   2071  CB  GLU    78      21.266  -9.773  -9.275  1.00 10.00      B    C  
ATOM   2072  CG  GLU    78      20.762 -11.169  -8.955  1.00 10.00      B    C  
ATOM   2073  CD  GLU    78      19.812 -11.699 -10.002  1.00 10.00      B    C  
ATOM   2074  OE1 GLU    78      18.595 -11.487  -9.861  1.00 10.00      B    O  
ATOM   2075  OE2 GLU    78      20.282 -12.337 -10.967  1.00 10.00      B    O1-
ATOM   2076  HN  GLU    78      21.744  -7.287  -9.578  1.00 10.00      B    H  
ATOM   2077  N   ARG    79      18.472  -7.750  -7.866  1.00 10.00      B    N  
ATOM   2078  CA  ARG    79      17.819  -7.447  -6.596  1.00 10.00      B    C  
ATOM   2079  C   ARG    79      16.322  -7.239  -6.785  1.00 10.00      B    C  
ATOM   2080  O   ARG    79      15.834  -7.156  -7.913  1.00 10.00      B    O  
ATOM   2081  CB  ARG    79      18.419  -6.170  -6.003  1.00 10.00      B    C  
ATOM   2082  CG  ARG    79      18.355  -4.972  -6.935  1.00 10.00      B    C  
ATOM   2083  CD  ARG    79      18.482  -3.661  -6.182  1.00 10.00      B    C  
ATOM   2084  NE  ARG    79      18.896  -2.580  -7.073  1.00 10.00      B    N  
ATOM   2085  CZ  ARG    79      18.273  -1.406  -7.173  1.00 10.00      B    C  
ATOM   2086  NH1 ARG    79      17.237  -1.123  -6.389  1.00 10.00      B    N1+
ATOM   2087  NH2 ARG    79      18.705  -0.505  -8.043  1.00 10.00      B    N  
ATOM   2088  HN  ARG    79      18.075  -7.418  -8.700  1.00 10.00      B    H  
ATOM   2089  HE  ARG    79      19.687  -2.749  -7.641  1.00 10.00      B    H  
ATOM   2090 HH11 ARG    79      16.920  -1.790  -5.711  1.00 10.00      B    H  
ATOM   2091 HH12 ARG    79      16.757  -0.235  -6.480  1.00 10.00      B    H  
ATOM   2092 HH21 ARG    79      19.496  -0.701  -8.625  1.00 10.00      B    H  
ATOM   2093 HH22 ARG    79      18.237   0.390  -8.126  1.00 10.00      B    H  
ATOM   2094  N   HIS    80      15.600  -7.141  -5.674  1.00 10.00      B    N  
ATOM   2095  CA  HIS    80      14.160  -6.914  -5.720  1.00 10.00      B    C  
ATOM   2096  C   HIS    80      13.903  -5.423  -5.907  1.00 10.00      B    C  
ATOM   2097  O   HIS    80      14.832  -4.617  -5.859  1.00 10.00      B    O  
ATOM   2098  CB  HIS    80      13.473  -7.345  -4.412  1.00 10.00      B    C  
ATOM   2099  CG  HIS    80      13.922  -8.639  -3.809  1.00 10.00      B    C  
ATOM   2100  CD2 HIS    80      13.660  -9.919  -4.153  1.00 10.00      B    C  
ATOM   2101  ND1 HIS    80      14.695  -8.700  -2.672  1.00 10.00      B    N  
ATOM   2102  CE1 HIS    80      14.882  -9.959  -2.337  1.00 10.00      B    C  
ATOM   2103  NE2 HIS    80      14.266 -10.726  -3.218  1.00 10.00      B    N  
ATOM   2104  HN  HIS    80      16.055  -7.204  -4.799  1.00 10.00      B    H  
ATOM   2105  HD1 HIS    80      15.066  -7.915  -2.181  1.00 10.00      B    H  
ATOM   2106  HE2 HIS    80      14.446 -11.680  -3.339  1.00 10.00      B    H  
ATOM   2107  N   VAL    81      12.643  -5.054  -6.090  1.00 10.00      B    N  
ATOM   2108  CA  VAL    81      12.276  -3.650  -6.253  1.00 10.00      B    C  
ATOM   2109  C   VAL    81      12.183  -3.001  -4.871  1.00 10.00      B    C  
ATOM   2110  O   VAL    81      12.005  -1.793  -4.736  1.00 10.00      B    O  
ATOM   2111  CB  VAL    81      10.932  -3.502  -6.999  1.00 10.00      B    C  
ATOM   2112  CG1 VAL    81      10.685  -2.056  -7.409  1.00 10.00      B    C  
ATOM   2113  CG2 VAL    81      10.904  -4.408  -8.218  1.00 10.00      B    C  
ATOM   2114  HN  VAL    81      11.938  -5.736  -6.118  1.00 10.00      B    H  
ATOM   2115  N   GLY    82      12.326  -3.826  -3.845  1.00 10.00      B    N  
ATOM   2116  CA  GLY    82      12.265  -3.342  -2.484  1.00 10.00      B    C  
ATOM   2117  C   GLY    82      13.625  -3.362  -1.818  1.00 10.00      B    C  
ATOM   2118  O   GLY    82      13.731  -3.177  -0.607  1.00 10.00      B    O  
ATOM   2119  HN  GLY    82      12.483  -4.774  -4.018  1.00 10.00      B    H  
ATOM   2120  N   ASP    83      14.665  -3.587  -2.610  1.00 10.00      B    N  
ATOM   2121  CA  ASP    83      16.023  -3.633  -2.091  1.00 10.00      B    C  
ATOM   2122  C   ASP    83      16.673  -2.264  -2.221  1.00 10.00      B    C  
ATOM   2123  O   ASP    83      17.070  -1.862  -3.317  1.00 10.00      B    O  
ATOM   2124  CB  ASP    83      16.868  -4.666  -2.851  1.00 10.00      B    C  
ATOM   2125  CG  ASP    83      16.487  -6.110  -2.583  1.00 10.00      B    C  
ATOM   2126  OD1 ASP    83      15.599  -6.363  -1.742  1.00 10.00      B    O  
ATOM   2127  OD2 ASP    83      17.065  -7.009  -3.234  1.00 10.00      B    O1-
ATOM   2128  HN  ASP    83      14.518  -3.710  -3.571  1.00 10.00      B    H  
ATOM   2129  N   LEU    84      16.765  -1.540  -1.112  1.00 10.00      B    N  
ATOM   2130  CA  LEU    84      17.367  -0.211  -1.124  1.00 10.00      B    C  
ATOM   2131  C   LEU    84      18.846  -0.267  -0.765  1.00 10.00      B    C  
ATOM   2132  O   LEU    84      19.571   0.713  -0.919  1.00 10.00      B    O  
ATOM   2133  CB  LEU    84      16.624   0.752  -0.194  1.00 10.00      B    C  
ATOM   2134  CG  LEU    84      15.282   1.286  -0.697  1.00 10.00      B    C  
ATOM   2135  CD1 LEU    84      14.697   2.277   0.297  1.00 10.00      B    C  
ATOM   2136  CD2 LEU    84      15.433   1.926  -2.066  1.00 10.00      B    C  
ATOM   2137  HN  LEU    84      16.419  -1.903  -0.267  1.00 10.00      B    H  
ATOM   2138  N   GLY    85      19.290  -1.417  -0.284  1.00 10.00      B    N  
ATOM   2139  CA  GLY    85      20.682  -1.575   0.072  1.00 10.00      B    C  
ATOM   2140  C   GLY    85      20.965  -1.278   1.530  1.00 10.00      B    C  
ATOM   2141  O   GLY    85      20.149  -1.576   2.406  1.00 10.00      B    O  
ATOM   2142  HN  GLY    85      18.667  -2.162  -0.164  1.00 10.00      B    H  
ATOM   2143  N   ASN    86      22.118  -0.675   1.785  1.00 10.00      B    N  
ATOM   2144  CA  ASN    86      22.534  -0.353   3.142  1.00 10.00      B    C  
ATOM   2145  C   ASN    86      22.692   1.145   3.344  1.00 10.00      B    C  
ATOM   2146  O   ASN    86      23.183   1.856   2.465  1.00 10.00      B    O  
ATOM   2147  CB  ASN    86      23.874  -1.031   3.448  1.00 10.00      B    C  
ATOM   2148  CG  ASN    86      23.730  -2.464   3.919  1.00 10.00      B    C  
ATOM   2149  ND2 ASN    86      24.517  -3.359   3.336  1.00 10.00      B    N  
ATOM   2150  OD1 ASN    86      22.925  -2.761   4.799  1.00 10.00      B    O  
ATOM   2151  HN  ASN    86      22.703  -0.431   1.038  1.00 10.00      B    H  
ATOM   2152 HD21 ASN    86      25.141  -3.048   2.644  1.00 10.00      B    H  
ATOM   2153 HD22 ASN    86      24.435  -4.301   3.611  1.00 10.00      B    H  
ATOM   2154  N   VAL    87      22.251   1.622   4.499  1.00 10.00      B    N  
ATOM   2155  CA  VAL    87      22.387   3.026   4.854  1.00 10.00      B    C  
ATOM   2156  C   VAL    87      23.435   3.152   5.957  1.00 10.00      B    C  
ATOM   2157  O   VAL    87      23.522   2.290   6.837  1.00 10.00      B    O  
ATOM   2158  CB  VAL    87      21.054   3.665   5.307  1.00 10.00      B    C  
ATOM   2159  CG1 VAL    87      20.087   3.779   4.138  1.00 10.00      B    C  
ATOM   2160  CG2 VAL    87      20.423   2.886   6.453  1.00 10.00      B    C  
ATOM   2161  HN  VAL    87      21.816   1.009   5.134  1.00 10.00      B    H  
ATOM   2162  N   THR    88      24.239   4.199   5.900  1.00 10.00      B    N  
ATOM   2163  CA  THR    88      25.290   4.404   6.883  1.00 10.00      B    C  
ATOM   2164  C   THR    88      24.832   5.288   8.041  1.00 10.00      B    C  
ATOM   2165  O   THR    88      24.275   6.368   7.833  1.00 10.00      B    O  
ATOM   2166  CB  THR    88      26.539   5.032   6.229  1.00 10.00      B    C  
ATOM   2167  CG2 THR    88      27.780   4.742   7.059  1.00 10.00      B    C  
ATOM   2168  OG1 THR    88      26.714   4.486   4.914  1.00 10.00      B    O  
ATOM   2169  HN  THR    88      24.124   4.855   5.180  1.00 10.00      B    H  
ATOM   2170  HG1 THR    88      26.813   5.207   4.284  1.00 10.00      B    H  
ATOM   2171  N   ALA    89      25.050   4.806   9.257  1.00 10.00      B    N  
ATOM   2172  CA  ALA    89      24.698   5.551  10.457  1.00 10.00      B    C  
ATOM   2173  C   ALA    89      25.971   6.049  11.128  1.00 10.00      B    C  
ATOM   2174  O   ALA    89      26.942   5.298  11.256  1.00 10.00      B    O  
ATOM   2175  CB  ALA    89      23.900   4.680  11.413  1.00 10.00      B    C  
ATOM   2176  HN  ALA    89      25.459   3.920   9.354  1.00 10.00      B    H  
ATOM   2177  N   ASP    90      25.962   7.313  11.540  1.00 10.00      B    N  
ATOM   2178  CA  ASP    90      27.117   7.930  12.187  1.00 10.00      B    C  
ATOM   2179  C   ASP    90      27.403   7.325  13.565  1.00 10.00      B    C  
ATOM   2180  O   ASP    90      26.637   6.502  14.068  1.00 10.00      B    O  
ATOM   2181  CB  ASP    90      26.945   9.456  12.266  1.00 10.00      B    C  
ATOM   2182  CG  ASP    90      26.624   9.963  13.659  1.00 10.00      B    C  
ATOM   2183  OD1 ASP    90      25.475   9.797  14.111  1.00 10.00      B    O  
ATOM   2184  OD2 ASP    90      27.527  10.532  14.314  1.00 10.00      B    O1-
ATOM   2185  HN  ASP    90      25.149   7.852  11.403  1.00 10.00      B    H  
ATOM   2186  N   LYS    91      28.514   7.749  14.165  1.00 10.00      B    N  
ATOM   2187  CA  LYS    91      28.937   7.261  15.477  1.00 10.00      B    C  
ATOM   2188  C   LYS    91      27.879   7.475  16.565  1.00 10.00      B    C  
ATOM   2189  O   LYS    91      27.794   6.692  17.511  1.00 10.00      B    O  
ATOM   2190  CB  LYS    91      30.273   7.892  15.884  1.00 10.00      B    C  
ATOM   2191  CG  LYS    91      30.362   9.394  15.645  1.00 10.00      B    C  
ATOM   2192  CD  LYS    91      30.110  10.186  16.919  1.00 10.00      B    C  
ATOM   2193  CE  LYS    91      30.048  11.678  16.637  1.00 10.00      B    C  
ATOM   2194  NZ  LYS    91      28.724  12.095  16.106  1.00 10.00      B    N1+
ATOM   2195  HN  LYS    91      29.072   8.417  13.706  1.00 10.00      B    H  
ATOM   2196  HZ1 LYS    91      28.017  12.110  16.875  1.00 10.00      B    H  
ATOM   2197  HZ2 LYS    91      28.400  11.431  15.366  1.00 10.00      B    H  
ATOM   2198  HZ3 LYS    91      28.788  13.045  15.694  1.00 10.00      B    H  
ATOM   2199  N   ASP    92      27.080   8.530  16.433  1.00 10.00      B    N  
ATOM   2200  CA  ASP    92      26.035   8.823  17.417  1.00 10.00      B    C  
ATOM   2201  C   ASP    92      24.794   7.982  17.159  1.00 10.00      B    C  
ATOM   2202  O   ASP    92      24.057   7.632  18.087  1.00 10.00      B    O  
ATOM   2203  CB  ASP    92      25.664  10.307  17.417  1.00 10.00      B    C  
ATOM   2204  CG  ASP    92      26.466  11.119  18.410  1.00 10.00      B    C  
ATOM   2205  OD1 ASP    92      26.943  12.210  18.037  1.00 10.00      B    O
[truncated: 1,813,760 more chars]
